# Supplementary material for: Reshuffling of the ancestral core-eudicot genome shaped chromatin topology and epigenetic modification in Panax
Source: Nat Commun. 2022 Apr 7;13:1902. doi: 10.1038/s41467-022-29561-5 (PMC8989883; doi:10.1038/s41467-022-29561-5)
Supplement: Supplementary file 4 — Supplementary Data 1 [file 41467_2022_29561_MOESM4_ESM.xlsx]

## Sheet: Data 1
Supplementary Data 1. Number of duplicated ancestral core-eudicot genes in grape and Panax stipuleanatus genomes.
Grape gene ID	Grape genome				Panax stipuleanatus genome
	Vv1-1	Vv1-2	Vv1-3		Ps1-1	Ps1-2	Ps1-3	Ps2-1	Ps2-2	Ps2-3
vvi161s1g00001	vvi161s17g00568		vvi161s14g00972		evm.TU.FRAGSCAFF_149.378(0.0143)	evm.TU.FRAGSCAFF_14.122(0.5825)	evm.TU.ORIGINAL_572.52(0.2014)	evm.TU.FRAGSCAFF_507.348(0.7797)		evm.TU.FRAGSCAFF_523.366(0.4620)
vvi161s1g00002	.		.		evm.TU.FRAGSCAFF_149.377(0)	.	.	evm.TU.FRAGSCAFF_507.346(0.0414)		.
vvi161s1g00003	.		.		evm.TU.FRAGSCAFF_149.376(0.6174)	.	.	.		.
vvi161s1g00004	.		.		.	.	.	evm.TU.FRAGSCAFF_507.342(0.7251)		.
vvi161s1g00005	vvi161s17g00572		vvi161s14g00976		.	evm.TU.FRAGSCAFF_14.126(0.2839)	evm.TU.FRAGSCAFF_344.82(0.3648)	.		evm.TU.FRAGSCAFF_523.358(0.0154)
vvi161s1g00006	.		vvi161s14g00977		.	evm.TU.FRAGSCAFF_14.127(0.0391)	.	evm.TU.FRAGSCAFF_507.341(0.1647)		evm.TU.FRAGSCAFF_523.357(0.0215)
vvi161s1g00007	.		.		evm.TU.FRAGSCAFF_149.375(0.7650)	.	.	.		.
vvi161s1g00008	.		.		.	.	.	evm.TU.FRAGSCAFF_507.339(0.7438)		.
vvi161s1g00009	.		.		.	.	.	evm.TU.FRAGSCAFF_507.338(0.7605)		.
vvi161s1g00010	.		.		evm.TU.FRAGSCAFF_149.374(0.3931)	.	.	evm.TU.FRAGSCAFF_507.337(0.9054)		.
vvi161s1g00011	.		vvi161s14g00985		.	.	.	.		.
vvi161s1g00012	.		.		.	.	.	.		.
vvi161s1g00013	.		.		evm.TU.FRAGSCAFF_149.373(0.6159)	.	.	.		.
vvi161s1g00014	.		.		.	.	.	evm.TU.FRAGSCAFF_507.336(0.6772)		.
vvi161s1g00015	.		.		.	.	.	.		.
vvi161s1g00016	vvi161s17g00576		.		.	.	evm.TU.FRAGSCAFF_344.87(0.0245)	.		.
vvi161s1g00017	vvi161s17g00583		vvi161s14g01020		.	evm.TU.FRAGSCAFF_14.138(0.6516)	evm.TU.FRAGSCAFF_344.95(0.4808)	evm.TU.FRAGSCAFF_507.334(0.5425)		.
vvi161s1g00018	.		.		.	evm.TU.FRAGSCAFF_14.139(0.4829)	.	evm.TU.FRAGSCAFF_507.333(0.1080)		evm.TU.FRAGSCAFF_523.346(0.8487)
vvi161s1g00019	.		.		.	.	.	.		.
vvi161s1g00020	.		.		.	.	.	evm.TU.FRAGSCAFF_507.332(0.8377)		.
vvi161s1g00021	vvi161s17g00589		vvi161s14g01029		.	evm.TU.FRAGSCAFF_14.146(0.7897)	.	.		evm.TU.FRAGSCAFF_523.333(0.7273)
vvi161s1g00022			vvi161s14g01036		evm.TU.FRAGSCAFF_149.370(0.3185)	evm.TU.FRAGSCAFF_14.147(0.2384)	.	evm.TU.FRAGSCAFF_507.331(0.4982)		.
vvi161s1g00023			.		evm.TU.FRAGSCAFF_149.369(0.6266)	evm.TU.FRAGSCAFF_14.148(0.4022)	.	.		evm.TU.FRAGSCAFF_523.332(0.6182)
vvi161s1g00024	vvi161s17g00824		.		evm.TU.FRAGSCAFF_149.368(0.5912)	.	.	evm.TU.FRAGSCAFF_507.329(0.4086)		.
vvi161s1g00025	.		.		.	.	.	evm.TU.FRAGSCAFF_507.328(0.6721)		.
vvi161s1g00026	vvi161s17g00809		.		.	.	evm.TU.FRAGSCAFF_344.107(0.8319)	.		.
vvi161s1g00027	.		.		evm.TU.FRAGSCAFF_149.367(0.45)	.	.	evm.TU.FRAGSCAFF_507.327(0.5806)		.
vvi161s1g00028	.		.		.	.	.	.		.
vvi161s1g00029	.		.		evm.TU.FRAGSCAFF_149.366(0.5851)	.	.	.		.
vvi161s1g00030	.		.		.	.	.	.		.
vvi161s1g00031	.		.		.	.	.	evm.TU.FRAGSCAFF_507.269(0.7056)		.
vvi161s1g00032	.		.		.	.	.	.		.
vvi161s1g00033	.		.		.	.	.	evm.TU.FRAGSCAFF_507.325(0.2553)		.
vvi161s1g00034	.		.		.	.	.	evm.TU.FRAGSCAFF_507.324(0.6925)		.
vvi161s1g00035	.		vvi161s14g01043		.	.	.	evm.TU.FRAGSCAFF_507.323(0.7085)		.
vvi161s1g00036	vvi161s17g00803				evm.TU.FRAGSCAFF_149.363(0.1431)	.	evm.TU.FRAGSCAFF_344.113(0.4734)	evm.TU.FRAGSCAFF_507.322(0.2616)		.
vvi161s1g00037	.				evm.TU.FRAGSCAFF_149.362(0.6354)	.		.		.
vvi161s1g00038	.				evm.TU.FRAGSCAFF_149.360(0.0994)	.		.		.
vvi161s1g00039	.				evm.TU.FRAGSCAFF_149.359(0.5689)	.		.		.
vvi161s1g00040	.				evm.TU.FRAGSCAFF_149.358(0.3989)	.		evm.TU.FRAGSCAFF_507.321(0.5858)		.
vvi161s1g00041	.				.	.		.		.
vvi161s1g00042	.				.	.		.		.
vvi161s1g00043	.				.	.		evm.TU.FRAGSCAFF_507.308(0.1250)		.
vvi161s1g00044	.				.	.		.		.
vvi161s1g00045	.				.	.		evm.TU.FRAGSCAFF_507.309(0.0454)		.
vvi161s1g00046	vvi161s17g00774				.	.		.		.
vvi161s1g00047	vvi161s17g00771		vvi161s14g01739		.	evm.TU.FRAGSCAFF_14.166(0.9212)		evm.TU.FRAGSCAFF_507.315(0.1399)		evm.TU.FRAGSCAFF_523.319(0.5751)
vvi161s1g00048	.		vvi161s14g01738		evm.TU.FRAGSCAFF_149.352(0.8780)	.		evm.TU.FRAGSCAFF_507.314(0.4475)		.
vvi161s1g00049	.		.		.	.		.		.
vvi161s1g00050	.		vvi161s14g01737		evm.TU.FRAGSCAFF_149.351(0.2156)	evm.TU.FRAGSCAFF_14.167(0.2567)		evm.TU.FRAGSCAFF_507.313(0.0576)		evm.TU.FRAGSCAFF_523.318(0.0544)
vvi161s1g00051	.		.		evm.TU.FRAGSCAFF_149.350(0.1681)	.		evm.TU.FRAGSCAFF_507.310_evm.TU.FRAGSCAFF_507.311(0.1281)		.
vvi161s1g00052	.		vvi161s14g01735		.	.		.		evm.TU.FRAGSCAFF_523.316(0.6766)
vvi161s1g00053	.		.		.	.		.		.
vvi161s1g00054	.		.		.	.		evm.TU.FRAGSCAFF_507.316(0.0701)		.
vvi161s1g00055	.		.		.	.		evm.TU.FRAGSCAFF_507.318(0.5377)		.
vvi161s1g00056	.		.		.	.		evm.TU.FRAGSCAFF_507.319(0.9116)		.
vvi161s1g00057	.		.		.	.		.		.
vvi161s1g00058	.		.		.	.		.		.
vvi161s1g00059	.		.		.	.		evm.TU.FRAGSCAFF_507.305(0.3576)		.
vvi161s1g00060	vvi161s17g00767		.		.	.		.		.
vvi161s1g00061	.		.		evm.TU.FRAGSCAFF_149.343(0.0037)	.		.		.
vvi161s1g00062	.		.		evm.TU.FRAGSCAFF_149.342(0.4312)	.		evm.TU.FRAGSCAFF_507.303(0.5609)		.
vvi161s1g00063	.		.		.	.		.		.
vvi161s1g00064	.		.		evm.TU.FRAGSCAFF_149.341(0.8944)	.		evm.TU.FRAGSCAFF_507.299(0.8780)		.
vvi161s1g00065	.		.		.	.		evm.TU.FRAGSCAFF_507.298(0.6986)		.
vvi161s1g00066	.		.		.	.		evm.TU.FRAGSCAFF_507.297(0.2026)		.
vvi161s1g00067	.		vvi161s14g01731		.	.		.		.
vvi161s1g00068	vvi161s17g00749		vvi161s14g01715		evm.TU.FRAGSCAFF_149.338(0.9534)	evm.TU.FRAGSCAFF_14.191(0.6719)		evm.TU.FRAGSCAFF_507.296(0.7910)		evm.TU.FRAGSCAFF_217.6(0.7085)
vvi161s1g00069			vvi161s14g01687			evm.TU.FRAGSCAFF_14.219(0.2451)
vvi161s1g00070
vvi161s1g00071
vvi161s1g00072
vvi161s1g00073
vvi161s1g00074
vvi161s1g00075
vvi161s1g00076
vvi161s1g00077
vvi161s1g00078
vvi161s1g00079
vvi161s1g00080
vvi161s1g00081
vvi161s1g00082
vvi161s1g00083
vvi161s1g00084
vvi161s1g00085
vvi161s1g00086
vvi161s1g00087
vvi161s1g00088
vvi161s1g00089
vvi161s1g00090
vvi161s1g00091
vvi161s1g00092
vvi161s1g00093
vvi161s1g00094
vvi161s1g00095
vvi161s1g00096
vvi161s1g00097
vvi161s1g00098
vvi161s1g00099
vvi161s1g00100
vvi161s1g00101
vvi161s1g00102
vvi161s1g00103
vvi161s1g00104
vvi161s1g00105
vvi161s1g00106
vvi161s1g00107
vvi161s1g00108
vvi161s1g00109
vvi161s1g00110
vvi161s1g00111
vvi161s1g00112
vvi161s1g00113
vvi161s1g00114
vvi161s1g00115
vvi161s1g00116
vvi161s1g00117
vvi161s1g00118
vvi161s1g00119
vvi161s1g00120
vvi161s1g00121
vvi161s1g00122
vvi161s1g00123
vvi161s1g00124
vvi161s1g00125
vvi161s1g00126
vvi161s1g00127
vvi161s1g00128
vvi161s1g00129
vvi161s1g00130
vvi161s1g00131
vvi161s1g00132
vvi161s1g00133
vvi161s1g00134
vvi161s1g00135
vvi161s1g00136
vvi161s1g00137
vvi161s1g00138
vvi161s1g00139
vvi161s1g00140
vvi161s1g00141
vvi161s1g00142
vvi161s1g00143
vvi161s1g00144
vvi161s1g00145
vvi161s1g00146
vvi161s1g00147
vvi161s1g00148
vvi161s1g00149
vvi161s1g00150
vvi161s1g00151
vvi161s1g00152
vvi161s1g00153
vvi161s1g00154
vvi161s1g00155
vvi161s1g00156
vvi161s1g00157
vvi161s1g00158
vvi161s1g00159
vvi161s1g00160
vvi161s1g00161
vvi161s1g00162
vvi161s1g00163
vvi161s1g00164
vvi161s1g00165
vvi161s1g00166
vvi161s1g00167
vvi161s1g00168
vvi161s1g00169
vvi161s1g00170
vvi161s1g00171
vvi161s1g00172								evm.TU.FRAGSCAFF_286.310(0.1163)
vvi161s1g00173								.
vvi161s1g00174								.
vvi161s1g00175					evm.TU.FRAGSCAFF_149.764(0.3002)			.
vvi161s1g00176					.			evm.TU.FRAGSCAFF_286.315(0.4378)
vvi161s1g00177					evm.TU.FRAGSCAFF_149.766(0.7794)			.
vvi161s1g00178					evm.TU.FRAGSCAFF_149.767(0.3153)			evm.TU.FRAGSCAFF_286.316(0.5092)
vvi161s1g00179					evm.TU.FRAGSCAFF_149.768(0.8996)			evm.TU.FRAGSCAFF_286.317(0.8960)
vvi161s1g00180					evm.TU.FRAGSCAFF_149.769(0.5371)			evm.TU.FRAGSCAFF_286.318(0.3091)
vvi161s1g00181					evm.TU.FRAGSCAFF_149.771(0.7673)			.
vvi161s1g00182					.			evm.TU.FRAGSCAFF_286.319(0.8167)
vvi161s1g00183					evm.TU.FRAGSCAFF_149.772(0.2138)			.
vvi161s1g00184					evm.TU.FRAGSCAFF_149.773(0.7513)			evm.TU.FRAGSCAFF_286.327(0.7706)
vvi161s1g00185					.			.
vvi161s1g00186					.			.
vvi161s1g00187					evm.TU.FRAGSCAFF_149.779(0.8430)			.
vvi161s1g00188					.			.
vvi161s1g00189					evm.TU.FRAGSCAFF_149.781(0.1771)			evm.TU.FRAGSCAFF_286.330(0.4842)
vvi161s1g00190					evm.TU.FRAGSCAFF_149.784(0.9010)			evm.TU.FRAGSCAFF_286.333(0.8620)
vvi161s1g00191
vvi161s1g00192
vvi161s1g00193
vvi161s1g00194								evm.TU.FRAGSCAFF_507.394(0.3421)
vvi161s1g00195								evm.TU.FRAGSCAFF_507.395(0.0518)
vvi161s1g00196								.
vvi161s1g00197								.
vvi161s1g00198								evm.TU.FRAGSCAFF_507.396(0.8078)
vvi161s1g00199								.
vvi161s1g00200								.
vvi161s1g00201					evm.TU.FRAGSCAFF_149.420(0.0120)			.
vvi161s1g00202					.			.
vvi161s1g00203					.			.
vvi161s1g00204					.			.
vvi161s1g00205					.			.
vvi161s1g00206					.			.
vvi161s1g00207					.			evm.TU.FRAGSCAFF_507.398(0.5245)
vvi161s1g00208					.			.
vvi161s1g00209					.			.
vvi161s1g00210					evm.TU.FRAGSCAFF_149.422(0.8199)			evm.TU.FRAGSCAFF_507.399(0.6687)
vvi161s1g00211	vvi161s17g00501				evm.TU.FRAGSCAFF_149.423(0.0554)			evm.TU.FRAGSCAFF_507.401(0.0231)	evm.TU.ORIGINAL_2629.117(0.0145)
vvi161s1g00212	vvi161s17g00499				evm.TU.FRAGSCAFF_149.424(0.8118)			evm.TU.FRAGSCAFF_507.402(0.7160)	.
vvi161s1g00213	.				evm.TU.FRAGSCAFF_149.426(0.5645)			evm.TU.FRAGSCAFF_507.404(0.7376)	.
vvi161s1g00214	.				.			.	.
vvi161s1g00215	.				.			.	.
vvi161s1g00216	.				.			.	.
vvi161s1g00217	.				evm.TU.FRAGSCAFF_149.429(0.0751)			evm.TU.FRAGSCAFF_507.406(0.2051)	.
vvi161s1g00218	.				evm.TU.FRAGSCAFF_149.430(0.6920)			.	.
vvi161s1g00219	.				.			.	.
vvi161s1g00220	.				.			.	.
vvi161s1g00221	.				.			.	.
vvi161s1g00222	.				.			.	.
vvi161s1g00223	.				.			.	.
vvi161s1g00224	.				.			.	.
vvi161s1g00225	.				.			.	.
vvi161s1g00226	.				.			.	.
vvi161s1g00227	.				.			.	.
vvi161s1g00228	.				evm.TU.FRAGSCAFF_149.432(0.0176)			evm.TU.FRAGSCAFF_507.409(0.0166)	.
vvi161s1g00229	.				evm.TU.FRAGSCAFF_149.433(0.6709)			evm.TU.FRAGSCAFF_507.410(0.5297)	.
vvi161s1g00230	.				evm.TU.FRAGSCAFF_149.434(0.8551)			evm.TU.FRAGSCAFF_507.411(0.5360)	.
vvi161s1g00231	.		vvi161s14g00897		.			evm.TU.FRAGSCAFF_507.412(0.8846)	.
vvi161s1g00232	vvi161s17g00486		.		evm.TU.FRAGSCAFF_149.435(0.0185)			evm.TU.FRAGSCAFF_507.413(0.0114)	evm.TU.ORIGINAL_2629.115(0.2682)
vvi161s1g00233	.		.		.			.	.
vvi161s1g00234	.		.		.			.	.
vvi161s1g00235	.		.		evm.TU.FRAGSCAFF_149.438(0.6989)			evm.TU.FRAGSCAFF_507.416(0.7834)	.
vvi161s1g00236	.		.		evm.TU.FRAGSCAFF_149.439(0.7294)			evm.TU.FRAGSCAFF_507.417(0.6633)	.
vvi161s1g00237	.		.		.			.	.
vvi161s1g00238	.		vvi161s14g00893		.			evm.TU.FRAGSCAFF_507.419(0.0487)	.
vvi161s1g00239	.		.		.			.	.
vvi161s1g00240	vvi161s17g00475		.		evm.TU.FRAGSCAFF_149.441(0.4129)			evm.TU.FRAGSCAFF_507.421(0.2050)	.
vvi161s1g00241	.		.		evm.TU.FRAGSCAFF_149.442(0.4809)			.	.
vvi161s1g00242	.		.		.			.	.
vvi161s1g00243	vvi161s17g00474		.		evm.TU.FRAGSCAFF_149.443(0.0418)			.	evm.TU.ORIGINAL_2629.100(0.0340)
vvi161s1g00244	.		.		.			.	.
vvi161s1g00245	.		.		.			.	.
vvi161s1g00246	.		.		.			evm.TU.FRAGSCAFF_507.425(0.5686)	.
vvi161s1g00247	vvi161s17g00468		vvi161s14g00888		evm.TU.FRAGSCAFF_149.444(0.0525)			evm.TU.FRAGSCAFF_507.426(0.0339)	evm.TU.ORIGINAL_2629.98(0.0495)
vvi161s1g00248	.		.		.			evm.TU.FRAGSCAFF_507.428(0.0293)	.
vvi161s1g00249	.		.		evm.TU.FRAGSCAFF_149.445(0.0138)			evm.TU.FRAGSCAFF_507.429(0.0171)	.
vvi161s1g00250	vvi161s17g00464		.		evm.TU.FRAGSCAFF_149.446(0.7356)			.	evm.TU.ORIGINAL_2629.96(0.8428)
vvi161s1g00251	vvi161s17g00463		.		.			.	.
vvi161s1g00252	.		.		.			.	.
vvi161s1g00253	.		.		evm.TU.FRAGSCAFF_149.447(0.5491)			.	.
vvi161s1g00254	.		.		evm.TU.FRAGSCAFF_149.448(0.6721)			evm.TU.FRAGSCAFF_507.430(0.8083)	.
vvi161s1g00255	.		.		.			.	.
vvi161s1g00256	.		.		.			evm.TU.FRAGSCAFF_507.431(0.5831)	.
vvi161s1g00257	.		.		.			.	.
vvi161s1g00258	.		.		.			evm.TU.FRAGSCAFF_507.433(0.0177)	.
vvi161s1g00259	.		.		.			.	.
vvi161s1g00260	.		.		evm.TU.FRAGSCAFF_149.450(0.3847)			.	.
vvi161s1g00261	.		vvi161s14g00887		evm.TU.FRAGSCAFF_149.451(0.0173)			evm.TU.FRAGSCAFF_507.435(0.0180)	.
vvi161s1g00262	.		.		.			.	.
vvi161s1g00263	.		vvi161s14g00883		evm.TU.FRAGSCAFF_149.454(0.7082)			evm.TU.FRAGSCAFF_507.436_evm.TU.FRAGSCAFF_507.437(0.603)	evm.TU.FRAGSCAFF_134.190(0.0235)
vvi161s1g00264	.		.		.			evm.TU.FRAGSCAFF_507.445(0.0333)	.
vvi161s1g00265	.		.		evm.TU.FRAGSCAFF_149.455(0.0216)			evm.TU.FRAGSCAFF_507.446(0.0384)	.
vvi161s1g00266	.		.		evm.TU.FRAGSCAFF_149.456(0.7562)			.	.
vvi161s1g00267	.		.		evm.TU.FRAGSCAFF_149.457(0.5580)			evm.TU.FRAGSCAFF_507.448(0.3786)	.
vvi161s1g00268	.		.		.			.	.
vvi161s1g00269	vvi161s17g00453		.		.			evm.TU.FRAGSCAFF_507.449(0.8441)	.
vvi161s1g00270	.		.		.			.	.
vvi161s1g00271	.		.		.			.	.
vvi161s1g00272	.		.		.			.	.
vvi161s1g00273	.		.		evm.TU.FRAGSCAFF_149.460(0.0281)			.	.
vvi161s1g00274	vvi161s17g00446		.		.			.	evm.TU.ORIGINAL_2629.79(0.8332)	evm.TU.FRAGSCAFF_344.53(0.7358)
vvi161s1g00275	.		.		.			.	.	.
vvi161s1g00276	.		.		.			.	.	.
vvi161s1g00277	vvi161s17g00445		.		.			evm.TU.FRAGSCAFF_507.451(0.0139)	evm.TU.ORIGINAL_2629.75(0.4054)	evm.TU.FRAGSCAFF_344.52(0.0220)
vvi161s1g00278	.		.		.			evm.TU.FRAGSCAFF_507.452(0.7967)	.	.
vvi161s1g00279	.		.		evm.TU.FRAGSCAFF_149.464(0.6740)			.	.	.
vvi161s1g00280	vvi161s17g00441		vvi161s14g00868		.			.	.	.
vvi161s1g00281	vvi161s17g00403		.		.			.	.	.
vvi161s1g00282	.		.		.			.	evm.TU.FRAGSCAFF_134.201(0.0649)	.
vvi161s1g00283	vvi161s17g00395		.		evm.TU.FRAGSCAFF_149.466(0.9123)			evm.TU.FRAGSCAFF_507.454(0.8234)	.	.
vvi161s1g00284	vvi161s17g00393		.		.			.	evm.TU.ORIGINAL_2629.71(0.6772)	evm.TU.FRAGSCAFF_344.48(0.7589)
vvi161s1g00285	.		vvi161s14g00859		.			evm.TU.FRAGSCAFF_507.455(0.0591)	evm.TU.FRAGSCAFF_134.205(0.3276)	.
vvi161s1g00286	.		.		.			evm.TU.FRAGSCAFF_507.456(0.7546)	.	.
vvi161s1g00287	.		.		.			.	.	.
vvi161s1g00288	.		.		evm.TU.FRAGSCAFF_149.467(0.6402)			evm.TU.FRAGSCAFF_507.457(0.3806)	.	.
vvi161s1g00289	.		vvi161s14g00858		evm.TU.FRAGSCAFF_149.469(0.3012)			evm.TU.FRAGSCAFF_507.458(0.1309)	.	.
vvi161s1g00290	.		.		.			.	.	.
vvi161s1g00291	.		.		.			evm.TU.FRAGSCAFF_507.461(0.9551)	.	.
vvi161s1g00292	.		.		.			.	.	.
vvi161s1g00293	.		.		.			evm.TU.FRAGSCAFF_507.465(0.6163)	.	.
vvi161s1g00294	.		.		.			evm.TU.FRAGSCAFF_507.466(0.3225)	.	.
vvi161s1g00295	.		.		.			.	.	.
vvi161s1g00296	.		.		evm.TU.FRAGSCAFF_149.470(0.5348)			evm.TU.FRAGSCAFF_507.467(0.7747)	.	.
vvi161s1g00297	.		.		evm.TU.FRAGSCAFF_149.471(0.0538)			evm.TU.FRAGSCAFF_507.468(0.0136)	.	.
vvi161s1g00298	.		vvi161s14g00855		.		evm.TU.FRAGSCAFF_201.348(0.6447)	evm.TU.FRAGSCAFF_507.469(0.7083)	evm.TU.FRAGSCAFF_134.206(0.7652)	.
vvi161s1g00299	vvi161s17g00388		.		evm.TU.FRAGSCAFF_149.473(0.0152)		.	evm.TU.FRAGSCAFF_507.470(0.0066)	.	evm.TU.FRAGSCAFF_344.42(0.0079)
vvi161s1g00300	.		.		.		.	.	.	.
vvi161s1g00301	.		.		.		.	.	.	.
vvi161s1g00302	.		.		evm.TU.FRAGSCAFF_149.475(0.2442)		.	evm.TU.FRAGSCAFF_507.471(0.1486)	.	.
vvi161s1g00303	.		.		evm.TU.FRAGSCAFF_149.477(0.2975)		.	evm.TU.FRAGSCAFF_507.476(0.1048)	.	evm.TU.FRAGSCAFF_344.39(0.3784)
vvi161s1g00304	.		.		evm.TU.FRAGSCAFF_149.478(0.4535)		.	.	.	.
vvi161s1g00305	.		vvi161s14g00849		.		evm.TU.FRAGSCAFF_201.346(0.0269)	evm.TU.FRAGSCAFF_507.477(0.0168)	.	.
vvi161s1g00306	.		.		.		.	evm.TU.FRAGSCAFF_507.478(0.1444)	.	.
vvi161s1g00307	.		.		.		.	evm.TU.FRAGSCAFF_507.479(0.5905)	.	.
vvi161s1g00308	vvi161s17g00382		.		.		.	.	evm.TU.ORIGINAL_2629.63(0.1457)	evm.TU.FRAGSCAFF_344.37(0.0411)
vvi161s1g00309	.		.		.		.	.	.	.
vvi161s1g00310	.		.		.		.	.	.	.
vvi161s1g00311	.		.		.		.	.	.	.
vvi161s1g00312	vvi161s17g00380		vvi161s14g00844		evm.TU.FRAGSCAFF_149.481(0.0108)		.	.	.	.
vvi161s1g00313	.		.		.		.	.	.	.
vvi161s1g00314	.		.		.		.	evm.TU.FRAGSCAFF_507.482(0.6820)	.	.
vvi161s1g00315	.		.		.		.	.	.	.
vvi161s1g00316	vvi161s17g00376		vvi161s14g00841		evm.TU.FRAGSCAFF_149.491(0.2784)		.	evm.TU.FRAGSCAFF_507.484(0.5531)	evm.TU.ORIGINAL_2629.61(0.4016)	evm.TU.FRAGSCAFF_344.34(0.5264)
vvi161s1g00317	.		.		evm.TU.FRAGSCAFF_149.492(0.6031)		.	evm.TU.FRAGSCAFF_507.486(0.4559)	.	.
vvi161s1g00318	.		.		.		.	evm.TU.FRAGSCAFF_507.487(0.0380)	.	.
vvi161s1g00319	.		.		evm.TU.FRAGSCAFF_149.497(0.3793)		.	.	.	.
vvi161s1g00320	.		vvi161s14g00840		.		.	evm.TU.FRAGSCAFF_507.489(0.5555)	.	.
vvi161s1g00321	.		.		.		.	evm.TU.FRAGSCAFF_507.491(0.1385)	.	.
vvi161s1g00322	.		.		evm.TU.FRAGSCAFF_149.499(0.0140)		.	evm.TU.FRAGSCAFF_507.492(0.0204)	.	.
vvi161s1g00323	.		.		.		.	.	.	.
vvi161s1g00324	.		.		evm.TU.FRAGSCAFF_149.500(0.0323)		.	.	.	evm.TU.FRAGSCAFF_344.29(0.2825)
vvi161s1g00325	.		.		evm.TU.FRAGSCAFF_149.501(0.0168)		.	evm.TU.FRAGSCAFF_507.493(0.0098)	.	.
vvi161s1g00326	.		.		.		.	evm.TU.FRAGSCAFF_507.494(0.1789)	.	.
vvi161s1g00327	.		.		.		.	.	.	.
vvi161s1g00328	.		.		.		.	.	.	.
vvi161s1g00329	.		.		.		.	.	.	.
vvi161s1g00330	.		.		.		.	evm.TU.FRAGSCAFF_507.495(0.7420)	.	.
vvi161s1g00331	.		.		.		.	.	.	.
vvi161s1g00332	.		.		evm.TU.FRAGSCAFF_149.502(0.1563)		.	.	.	.
vvi161s1g00333	.		.		.		.	.	.	.
vvi161s1g00334	vvi161s17g00364		vvi161s14g00837		.		.	evm.TU.FRAGSCAFF_507.498(0.2462)	evm.TU.ORIGINAL_2629.50(0.6875)	evm.TU.FRAGSCAFF_344.27(0.1465)
vvi161s1g00335	vvi161s17g00362		.		evm.TU.FRAGSCAFF_149.503(0.0650)		.	.	evm.TU.ORIGINAL_2629.38(0.4041)	.
vvi161s1g00336	.		vvi161s14g00834		evm.TU.FRAGSCAFF_149.504(0.8332)		evm.TU.FRAGSCAFF_201.333(0.5185)	.	evm.TU.FRAGSCAFF_134.227(0.2637)	.
vvi161s1g00337	vvi161s17g00349		vvi161s14g00825		.		.	evm.TU.FRAGSCAFF_507.500(0.048)	evm.TU.ORIGINAL_2629.33(0.1741)	evm.TU.FRAGSCAFF_344.24(0.022)
vvi161s1g00338	vvi161s17g00348		.		.		.	evm.TU.FRAGSCAFF_507.501(0.0179)	evm.TU.ORIGINAL_2629.32(0.1199)	evm.TU.FRAGSCAFF_344.23(0.5443)
vvi161s1g00339	.		.		.		.	.	.	.
vvi161s1g00340	.		vvi161s14g00818		evm.TU.FRAGSCAFF_149.507(0.0099)		.	evm.TU.FRAGSCAFF_507.505(0.0204)	.	.
vvi161s1g00341	.		.		evm.TU.FRAGSCAFF_149.508(0.6497)		.	evm.TU.FRAGSCAFF_507.506(0.5815)	.	.
vvi161s1g00342	.		.		.		.	.	.	.
vvi161s1g00343	.		.		.		.	.	.	.
vvi161s1g00344	vvi161s17g00347		.		evm.TU.FRAGSCAFF_149.509(0.7309)		.	evm.TU.FRAGSCAFF_507.507(0.7138)	.	.
vvi161s1g00345	.		.		evm.TU.FRAGSCAFF_149.510(0.7012)		.	.	.	.
vvi161s1g00346	vvi161s17g00342		vvi161s14g00815		evm.TU.FRAGSCAFF_149.511(0.0365)		.	evm.TU.FRAGSCAFF_507.509(0.0250)	evm.TU.FRAGSCAFF_134.235(0.0390)	evm.TU.FRAGSCAFF_344.20(0.7235)
vvi161s1g00347	.		.		evm.TU.FRAGSCAFF_149.512(0.0259)		.	evm.TU.FRAGSCAFF_507.510(0.0906)	.	.
vvi161s1g00348	.		vvi161s14g00814		.		evm.TU.FRAGSCAFF_201.322(0.4414)	.	evm.TU.FRAGSCAFF_134.236(0.7373)	.
vvi161s1g00349	.		vvi161s14g00810		.		.	.	.	evm.TU.FRAGSCAFF_344.17(0.0302)
vvi161s1g00350	.		.		evm.TU.FRAGSCAFF_149.516(0.6129)		.	.	.	.
vvi161s1g00351	.		vvi161s14g00806		.		.	.	.	.
vvi161s1g00352	.		.		.		.	.	.	.
vvi161s1g00353	vvi161s17g00337		vvi161s14g00804		evm.TU.FRAGSCAFF_149.517(0.2249)		.	evm.TU.FRAGSCAFF_507.512(0.6476)	evm.TU.ORIGINAL_2629.31(0.4130)	evm.TU.FRAGSCAFF_344.13(0.0367)
vvi161s1g00354	.		.		.		.	.	.	.
vvi161s1g00355	vvi161s17g00336		.		.		.	.	.	.
vvi161s1g00356	vvi161s17g00325		.		evm.TU.FRAGSCAFF_149.519(0.4284)		.	evm.TU.FRAGSCAFF_507.516(0.4935)	.	.
vvi161s1g00357	.		vvi161s14g00803		.		evm.TU.FRAGSCAFF_201.320(0.0611)	.	evm.TU.FRAGSCAFF_134.240(0.4584)	.
vvi161s1g00358	.		.		.		.	evm.TU.FRAGSCAFF_507.517(0.3818)	.	.
vvi161s1g00359	.		.		evm.TU.FRAGSCAFF_149.522(0.0173)		.	.	.	evm.TU.FRAGSCAFF_344.5(0.0411)
vvi161s1g00360	vvi161s17g00323		vvi161s14g00795		.		.	.	evm.TU.ORIGINAL_2629.29(0.3348)	.
vvi161s1g00361	.		.		evm.TU.FRAGSCAFF_149.524(0.6301)		.	.	.	.
vvi161s1g00362	.		.		.		.	.	.	.
vvi161s1g00363	.		.		evm.TU.FRAGSCAFF_149.525(0.3339)		.	.	.	.
vvi161s1g00364	.		.		.		.	evm.TU.FRAGSCAFF_507.521(0.0917)	.	.
vvi161s1g00365	vvi161s17g00316		.		.		.	.	.	evm.TU.FRAGSCAFF_210.4(0.8276)
vvi161s1g00366	.		.		.		.	.	.	.
vvi161s1g00367	vvi161s17g00315		.		.		.	.	.	evm.TU.FRAGSCAFF_210.5(0.6954)
vvi161s1g00368	.		.		evm.TU.FRAGSCAFF_149.526(0.8123)		.	.	.	.
vvi161s1g00369	vvi161s17g00313		vvi161s14g00786		evm.TU.FRAGSCAFF_149.527(0.0318)		evm.TU.FRAGSCAFF_201.315(0.3112)	evm.TU.FRAGSCAFF_507.554(0.0000)	evm.TU.FRAGSCAFF_134.243(0.0669)	evm.TU.FRAGSCAFF_210.10(0.4131)
vvi161s1g00370	.		.		.		.	.	.	.
vvi161s1g00371	.		.		.		.	.	.	.
vvi161s1g00372	vvi161s17g00312		vvi161s14g00785		evm.TU.FRAGSCAFF_149.528(0.2553)		.	evm.TU.FRAGSCAFF_507.556(0.0000)	evm.TU.ORIGINAL_2629.18(0.5729)	.
vvi161s1g00373	.		.		.		.	.	.	.
vvi161s1g00374	.		.		.		.	.	.	.
vvi161s1g00375	.		vvi161s14g00782		.		.	.	.	.
vvi161s1g00376	.		.		evm.TU.FRAGSCAFF_149.529(0.3448)		.	.	.	.
vvi161s1g00377	.		.		.		.	.	.	.
vvi161s1g00378	.		.		.		.	.	.	.
vvi161s1g00379	.		.		evm.TU.FRAGSCAFF_149.530(0.3832)		.	evm.TU.FRAGSCAFF_286.33(0.9521)	.	.
vvi161s1g00380	.		vvi161s14g00781		evm.TU.FRAGSCAFF_149.532(0.0511)		.	evm.TU.FRAGSCAFF_286.34(0.0474)	evm.TU.FRAGSCAFF_134.251(0.0585)	.
vvi161s1g00381	.		.		.		.	.	.	.
vvi161s1g00382	.		.		.		.	.	.	.
vvi161s1g00383	.		.		.		.	.	.	.
vvi161s1g00384	.		.		.		.	.	.	.
vvi161s1g00385	.		.		.		.	.	.	.
vvi161s1g00386	.		.		.		.	.	.	.
vvi161s1g00387	.		.		.		.	.	.	.
vvi161s1g00388	.		.		evm.TU.FRAGSCAFF_149.533(0.0193)		.	evm.TU.FRAGSCAFF_286.35(0.04)	.	.
vvi161s1g00389	vvi161s17g00307		.		evm.TU.FRAGSCAFF_149.534(0.0852)		.	.	evm.TU.ORIGINAL_1144.116(0.8748)	evm.TU.FRAGSCAFF_210.16(0.7636)
vvi161s1g00390	vvi161s17g00306		.		evm.TU.FRAGSCAFF_149.535(0.6673)		.	evm.TU.FRAGSCAFF_286.37(0.9338)	.
vvi161s1g00391	.		.		.		.	.	.
vvi161s1g00392	.		.		.		.	evm.TU.FRAGSCAFF_286.41(0.4172)	.
vvi161s1g00393	vvi161s17g00292		.		evm.TU.FRAGSCAFF_149.536(0.8250)		.	.	evm.TU.ORIGINAL_1144.110(0.7560)
vvi161s1g00394	vvi161s17g00291		.		evm.TU.FRAGSCAFF_149.537(0.6382)		.	.	.
vvi161s1g00395	.		.		evm.TU.FRAGSCAFF_149.538(0.0348)		.	evm.TU.FRAGSCAFF_286.42(0.2389)	.
vvi161s1g00396	.		.		.		.	.	.
vvi161s1g00397	.		.		.		.	.	.
vvi161s1g00398	.		.		evm.TU.FRAGSCAFF_149.539(0.4909)		.	evm.TU.FRAGSCAFF_286.43(0.5932)	.
vvi161s1g00399	.		.		evm.TU.FRAGSCAFF_149.540(0.6861)		.	evm.TU.FRAGSCAFF_286.45(0.5222)	evm.TU.FRAGSCAFF_134.252(0.4635)
vvi161s1g00400	vvi161s17g00252		vvi161s14g00763		evm.TU.FRAGSCAFF_149.540(0.6861)		evm.TU.FRAGSCAFF_201.309(0.3819)	.	.
vvi161s1g00401	vvi161s17g00251		.		evm.TU.FRAGSCAFF_149.541(0.2157)		.	.	evm.TU.ORIGINAL_1144.101(0.7227)
vvi161s1g00402	.		.		.		.	.	.
vvi161s1g00403	.		.		.		.	.	.
vvi161s1g00404	.		vvi161s14g00757		.		evm.TU.FRAGSCAFF_201.306(0.1983)	evm.TU.FRAGSCAFF_286.46(0.4317)	evm.TU.FRAGSCAFF_134.254(0.3695)
vvi161s1g00405	vvi161s17g00246		.		evm.TU.FRAGSCAFF_149.543(0.4447)		evm.TU.FRAGSCAFF_201.296(0.7662)	evm.TU.FRAGSCAFF_286.47(0.4787)	.
vvi161s1g00406	.		.		evm.TU.FRAGSCAFF_149.544(0.3475)		.	evm.TU.FRAGSCAFF_286.48(0.2393)	.
vvi161s1g00407	.		.		evm.TU.FRAGSCAFF_149.545(0.6851)		.	evm.TU.FRAGSCAFF_286.49(0.7674)	.
vvi161s1g00408	.		.		evm.TU.FRAGSCAFF_149.546(0.5182)		.	evm.TU.FRAGSCAFF_286.50(0.4745)	.
vvi161s1g00409	.		.		evm.TU.FRAGSCAFF_149.547(0.7278)		.	.	.
vvi161s1g00410	.		.		.		.	evm.TU.FRAGSCAFF_286.51(0.0429)	.
vvi161s1g00411	.		.		evm.TU.FRAGSCAFF_149.548(0.0226)		.	evm.TU.FRAGSCAFF_286.52(0.0158)	.
vvi161s1g00412	.		.		.		evm.TU.FRAGSCAFF_201.294(0.4825)	.	evm.TU.FRAGSCAFF_134.257(0.5703)
vvi161s1g00413	.		.		.		.	.	.
vvi161s1g00414	.		.		.		.	.	.
vvi161s1g00415	.		.		.		.	.	.
vvi161s1g00416	.		.		evm.TU.FRAGSCAFF_149.550(0.6037)		evm.TU.FRAGSCAFF_201.292(0.4230)	evm.TU.FRAGSCAFF_286.55(0.4925)	.
vvi161s1g00417	.		.		evm.TU.FRAGSCAFF_149.551(0.8219)		.	evm.TU.FRAGSCAFF_286.56(0.7688)	.
vvi161s1g00418	.		.		evm.TU.FRAGSCAFF_149.549(0.7405)		.	.	.
vvi161s1g00419	.		.		evm.TU.FRAGSCAFF_149.553(0.5575)		.	.	.
vvi161s1g00420	.		.		evm.TU.FRAGSCAFF_149.554(0.0135)		.	evm.TU.FRAGSCAFF_286.57(0.0085)	.
vvi161s1g00421	.		.		.		evm.TU.FRAGSCAFF_201.290(0.8772)	evm.TU.FRAGSCAFF_286.58(0.4066)	.
vvi161s1g00422	.		.		.		.	evm.TU.FRAGSCAFF_286.59(0.0276)	.
vvi161s1g00423	.		.		evm.TU.FRAGSCAFF_149.555(0.0450)		.	.	.
vvi161s1g00424	.		.		evm.TU.FRAGSCAFF_149.555(0.0450)		.	.	.
vvi161s1g00425	.		.		evm.TU.FRAGSCAFF_149.556(0.7826)		.	.	.
vvi161s1g00426	.		.		evm.TU.FRAGSCAFF_149.559(0.3483)		.	evm.TU.FRAGSCAFF_286.62(0.5821)	.
vvi161s1g00427	.		.		.		.	.	.
vvi161s1g00428	.		.		evm.TU.FRAGSCAFF_149.558(0.0126)		.	.	.
vvi161s1g00429	.		.		.		evm.TU.FRAGSCAFF_201.285(0.0351)	evm.TU.FRAGSCAFF_286.63(0.0189)	evm.TU.FRAGSCAFF_134.270(0.247)
vvi161s1g00430	.		.		evm.TU.FRAGSCAFF_149.563(0.055)		.	evm.TU.FRAGSCAFF_286.64(0.0157)	.
vvi161s1g00431	.		.		evm.TU.FRAGSCAFF_149.564(0.0285)		.	evm.TU.FRAGSCAFF_286.66(0.0238)	.
vvi161s1g00432	.		.		.		.	.	.
vvi161s1g00433	.		.		.		.	.	.
vvi161s1g00434	vvi161s17g00232		vvi161s14g00751		.		.	.	.
vvi161s1g00435	.		.		evm.TU.FRAGSCAFF_149.567(0.6112)		.	evm.TU.FRAGSCAFF_286.67(0.2930)	.
vvi161s1g00436	vvi161s17g00231		vvi161s14g00750		evm.TU.FRAGSCAFF_149.568(0.0168)		evm.TU.FRAGSCAFF_201.279(0.2214)	evm.TU.FRAGSCAFF_286.68(0.0296)	.
vvi161s1g00437	.				evm.TU.FRAGSCAFF_149.569(0.7422)			evm.TU.FRAGSCAFF_286.70(0.7015)	.
vvi161s1g00438	.				.			evm.TU.FRAGSCAFF_286.73(0.7288)	.
vvi161s1g00439	.				.			.	.
vvi161s1g00440	.				evm.TU.FRAGSCAFF_149.572(0.0056)			.	.
vvi161s1g00441	.				evm.TU.FRAGSCAFF_149.576(0.3535)			.	.
vvi161s1g00442	.				.			.	.
vvi161s1g00443	.				.			.	.
vvi161s1g00444	.				evm.TU.FRAGSCAFF_149.579(0.4439)			.	.
vvi161s1g00445	.				evm.TU.FRAGSCAFF_149.582(0.0247)			evm.TU.FRAGSCAFF_286.76(0.0145)	.
vvi161s1g00446	.				.			evm.TU.FRAGSCAFF_286.79(0.0998)	.
vvi161s1g00447	.				evm.TU.FRAGSCAFF_149.583(0.8272)			.	.
vvi161s1g00448	.				.			evm.TU.FRAGSCAFF_286.81(0.4854)	.
vvi161s1g00449	.				evm.TU.FRAGSCAFF_149.584(0.0254)			.	.
vvi161s1g00450	.				evm.TU.FRAGSCAFF_149.584(0.0254)			.	.
vvi161s1g00451	vvi161s17g00226				.			evm.TU.FRAGSCAFF_286.82(0.5392)	.
vvi161s1g00452	.				.			.	.
vvi161s1g00453	.				evm.TU.FRAGSCAFF_149.589(0.7930)			.	.
vvi161s1g00454	.				evm.TU.FRAGSCAFF_149.590(0.6875)			evm.TU.FRAGSCAFF_286.83(0.4167)	.
vvi161s1g00455	.				.			evm.TU.FRAGSCAFF_286.84(0.3126)	.
vvi161s1g00456	.				.			evm.TU.FRAGSCAFF_286.85(0.0229)	.
vvi161s1g00457	.				evm.TU.FRAGSCAFF_149.591(0.6555)			.	.
vvi161s1g00458	.				.			.	.
vvi161s1g00459	.				.			.	.
vvi161s1g00460	.				evm.TU.FRAGSCAFF_149.592(0.5743)			.	.
vvi161s1g00461	vvi161s17g00216				.			evm.TU.FRAGSCAFF_286.86(0.0159)	.
vvi161s1g00462	.				evm.TU.FRAGSCAFF_149.593(0.8158)			evm.TU.FRAGSCAFF_286.87(0.8064)	.
vvi161s1g00463	.				.			evm.TU.FRAGSCAFF_286.88(0.3870)	.
vvi161s1g00464	vvi161s17g00214				evm.TU.FRAGSCAFF_149.595(0.5813)			.	.
vvi161s1g00465	.				.			.	.
vvi161s1g00466	.				.			.	evm.TU.FRAGSCAFF_134.291(0.0373)
vvi161s1g00467	.				.			.	.
vvi161s1g00468	.				.			.	.
vvi161s1g00469	.				.			.	.
vvi161s1g00470	.				.			.	.
vvi161s1g00471	.				.			.	.
vvi161s1g00472	.				.			.	.
vvi161s1g00473	.				evm.TU.FRAGSCAFF_149.600(0.0166)			.	.
vvi161s1g00474	.				.			.	.
vvi161s1g00475	.				.			.	.
vvi161s1g00476	.				evm.TU.FRAGSCAFF_149.600(0.0166)			.	.
vvi161s1g00477	.				.			.	.
vvi161s1g00478	.				.			.	.
vvi161s1g00479	.				.			.	.
vvi161s1g00480	vvi161s17g00213				.			.	.
vvi161s1g00481	.				.			evm.TU.FRAGSCAFF_286.90(0.3787)	evm.TU.FRAGSCAFF_134.295(0.0909)
vvi161s1g00482	.				.			.
vvi161s1g00483	.				evm.TU.FRAGSCAFF_149.602(0.0137)			.
vvi161s1g00484	.				evm.TU.FRAGSCAFF_149.603(0.0128)			evm.TU.FRAGSCAFF_286.91(0.0096)	evm.TU.FRAGSCAFF_14.791(0.0166)
vvi161s1g00485	.				evm.TU.FRAGSCAFF_149.604(0.6559)			.	.
vvi161s1g00486	.				evm.TU.FRAGSCAFF_149.605(0.3330)			evm.TU.FRAGSCAFF_286.92(0.2640)	.
vvi161s1g00487	.				.			evm.TU.FRAGSCAFF_286.93(0.0332)	.
vvi161s1g00488	.				.			evm.TU.FRAGSCAFF_286.94(0.8166)	.
vvi161s1g00489	.				.			evm.TU.FRAGSCAFF_286.95(0.3626)	.
vvi161s1g00490	.				evm.TU.FRAGSCAFF_149.606(0.5942)			evm.TU.FRAGSCAFF_286.96(0.6703)	.
vvi161s1g00491	.				evm.TU.FRAGSCAFF_149.607(0.2485)			evm.TU.FRAGSCAFF_286.97(0.1399)	.	evm.TU.ORIGINAL_1137.153(0.0299)
vvi161s1g00492	.				evm.TU.FRAGSCAFF_149.608(0.6429)			.	.	.
vvi161s1g00493	.				evm.TU.FRAGSCAFF_149.609(0.0096)			.	.	evm.TU.ORIGINAL_1137.154(0.0143)
vvi161s1g00494	.				.			evm.TU.FRAGSCAFF_286.100(0.8465)	.	.
vvi161s1g00495	.				.			evm.TU.FRAGSCAFF_286.101(0.0311)	.	.
vvi161s1g00496	.				evm.TU.FRAGSCAFF_149.611(0.0029)			evm.TU.FRAGSCAFF_286.102(0.0049)	.	.
vvi161s1g00497	.				.			.	.	.
vvi161s1g00498	.				evm.TU.FRAGSCAFF_149.611(0.0029)			evm.TU.FRAGSCAFF_286.102(0.0049)	.	.
vvi161s1g00499	.				.			.	.	.
vvi161s1g00500	.				evm.TU.FRAGSCAFF_149.612(0.0183)			evm.TU.FRAGSCAFF_286.105(0.5347)	.	.
vvi161s1g00501	.				evm.TU.FRAGSCAFF_149.612(0.0183)			evm.TU.FRAGSCAFF_286.105(0.5347)	.	.
vvi161s1g00502	.				.			.	.	.
vvi161s1g00503	.				evm.TU.FRAGSCAFF_149.613(0.7838)			.	.	.
vvi161s1g00504	.				evm.TU.FRAGSCAFF_149.614(0.1529)			.	.	.
vvi161s1g00505	.				.			evm.TU.FRAGSCAFF_286.106(0.116)	.	.
vvi161s1g00506	.				.			evm.TU.FRAGSCAFF_286.107(0.6552)	evm.TU.FRAGSCAFF_14.780(0.5403)	.
vvi161s1g00507	.				evm.TU.FRAGSCAFF_149.615(0.8038)			.	.	.
vvi161s1g00508	.				evm.TU.FRAGSCAFF_149.618(0.9073)			.	.	.
vvi161s1g00509	.				evm.TU.FRAGSCAFF_149.621(0.6099)			evm.TU.FRAGSCAFF_286.109(0.8127)	.	.
vvi161s1g00510	.				evm.TU.FRAGSCAFF_149.622(0.7602)			evm.TU.FRAGSCAFF_286.110(0.7303)	.	.
vvi161s1g00511	.				evm.TU.FRAGSCAFF_149.623(0.0174)			.	evm.TU.FRAGSCAFF_14.776(0.2264)	evm.TU.ORIGINAL_1137.164(0.0435)
vvi161s1g00512	.				.			.	.	.
vvi161s1g00513	.				.			.	.	evm.TU.ORIGINAL_1137.165(0.0283)
vvi161s1g00514	.				evm.TU.FRAGSCAFF_149.626(0.0136)			evm.TU.FRAGSCAFF_286.117(0.1174)	evm.TU.FRAGSCAFF_14.775(0.0168)	evm.TU.ORIGINAL_1137.166(0.0190)
vvi161s1g00515	.				evm.TU.FRAGSCAFF_149.627(0.1463)			evm.TU.FRAGSCAFF_286.118(0.0414)	.	.
vvi161s1g00516	.				evm.TU.FRAGSCAFF_149.628(0.8833)			evm.TU.FRAGSCAFF_286.119(0.7717)	.	.
vvi161s1g00517	.				.			evm.TU.FRAGSCAFF_286.120(0.1139)	.	.
vvi161s1g00518	.				.			.	.	.
vvi161s1g00519	.				.			evm.TU.FRAGSCAFF_286.121(0.4793)	.	.
vvi161s1g00520	.				.			evm.TU.FRAGSCAFF_286.121(0.4793)	.	.
vvi161s1g00521	vvi161s17g00179				evm.TU.FRAGSCAFF_149.629(0.0397)			evm.TU.FRAGSCAFF_286.122(0.4225)	evm.TU.FRAGSCAFF_14.774(0.0254)	evm.TU.ORIGINAL_1137.167(0.0869)
vvi161s1g00522	.				.			.	.	.
vvi161s1g00523	.				evm.TU.FRAGSCAFF_149.630(0.5693)			.	.	.
vvi161s1g00524	.				evm.TU.FRAGSCAFF_149.632(0.0426)			evm.TU.FRAGSCAFF_286.128(0.3115)	.	.
vvi161s1g00525	.				evm.TU.FRAGSCAFF_149.634(0.8739)			evm.TU.FRAGSCAFF_286.129(0.8305)	.	.
vvi161s1g00526	.				evm.TU.FRAGSCAFF_149.634(0.8739)			.	.	.
vvi161s1g00527	.				evm.TU.FRAGSCAFF_149.637(0.6370)			.	.	.
vvi161s1g00528	.				evm.TU.FRAGSCAFF_149.638(0.4208)			.	.	.
vvi161s1g00529	.				.			evm.TU.FRAGSCAFF_286.130(0.7809)	.	.
vvi161s1g00530	.				.			evm.TU.FRAGSCAFF_286.131(0.3351)	.	.
vvi161s1g00531	.				.			evm.TU.FRAGSCAFF_286.134(0.5337)	.	.
vvi161s1g00532	.				evm.TU.FRAGSCAFF_149.639(0.3675)			.	.	.
vvi161s1g00533	.				evm.TU.FRAGSCAFF_149.640(0.1038)			.	.	.
vvi161s1g00534	.				evm.TU.FRAGSCAFF_149.641(0.4787)			evm.TU.FRAGSCAFF_286.135(0.3722)	.	.
vvi161s1g00535	.				.			evm.TU.FRAGSCAFF_286.136(0.6015)	.	.
vvi161s1g00536	.				evm.TU.FRAGSCAFF_149.643(0.3441)			evm.TU.FRAGSCAFF_286.138(0.3302)	.	.
vvi161s1g00537	.				evm.TU.FRAGSCAFF_149.644(0.8641)			.	.	.
vvi161s1g00538	.				evm.TU.FRAGSCAFF_149.644(0.8641)			.	.	.
vvi161s1g00539	.				.			.	.	.
vvi161s1g00540	.				.			.	.	.
vvi161s1g00541	.				.			.	.	.
vvi161s1g00542	.				.			evm.TU.FRAGSCAFF_286.139(0.1492)	.	.
vvi161s1g00543	.				evm.TU.FRAGSCAFF_149.645(0.7087)			evm.TU.FRAGSCAFF_286.143(0.4746)	.	.
vvi161s1g00544	.				.			evm.TU.FRAGSCAFF_286.145(0.545)	.	.
vvi161s1g00545	.				.			evm.TU.FRAGSCAFF_286.146(0.0374)	.	.
vvi161s1g00546	.				.			evm.TU.FRAGSCAFF_286.146(0.0374)	.	.
vvi161s1g00547	.				.			.	.	.
vvi161s1g00548	.				.			evm.TU.FRAGSCAFF_286.149(0.8658)	.	.
vvi161s1g00549	.				.			evm.TU.FRAGSCAFF_286.151(0.0520)	.	.
vvi161s1g00550	.				.			.	.	.
vvi161s1g00551	.				.			.	.	.
vvi161s1g00552	.				.			.	.	.
vvi161s1g00553	.				evm.TU.FRAGSCAFF_149.650(0.5968)			evm.TU.FRAGSCAFF_286.155_evm.TU.FRAGSCAFF_286.156(0.4507)	.	.
vvi161s1g00554	.				.			evm.TU.FRAGSCAFF_286.157(0.0563)	.	.
vvi161s1g00555	.				.			.	.	.
vvi161s1g00556	.				.			evm.TU.FRAGSCAFF_286.159(0.8266)	.	.
vvi161s1g00557	.				.			evm.TU.FRAGSCAFF_286.159(0.8266)	.	.
vvi161s1g00558	vvi161s17g00176				.			.	.	.
vvi161s1g00559	.				evm.TU.FRAGSCAFF_149.651(0.0267)			evm.TU.FRAGSCAFF_286.161(0.0172)	.	.
vvi161s1g00560	.				evm.TU.FRAGSCAFF_149.652_evm.TU.FRAGSCAFF_149.653(0.4837)			evm.TU.FRAGSCAFF_286.164(0.9162)	evm.TU.FRAGSCAFF_14.754(0.6382)	evm.TU.ORIGINAL_1137.192(0.6215)
vvi161s1g00561	.				.			.	.	.
vvi161s1g00562	.				evm.TU.FRAGSCAFF_149.654(0.7325)			evm.TU.FRAGSCAFF_286.167(0.6750)	.	.
vvi161s1g00563	.				evm.TU.FRAGSCAFF_149.655(0.5772)			.	evm.TU.FRAGSCAFF_14.752(0.4096)	.
vvi161s1g00564	.				evm.TU.FRAGSCAFF_149.656(0.6863)			evm.TU.FRAGSCAFF_286.169(0.5380)	.	.
vvi161s1g00565	.				.			evm.TU.FRAGSCAFF_286.170(0.2609)	.	.
vvi161s1g00566	.				.			evm.TU.FRAGSCAFF_286.172(0.1037)	.	.
vvi161s1g00567	.				evm.TU.FRAGSCAFF_149.658(0.1803)			evm.TU.FRAGSCAFF_286.175(0.6008)	.	.
vvi161s1g00568	.				.			evm.TU.FRAGSCAFF_286.176(0.5431)	.	.
vvi161s1g00569	.				.			.	.	.
vvi161s1g00570	.				evm.TU.FRAGSCAFF_149.659(0.8868)			evm.TU.FRAGSCAFF_286.177(0.5556)	.	.
vvi161s1g00571	.				evm.TU.FRAGSCAFF_149.660(0.3476)			evm.TU.FRAGSCAFF_286.179(0.2311)	.	.
vvi161s1g00572	.				evm.TU.FRAGSCAFF_149.662(0.3841)			evm.TU.FRAGSCAFF_286.182(0.8575)	.	.
vvi161s1g00573	.				evm.TU.FRAGSCAFF_149.661(0.0304)			.	.	.
vvi161s1g00574	.				evm.TU.FRAGSCAFF_149.662(0.3841)			.	.	.
vvi161s1g00575	.				evm.TU.FRAGSCAFF_149.663(0.7360)			.	.	.
vvi161s1g00576	.				evm.TU.FRAGSCAFF_149.664(0.6433)			evm.TU.FRAGSCAFF_286.183(0.5654)	.	.
vvi161s1g00577	.				.			.	.	.
vvi161s1g00578	.				evm.TU.FRAGSCAFF_149.667(0.0614)			evm.TU.FRAGSCAFF_286.186(0.1418)	.	.
vvi161s1g00579	vvi161s17g00162				evm.TU.FRAGSCAFF_149.668(0.7539)			evm.TU.FRAGSCAFF_286.187(0.3020)	.	.
vvi161s1g00580					.			evm.TU.FRAGSCAFF_286.188(0.0159)	.	.
vvi161s1g00581					evm.TU.FRAGSCAFF_149.670(0.0161)			evm.TU.FRAGSCAFF_286.191(0.0153)	.	.
vvi161s1g00582					.			evm.TU.FRAGSCAFF_286.193(0)	.	.
vvi161s1g00583					.			evm.TU.FRAGSCAFF_286.195(0.8928)	.	.
vvi161s1g00584					.			.	.	.
vvi161s1g00585					evm.TU.FRAGSCAFF_149.672(0.1244)			.	.	.
vvi161s1g00586					evm.TU.FRAGSCAFF_149.672(0.1244)			.	.	.
vvi161s1g00587					evm.TU.FRAGSCAFF_149.673(0.2822)			.	.	.
vvi161s1g00588					.			.	.	.
vvi161s1g00589					evm.TU.FRAGSCAFF_149.675(0.1486)			evm.TU.FRAGSCAFF_286.197(0.2645)	evm.TU.FRAGSCAFF_14.734(0.8451)	evm.TU.FRAGSCAFF_269.229(0.8723)
vvi161s1g00590					.			.		.
vvi161s1g00591					.			.		.
vvi161s1g00592					evm.TU.FRAGSCAFF_149.678(0.9071)			.		.
vvi161s1g00593					.			.		.
vvi161s1g00594					evm.TU.FRAGSCAFF_149.679(0.2777)			.		.
vvi161s1g00595					.			.		.
vvi161s1g00596					.			.		.
vvi161s1g00597					.			.		.
vvi161s1g00598					.			.		.
vvi161s1g00599					evm.TU.FRAGSCAFF_149.681(0.0216)			evm.TU.FRAGSCAFF_286.200(0.0560)		.
vvi161s1g00600					.			.		.
vvi161s1g00601					evm.TU.FRAGSCAFF_149.682(0.3791)			evm.TU.FRAGSCAFF_286.201(0.0428)		evm.TU.FRAGSCAFF_269.225(0.2839)
vvi161s1g00602					evm.TU.FRAGSCAFF_149.683(0.4757)			.
vvi161s1g00603					.			.
vvi161s1g00604					.			evm.TU.FRAGSCAFF_286.204(0.0266)
vvi161s1g00605					.			evm.TU.FRAGSCAFF_286.204(0.0266)
vvi161s1g00606					evm.TU.FRAGSCAFF_149.685(0.0956)			evm.TU.FRAGSCAFF_286.206(0.3228)
vvi161s1g00607					evm.TU.FRAGSCAFF_149.684(0.1312)			.
vvi161s1g00608					.			.
vvi161s1g00609					evm.TU.FRAGSCAFF_149.686(0.1536)			evm.TU.FRAGSCAFF_286.207(0.0713)
vvi161s1g00610					evm.TU.FRAGSCAFF_149.687(0.6553)
vvi161s1g00611
vvi161s1g00612
vvi161s1g00613
vvi161s1g00614
vvi161s1g00615									evm.TU.FRAGSCAFF_14.455(0.1510)
vvi161s1g00616									.
vvi161s1g00617					evm.TU.FRAGSCAFF_149.44(0.0235)				.
vvi161s1g00618					.				.
vvi161s1g00619					.				.
vvi161s1g00620					.				.
vvi161s1g00621					evm.TU.FRAGSCAFF_149.47(0.7439)				.
vvi161s1g00622					evm.TU.FRAGSCAFF_149.48(0.5700)				.
vvi161s1g00623			vvi161s14g01348		.		evm.TU.FRAGSCAFF_201.81(0.0594)		.
vvi161s1g00624			.		evm.TU.FRAGSCAFF_149.49(0.6302)		.		.
vvi161s1g00625			.		evm.TU.FRAGSCAFF_149.52(0.9684)		.	evm.TU.FRAGSCAFF_507.21(0.6263)	.
vvi161s1g00626			.		.		.	evm.TU.FRAGSCAFF_507.23(0.6029)	.
vvi161s1g00627			.		.		.	evm.TU.FRAGSCAFF_507.25(0.6127)	.
vvi161s1g00628			.		evm.TU.FRAGSCAFF_149.53(0.6894)		.	.	.
vvi161s1g00629			.		evm.TU.FRAGSCAFF_149.54(0.8747)		.	.	.
vvi161s1g00630			vvi161s14g01352		evm.TU.FRAGSCAFF_149.55(0.0226)		.	.	.
vvi161s1g00631			.		.		.	.	.
vvi161s1g00632			.		evm.TU.FRAGSCAFF_149.56(0.0774)	evm.TU.FRAGSCAFF_415.326(0.2781)	.	evm.TU.FRAGSCAFF_507.26(0.0286)	.
vvi161s1g00633			.		evm.TU.FRAGSCAFF_149.58(0.0806)	.	.	evm.TU.FRAGSCAFF_507.32(0.7734)	.
vvi161s1g00634			.		.	.	.	.	.
vvi161s1g00635			.		evm.TU.FRAGSCAFF_149.60(0.0214)	.	.	.	.
vvi161s1g00636			.		.	.	.	.	.
vvi161s1g00637			.		.	.	.	.	.
vvi161s1g00638			vvi161s14g01357		.	.	evm.TU.FRAGSCAFF_201.92(0.3905)	evm.TU.FRAGSCAFF_507.33(0.2149)	.
vvi161s1g00639			vvi161s14g01359		.	.	.	evm.TU.FRAGSCAFF_507.34(0.1539)	.
vvi161s1g00640			.		evm.TU.FRAGSCAFF_149.61(0.0816)	.	.	evm.TU.FRAGSCAFF_507.34(0.1539)	evm.TU.FRAGSCAFF_14.444(0.0484)
vvi161s1g00641			.		evm.TU.FRAGSCAFF_149.62(0.0165)	.	.	.	.
vvi161s1g00642			.		.	.	.	evm.TU.FRAGSCAFF_507.35(0.6683)	.
vvi161s1g00643			.		.	.	.	evm.TU.FRAGSCAFF_507.36(0.0189)	.
vvi161s1g00644			.		.	.	.	evm.TU.FRAGSCAFF_507.40(0.5501)	.
vvi161s1g00645			vvi161s14g01381		.	evm.TU.FRAGSCAFF_415.330(0.4796)	evm.TU.FRAGSCAFF_201.94(0.8874)	.	evm.TU.FRAGSCAFF_14.434(0.6741)
vvi161s1g00646			.		evm.TU.FRAGSCAFF_149.63(0.4249)	.	.	evm.TU.FRAGSCAFF_507.40(0.5501)	.
vvi161s1g00647			.		.	evm.TU.FRAGSCAFF_415.331(0.0512)	.	.	.
vvi161s1g00648			.		.	.	.	.	.
vvi161s1g00649			.		.	.	.	.	.
vvi161s1g00650			.		.	.	.	.	.
vvi161s1g00651			.		.	.	evm.TU.FRAGSCAFF_201.98(0.1294)	.	.
vvi161s1g00652			.		.	.	evm.TU.FRAGSCAFF_201.99(0.0255)	.	.
vvi161s1g00653			.		.	evm.TU.FRAGSCAFF_415.333(0.5986)	evm.TU.FRAGSCAFF_201.101(0.6031)	.	.
vvi161s1g00654			.		evm.TU.FRAGSCAFF_149.65(0.3678)	.	.	.	.
vvi161s1g00655			.		.	.	.	.	.
vvi161s1g00656			.		evm.TU.FRAGSCAFF_149.66(0.6487)	.	.	.	.
vvi161s1g00657			.		.	.	.	.	.
vvi161s1g00658			.		.	.	.	evm.TU.FRAGSCAFF_507.41(0.2704)	.
vvi161s1g00659			.		.	.	.	evm.TU.FRAGSCAFF_507.42(0.8381)	.
vvi161s1g00660			.		.	.	.	.	.
vvi161s1g00661			.		.	.	.	.	.
vvi161s1g00662			.		.	.	.	.	.
vvi161s1g00663			.		.	.	.	.	.
vvi161s1g00664			.		.	.	.	.	.
vvi161s1g00665			.		.	.	.	.	.
vvi161s1g00666			.		.	.	.	.	.
vvi161s1g00667			.		.	evm.TU.FRAGSCAFF_415.334(0.3408)	evm.TU.FRAGSCAFF_201.105(0.3745)	evm.TU.FRAGSCAFF_507.43(0.0164)	.
vvi161s1g00668			.		evm.TU.FRAGSCAFF_149.67(0.3716)	.	.	evm.TU.FRAGSCAFF_507.44(0.5823)	.
vvi161s1g00669			.		evm.TU.FRAGSCAFF_149.67(0.3716)	.	.	.	.
vvi161s1g00670			.		.	.	.	evm.TU.FRAGSCAFF_507.45(0.1473)	.
vvi161s1g00671			.		.	.	.	.	.
vvi161s1g00672			.		.	.	.	.	.
vvi161s1g00673			.		.	evm.TU.FRAGSCAFF_415.337(0.0332)	evm.TU.FRAGSCAFF_201.109(0.033)	.	.
vvi161s1g00674			.		evm.TU.FRAGSCAFF_149.79(0.5255)	.	.	.	.
vvi161s1g00675			.		evm.TU.FRAGSCAFF_149.81(0.8973)	.	.	.	.
vvi161s1g00676			vvi161s14g01383		evm.TU.FRAGSCAFF_149.82(0.3589)	.	.	evm.TU.FRAGSCAFF_507.47(0.7397)	evm.TU.FRAGSCAFF_14.423(0.7325)
vvi161s1g00677			.		.	.	.	.	.
vvi161s1g00678			.		.	.	.	.	.
vvi161s1g00679			.		evm.TU.FRAGSCAFF_149.85(0.6469)	.	.	evm.TU.FRAGSCAFF_507.50(0.5264)	evm.TU.FRAGSCAFF_14.419(0.7304)
vvi161s1g00680			.		evm.TU.FRAGSCAFF_149.86(0.0313)	.	.	evm.TU.FRAGSCAFF_507.52(0.1171)	.
vvi161s1g00681			.		evm.TU.FRAGSCAFF_149.87(0.0285)	.	.	.	.
vvi161s1g00682			.		evm.TU.FRAGSCAFF_149.91(0.0912)	.	.	evm.TU.FRAGSCAFF_507.61(0.1634)	.
vvi161s1g00683			.		.	.	.	.	.
vvi161s1g00684			.		.	.	.	evm.TU.FRAGSCAFF_507.65(0.4720)	.
vvi161s1g00685			.		evm.TU.FRAGSCAFF_149.92(0.7818)	.	.	.	.
vvi161s1g00686			vvi161s14g01405		evm.TU.FRAGSCAFF_149.94(0.5136)	.	.	.	evm.TU.FRAGSCAFF_14.405(0.7624)
vvi161s1g00687			.		.	.	.	evm.TU.FRAGSCAFF_507.67(0.2546)	.
vvi161s1g00688			vvi161s14g01407		evm.TU.FRAGSCAFF_149.95(0.0154)	evm.TU.FRAGSCAFF_415.354(0.0217)	evm.TU.FRAGSCAFF_201.128(0.0149)	evm.TU.FRAGSCAFF_507.68(0.0191)	.
vvi161s1g00689			.		.	.	.	.	.
vvi161s1g00690			.		.	.	.	.	.
vvi161s1g00691			.		.	.	.	.	.
vvi161s1g00692			.		evm.TU.FRAGSCAFF_149.96(0.6708)	.	.	.	.
vvi161s1g00693			.		evm.TU.FRAGSCAFF_149.96(0.6708)	.	.	.	.
vvi161s1g00694			.		.	evm.TU.FRAGSCAFF_415.358(0.6427)	evm.TU.FRAGSCAFF_201.129(0.7936)	evm.TU.FRAGSCAFF_507.69(0.5736)	.
vvi161s1g00695			.		.	evm.TU.FRAGSCAFF_415.361(0.1749)	evm.TU.FRAGSCAFF_201.130(0.0872)	evm.TU.FRAGSCAFF_507.70(0.1260)	.
vvi161s1g00696			.		.	.	.	evm.TU.FRAGSCAFF_507.71(0.2878)	.
vvi161s1g00697			vvi161s14g01411		.	.	.	.	evm.TU.FRAGSCAFF_14.403(0.0321)
vvi161s1g00698			.		evm.TU.FRAGSCAFF_149.99(0.1721)	.	.	evm.TU.FRAGSCAFF_507.72(0.6315)	.
vvi161s1g00699			.		.	.	.	evm.TU.FRAGSCAFF_507.73(0.6581)	.
vvi161s1g00700			.		evm.TU.FRAGSCAFF_149.100(0.5470)	.	.	.	.
vvi161s1g00701			.		.	evm.TU.FRAGSCAFF_415.368(0.8370)	.	evm.TU.FRAGSCAFF_507.74(0.2306)	.
vvi161s1g00702			.		.	.	.	.	.
vvi161s1g00703			.		.	.	.	.	.
vvi161s1g00704			.		.	.	.	.	.
vvi161s1g00705			.		.	.	.	.	.
vvi161s1g00706			.		evm.TU.FRAGSCAFF_149.101(0.4826)	.	evm.TU.FRAGSCAFF_201.145(0.6803)	evm.TU.FRAGSCAFF_507.76(0.6221)	.
vvi161s1g00707			vvi161s14g01426		.	.	.	.	.
vvi161s1g00708			.		.	evm.TU.FRAGSCAFF_415.374(0.6625)	evm.TU.FRAGSCAFF_201.146(0.2487)	evm.TU.FRAGSCAFF_507.77(0.0425)	.
vvi161s1g00709			.		.	.	.	.	.
vvi161s1g00710			.		.	.	.	.	.
vvi161s1g00711			vvi161s14g01427		.	.	.	.	.
vvi161s1g00712			.		.	.	.	evm.TU.FRAGSCAFF_507.77(0.0425)	.
vvi161s1g00713			.		evm.TU.FRAGSCAFF_149.102(0.4506)	.	.	evm.TU.FRAGSCAFF_507.78(0.4579)	.
vvi161s1g00714			.		evm.TU.FRAGSCAFF_149.103(0.7053)	.	.	.	.
vvi161s1g00715			.		evm.TU.FRAGSCAFF_149.104(0.0229)	evm.TU.FRAGSCAFF_415.387(0.6378)	evm.TU.FRAGSCAFF_201.149(0.0344)	evm.TU.FRAGSCAFF_507.79(0.0165)	.
vvi161s1g00716			.		.	.	.	.	.
vvi161s1g00717			.		.	evm.TU.FRAGSCAFF_415.390(0.2289)	.	.	.
vvi161s1g00718			.		evm.TU.FRAGSCAFF_149.106(0.8085)	.	.	.	.
vvi161s1g00719			.		.	.	.	.	.
vvi161s1g00720			vvi161s14g01435		evm.TU.FRAGSCAFF_149.108(0.0253)	.	.	.	.
vvi161s1g00721			.		.	.	.	evm.TU.FRAGSCAFF_507.82(0.0883)	.
vvi161s1g00722			vvi161s14g01440		.	.	.	.	.
vvi161s1g00723			.		.	.	.	evm.TU.FRAGSCAFF_507.83(0.2274)	.
vvi161s1g00724			.		.	.	.	evm.TU.FRAGSCAFF_507.84(0.9196)	.
vvi161s1g00725			.		.	.	.	evm.TU.FRAGSCAFF_507.83(0.2274)	.
vvi161s1g00726			.		.	.	.	evm.TU.FRAGSCAFF_507.84(0.9196)	.
vvi161s1g00727			.		.	.	.	.	.
vvi161s1g00728			.		.	.	.	.	.	evm.TU.FRAGSCAFF_217.198(0.0760)
vvi161s1g00729			.		.	.	.	evm.TU.FRAGSCAFF_507.85(0.0109)	.	.
vvi161s1g00730			.		.	evm.TU.FRAGSCAFF_415.397(0.6851)	evm.TU.FRAGSCAFF_201.162(0.3665)	evm.TU.FRAGSCAFF_507.86(0.1144)	.	.
vvi161s1g00731			.		evm.TU.FRAGSCAFF_149.109(0.5536)	.	.	.	.	.
vvi161s1g00732			.		evm.TU.FRAGSCAFF_149.111(0.4310)	.	.	evm.TU.FRAGSCAFF_507.89(0.7519)	.	.
vvi161s1g00733			.		evm.TU.FRAGSCAFF_149.113(0.0156)	.	.	.	.	.
vvi161s1g00734			.		evm.TU.FRAGSCAFF_149.114(0.1323)	.	.	evm.TU.FRAGSCAFF_507.90(0.5628)	.	.
vvi161s1g00735			.		.	.	.	.	.	.
vvi161s1g00736			.		evm.TU.FRAGSCAFF_149.115(0.5587)	evm.TU.FRAGSCAFF_415.403(0.2355)	evm.TU.FRAGSCAFF_201.168(0.2025)	.	evm.TU.FRAGSCAFF_14.385(0.7737)	.
vvi161s1g00737			.		.	.	.	.	.	.
vvi161s1g00738			.		evm.TU.FRAGSCAFF_149.117(0.0208)	.	.	.	.	.
vvi161s1g00739			.		.	.	.	.	.	.
vvi161s1g00740			.		.	.	.	.	.	.
vvi161s1g00741			.		evm.TU.FRAGSCAFF_149.119(0.5268)	.	.	evm.TU.FRAGSCAFF_507.92(0.4755)	.	.
vvi161s1g00742			.		.	.	.	evm.TU.FRAGSCAFF_507.91(0.2482)	.	.
vvi161s1g00743			.		evm.TU.FRAGSCAFF_149.121(0.1131)	.	.	.	.	.
vvi161s1g00744			.		evm.TU.FRAGSCAFF_149.122(0.3230)	.	.	evm.TU.FRAGSCAFF_507.96(0.801)	.	.
vvi161s1g00745			vvi161s14g01453		evm.TU.FRAGSCAFF_149.122(0.3230)	.	.	evm.TU.FRAGSCAFF_507.97(0.0432)	evm.TU.FRAGSCAFF_14.379(0.3351)	.
vvi161s1g00746			.		.	.	.	evm.TU.FRAGSCAFF_507.95(0.4798)	.	.
vvi161s1g00747			.		evm.TU.FRAGSCAFF_149.123(0.5674)	.	.	.	.	.
vvi161s1g00748			.		.	.	.	.	.	.
vvi161s1g00749			.		.	.	.	.	.	.
vvi161s1g00750			vvi161s14g01455		evm.TU.FRAGSCAFF_149.124(0.1440)	.	.	evm.TU.FRAGSCAFF_507.98(0.8310)	evm.TU.FRAGSCAFF_14.377(0.6832)	evm.TU.FRAGSCAFF_217.185(0.7277)
vvi161s1g00751			.		.	evm.TU.FRAGSCAFF_415.412(0.6540)	evm.TU.FRAGSCAFF_201.172(0.7100)	.	.	.
vvi161s1g00752			.		evm.TU.FRAGSCAFF_149.125(0.0779)	.	.	.	.	.
vvi161s1g00753			.		evm.TU.FRAGSCAFF_149.127(0.8240)	.	.	.	.	.
vvi161s1g00754			.		.	.	evm.TU.FRAGSCAFF_201.173(0.8818)	evm.TU.FRAGSCAFF_507.99(0.8697)	.	.
vvi161s1g00755			.		.	.	.	.	.	.
vvi161s1g00756			.		evm.TU.FRAGSCAFF_149.128(0.5091)	.	.	evm.TU.FRAGSCAFF_507.100(0.5859)	.	.
vvi161s1g00757			.		.	.	.	.	.	.
vvi161s1g00758			.		.	.	.	.	.	.
vvi161s1g00759			.		.	.	.	.	.	.
vvi161s1g00760			.		.	.	.	.	.	.
vvi161s1g00761			.		.	.	.	.	.	.
vvi161s1g00762			.		.	.	.	.	.	.
vvi161s1g00763			.		.	.	.	evm.TU.FRAGSCAFF_507.101(0.0301)	.	.
vvi161s1g00764			.		.	.	.	evm.TU.FRAGSCAFF_507.99(0.8697)	.	.
vvi161s1g00765			.		.	.	.	.	.	.
vvi161s1g00766			.		.	.	.	.	.	.
vvi161s1g00767			.		.	.	.	.	.	.
vvi161s1g00768			.		.	.	.	.	.	.
vvi161s1g00769			.		evm.TU.FRAGSCAFF_149.129(0.1886)	.	.	.	.	.
vvi161s1g00770			.		evm.TU.FRAGSCAFF_149.129(0.1886)	.	.	evm.TU.FRAGSCAFF_507.101(0.0301)	.	.
vvi161s1g00771			.		.	.	.	.	.	.
vvi161s1g00772			.		evm.TU.FRAGSCAFF_149.131(0.1113)	.	.	.	.	.
vvi161s1g00773			.		.	.	.	.	.	.
vvi161s1g00774			.		.	.	.	.	.	.
vvi161s1g00775			.		.	.	evm.TU.FRAGSCAFF_201.185(0.4848)	evm.TU.FRAGSCAFF_507.104(0.0151)	.	.
vvi161s1g00776			vvi161s14g01464		.	.	.	.	evm.TU.FRAGSCAFF_14.368(0.7906)	evm.TU.FRAGSCAFF_217.180(0.7221)
vvi161s1g00777			vvi161s14g01466		evm.TU.FRAGSCAFF_149.133(0.027)	evm.TU.FRAGSCAFF_415.419(0.0230)	evm.TU.FRAGSCAFF_201.186(0.0121)	evm.TU.FRAGSCAFF_507.107(0.0336)	evm.TU.FRAGSCAFF_14.366(0.0241)	evm.TU.FRAGSCAFF_217.177(0.0153)
vvi161s1g00778			.		evm.TU.FRAGSCAFF_149.134(0.8837)	.	.	.	.	.
vvi161s1g00779			vvi161s14g01468		evm.TU.FRAGSCAFF_149.135(0.0464)	.	.	evm.TU.FRAGSCAFF_507.110(0.0553)	.	evm.TU.FRAGSCAFF_217.175(0.1508)
vvi161s1g00780			vvi161s14g01469		.	.	.	.	.	.
vvi161s1g00781			.		evm.TU.FRAGSCAFF_149.136(0.2262)	.	.	.	evm.TU.FRAGSCAFF_14.357(0.0209)	.
vvi161s1g00782			.		.	.	.	.	.	.
vvi161s1g00783			.		.	.	.	.	.	.
vvi161s1g00784			.		.	.	.	.	.	.
vvi161s1g00785			.		.	.	.	.	.	.
vvi161s1g00786			.		.	.	.	.	.	.
vvi161s1g00787			.		.	.	.	.	.	.
vvi161s1g00788			vvi161s14g01478		evm.TU.FRAGSCAFF_149.137(0.9156)	.	.	.	.	evm.TU.FRAGSCAFF_217.166(0.6920)
vvi161s1g00789					evm.TU.FRAGSCAFF_149.138(0.0182)	.	.	evm.TU.FRAGSCAFF_507.111(0.1238)	.
vvi161s1g00790					evm.TU.FRAGSCAFF_149.131(0.1113)	.	.	.	.
vvi161s1g00791					evm.TU.FRAGSCAFF_149.138(0.0182)	.	.	evm.TU.FRAGSCAFF_507.112(0.0117)	.
vvi161s1g00792						.	.	.	.
vvi161s1g00793						evm.TU.FRAGSCAFF_415.429(0.0180)	.	.	.
vvi161s1g00794						.	.	.	.
vvi161s1g00795						.	.	.	.
vvi161s1g00796						.	.	.	.
vvi161s1g00797						.	.	.	.
vvi161s1g00798						.	.	.	.
vvi161s1g00799	vvi161s17g00857					.	.	.	.
vvi161s1g00800	.					.	.	.	.
vvi161s1g00801	.					.	.	.	.
vvi161s1g00802	.					.	.	.	.
vvi161s1g00803	.					.	.	.	.
vvi161s1g00804	.					.	.	.	.
vvi161s1g00805	vvi161s17g00853				evm.TU.FRAGSCAFF_149.187(0.0144)	.	evm.TU.FRAGSCAFF_201.222(0.3042)	.	.
vvi161s1g00806	.				.	.	.	.	.
vvi161s1g00807	.				evm.TU.FRAGSCAFF_149.188(0.0151)	.	.	evm.TU.FRAGSCAFF_507.151(0.0120)	evm.TU.FRAGSCAFF_14.321(0.0270)	evm.TU.FRAGSCAFF_217.108(0.0469)
vvi161s1g00808	.				.	.	.	.	.	.
vvi161s1g00809	.				.	.	.	evm.TU.FRAGSCAFF_507.155(0.5331)	.	.
vvi161s1g00810	.				.	.	.	.	.	.
vvi161s1g00811	vvi161s17g00842				.	.	evm.TU.FRAGSCAFF_201.229(0.0182)	evm.TU.FRAGSCAFF_507.157(0.0219)	.	.
vvi161s1g00812	vvi161s17g00841				evm.TU.FRAGSCAFF_149.190(0.0422)	.	evm.TU.FRAGSCAFF_201.231(0.3016)	evm.TU.FRAGSCAFF_507.158(0.3071)	.	.
vvi161s1g00813	.				evm.TU.FRAGSCAFF_149.191_evm.TU.FRAGSCAFF_149.192(0.6099)	.	.	evm.TU.FRAGSCAFF_507.159(0.4396)	.	.
vvi161s1g00814	.				.	.	.	evm.TU.FRAGSCAFF_507.160(0.0187)	.	.
vvi161s1g00815	.		vvi161s14g01563		.	.	.	evm.TU.FRAGSCAFF_507.161(0.0194)	evm.TU.FRAGSCAFF_14.312(0.0209)	.
vvi161s1g00816	.		.		evm.TU.FRAGSCAFF_149.195(0.4515)	.	.	evm.TU.FRAGSCAFF_507.162(0.4430)	.	.
vvi161s1g00817	.		.		evm.TU.FRAGSCAFF_149.197(0.9418)	.	.	.	.	.
vvi161s1g00818	vvi161s17g00837		vvi161s14g01561		evm.TU.FRAGSCAFF_149.198(0.8203)	.	.	evm.TU.FRAGSCAFF_507.163(0.8317)	evm.TU.FRAGSCAFF_14.309(0.8574)	evm.TU.FRAGSCAFF_217.98(0.8878)
vvi161s1g00819	.		.		evm.TU.FRAGSCAFF_149.203(0.2161)	evm.TU.FRAGSCAFF_415.462(0.2061)	evm.TU.FRAGSCAFF_201.236_evm.TU.FRAGSCAFF_201.237(0.2636)	.	.	.
vvi161s1g00820	.		.		.	.	.	evm.TU.FRAGSCAFF_507.164(0.0350)	.	.
vvi161s1g00821	.		.		.	.	.	evm.TU.FRAGSCAFF_507.165(0.7733)	.	.
vvi161s1g00822	vvi161s17g00832		.		.	evm.TU.FRAGSCAFF_415.466(0.1328)	evm.TU.FRAGSCAFF_201.242(0.0391)	evm.TU.FRAGSCAFF_507.166(0.0152)	.	.
vvi161s1g00823			.		.	.	.	.	.	.
vvi161s1g00824			vvi161s14g01553		evm.TU.FRAGSCAFF_149.205(0.2855)	.	.	.	evm.TU.FRAGSCAFF_14.302(0.3137)	evm.TU.FRAGSCAFF_217.95(0.2749)
vvi161s1g00825			.		.	.	.	evm.TU.FRAGSCAFF_507.168(0.5252)	.	.
vvi161s1g00826	vvi161s17g00596		vvi161s14g01552		evm.TU.FRAGSCAFF_149.208(0.7006)	evm.TU.FRAGSCAFF_415.473(0.8169)	.	evm.TU.FRAGSCAFF_507.169(0.5356)	.	.
vvi161s1g00827	.		.		.	.	.	.	.	.
vvi161s1g00828	vvi161s17g00597		.		.	evm.TU.FRAGSCAFF_415.474(0.7405)	.	.	.	.
vvi161s1g00829	.		.		.	.	.	.	.	.
vvi161s1g00830	.		.		.	.	.	.	.	.
vvi161s1g00831	.		.		evm.TU.FRAGSCAFF_149.210(0.0856)	.	.	.	.	.
vvi161s1g00832	vvi161s17g00599		.		evm.TU.FRAGSCAFF_149.211(0.4576)	evm.TU.FRAGSCAFF_415.475(0.0537)	.	evm.TU.FRAGSCAFF_507.172(0.3290)	.	.
vvi161s1g00833	.		.		evm.TU.FRAGSCAFF_149.212(0.0232)	.	.	.	.	.
vvi161s1g00834	.		vvi161s14g01547		evm.TU.FRAGSCAFF_149.214(0.5690)	.	.	evm.TU.FRAGSCAFF_507.173(0.6361)	evm.TU.FRAGSCAFF_14.299(0.4019)	evm.TU.FRAGSCAFF_217.92(0.7761)
vvi161s1g00835	.				evm.TU.FRAGSCAFF_149.216(0.3277)	.	.	.	.	.
vvi161s1g00836	.				evm.TU.FRAGSCAFF_149.218(0.2610)	.	.	evm.TU.FRAGSCAFF_507.175(0.0401)	.	.
vvi161s1g00837	.				.	.	.	.	.	.
vvi161s1g00838	vvi161s17g00603				evm.TU.FRAGSCAFF_149.219(0.8683)	evm.TU.FRAGSCAFF_415.479(0.4623)	evm.TU.FRAGSCAFF_201.250(0.5472)	evm.TU.FRAGSCAFF_507.176(0.6543)	.	.
vvi161s1g00839	.				evm.TU.FRAGSCAFF_149.220(0.2041)	.	.	evm.TU.FRAGSCAFF_507.177(0.0300)	.	.
vvi161s1g00840	.				.	.	.	evm.TU.FRAGSCAFF_507.178(0.8166)	.	.
vvi161s1g00841	.				.	.	.	.	.	.
vvi161s1g00842	.				evm.TU.FRAGSCAFF_149.222(0.043)	.	.	.	.	.
vvi161s1g00843	.				evm.TU.FRAGSCAFF_149.223(0.0563)	.	.	.	.	.
vvi161s1g00844	.				.	.	.	.	.	.
vvi161s1g00845	.				.	.	.	.	.	.
vvi161s1g00846	.				evm.TU.FRAGSCAFF_149.224(0.6958)	.	.	.	.	.
vvi161s1g00847	.				.	.	.	.	.	.
vvi161s1g00848	.				evm.TU.FRAGSCAFF_149.225(0.0239)	.	.	.	.	.
vvi161s1g00849	.				.	.	.	evm.TU.FRAGSCAFF_507.180(0.0420)	.	evm.TU.FRAGSCAFF_217.87(0.6096)
vvi161s1g00850	.				evm.TU.FRAGSCAFF_149.228(0.1873)	.	.	.	.	.
vvi161s1g00851	vvi161s17g00619				evm.TU.FRAGSCAFF_149.229(0.0400)	evm.TU.FRAGSCAFF_415.488(0.2525)	evm.TU.FRAGSCAFF_201.267(0.2187)	evm.TU.FRAGSCAFF_507.181(0.0275)	.	.
vvi161s1g00852	.				evm.TU.FRAGSCAFF_149.230(0.0216)	.		evm.TU.FRAGSCAFF_507.182(0.2793)	evm.TU.FRAGSCAFF_14.286(0.0202)	.
vvi161s1g00853	.				evm.TU.FRAGSCAFF_149.231(0.7190)	.		evm.TU.FRAGSCAFF_507.183(0.8578)	.	.
vvi161s1g00854	.				evm.TU.FRAGSCAFF_149.232(0.7255)	.		.	.	.
vvi161s1g00855	vvi161s17g00621		vvi161s14g01585		.	evm.TU.FRAGSCAFF_415.492(0.2468)		evm.TU.FRAGSCAFF_507.184(0.0328)	.	.
vvi161s1g00856	.		.		evm.TU.FRAGSCAFF_149.234_evm.TU.FRAGSCAFF_149.235(0.3481)	.		.	.	.
vvi161s1g00857	.		.		evm.TU.FRAGSCAFF_149.236(0.6636)	.		.	.	.
vvi161s1g00858	.		.		evm.TU.FRAGSCAFF_149.237(0.1414)	.		.	.	.
vvi161s1g00859	.		.		evm.TU.FRAGSCAFF_149.238(0.328)	.		.	.	.
vvi161s1g00860	.		.		.	.		.	.	.
vvi161s1g00861	vvi161s17g00629		.		.	evm.TU.FRAGSCAFF_415.497(0.5597)		evm.TU.FRAGSCAFF_507.186(0.0186)	.	evm.TU.FRAGSCAFF_201.643(0.3370)
vvi161s1g00862	.		.		.	.		.	.	.
vvi161s1g00863	vvi161s17g00630		.		evm.TU.FRAGSCAFF_149.239(0.1830)	.		evm.TU.FRAGSCAFF_507.190(0.0257)	.	.
vvi161s1g00864	.		.		evm.TU.FRAGSCAFF_149.240(0.0209)	.		.	.	.
vvi161s1g00865	.		.		.	.		evm.TU.FRAGSCAFF_507.191(0.6765)	.	.
vvi161s1g00866	.		.		.	.		.	.	.
vvi161s1g00867	.		.		.	.		.	.	.
vvi161s1g00868	.		.		.	.		evm.TU.FRAGSCAFF_507.193(0.8311)	.	.
vvi161s1g00869	.		.		evm.TU.FRAGSCAFF_149.242(0.7848)	.		evm.TU.FRAGSCAFF_507.194(0.6740)	.	.
vvi161s1g00870	.		.		.	.		evm.TU.FRAGSCAFF_507.196(0.7126)	.	.
vvi161s1g00871	vvi161s17g00634		.		.	evm.TU.FRAGSCAFF_415.501(0.4758)		.	evm.TU.FRAGSCAFF_14.284(0.5758)	.
vvi161s1g00872	vvi161s17g00635		vvi161s14g01593		.	.		evm.TU.FRAGSCAFF_507.197(0.4743)	evm.TU.FRAGSCAFF_14.283(0.6977)	evm.TU.FRAGSCAFF_217.84(0.7829)
vvi161s1g00873	.		.		.	.		evm.TU.FRAGSCAFF_507.198(0.8070)	.	.
vvi161s1g00874	vvi161s17g00640		vvi161s14g01595		.	.		evm.TU.FRAGSCAFF_507.200(0.1220)	.	.
vvi161s1g00875	.		.		evm.TU.FRAGSCAFF_149.244(0.0127)	.		.	evm.TU.FRAGSCAFF_14.282(0.0253)	evm.TU.FRAGSCAFF_217.82(0.0318)
vvi161s1g00876	.		.		.	.		.	.	.
vvi161s1g00877	.		vvi161s14g01598		.	.		.	evm.TU.FRAGSCAFF_14.280(0.9516)	evm.TU.FRAGSCAFF_217.81(0.0595)
vvi161s1g00878	.		.		.	.		.	.	.
vvi161s1g00879	.		.		.	.		.	.	.
vvi161s1g00880	.		.		.	.		evm.TU.FRAGSCAFF_507.201(0.5124)	.	.
vvi161s1g00881	vvi161s17g00647		vvi161s14g01605		evm.TU.FRAGSCAFF_149.247(0.0775)	evm.TU.FRAGSCAFF_415.512(0.1378)		.	evm.TU.FRAGSCAFF_14.272(0.1060)	evm.TU.FRAGSCAFF_201.636(0.2138)
vvi161s1g00882	.		.		evm.TU.FRAGSCAFF_149.248(0.1634)	.		evm.TU.FRAGSCAFF_507.202(0.5645)	.	.
vvi161s1g00883	.		.		evm.TU.FRAGSCAFF_149.249(0.1706)	.		.	.	.
vvi161s1g00884	vvi161s17g00648		vvi161s14g01607		evm.TU.FRAGSCAFF_149.251(0.4037)	evm.TU.FRAGSCAFF_415.513(0.8721)		evm.TU.FRAGSCAFF_507.203(0.7436)	.	evm.TU.FRAGSCAFF_201.635(0.6807)
vvi161s1g00885	.		.		evm.TU.FRAGSCAFF_149.252(0.1107)	.		.	.	.
vvi161s1g00886	vvi161s17g00650		vvi161s14g01608		evm.TU.FRAGSCAFF_149.253(0.9433)	.		.	evm.TU.FRAGSCAFF_14.270(0.6888)	evm.TU.FRAGSCAFF_217.78(0.8038)
vvi161s1g00887	.		.		.	.		.	.	.
vvi161s1g00888	.		.		.	.		.	.	.
vvi161s1g00889	.		vvi161s14g01610		.	.		.	evm.TU.FRAGSCAFF_14.269(0.1778)	.
vvi161s1g00890	vvi161s17g00656		.		.	.		.	.	evm.TU.FRAGSCAFF_217.72(0.8354)
vvi161s1g00891	vvi161s17g00657		vvi161s14g01621		evm.TU.FRAGSCAFF_149.254(0.5347)	.		evm.TU.FRAGSCAFF_507.206(0.6525)	.	evm.TU.FRAGSCAFF_201.630(0.8575)
vvi161s1g00892	.		.		.	.		.	.	.
vvi161s1g00893	.		.		evm.TU.FRAGSCAFF_149.257(0.3777)	.		evm.TU.FRAGSCAFF_507.208(0.4356)	.	.
vvi161s1g00894	.		.		.	.		.	.	.
vvi161s1g00895	.		.		evm.TU.FRAGSCAFF_149.258(0.2575)	.		evm.TU.FRAGSCAFF_507.209(0.4649)	.	.
vvi161s1g00896	.		.		.	.		evm.TU.FRAGSCAFF_507.210(0.0263)	.	.
vvi161s1g00897	.		vvi161s14g01622		evm.TU.FRAGSCAFF_149.260(0.0282)	.		.	evm.TU.FRAGSCAFF_14.266(0.0256)	evm.TU.FRAGSCAFF_217.70(0.0317)
vvi161s1g00898	.		.		evm.TU.FRAGSCAFF_149.261(0.5584)	.		.	.	.
vvi161s1g00899	.		vvi161s14g01624		evm.TU.FRAGSCAFF_149.262(0.6459)	.		.	.	evm.TU.FRAGSCAFF_217.68(0.8604)
vvi161s1g00900	.		.		.	.		.	.	.
vvi161s1g00901	.		.		.	.		.	.	.
vvi161s1g00902	vvi161s17g00658		vvi161s14g01626		.	evm.TU.FRAGSCAFF_415.524(0.0185)		evm.TU.FRAGSCAFF_507.214(0.0403)	evm.TU.FRAGSCAFF_14.260(0.0443)	evm.TU.FRAGSCAFF_201.629(0.0475)
vvi161s1g00903	.		.		.	.		.	.	.
vvi161s1g00904	.		.		evm.TU.FRAGSCAFF_149.264(0.6196)	.		evm.TU.FRAGSCAFF_507.215(0.5768)	.	.
vvi161s1g00905	vvi161s17g00660		.		evm.TU.FRAGSCAFF_149.266(0.7697)	evm.TU.FRAGSCAFF_415.526(0.7926)		evm.TU.FRAGSCAFF_507.217(0.5102)	.	.
vvi161s1g00906	.		.		.	.		evm.TU.FRAGSCAFF_507.218(0.0156)	.	.
vvi161s1g00907	vvi161s17g00665		.		evm.TU.FRAGSCAFF_149.267(0.8209)	.		evm.TU.FRAGSCAFF_507.220(0.6402)	.	evm.TU.FRAGSCAFF_217.60(0.7578)
vvi161s1g00908	.		.		.	evm.TU.FRAGSCAFF_415.528(0.5891)	evm.TU.FRAGSCAFF_201.585(0.7786)	.	.	.
vvi161s1g00909	.		.		evm.TU.FRAGSCAFF_149.268(0.2308)	.	.	.	.	.
vvi161s1g00910	vvi161s17g00666		.		evm.TU.FRAGSCAFF_149.270(0.9299)	evm.TU.FRAGSCAFF_415.529(0.9037)	.	.	.	.
vvi161s1g00911	vvi161s17g00667		.		.	evm.TU.FRAGSCAFF_415.530(0.8835)	.	evm.TU.FRAGSCAFF_507.223(0.2325)	.	.
vvi161s1g00912	vvi161s17g00670		.		evm.TU.FRAGSCAFF_149.271(0.0365)	evm.TU.FRAGSCAFF_415.532(0.0313)	evm.TU.FRAGSCAFF_201.589(0.0214)	evm.TU.FRAGSCAFF_507.225(0.0178)	.	.
vvi161s1g00913	.		.		.	.	.	evm.TU.FRAGSCAFF_507.227(0.6690)	.	.
vvi161s1g00914	.		vvi161s14g01634		evm.TU.FRAGSCAFF_149.272(0.5092)	.	.	evm.TU.FRAGSCAFF_507.228(0.6136)	evm.TU.FRAGSCAFF_14.254(0.7331)	evm.TU.FRAGSCAFF_217.59(0.6389)
vvi161s1g00915	.		.		.	.	.	evm.TU.FRAGSCAFF_507.229(0.6294)	.	.
vvi161s1g00916	.		.		.	.	.	.	.	.
vvi161s1g00917	.		.		evm.TU.FRAGSCAFF_149.274(0.5131)	.	.	.	.	.
vvi161s1g00918	.		.		.	.	.	.	.	.
vvi161s1g00919	.		.		evm.TU.FRAGSCAFF_149.275(0.3747)	.	.	.	.	.
vvi161s1g00920	.		.		.	.	.	.	.	.
vvi161s1g00921	.		.		evm.TU.FRAGSCAFF_149.276(0.5633)	.	.	evm.TU.FRAGSCAFF_507.231(0.4347)	.	.
vvi161s1g00922	vvi161s17g00672		.		.	.	evm.TU.FRAGSCAFF_201.594(0.7268)	evm.TU.FRAGSCAFF_507.232(0.0293)	.	.
vvi161s1g00923	vvi161s17g00673		.		evm.TU.FRAGSCAFF_149.277(0.9077)	.	evm.TU.FRAGSCAFF_201.596(0.8077)	evm.TU.FRAGSCAFF_507.233(0.4948)	.	.
vvi161s1g00924	.		.		.	.	.	evm.TU.FRAGSCAFF_507.234(0.6307)	.	.
vvi161s1g00925	.		.		.	.	.	.	.	.
vvi161s1g00926	.		vvi161s14g01667		.	.	.	evm.TU.FRAGSCAFF_507.235(0.0507)	evm.TU.FRAGSCAFF_14.251(0.2718)	.
vvi161s1g00927	vvi161s17g00678		.		.	.	.	.	.	.
vvi161s1g00928	vvi161s17g00679		.		.	.	.	.	.	.
vvi161s1g00929	.		.		.	.	.	.	.	.
vvi161s1g00930	.		.		.	evm.TU.FRAGSCAFF_415.539(0.4631)	evm.TU.FRAGSCAFF_201.599(0.7676)	evm.TU.FRAGSCAFF_507.236(0.1601)	.	evm.TU.FRAGSCAFF_217.57(0.3442)
vvi161s1g00931	.		vvi161s14g01674		.	.	.	evm.TU.FRAGSCAFF_507.237(0.2705)	evm.TU.FRAGSCAFF_14.250(0.2234)	evm.TU.FRAGSCAFF_217.54(0.0111)
vvi161s1g00932	.		.		evm.TU.FRAGSCAFF_149.278(0.4670)	.	.	.	.	.
vvi161s1g00933	.		.		.	evm.TU.FRAGSCAFF_415.546(0.0059)	evm.TU.FRAGSCAFF_201.601(0.0716)	.	evm.TU.FRAGSCAFF_14.247(0.0152)	.
vvi161s1g00934	.		.		.	.	.	evm.TU.FRAGSCAFF_507.238(0.0222)	evm.TU.FRAGSCAFF_14.246(0.0302)	evm.TU.FRAGSCAFF_217.51(0.0054)
vvi161s1g00935	.		.		.	.	.	.	.	.
vvi161s1g00936	vvi161s17g00689		.		evm.TU.FRAGSCAFF_149.280(0.4808)	evm.TU.FRAGSCAFF_415.549(0.6050)	evm.TU.FRAGSCAFF_201.608(0.7803)	evm.TU.FRAGSCAFF_507.241(0.4859)	.	.
vvi161s1g00937	.		.		.	.	.	.	.	.
vvi161s1g00938	.		.		.	.	.	.	.	.
vvi161s1g00939	.		.		.	.	.	.	.	.
vvi161s1g00940	.		.		.	.	.	evm.TU.FRAGSCAFF_507.242(0.5071)	.	.
vvi161s1g00941	.		.		evm.TU.FRAGSCAFF_149.282(0.0432)	.	.	.	evm.TU.FRAGSCAFF_14.239(0.8126)	.
vvi161s1g00942	.		.		evm.TU.FRAGSCAFF_149.283(0.3564)	.	.	.	.	.
vvi161s1g00943	.		.		evm.TU.FRAGSCAFF_149.286(0.0268)	.	.	.	.	.
vvi161s1g00944	.		.		evm.TU.FRAGSCAFF_149.287(0.9273)	.	.	evm.TU.FRAGSCAFF_507.246(0.9315)	evm.TU.FRAGSCAFF_14.237(0.5748)	.
vvi161s1g00945	.		.		evm.TU.FRAGSCAFF_149.289(0.0145)	.	.	evm.TU.FRAGSCAFF_507.250(0.0087)	.	.
vvi161s1g00946	.		.		evm.TU.FRAGSCAFF_149.290_evm.TU.FRAGSCAFF_149.291(0.0386)	.	.	evm.TU.FRAGSCAFF_507.251(0.1431)	.	.
vvi161s1g00947	vvi161s17g00697		vvi161s14g01678		evm.TU.FRAGSCAFF_149.292(0.5382)	evm.TU.FRAGSCAFF_415.553(0.0204)	evm.TU.FRAGSCAFF_201.616(0.0669)	.	evm.TU.FRAGSCAFF_14.229(0.3447)	evm.TU.FRAGSCAFF_217.46(0.2517)
vvi161s1g00948	vvi161s17g00699		vvi161s14g01680		.	.	.	.	.	evm.TU.FRAGSCAFF_217.44(0.0640)
vvi161s1g00949	.		vvi161s14g01681		.	.	.	evm.TU.FRAGSCAFF_507.253(0.0111)	.	.
vvi161s1g00950	.		.		.	.	.	.	.	.
vvi161s1g00951	.		.		.	.	.	.	.	.
vvi161s1g00952	.		.		.	.	.	.	.	.
vvi161s1g00953	vvi161s17g00703		vvi161s14g01682		.	.	evm.TU.FRAGSCAFF_201.623(0.0138)	evm.TU.FRAGSCAFF_507.256(0.0195)	evm.TU.FRAGSCAFF_14.227(0.0121)	evm.TU.FRAGSCAFF_217.43(0.0186)
vvi161s1g00954	.		.		.	.	.	.	.	.
vvi161s1g00955	.		.		.	.	.	evm.TU.FRAGSCAFF_507.258(0.8783)	.	.
vvi161s1g00956	.		vvi161s14g01684		evm.TU.FRAGSCAFF_149.299(0.9536)	.	.	.	evm.TU.FRAGSCAFF_14.224(0.7714)	.
vvi161s1g00957	.		.		evm.TU.FRAGSCAFF_149.301(0.2059)	.	.	evm.TU.FRAGSCAFF_507.260(0.4994)	.	.
vvi161s1g00958	.		.		evm.TU.FRAGSCAFF_149.303(0.0215)	.	.	.	.	.
vvi161s1g00959	vvi161s17g00707		.		.	.	evm.TU.FRAGSCAFF_201.624(0.6884)	.	.	.
vvi161s1g00960	.		.		.	.		evm.TU.FRAGSCAFF_507.262_evm.TU.FRAGSCAFF_507.263(0.8155)	.	.
vvi161s1g00961	.		.		evm.TU.FRAGSCAFF_149.306(0.0230)	.		evm.TU.FRAGSCAFF_507.264(0.0317)	.	.
vvi161s1g00962	.		.		.	.		.	.	.
vvi161s1g00963	.		.		.	.		.	.	.
vvi161s1g00964	.		.		evm.TU.FRAGSCAFF_149.308(0.7787)	.		evm.TU.FRAGSCAFF_507.265(0.9139)	.	.
vvi161s1g00965	.		.		.	.		.	.	.
vvi161s1g00966	.		.		evm.TU.FRAGSCAFF_149.309_evm.TU.FRAGSCAFF_149.310(0.2358)	.		.	.	.
vvi161s1g00967	vvi161s17g00710		vvi161s14g01689		.	.		.	evm.TU.FRAGSCAFF_14.217(0.0266)	.
vvi161s1g00968	.		.		.	.		.	.	.
vvi161s1g00969	.		.		.	.		.	.	.
vvi161s1g00970	.		.		.	.		.	.	.
vvi161s1g00971	.		.		evm.TU.FRAGSCAFF_149.311(0.0636)	.		.	.	.
vvi161s1g00972	.		.		.	.		evm.TU.FRAGSCAFF_507.269(0.7056)	.	.
vvi161s1g00973	vvi161s17g00713		.		evm.TU.FRAGSCAFF_149.312(0.5573)	evm.TU.FRAGSCAFF_415.565(0.2276)		.	.	.
vvi161s1g00974	.		vvi161s14g01694		.			evm.TU.FRAGSCAFF_507.272(0.2345)	.	.
vvi161s1g00975	.		.		.			.	.	.
vvi161s1g00976	.		.		.			.	.	.
vvi161s1g00977	.		.		.			.	.	.
vvi161s1g00978	.		.		.			.	.	.
vvi161s1g00979	.		.		.			.	.	.
vvi161s1g00980	.		.		.			.	.	.
vvi161s1g00981	.		.		evm.TU.FRAGSCAFF_149.314(0.6011)			.	.	evm.TU.FRAGSCAFF_217.24(0.2874)
vvi161s1g00982	.		.		evm.TU.FRAGSCAFF_149.319(0.3549)			.	.	.
vvi161s1g00983	.		.		.			.	.	.
vvi161s1g00984	.		.		evm.TU.FRAGSCAFF_149.320(0.7169)			evm.TU.FRAGSCAFF_507.275(0.6815)	.	.
vvi161s1g00985	.		vvi161s14g01695		evm.TU.FRAGSCAFF_149.321(0.4209)			evm.TU.FRAGSCAFF_507.276(0.6922)	evm.TU.FRAGSCAFF_14.213(0.0125)	.
vvi161s1g00986	.				evm.TU.FRAGSCAFF_149.322(0.6657)			evm.TU.FRAGSCAFF_507.277(0.4643)	.	.
vvi161s1g00987	.				evm.TU.FRAGSCAFF_149.323(0.8037)			.	.	.
vvi161s1g00988	vvi161s17g00727				.			evm.TU.FRAGSCAFF_507.279(0.6356)	evm.TU.FRAGSCAFF_14.202(0.5320)	evm.TU.FRAGSCAFF_217.22(0.6399)
vvi161s1g00989	.				evm.TU.FRAGSCAFF_149.325(0.4344)			evm.TU.FRAGSCAFF_507.281(0.6055)	.	.
vvi161s1g00990	vvi161s17g00732				.			evm.TU.FRAGSCAFF_507.282(0.5197)	.	.
vvi161s1g00991	.				.			.	.	.
vvi161s1g00992	.				.			.	.	.
vvi161s1g00993	.				.			.	.	.
vvi161s1g00994	.				.			.	.	.
vvi161s1g00995	.				evm.TU.FRAGSCAFF_149.328(0.765)			evm.TU.FRAGSCAFF_507.288(0.7116)	.	.
vvi161s1g00996	.				.			.	.	.
vvi161s1g00997	.				.			.	.	.
vvi161s1g00998	.				.			.	.	.
vvi161s1g00999	.				.			.	.	.
vvi161s1g01000	.				.			.	.	.
vvi161s1g01001	.				.			.	.	.
vvi161s1g01002	.				.			.	.	.
vvi161s1g01003	.				.			.	.	.
vvi161s1g01004	.				.			.	.	.
vvi161s1g01005	.				.			.	.	.
vvi161s1g01006	.				.			.	.	.
vvi161s1g01007	.				.			.	.	.
vvi161s1g01008	.				.			.	.	.
vvi161s1g01009	.				.			.	.	.
vvi161s1g01010	.				.			.	.	.
vvi161s1g01011	.				.			.	.	.
vvi161s1g01012	.				.			.	.	.
vvi161s1g01013	.				.			.	.	.
vvi161s1g01014	.				.			.	.	.
vvi161s1g01015	.				.			.	.	.
vvi161s1g01016	.				.			.	.	.
vvi161s1g01017	.				.			.	.	.
vvi161s1g01018	.				evm.TU.FRAGSCAFF_149.337(0.4133)			.	.	.
vvi161s1g01019	.							.	evm.TU.FRAGSCAFF_14.194(0.3237)	evm.TU.FRAGSCAFF_217.9(0.7715)
vvi161s1g01020	.							.		.
vvi161s1g01021	.							.		.
vvi161s1g01022	vvi161s17g00737							evm.TU.FRAGSCAFF_507.295(0.3886)		.
vvi161s1g01023										.
vvi161s1g01024										evm.TU.FRAGSCAFF_523.324(0.107)
vvi161s1g01025
vvi161s1g01026			vvi161s14g00959				evm.TU.FRAGSCAFF_523.376(0.7520)	evm.TU.FRAGSCAFF_507.361(0.7967)
vvi161s1g01027			.				.	.
vvi161s1g01028			.				.	.
vvi161s1g01029			.				.	.
vvi161s1g01030			.				.	.
vvi161s1g01031			.				.	.
vvi161s1g01032			.				.	.
vvi161s1g01033			vvi161s14g00954				.	evm.TU.FRAGSCAFF_507.363(0.7170)
vvi161s1g01034			.				.	evm.TU.FRAGSCAFF_507.364(0.0463)
vvi161s1g01035			.				.	evm.TU.FRAGSCAFF_507.365(0.4834)
vvi161s1g01036			.				.	.
vvi161s1g01037			vvi161s14g00951				.	.
vvi161s1g01038			.				.	.
vvi161s1g01039			vvi161s14g00949		evm.TU.FRAGSCAFF_149.405(0.1704)		evm.TU.FRAGSCAFF_523.382(0.4037)	.
vvi161s1g01040			.		evm.TU.FRAGSCAFF_149.404(0.6839)		.	evm.TU.FRAGSCAFF_507.380(0.9106)
vvi161s1g01041			vvi161s14g00948		evm.TU.FRAGSCAFF_149.403(0.8440)		evm.TU.FRAGSCAFF_523.383(0.8370)	.
vvi161s1g01042			.		.		.	.
vvi161s1g01043			.		evm.TU.FRAGSCAFF_149.401(0.3513)		.	.
vvi161s1g01044			.		.		.	evm.TU.FRAGSCAFF_507.379(0.0187)
vvi161s1g01045			.		evm.TU.FRAGSCAFF_149.400(0.2591)		.	evm.TU.FRAGSCAFF_507.378(0.3528)
vvi161s1g01046			vvi161s14g00942		.		evm.TU.FRAGSCAFF_523.387(0.7995)	evm.TU.FRAGSCAFF_507.377(0.7074)
vvi161s1g01047			.		.		.	.
vvi161s1g01048			.		.		.	.
vvi161s1g01049			.		.		.	.
vvi161s1g01050			.		.		.	.
vvi161s1g01051			.		.		.	.
vvi161s1g01052			.		.		.	.
vvi161s1g01053			.		.		.	.
vvi161s1g01054			.		.		.	.
vvi161s1g01055			.		.		.	.
vvi161s1g01056			.		.		.	.
vvi161s1g01057			.		.		.	.
vvi161s1g01058			.		.		.	.
vvi161s1g01059			.		.		.	evm.TU.FRAGSCAFF_507.376(0.7818)
vvi161s1g01060			.		.		.	.
vvi161s1g01061			.		.		.	.
vvi161s1g01062			.		.		.	evm.TU.FRAGSCAFF_507.376(0.7818)
vvi161s1g01063			.		.		.	.
vvi161s1g01064			.		.		.	.
vvi161s1g01065			.		.		.	evm.TU.FRAGSCAFF_507.370(0.7791)
vvi161s1g01066			vvi161s14g00939		evm.TU.FRAGSCAFF_149.398(0.0202)		evm.TU.FRAGSCAFF_523.391(0.9448)	.
vvi161s1g01067			.		.		.	evm.TU.FRAGSCAFF_286.334(0.1113)
vvi161s1g01068			.		evm.TU.FRAGSCAFF_149.419(0.8067)		.	evm.TU.FRAGSCAFF_507.393(0.7428)
vvi161s1g01069			.		.		.	.
vvi161s1g01070			.		evm.TU.FRAGSCAFF_149.413(0.8514)		.	evm.TU.FRAGSCAFF_507.390(0.7002)
vvi161s1g01071			.		.		.	.
vvi161s1g01072			vvi161s14g00926		evm.TU.FRAGSCAFF_149.410_evm.TU.FRAGSCAFF_149.411(0.1191)		evm.TU.FRAGSCAFF_523.397(0.1882)	evm.TU.FRAGSCAFF_507.389(0.2057)
vvi161s1g01073					evm.TU.FRAGSCAFF_149.409(0.5852)			evm.TU.FRAGSCAFF_507.386(0.9121)
vvi161s1g01074					.			evm.TU.FRAGSCAFF_507.388(0.7190)
vvi161s1g01075					.			evm.TU.FRAGSCAFF_507.386(0.9121)
vvi161s1g01076					.			evm.TU.FRAGSCAFF_507.385(0.7806)
vvi161s1g01077					evm.TU.FRAGSCAFF_149.408(0.5597)			evm.TU.FRAGSCAFF_507.382(0.7428)
vvi161s1g01078					evm.TU.FRAGSCAFF_149.394(0.7416)			evm.TU.FRAGSCAFF_507.368(0.5675)
vvi161s1g01079					.			.
vvi161s1g01080					evm.TU.FRAGSCAFF_149.396(0.7201)			evm.TU.FRAGSCAFF_507.369(0.5553)
vvi161s1g01081								.
vvi161s1g01082								.
vvi161s1g01083								.
vvi161s1g01084					evm.TU.FRAGSCAFF_149.786(0.6841)			evm.TU.FRAGSCAFF_286.335(0.4748)
vvi161s1g01085					evm.TU.FRAGSCAFF_149.787(0.5234)			evm.TU.FRAGSCAFF_286.337(0.2778)
vvi161s1g01086					.			.
vvi161s1g01087					.			.
vvi161s1g01088					.			.
vvi161s1g01089					.			.
vvi161s1g01090					.			evm.TU.FRAGSCAFF_286.338(0.5158)
vvi161s1g01091					.			.
vvi161s1g01092					.			.
vvi161s1g01093					.			.
vvi161s1g01094					.			.
vvi161s1g01095					evm.TU.FRAGSCAFF_149.792(0.4432)			.
vvi161s1g01096					.			.
vvi161s1g01097					.			evm.TU.FRAGSCAFF_286.340(0.6238)
vvi161s1g01098					.			.
vvi161s1g01099					.			.
vvi161s1g01100					.			.
vvi161s1g01101					evm.TU.FRAGSCAFF_149.796(0.0140)			evm.TU.FRAGSCAFF_286.341(0.0472)
vvi161s1g01102					.			.
vvi161s1g01103					.			.
vvi161s1g01104					.			.
vvi161s1g01105					.			.
vvi161s1g01106					.			.
vvi161s1g01107					.			.
vvi161s1g01108					.			.
vvi161s1g01109					.			.
vvi161s1g01110					.			.
vvi161s1g01111					.			evm.TU.FRAGSCAFF_286.346(0.0905)
vvi161s1g01112			vvi161s10g01509		evm.TU.FRAGSCAFF_149.799(0.7568)			evm.TU.FRAGSCAFF_286.348(0.7110)
vvi161s1g01113			.		.			.
vvi161s1g01114			.		.			.
vvi161s1g01115			vvi161s10g01510		.			evm.TU.FRAGSCAFF_286.349(0.7986)
vvi161s1g01116			.		.
vvi161s1g01117			vvi161s10g01511		.
vvi161s1g01118			vvi161s10g01514		evm.TU.FRAGSCAFF_149.801(0.0000)
vvi161s1g01119			.
vvi161s1g01120			.
vvi161s1g01121			.
vvi161s1g01122			vvi161s10g01517
vvi161s1g01123			vvi161s10g01518
vvi161s1g01124
vvi161s1g01125
vvi161s1g01126
vvi161s1g01127
vvi161s1g01128
vvi161s1g01129
vvi161s1g01130
vvi161s1g01131
vvi161s1g01132
vvi161s1g01133
vvi161s1g01134
vvi161s1g01135
vvi161s1g01136					evm.TU.FRAGSCAFF_149.719(0.8445)
vvi161s1g01137					.			evm.TU.FRAGSCAFF_286.251(0.3711)
vvi161s1g01138					evm.TU.FRAGSCAFF_149.716(0.0961)			.
vvi161s1g01139					.			evm.TU.FRAGSCAFF_286.250(0.1665)
vvi161s1g01140					.			evm.TU.FRAGSCAFF_286.249(0.3253)
vvi161s1g01141					evm.TU.FRAGSCAFF_149.714(0.2321)			evm.TU.FRAGSCAFF_286.248(0.2457)
vvi161s1g01142					.			.
vvi161s1g01143					.			.
vvi161s1g01144					evm.TU.FRAGSCAFF_149.712(0.3897)			evm.TU.FRAGSCAFF_286.246(0.7866)
vvi161s1g01145					.			evm.TU.FRAGSCAFF_286.245(0.3846)
vvi161s1g01146					.			evm.TU.FRAGSCAFF_286.245(0.3846)
vvi161s1g01147					.			.
vvi161s1g01148					evm.TU.FRAGSCAFF_149.709(0.3617)			evm.TU.FRAGSCAFF_286.244(0.6353)
vvi161s1g01149					evm.TU.FRAGSCAFF_149.708(0.4860)			.
vvi161s1g01150					.			evm.TU.FRAGSCAFF_286.243(0.6343)
vvi161s1g01151					.			.
vvi161s1g01152					.			evm.TU.FRAGSCAFF_286.241(0.6711)
vvi161s1g01153					.			evm.TU.FRAGSCAFF_286.240(0.0740)
vvi161s1g01154					.			.
vvi161s1g01155					.			.
vvi161s1g01156					.			.
vvi161s1g01157					.			evm.TU.FRAGSCAFF_286.237(0.8021)
vvi161s1g01158					.			.
vvi161s1g01159					.			evm.TU.FRAGSCAFF_286.234(0.6787)
vvi161s1g01160					.			.
vvi161s1g01161					.			.
vvi161s1g01162					.			.
vvi161s1g01163					.			.
vvi161s1g01164					.			.
vvi161s1g01165					.			.
vvi161s1g01166					.			evm.TU.FRAGSCAFF_286.228(0.3689)
vvi161s1g01167					evm.TU.FRAGSCAFF_149.704(0.0591)			evm.TU.FRAGSCAFF_286.221(0.3600)
vvi161s1g01168								evm.TU.FRAGSCAFF_286.221(0.3600)
vvi161s1g01169	vvi161s17g00142		vvi161s14g01286
vvi161s1g01170	.		.					evm.TU.ORIGINAL_2399.117(0.6765)
vvi161s1g01171	.		.					.
vvi161s1g01172	.		vvi161s14g01283					.
vvi161s1g01173	.		vvi161s14g01278					.
vvi161s1g01174	.		.					.
vvi161s1g01175	.		vvi161s14g01273					.
vvi161s1g01176	.		vvi161s14g01261					.
vvi161s1g01177	.		vvi161s14g01244					.
vvi161s1g01178	.		.					.
vvi161s1g01179	.		.					.
vvi161s1g01180	.		.					.
vvi161s1g01181	.		.					.
vvi161s1g01182	.		.					.
vvi161s1g01183	.		vvi161s14g01236					.
vvi161s1g01184	.		.					.
vvi161s1g01185	.		.					evm.TU.ORIGINAL_2399.117(0.6765)
vvi161s1g01186	.		.		evm.TU.FRAGSCAFF_463.22(0.5960)			.
vvi161s1g01187	.		.		evm.TU.FRAGSCAFF_463.23(0.5155)			evm.TU.ORIGINAL_2399.116(0.9103)
vvi161s1g01188	.		.		.			.
vvi161s1g01189	.		.		.			.
vvi161s1g01190	.		.		evm.TU.FRAGSCAFF_463.24(0.2535)			.
vvi161s1g01191	.		.		.			evm.TU.ORIGINAL_2399.113(0.5356)
vvi161s1g01192	vvi161s17g00134		.		.	evm.TU.FRAGSCAFF_415.273(0.6946)	evm.TU.FRAGSCAFF_201.35(0.5828)	evm.TU.ORIGINAL_2399.114(0.6487)
vvi161s1g01193	.		.		evm.TU.FRAGSCAFF_463.26(0.8482)	.	.	.
vvi161s1g01194	.		.		evm.TU.FRAGSCAFF_463.27_evm.TU.FRAGSCAFF_463.28(0.7824)	.	.	.
vvi161s1g01195	.		.		.	.	.	.
vvi161s1g01196	.		.		.	.	.	.
vvi161s1g01197	.		vvi161s14g01234		.	.	.	.
vvi161s1g01198	.		.		.	.	.	.
vvi161s1g01199	.		.		.	.	.	.
vvi161s1g01200	.		.		.	.	.	.
vvi161s1g01201	.		.		.	.	.	.
vvi161s1g01202	.		.		.	.	.	.
vvi161s1g01203	.		.		.	.	.	.
vvi161s1g01204	.		.		evm.TU.FRAGSCAFF_463.30(0.8902)	.	.	.
vvi161s1g01205	.		.		evm.TU.FRAGSCAFF_463.31(0.0129)	.	.	.
vvi161s1g01206	.		.		.	.	.	evm.TU.ORIGINAL_2399.111_evm.TU.ORIGINAL_2399.110(0.0494)
vvi161s1g01207	.		.		evm.TU.FRAGSCAFF_463.33(0.9301)	.	.	evm.TU.ORIGINAL_2399.109(0.6957)
vvi161s1g01208	.		.		.	.	.	evm.TU.ORIGINAL_2399.108(0.2026)
vvi161s1g01209	.		.		.	.	.	.
vvi161s1g01210	.		.		evm.TU.FRAGSCAFF_463.36(0.2249)	.	.	evm.TU.ORIGINAL_2399.107(0.2863)
vvi161s1g01211	.		.		.	.	.	evm.TU.ORIGINAL_2399.102(0.0916)
vvi161s1g01212	.		.		.	.	.	.
vvi161s1g01213	.		.		.	evm.TU.FRAGSCAFF_415.254(0.0211)	.	evm.TU.ORIGINAL_2399.106(0.0158)
vvi161s1g01214	.		.		.	.	.	.
vvi161s1g01215	.		.		evm.TU.FRAGSCAFF_463.38(0.0644)	.	.	.
vvi161s1g01216	.		.		evm.TU.FRAGSCAFF_463.39(0.3778)	.	.	evm.TU.ORIGINAL_2399.99(0.053)
vvi161s1g01217	.		.		evm.TU.FRAGSCAFF_463.40(0.4065)	.	.	evm.TU.ORIGINAL_2399.98(0.5429)
vvi161s1g01218	vvi161s17g00115		.		.	.	evm.TU.FRAGSCAFF_201.26(0.3127)	evm.TU.ORIGINAL_2399.94(0.0074)
vvi161s1g01219	.		vvi161s14g01211		evm.TU.FRAGSCAFF_463.41(0.0276)	.	.	evm.TU.ORIGINAL_2399.91(0.0407)		evm.TU.FRAGSCAFF_269.39(0.0114)
vvi161s1g01220	.		.		evm.TU.FRAGSCAFF_463.42(0.0164)	.	.	.		.
vvi161s1g01221	.		.		.	.	.	.		.
vvi161s1g01222	.		.		evm.TU.FRAGSCAFF_463.43(0.8156)	.	.	evm.TU.ORIGINAL_2399.90(0.7454)		.
vvi161s1g01223	.		.		evm.TU.FRAGSCAFF_463.44(0.7330)	.	.	.		.
vvi161s1g01224	.		.		.	.	.	evm.TU.ORIGINAL_2399.89(0.1759)		.
vvi161s1g01225	.		.		evm.TU.FRAGSCAFF_463.47(0.6243)	.	.	evm.TU.ORIGINAL_2399.88(0.7527)		.
vvi161s1g01226	.		.		.	.	.	.		.
vvi161s1g01227	.		.		evm.TU.FRAGSCAFF_463.48(0.3467)	.	evm.TU.FRAGSCAFF_201.22(0.2740)	evm.TU.ORIGINAL_2399.87(0.489)		.
vvi161s1g01228	vvi161s17g00098		.		evm.TU.FRAGSCAFF_463.49(0.8932)	.	.	.		.
vvi161s1g01229	.		.		.	.	.	.		.
vvi161s1g01230	.		.		.	.	.	.		.
vvi161s1g01231	.		.		.	evm.TU.FRAGSCAFF_415.243(0.7408)	.	.		.
vvi161s1g01232	.		.		.	.	.	.		.
vvi161s1g01233	.		.		.	.	.	.		.
vvi161s1g01234	.		.		.	.	.	evm.TU.ORIGINAL_2399.82(0.7735)		.
vvi161s1g01235	.		.		.	.	.	.		.
vvi161s1g01236	.		.		.	.	.	.		.
vvi161s1g01237	.		.		evm.TU.FRAGSCAFF_463.51(0.7548)	.	.	evm.TU.ORIGINAL_2399.81(0.2973)		evm.TU.FRAGSCAFF_269.45(0.2198)
vvi161s1g01238	.		.		evm.TU.FRAGSCAFF_463.53(0.0166)	.	.	.		.
vvi161s1g01239	.		.		.	.	.	.		.
vvi161s1g01240	.		.		.	.	.	.		.
vvi161s1g01241	.		.		.	.	.	.		.
vvi161s1g01242	.		.		.	.	.	.		.
vvi161s1g01243	.		.		evm.TU.FRAGSCAFF_463.54(0.8458)	.	.	evm.TU.ORIGINAL_2399.79(0.8995)		.
vvi161s1g01244	.		.		.	.	.	evm.TU.ORIGINAL_2399.78(0.024)		.
vvi161s1g01245	.		.		.	.	.	.		.
vvi161s1g01246	.		.		.	evm.TU.FRAGSCAFF_415.228(0)	.	evm.TU.ORIGINAL_2399.77(0.0434)		evm.TU.FRAGSCAFF_269.46(0.0026)
vvi161s1g01247	.		vvi161s14g01197		.	.	.	evm.TU.ORIGINAL_2399.77(0.0434)		evm.TU.FRAGSCAFF_269.48(0.0060)
vvi161s1g01248	.		.		evm.TU.FRAGSCAFF_463.56(0.6307)	.	.	evm.TU.ORIGINAL_2399.76(0.1495)		.
vvi161s1g01249	.		.		.	.	.	.		.
vvi161s1g01250	.		.		.	.	.	.		evm.TU.FRAGSCAFF_269.50(0.5911)
vvi161s1g01251	.		.		.	.	.	.		.
vvi161s1g01252	.		.		.	.	.	.		.
vvi161s1g01253	.		.		.	.	evm.TU.FRAGSCAFF_201.13(0.2007)	evm.TU.ORIGINAL_2399.75(0.3149)		.
vvi161s1g01254	.		.		.	.	.	.		.
vvi161s1g01255	.		.		.	.	.	.		.
vvi161s1g01256	.		.		.	.	.	.		.
vvi161s1g01257	.		vvi161s14g01193		.	evm.TU.FRAGSCAFF_415.223(0.7230)	evm.TU.FRAGSCAFF_201.9(0.3355)	evm.TU.ORIGINAL_2399.72(0.2031)		evm.TU.FRAGSCAFF_269.53(0.4308)
vvi161s1g01258	.		.		.	.	.	evm.TU.ORIGINAL_2399.70(0.8072)		.
vvi161s1g01259	.		.		.	.	.	evm.TU.ORIGINAL_2399.69(0.5095)		.
vvi161s1g01260	.		.		.	.	.	.		.
vvi161s1g01261	.		vvi161s14g01190		.	.	.	evm.TU.ORIGINAL_2399.68(0.8300)		evm.TU.FRAGSCAFF_269.56(0.0330)
vvi161s1g01262	vvi161s17g00095		.		.	.	.	evm.TU.ORIGINAL_2399.66(0.0164)		.
vvi161s1g01263	.		.		evm.TU.FRAGSCAFF_463.58(0.3645)	.	.	.		.
vvi161s1g01264	.		.		.	.	.	.		.
vvi161s1g01265	.		.		.	.	.	.		.
vvi161s1g01266	.		.		.	.	.	.		.
vvi161s1g01267	.		.		.	.	.	.		.
vvi161s1g01268	.		.		.	.	.	.		.
vvi161s1g01269	.		.		.	.	.	.		.
vvi161s1g01270	.		.		.	.	.	.		.
vvi161s1g01271	.		.		.	.	.	.		.
vvi161s1g01272	.		.		.	.	.	.		.
vvi161s1g01273	.		.		.	.	.	.		.
vvi161s1g01274	.		.		.	.	.	evm.TU.ORIGINAL_2399.64(0.2763)		.
vvi161s1g01275	vvi161s17g00094		.		evm.TU.FRAGSCAFF_463.59(0.0072)	evm.TU.FRAGSCAFF_415.219(0.0136)	evm.TU.FRAGSCAFF_201.5(0.0074)	.		.
vvi161s1g01276	.		.		.	.	.	evm.TU.ORIGINAL_2399.64(0.2763)		.
vvi161s1g01277	.		.		.	.	.	.		.
vvi161s1g01278	.		.		.	.	.	.		.
vvi161s1g01279	.		.		.	.	.	evm.TU.ORIGINAL_2399.63(0.6276)		.
vvi161s1g01280	.		.		.	.	.	.		.
vvi161s1g01281	vvi161s17g00089		.		.	.	.	.		.
vvi161s1g01282	vvi161s17g00087		vvi161s14g01183		.	evm.TU.FRAGSCAFF_14.530(0.4838)	.	evm.TU.ORIGINAL_2399.61(0.2617)		.
vvi161s1g01283	.		.		.	.	.	evm.TU.ORIGINAL_2399.60(0.8113)		.
vvi161s1g01284	.		.		.	.	.	.		.
vvi161s1g01285	.		vvi161s14g01181		evm.TU.FRAGSCAFF_463.60(0.9125)	.	.	evm.TU.ORIGINAL_2399.60(0.8113)		.
vvi161s1g01286	.		.		.	.	.	.		.
vvi161s1g01287	.		.		.	evm.TU.FRAGSCAFF_14.539(0.0214)	.	.		.
vvi161s1g01288	.		.		.	.	.	evm.TU.ORIGINAL_2399.59(0.7812)		.
vvi161s1g01289	vvi161s17g00080		.		.	evm.TU.FRAGSCAFF_415.212(0.1276)	.	evm.TU.ORIGINAL_2399.53(0.0258)		.
vvi161s1g01290	.		.		.	.	.	.		.
vvi161s1g01291	.		.		.	.	.	.		.
vvi161s1g01292	.		.		.	.	.	.		.
vvi161s1g01293	.		.		.	.	.	.		.
vvi161s1g01294	vvi161s17g00077		.		.	.	.	.		.
vvi161s1g01295	.		.		.	.	.	evm.TU.ORIGINAL_2399.53(0.0258)		.
vvi161s1g01296	.		.		.	.	.	.		.
vvi161s1g01297	.		vvi161s14g01172		.	.	.	evm.TU.ORIGINAL_2399.52(0.0391)		evm.TU.FRAGSCAFF_269.66(0.0192)
vvi161s1g01298	.		.		.	.	.	.		.
vvi161s1g01299	.		vvi161s14g01168		.	.	.	evm.TU.ORIGINAL_2399.49(0.7416)		.
vvi161s1g01300	vvi161s17g00069		.		.	evm.TU.FRAGSCAFF_415.207(0.0161)	.	.		.
vvi161s1g01301	.		.		evm.TU.FRAGSCAFF_463.62(0.5156)	.	.	.		.
vvi161s1g01302	vvi161s17g00066		vvi161s14g01163		.	evm.TU.FRAGSCAFF_415.201(0.0376)	.	evm.TU.ORIGINAL_2399.41(0.0177)		.
vvi161s1g01303	.		.		.	.	.	.		.
vvi161s1g01304	.		.		.	.	.	.		.
vvi161s1g01305	vvi161s17g00061		.		.	evm.TU.FRAGSCAFF_415.199(0.6454)	.	.		.
vvi161s1g01306	.		vvi161s14g01161		evm.TU.FRAGSCAFF_463.65(0.9059)	evm.TU.FRAGSCAFF_14.549(0.7907)	.	.		evm.TU.FRAGSCAFF_269.76(0.8755)
vvi161s1g01307	.		.		.	.	.	evm.TU.ORIGINAL_2399.38(0.8753)		.
vvi161s1g01308	.		.		.	.	.	evm.TU.ORIGINAL_2399.38(0.8753)		.
vvi161s1g01309	.		vvi161s14g01130		.	.	.	evm.TU.ORIGINAL_2399.37(0.2739)		.
vvi161s1g01310	vvi161s17g00053		.		.	evm.TU.FRAGSCAFF_415.195(0.0415)	evm.TU.ORIGINAL_2311.266(0.0184)	.		.
vvi161s1g01311	.		.		evm.TU.FRAGSCAFF_463.68(0.7071)	.	.	.		.
vvi161s1g01312	.		.		.	.	.	evm.TU.ORIGINAL_2399.36(0.028)		.
vvi161s1g01313	.		vvi161s14g01127		.	.	.	.		evm.TU.FRAGSCAFF_269.84(0.0433)
vvi161s1g01314	.		.		.	.	.	.		.
vvi161s1g01315	.		.		.	.	.	.		.
vvi161s1g01316	.		.		.	.	.	.		.
vvi161s1g01317	.		vvi161s14g01124		.	evm.TU.FRAGSCAFF_14.563(0.4614)	.	.		evm.TU.FRAGSCAFF_269.88(0.5747)
vvi161s1g01318	.		.		.	.	.	.		.
vvi161s1g01319	.		.		.	.	.	.		.
vvi161s1g01320	.		.		.	.	.	.		.
vvi161s1g01321	.		.		.	.	.	evm.TU.ORIGINAL_2399.35(0.2108)		.
vvi161s1g01322	vvi161s17g00050		.		.	evm.TU.FRAGSCAFF_415.193(0.1552)	evm.TU.ORIGINAL_2311.264(0.0768)	evm.TU.ORIGINAL_2399.34(0.0276)		.
vvi161s1g01323	.		.		.	.	.	.		.
vvi161s1g01324	vvi161s17g00047		.		.	evm.TU.FRAGSCAFF_415.189(0.0312)	evm.TU.ORIGINAL_2311.260_evm.TU.ORIGINAL_2311.261(0.0748)	.		.
vvi161s1g01325	.		.		evm.TU.FRAGSCAFF_463.69(0.7563)	evm.TU.FRAGSCAFF_415.187(0.8093)	.	.		.
vvi161s1g01326	.		.		.	.	evm.TU.ORIGINAL_2311.258(0.1373)	.		.
vvi161s1g01327	vvi161s17g00045		.		evm.TU.FRAGSCAFF_463.70(0.7278)	evm.TU.FRAGSCAFF_415.185(0.7492)	.	.		.
vvi161s1g01328	.		.			.	.	.		.
vvi161s1g01329	.		.			.	.	.		.
vvi161s1g01330	.		.			.	.	.		.
vvi161s1g01331	.		.			.	.	.		.
vvi161s1g01332	.		.			.	.	.		.
vvi161s1g01333	.		.			.	.	.		.
vvi161s1g01334	.		.			.	.	.		.
vvi161s1g01335	.		.			.	.	.		.
vvi161s1g01336	vvi161s17g00044		.			evm.TU.FRAGSCAFF_415.184(0.0285)	evm.TU.ORIGINAL_2311.256(0.1903)	.		.
vvi161s1g01337	.		.			.	.	.		.
vvi161s1g01338	.		.			.	.	evm.TU.ORIGINAL_2399.29(0.5580)		.
vvi161s1g01339	.		.			.	.	.		.
vvi161s1g01340	vvi161s17g00041		vvi161s14g01114			evm.TU.FRAGSCAFF_415.180(0.4221)	evm.TU.ORIGINAL_2311.253(0.2899)	.		evm.TU.FRAGSCAFF_269.93(0.3181)
vvi161s1g01341	.		vvi161s14g01113			evm.TU.FRAGSCAFF_14.571(0.788)	.	.		.
vvi161s1g01342	vvi161s17g00040		.			evm.TU.FRAGSCAFF_415.178_evm.TU.FRAGSCAFF_415.179(0.6768)	evm.TU.ORIGINAL_2311.252(0.4198)	.		.
vvi161s1g01343	.		.			.	.	.		.
vvi161s1g01344	.		.			.	.	evm.TU.ORIGINAL_2399.28(0.1860)		.
vvi161s1g01345	.		vvi161s14g01110			.	.	evm.TU.ORIGINAL_2399.27(0.0840)		.
vvi161s1g01346	.		.			.	.	evm.TU.ORIGINAL_2399.26(0.2729)		.
vvi161s1g01347	vvi161s17g00039		.			evm.TU.FRAGSCAFF_415.168(0.8676)	.	evm.TU.ORIGINAL_2399.24(0.8550)		.
vvi161s1g01348	.		vvi161s14g01104			.	.	evm.TU.ORIGINAL_2399.23(0.6462)		evm.TU.FRAGSCAFF_269.105(0.4628)
vvi161s1g01349	vvi161s17g00035		.			evm.TU.FRAGSCAFF_415.160(0.8403)	.	evm.TU.ORIGINAL_2399.22(0.3629)		.
vvi161s1g01350	.		.			.	.	.		.
vvi161s1g01351	.		.			evm.TU.FRAGSCAFF_14.579(0.8415)	.	.		evm.TU.FRAGSCAFF_269.106(0.8398)
vvi161s1g01352	.		.			.	.	.		.
vvi161s1g01353	.		.			.	.	.		.
vvi161s1g01354	.		vvi161s14g01102			evm.TU.FRAGSCAFF_415.157(0.8739)	.	.		.
vvi161s1g01355	vvi161s17g00030		vvi161s14g01100			evm.TU.FRAGSCAFF_415.155(0.0305)	evm.TU.ORIGINAL_2311.247(0.0336)	.		.
vvi161s1g01356	.		.			.	.	evm.TU.ORIGINAL_2399.17(0.3808)		.
vvi161s1g01357	.		.			.	evm.TU.ORIGINAL_2311.245(0.4953)	evm.TU.ORIGINAL_2399.16(0.5359)		.
vvi161s1g01358	vvi161s17g00028		.			.	evm.TU.ORIGINAL_2311.242(0.7352)	.		.
vvi161s1g01359	.		vvi161s14g01099			evm.TU.FRAGSCAFF_14.583(0.6542)	.	evm.TU.ORIGINAL_2399.15(0.7543)		evm.TU.FRAGSCAFF_269.108(0.5942)
vvi161s1g01360	vvi161s17g00021		.			.	evm.TU.ORIGINAL_2311.237(0.0589)	evm.TU.ORIGINAL_2399.13_evm.TU.ORIGINAL_2399.14(0.5879)		.
vvi161s1g01361	.		.			.	.	.		.
vvi161s1g01362	vvi161s17g00019		.			evm.TU.FRAGSCAFF_415.154(0.7433)	evm.TU.ORIGINAL_2311.236(0.7583)	.		.
vvi161s1g01363	.		.			.	.	evm.TU.ORIGINAL_2399.12(0.6729)		.
vvi161s1g01364	.		.			.	.	evm.TU.ORIGINAL_2399.11(0.7792)		.
vvi161s1g01365	.		.			.	.	evm.TU.ORIGINAL_2399.10(0.5183)		.
vvi161s1g01366	.		.			.	.	.		.
vvi161s1g01367	.		.			.	.	.		.
vvi161s1g01368	.		.			.	.	.		.
vvi161s1g01369	.		.			.	.	.		.
vvi161s1g01370	.		.			evm.TU.FRAGSCAFF_415.152(0.0051)	.	.		.
vvi161s1g01371	.		.			.	.	.		.
vvi161s1g01372	.		.			.	.	.		.
vvi161s1g01373	.		.			.	.	.		.
vvi161s1g01374	.		.			evm.TU.FRAGSCAFF_14.601(0.1383)	.	.		evm.TU.FRAGSCAFF_269.114(0.0501)
vvi161s1g01375	.		vvi161s14g01084			evm.TU.FRAGSCAFF_14.603(0.0403)	.	.		evm.TU.FRAGSCAFF_269.115(0.4261)
vvi161s1g01376	.		.			.	.	.
vvi161s1g01377	.		.			.	.	.
vvi161s1g01378	vvi161s17g00014		.			.	.	.
vvi161s1g01379	.		.			.	.	.
vvi161s1g01380	.		.			.	.	.
vvi161s1g01381	.		.			.	.	.
vvi161s1g01382	.		vvi161s14g01068			.	.	.
vvi161s1g01383	.		.			.	.	evm.TU.ORIGINAL_2399.9(0.6533)
vvi161s1g01384	vvi161s17g00002		.			evm.TU.FRAGSCAFF_415.148(0.2554)	evm.TU.ORIGINAL_2311.224(0.3510)	.
vvi161s1g01385			.			.	.	evm.TU.ORIGINAL_2399.8(0.0327)
vvi161s1g01386			.			.	.	.
vvi161s1g01387			.			.	.	.
vvi161s1g01388			.			evm.TU.FRAGSCAFF_415.143(0.2189)	evm.TU.ORIGINAL_2311.219(0.2060)	.
vvi161s1g01389			.			.	.	evm.TU.ORIGINAL_2399.3(0.2052)
vvi161s1g01390			.			.	.
vvi161s1g01391			vvi161s14g01061			.	.
vvi161s1g01392						.	.
vvi161s1g01393						.	.
vvi161s1g01394						.	.
vvi161s1g01395						.	.
vvi161s1g01396						.	.
vvi161s1g01397						.	.
vvi161s1g01398						.	.
vvi161s1g01399						.	.
vvi161s1g01400						.	.
vvi161s1g01401						evm.TU.FRAGSCAFF_415.141(0.4803)	evm.TU.ORIGINAL_2311.216(0.6521)
vvi161s1g01402
vvi161s1g01403
vvi161s1g01404
vvi161s1g01405
vvi161s1g01406
vvi161s10g00001
vvi161s10g00002
vvi161s10g00003		vvi161s10g00558						evm.TU.FRAGSCAFF_311.559(0.3769)
vvi161s10g00004		.						.
vvi161s10g00005		vvi161s10g00559						evm.TU.FRAGSCAFF_311.560(0.6416)
vvi161s10g00006		vvi161s10g00560			evm.TU.FRAGSCAFF_497.157(0.7040)			evm.TU.FRAGSCAFF_311.561(0.7152)
vvi161s10g00007		vvi161s10g00561			evm.TU.FRAGSCAFF_497.158(0.7161)			evm.TU.FRAGSCAFF_311.563(0.0752)
vvi161s10g00008		vvi161s10g00562			.			evm.TU.FRAGSCAFF_311.564(0.0884)
vvi161s10g00009		vvi161s10g00563			evm.TU.FRAGSCAFF_497.159(0.8525)			.
vvi161s10g00010		vvi161s10g00564			evm.TU.FRAGSCAFF_497.160(0.7976)			.
vvi161s10g00011		.			.			.
vvi161s10g00012		vvi161s10g00565			evm.TU.FRAGSCAFF_497.161(0.8513)			.
vvi161s10g00013		vvi161s10g00566			evm.TU.FRAGSCAFF_497.163(0.8825)			.
vvi161s10g00014		vvi161s10g00567			evm.TU.FRAGSCAFF_497.164(0.7435)			.
vvi161s10g00015		.			.			.
vvi161s10g00016		.			.			evm.TU.FRAGSCAFF_311.567(0.6514)
vvi161s10g00017		vvi161s10g00568			evm.TU.FRAGSCAFF_497.165(0.4161)			.
vvi161s10g00018		vvi161s10g00569						.
vvi161s10g00019		vvi161s10g00570						evm.TU.FRAGSCAFF_311.571(0.3265)
vvi161s10g00020		vvi161s10g00571						evm.TU.FRAGSCAFF_311.572(0.4889)
vvi161s10g00021		.						.
vvi161s10g00022		.						evm.TU.FRAGSCAFF_311.575(0.1149)
vvi161s10g00023		.						.
vvi161s10g00024		.						.
vvi161s10g00025		vvi161s10g00572						.
vvi161s10g00026		vvi161s10g00573						.
vvi161s10g00027		.						.
vvi161s10g00028		.						.
vvi161s10g00029		vvi161s10g00575						evm.TU.FRAGSCAFF_311.576(0.6858)
vvi161s10g00030		vvi161s10g00576
vvi161s10g00031
vvi161s10g00032
vvi161s10g00033								evm.TU.FRAGSCAFF_311.473(0.1687)
vvi161s10g00034					evm.TU.FRAGSCAFF_497.42(0.2023)			.
vvi161s10g00035					.			.
vvi161s10g00036					.			.
vvi161s10g00037					evm.TU.FRAGSCAFF_17.44(0.7651)			.
vvi161s10g00038					evm.TU.FRAGSCAFF_17.45(0.4476)			.
vvi161s10g00039					evm.TU.FRAGSCAFF_17.52(0.0415)			.
vvi161s10g00040					.			.
vvi161s10g00041					.			.
vvi161s10g00042					.			evm.TU.FRAGSCAFF_311.447(0.0000)
vvi161s10g00043					evm.TU.FRAGSCAFF_17.67(0.2664)			evm.TU.FRAGSCAFF_311.445(0.2097)
vvi161s10g00044					.			.
vvi161s10g00045					.			evm.TU.FRAGSCAFF_311.444(0.2745)
vvi161s10g00046					evm.TU.FRAGSCAFF_17.71(0.1467)			.
vvi161s10g00047					evm.TU.FRAGSCAFF_17.72(0.7349)			.
vvi161s10g00048					evm.TU.FRAGSCAFF_17.73(0.8086)			.
vvi161s10g00049					.			.
vvi161s10g00050					.			.
vvi161s10g00051					.			.
vvi161s10g00052					.			evm.TU.FRAGSCAFF_311.440(0.3344)
vvi161s10g00053					.			evm.TU.FRAGSCAFF_311.439(0.0078)
vvi161s10g00054					evm.TU.FRAGSCAFF_17.79(0.1612)			evm.TU.FRAGSCAFF_311.437(0.0103)
vvi161s10g00055					.			evm.TU.FRAGSCAFF_311.436(0.3437)
vvi161s10g00056					evm.TU.FRAGSCAFF_17.80(0.0607)			evm.TU.FRAGSCAFF_311.435(0)
vvi161s10g00057					.			evm.TU.FRAGSCAFF_311.434(0.0000)
vvi161s10g00058					.			evm.TU.FRAGSCAFF_311.433(0)
vvi161s10g00059					evm.TU.FRAGSCAFF_17.81(0.4525)			evm.TU.FRAGSCAFF_311.431(0.0000)
vvi161s10g00060					evm.TU.FRAGSCAFF_17.82(0.3827)			.
vvi161s10g00061					evm.TU.FRAGSCAFF_17.84(0.1872)			evm.TU.FRAGSCAFF_311.430(0.0979)
vvi161s10g00062					evm.TU.FRAGSCAFF_17.96(0.0338)			.
vvi161s10g00063					evm.TU.FRAGSCAFF_17.98(0.9185)			evm.TU.FRAGSCAFF_311.428_evm.TU.FRAGSCAFF_311.429(0.7080)
vvi161s10g00064					evm.TU.FRAGSCAFF_17.103_evm.TU.FRAGSCAFF_17.104(0.6687)			.
vvi161s10g00065					.			evm.TU.FRAGSCAFF_311.426(0.1376)
vvi161s10g00066					evm.TU.FRAGSCAFF_17.111(0.0239)			.
vvi161s10g00067					.			.
vvi161s10g00068					.			evm.TU.FRAGSCAFF_311.425(0.8482)
vvi161s10g00069					.			evm.TU.FRAGSCAFF_311.424(0.7140)
vvi161s10g00070					.			.
vvi161s10g00071					evm.TU.FRAGSCAFF_17.112(0.6339)			evm.TU.FRAGSCAFF_311.422(0.214)
vvi161s10g00072					evm.TU.FRAGSCAFF_17.121(0.6537)			.
vvi161s10g00073								.
vvi161s10g00074								.
vvi161s10g00075								.
vvi161s10g00076								.
vvi161s10g00077			vvi161s12g00477					.	evm.TU.FRAGSCAFF_161.251(0.4999)
vvi161s10g00078			.					.	.
vvi161s10g00079			.					.	.
vvi161s10g00080			vvi161s12g00474			evm.TU.ORIGINAL_2374.16(0.8122)		.	.
vvi161s10g00081			.			.		.	.
vvi161s10g00082			.			.		.	.
vvi161s10g00083			.			.		.	evm.TU.FRAGSCAFF_161.249(0.3162)
vvi161s10g00084			.			.		.	.
vvi161s10g00085	vvi161s19g00445		.		evm.TU.FRAGSCAFF_17.228(0.5584)	.		.	.	evm.TU.ORIGINAL_2671.89(0.6724)
vvi161s10g00086	vvi161s19g00444		.		.	.		.	.	.
vvi161s10g00087	.		.		.	.		.	.	.
vvi161s10g00088	.		.		.	.		.	.	.
vvi161s10g00089	.		.		.	.		.	.	.
vvi161s10g00090	.		.		.	.		.	.	.
vvi161s10g00091	.		.		.	.		evm.TU.FRAGSCAFF_311.367(0.1245)	.	.
vvi161s10g00092	vvi161s19g00443		.		.	.		evm.TU.FRAGSCAFF_311.367(0.1245)	.	.
vvi161s10g00093	vvi161s19g00442		.		.	.		evm.TU.FRAGSCAFF_311.368(0.0352)	.	.
vvi161s10g00094	.		.		.	.		evm.TU.FRAGSCAFF_311.369(0.0202)	.	.
vvi161s10g00095	.		.		.	.		evm.TU.FRAGSCAFF_311.372(0.0609)	.	.
vvi161s10g00096	vvi161s19g00437		vvi161s12g00455		evm.TU.FRAGSCAFF_17.227(0.049)	evm.TU.ORIGINAL_2374.6(0.018)		evm.TU.FRAGSCAFF_311.373(0.0219)	.	evm.TU.ORIGINAL_2671.92(0.0880)
vvi161s10g00097	vvi161s19g00436		.		evm.TU.FRAGSCAFF_17.225(0.7972)	.		evm.TU.FRAGSCAFF_311.374(0.6204)	evm.TU.FRAGSCAFF_161.237(0.7467)	.
vvi161s10g00098	vvi161s19g00435		vvi161s12g00453		.	.		evm.TU.FRAGSCAFF_311.386(0.0201)	evm.TU.FRAGSCAFF_161.235(0.0183)	evm.TU.ORIGINAL_2671.93(0.0023)
vvi161s10g00099	.		.		evm.TU.FRAGSCAFF_17.224(0.8169)	evm.TU.ORIGINAL_2374.2(0.3150)		evm.TU.FRAGSCAFF_311.384(0.2743)	.	.
vvi161s10g00100	.		.		.	.		.	.	.
vvi161s10g00101	vvi161s19g00434		.		evm.TU.FRAGSCAFF_17.219(0.7786)	.		evm.TU.FRAGSCAFF_311.383(0.0123)	.	.
vvi161s10g00102	vvi161s19g00432		.		evm.TU.FRAGSCAFF_17.193(0.0968)	.		evm.TU.FRAGSCAFF_311.383(0.0123)	.	.
vvi161s10g00103	vvi161s19g00431		.		evm.TU.FRAGSCAFF_17.190(0.6328)	.		.	.	evm.TU.ORIGINAL_2671.96(0.6391)
vvi161s10g00104	.		.		.	.		.	.	.
vvi161s10g00105	.		.		.	.		.	.	.
vvi161s10g00106	.		vvi161s12g00446		.	.		.	.	.
vvi161s10g00107	.		.		.	.		.	.	.
vvi161s10g00108	.		.		evm.TU.FRAGSCAFF_17.189(0.0875)	.		evm.TU.FRAGSCAFF_311.379(0.4272)	.	.
vvi161s10g00109	.		.		.	.		evm.TU.FRAGSCAFF_311.375(0.408)	.	.
vvi161s10g00110	.		.		evm.TU.FRAGSCAFF_17.187(0.3950)	.		.	.	.
vvi161s10g00111	.		.		.	.		.	.	.
vvi161s10g00112	.		.		.	.		.	.	.
vvi161s10g00113	.		.		.	.		evm.TU.FRAGSCAFF_311.377(0.0692)	.	.
vvi161s10g00114	.		vvi161s12g00442		evm.TU.FRAGSCAFF_17.182(0.6592)	evm.TU.FRAGSCAFF_241.140(0.3992)		.	.	.
vvi161s10g00115	.		.		.	.		evm.TU.FRAGSCAFF_311.387(0.4383)	.	.
vvi161s10g00116	.		.		evm.TU.FRAGSCAFF_17.179(0.2354)	.		evm.TU.FRAGSCAFF_311.390(0.1906)	.	.
vvi161s10g00117	.		.		.	.		.	.	.
vvi161s10g00118	.		vvi161s12g00441		evm.TU.FRAGSCAFF_17.178(0.6107)	.		evm.TU.FRAGSCAFF_311.391(0.2919)	.	.
vvi161s10g00119	vvi161s19g00424		.		evm.TU.FRAGSCAFF_17.173_evm.TU.FRAGSCAFF_17.174(0.8138)	.		evm.TU.FRAGSCAFF_311.392(0.4774)	.	.
vvi161s10g00120	.		vvi161s12g00440		evm.TU.FRAGSCAFF_17.166(0.9119)	evm.TU.FRAGSCAFF_241.138(0.5629)		evm.TU.FRAGSCAFF_311.393(0.6962)	.	.
vvi161s10g00121	.		.		.	.		.	.	.
vvi161s10g00122	.		.		.	.		.	.	.
vvi161s10g00123	vvi161s19g00420		vvi161s12g00430		evm.TU.FRAGSCAFF_17.159(0.5292)	.		evm.TU.FRAGSCAFF_311.396(0.3700)	.	evm.TU.ORIGINAL_2671.104(0.8815)
vvi161s10g00124	vvi161s19g00418		vvi161s12g00428		.	.		.	evm.TU.FRAGSCAFF_161.216(0.4234)	evm.TU.ORIGINAL_2671.106(0.6992)
vvi161s10g00125	vvi161s19g00415				evm.TU.FRAGSCAFF_17.158(0)	.		evm.TU.FRAGSCAFF_311.397(0.0082)	.	evm.TU.ORIGINAL_2671.108(0.0331)
vvi161s10g00126	.				.	.		.	.	.
vvi161s10g00127	.				.	.		evm.TU.FRAGSCAFF_311.400(0.8847)	.	.
vvi161s10g00128	vvi161s19g00412				evm.TU.FRAGSCAFF_17.155(0.0176)	.		evm.TU.FRAGSCAFF_311.402(0.0689)	.	evm.TU.ORIGINAL_2671.109(0.4009)
vvi161s10g00129					.	.		.	.	.
vvi161s10g00130					evm.TU.FRAGSCAFF_17.152(0.7725)	.		.	.	.
vvi161s10g00131					evm.TU.FRAGSCAFF_17.151(0.1741)	.		evm.TU.FRAGSCAFF_311.403(0.1163)	.	.
vvi161s10g00132					.	.		evm.TU.FRAGSCAFF_311.404(0.5678)	.	.
vvi161s10g00133					.	.		evm.TU.FRAGSCAFF_311.405(0.7143)	.	evm.TU.ORIGINAL_2671.114(0.3799)
vvi161s10g00134					evm.TU.FRAGSCAFF_17.138(0.0422)	.		evm.TU.FRAGSCAFF_311.408(0.0203)	.	.
vvi161s10g00135					.	.		.	.	evm.TU.ORIGINAL_2671.121(0.4608)
vvi161s10g00136					.	.		.	.	.
vvi161s10g00137					.	.		.	.	.
vvi161s10g00138					evm.TU.FRAGSCAFF_17.137(0.8979)	.		evm.TU.FRAGSCAFF_311.409(0.6329)	evm.TU.FRAGSCAFF_161.199(0.095)	.
vvi161s10g00139					.	evm.TU.FRAGSCAFF_241.126(0.0345)		.		.
vvi161s10g00140					.			evm.TU.FRAGSCAFF_311.410(0.0376)		.
vvi161s10g00141					.			.		.
vvi161s10g00142					.			.		.
vvi161s10g00143					evm.TU.FRAGSCAFF_17.131(0.71)			evm.TU.FRAGSCAFF_311.413(0.6370)		.
vvi161s10g00144					evm.TU.FRAGSCAFF_17.130(0.8420)			.		evm.TU.ORIGINAL_2671.124(0.5932)
vvi161s10g00145					evm.TU.FRAGSCAFF_17.125(0.8325)			evm.TU.FRAGSCAFF_311.415(0.5946)		evm.TU.ORIGINAL_2671.127(0.6707)
vvi161s10g00146					.			evm.TU.FRAGSCAFF_311.416(0.6288)
vvi161s10g00147					.			evm.TU.FRAGSCAFF_311.417(0.0154)
vvi161s10g00148					.			evm.TU.FRAGSCAFF_311.418(0.7661)
vvi161s10g00149					.			.
vvi161s10g00150					.			.
vvi161s10g00151					evm.TU.FRAGSCAFF_17.123(0.7308)			evm.TU.FRAGSCAFF_311.419(0.6866)
vvi161s10g00152					evm.TU.FRAGSCAFF_17.122(0.6774)			evm.TU.FRAGSCAFF_311.420(0.6746)
vvi161s10g00153								evm.TU.FRAGSCAFF_311.421(0.0984)
vvi161s10g00154
vvi161s10g00155
vvi161s10g00156
vvi161s10g00157
vvi161s10g00158			vvi161s12g00484				evm.TU.ORIGINAL_2374.30(0.4343)	evm.TU.FRAGSCAFF_485.196(0.7603)
vvi161s10g00159			.				.	.
vvi161s10g00160			vvi161s12g00485				.	.
vvi161s10g00161			.				evm.TU.ORIGINAL_2374.31(0.2689)	evm.TU.FRAGSCAFF_485.194(0.6812)
vvi161s10g00162			.				.	.
vvi161s10g00163			.				.	.
vvi161s10g00164			.				.	.
vvi161s10g00165			.				.	evm.TU.FRAGSCAFF_485.184(0.0090)
vvi161s10g00166			vvi161s12g00486		evm.TU.FRAGSCAFF_497.533(0.7386)		.	evm.TU.FRAGSCAFF_485.178(0.7969)
vvi161s10g00167			.		evm.TU.FRAGSCAFF_497.534(0.4235)		.	.
vvi161s10g00168			.		.		.	.
vvi161s10g00169			.		.		.	.
vvi161s10g00170			.		.		.	.
vvi161s10g00171			.		.		.	.
vvi161s10g00172			.		.		.	.
vvi161s10g00173			.		.		.	.
vvi161s10g00174			.		.		.	.
vvi161s10g00175			.		.		.	.
vvi161s10g00176			.		.		.	.
vvi161s10g00177			.		.		.	.
vvi161s10g00178			.		.		.	.
vvi161s10g00179			.		.		.	.
vvi161s10g00180			.		.		.	.
vvi161s10g00181			.		.		.	.
vvi161s10g00182			.		.		.	.
vvi161s10g00183			.		.		.	.
vvi161s10g00184			.		.		.	.
vvi161s10g00185			.		.		.	.
vvi161s10g00186			.		.		.	.
vvi161s10g00187			.		.		.	.
vvi161s10g00188			.		.		.	.
vvi161s10g00189			.		.		.	.
vvi161s10g00190			.		.		.	.
vvi161s10g00191			.		.		.	.
vvi161s10g00192			.		.		.	.
vvi161s10g00193			.		.		.	.
vvi161s10g00194			.		.		.	.
vvi161s10g00195			.		.		.	.
vvi161s10g00196			.		.		.	.
vvi161s10g00197			.		evm.TU.FRAGSCAFF_497.535(0.2495)		.	.
vvi161s10g00198			vvi161s12g00502		.		.	evm.TU.FRAGSCAFF_485.177(0.0178)
vvi161s10g00199			vvi161s12g00503		evm.TU.FRAGSCAFF_497.536(0.1794)		evm.TU.ORIGINAL_2374.40(0.0258)	.
vvi161s10g00200			.		evm.TU.FRAGSCAFF_497.537(0.6785)		.	evm.TU.FRAGSCAFF_485.171(0.7844)
vvi161s10g00201			vvi161s12g00504		.		evm.TU.ORIGINAL_2374.41(0.0939)	.
vvi161s10g00202			vvi161s12g00506		evm.TU.FRAGSCAFF_497.538(0.7116)		evm.TU.ORIGINAL_2374.42(0.7238)	evm.TU.FRAGSCAFF_485.165(0.7889)
vvi161s10g00203			.		.		.	evm.TU.FRAGSCAFF_485.161(0.7444)
vvi161s10g00204	vvi161s19g00465		.		.		.	evm.TU.FRAGSCAFF_485.158(0.4193)		evm.TU.ORIGINAL_2671.77(0.4713)
vvi161s10g00205	.		.		.		.	.		.
vvi161s10g00206	.		.		.		.	.		.
vvi161s10g00207	.		.		.		.	.		.
vvi161s10g00208	vvi161s19g00466		.		.		.	evm.TU.FRAGSCAFF_485.146(0.3319)		.
vvi161s10g00209	.		.		evm.TU.FRAGSCAFF_497.540(0.5539)		.	evm.TU.FRAGSCAFF_485.145(0.7186)		.
vvi161s10g00210	.		.		evm.TU.FRAGSCAFF_497.541(0.3072)		.	evm.TU.FRAGSCAFF_485.144(0.4789)		.
vvi161s10g00211	.		.		evm.TU.FRAGSCAFF_497.542(0.3244)		.	.		.
vvi161s10g00212	.		vvi161s12g00518		.		evm.TU.ORIGINAL_2374.53(0.0383)	.		.
vvi161s10g00213	.		.		.		.	.		.
vvi161s10g00214	.		.		.		.	.		.
vvi161s10g00215	.		.		.		.	evm.TU.FRAGSCAFF_485.142(0.9019)		.
vvi161s10g00216	vvi161s19g00469		.		evm.TU.FRAGSCAFF_497.544(0.6217)		.	.		.
vvi161s10g00217	vvi161s19g00472		.		evm.TU.FRAGSCAFF_497.545(0.2876)		.	.		.
vvi161s10g00218	.		.		evm.TU.FRAGSCAFF_497.546(0.5724)		.	.		.
vvi161s10g00219	.		vvi161s12g00525		.		evm.TU.ORIGINAL_2374.61(0.0196)	.		.
vvi161s10g00220	.				evm.TU.FRAGSCAFF_497.547(0.7250)			.		.
vvi161s10g00221	vvi161s19g00474				evm.TU.FRAGSCAFF_497.548(0.8464)			evm.TU.FRAGSCAFF_485.130(0.9267)		evm.TU.ORIGINAL_2671.73(0.8667)
vvi161s10g00222	.				.			.		.
vvi161s10g00223	.				evm.TU.FRAGSCAFF_497.550(0.3985)			.		.
vvi161s10g00224	.				.			.		.
vvi161s10g00225	.				.			evm.TU.FRAGSCAFF_485.127(0.3105)		.
vvi161s10g00226	.				.			.		.
vvi161s10g00227	.				evm.TU.FRAGSCAFF_497.551(0.4790)			.		.
vvi161s10g00228	.				evm.TU.FRAGSCAFF_497.552(0.0293)			.		.
vvi161s10g00229	.				evm.TU.FRAGSCAFF_497.553(0.4825)			.		.
vvi161s10g00230	.				.			.		.
vvi161s10g00231	.				.			.		.
vvi161s10g00232	vvi161s19g00493				evm.TU.FRAGSCAFF_497.555(0.0115)			evm.TU.FRAGSCAFF_485.122(0.7508)		evm.TU.ORIGINAL_2671.56(0.0377)
vvi161s10g00233	vvi161s19g00495				.			.		.
vvi161s10g00234	.				.			.		.
vvi161s10g00235	.				.			.		.
vvi161s10g00236	.				evm.TU.FRAGSCAFF_497.556(0.5157)			.		evm.TU.ORIGINAL_2671.54(0.0266)
vvi161s10g00237	.				.			.		.
vvi161s10g00238	.				evm.TU.FRAGSCAFF_497.557(0.6069)			.		.
vvi161s10g00239	vvi161s19g00497				evm.TU.FRAGSCAFF_497.558(0.3971)			.		evm.TU.ORIGINAL_2671.53(0.7433)
vvi161s10g00240	vvi161s19g00498				.			.		.
vvi161s10g00241					.			.		.
vvi161s10g00242					.			.		.
vvi161s10g00243					evm.TU.FRAGSCAFF_497.560(0.6161)			.		.
vvi161s10g00244					.			.		.
vvi161s10g00245					evm.TU.FRAGSCAFF_497.572(0.6411)			evm.TU.FRAGSCAFF_485.114(0.8540)		.
vvi161s10g00246								.		.
vvi161s10g00247								.		.
vvi161s10g00248								evm.TU.FRAGSCAFF_485.102(0.2650)		.
vvi161s10g00249										.
vvi161s10g00250										.
vvi161s10g00251										.
vvi161s10g00252										.
vvi161s10g00253										.
vvi161s10g00254										.
vvi161s10g00255										.
vvi161s10g00256										.
vvi161s10g00257										.
vvi161s10g00258								evm.TU.ORIGINAL_2130.24(0.5317)		.
vvi161s10g00259								evm.TU.ORIGINAL_2130.27(0.5601)		.
vvi161s10g00260								evm.TU.ORIGINAL_2130.32(0.5859)		.
vvi161s10g00261								evm.TU.ORIGINAL_2130.33(0.2636)		.
vvi161s10g00262								evm.TU.ORIGINAL_2130.34(0.8713)		.
vvi161s10g00263	vvi161s19g00542							.		evm.TU.ORIGINAL_1608.67(0.7193)
vvi161s10g00264	vvi161s19g00541							.		.
vvi161s10g00265	.							.	evm.TU.FRAGSCAFF_161.58(0.8535)	.
vvi161s10g00266	.							.	evm.TU.FRAGSCAFF_161.59(0.9073)	.
vvi161s10g00267	.							.	.	.
vvi161s10g00268	.							evm.TU.ORIGINAL_2130.35(0.7302)	.	.
vvi161s10g00269	.							evm.TU.ORIGINAL_2130.36(0.8411)	.	.
vvi161s10g00270	.							evm.TU.ORIGINAL_2130.37(0.5846)	.	.
vvi161s10g00271	.							.	.	.
vvi161s10g00272	.							.	.	evm.TU.ORIGINAL_2671.29(0.0367)
vvi161s10g00273	.		vvi161s12g00776					.	.	evm.TU.ORIGINAL_1608.38(0.7652)
vvi161s10g00274	.		.					evm.TU.FRAGSCAFF_485.16(0.8723)	.	evm.TU.ORIGINAL_2671.26(0.9278)
vvi161s10g00275	.		.					.	.	.
vvi161s10g00276	.		.					evm.TU.FRAGSCAFF_485.11(0.2412)	.	.
vvi161s10g00277	.		.					.	.	.
vvi161s10g00278	.		.					evm.TU.FRAGSCAFF_485.6(0.5564)	.	.
vvi161s10g00279	.		.					.	.	.
vvi161s10g00280	.		vvi161s12g00780					evm.TU.FRAGSCAFF_485.5(0.8688)	.	.
vvi161s10g00281	.		.					evm.TU.FRAGSCAFF_485.4(0.9562)	.	evm.TU.ORIGINAL_2671.19(0.7072)
vvi161s10g00282	.		.					evm.TU.FRAGSCAFF_485.3(0.787)	.	.
vvi161s10g00283	.		.					evm.TU.FRAGSCAFF_485.2(0.7561)	.	.
vvi161s10g00284	.		.					.	.	.
vvi161s10g00285	.		.					.	.	.
vvi161s10g00286	.		.					.	.	.
vvi161s10g00287	.		.					.	.	.
vvi161s10g00288	.		.					.	.	.
vvi161s10g00289	.		.					.	.	.
vvi161s10g00290	.		.					.	.	.
vvi161s10g00291	.		.					.	.	.
vvi161s10g00292	.		.					.	.	.
vvi161s10g00293	.		.					.	.	.
vvi161s10g00294	.		.					.	.	.
vvi161s10g00295	.		.					.	.	.
vvi161s10g00296	.		.					.	.	.
vvi161s10g00297	.		.					.	.	.
vvi161s10g00298	.		.					evm.TU.ORIGINAL_2130.53(0.0722)	.	.
vvi161s10g00299	.		.					evm.TU.ORIGINAL_2130.51_evm.TU.ORIGINAL_2130.52(0.2724)	.	.
vvi161s10g00300	vvi161s19g00524		.					evm.TU.ORIGINAL_2130.50(0.3085)	.	.
vvi161s10g00301	.		vvi161s12g00786					evm.TU.ORIGINAL_2130.49(0.8152)	.	evm.TU.ORIGINAL_1608.30(0.3117)
vvi161s10g00302	.		.					.	.	.
vvi161s10g00303	.		.					evm.TU.ORIGINAL_2130.47(0.3252)	.	.
vvi161s10g00304	.		vvi161s12g00788					.	.	.
vvi161s10g00305	.		vvi161s12g00797					.	evm.TU.FRAGSCAFF_161.74(0.6922)	.
vvi161s10g00306	.		.					evm.TU.ORIGINAL_2130.46(0.3764)	.	.
vvi161s10g00307	.		vvi161s12g00788					.	evm.TU.FRAGSCAFF_161.79(0.0126)	evm.TU.ORIGINAL_1608.28(0.0142)
vvi161s10g00308	.		.					.	.	.
vvi161s10g00309	.		.					evm.TU.ORIGINAL_2130.45(0.9395)	.	.
vvi161s10g00310	.		.					evm.TU.ORIGINAL_2130.44(0.8990)	.	.
vvi161s10g00311	.		.					evm.TU.ORIGINAL_2130.43(0.6709)	.	.
vvi161s10g00312	.		vvi161s12g00811					.	.	evm.TU.ORIGINAL_1608.17(0.6856)
vvi161s10g00313	.		.					.	.	evm.TU.ORIGINAL_2671.3(0.3191)
vvi161s10g00314	.		.					.	.	.
vvi161s10g00315	vvi161s19g00520		.					.	.	.
vvi161s10g00316	.		.					.	.	.
vvi161s10g00317	vvi161s19g00518		.					evm.TU.ORIGINAL_2130.40(0.8149)	.	.
vvi161s10g00318	vvi161s19g00511		.					evm.TU.ORIGINAL_2130.39(0.3930)	.	.
vvi161s10g00319			.					evm.TU.FRAGSCAFF_485.46(0.5592)	.	.
vvi161s10g00320			.					.	.	.
vvi161s10g00321			.					evm.TU.FRAGSCAFF_485.48(0.4289)	.	.
vvi161s10g00322			vvi161s12g00755					evm.TU.FRAGSCAFF_485.59(0.3023)	.	.
vvi161s10g00323			vvi161s12g00753					evm.TU.FRAGSCAFF_485.67(0.6267)	evm.TU.FRAGSCAFF_161.93(0.7408)	.
vvi161s10g00324			vvi161s12g00749					evm.TU.FRAGSCAFF_485.77(0.3702)	evm.TU.FRAGSCAFF_161.102(0.0955)	.
vvi161s10g00325			.					.	.	.
vvi161s10g00326			.					.	.	.
vvi161s10g00327			.					.	.	.
vvi161s10g00328			.					.	.	.
vvi161s10g00329			.					.	.	.
vvi161s10g00330			.					.	.	.
vvi161s10g00331			.					.	.	.
vvi161s10g00332			.					.	.	.
vvi161s10g00333			.					.	evm.TU.FRAGSCAFF_161.112(0.7475)	.
vvi161s10g00334			vvi161s12g00738		evm.TU.FRAGSCAFF_497.562(0.4818)			evm.TU.FRAGSCAFF_485.80(0.6779)	.	.
vvi161s10g00335			.		.			.	.	.
vvi161s10g00336			.		.			.	.	.
vvi161s10g00337			.		.			evm.TU.FRAGSCAFF_485.82(0.7430)	.	.
vvi161s10g00338			vvi161s12g00820		evm.TU.FRAGSCAFF_497.566(0.7666)			evm.TU.FRAGSCAFF_485.84(0.7283)	evm.TU.FRAGSCAFF_161.118(0.9017)	.
vvi161s10g00339			.		.			.	.	.
vvi161s10g00340			.		evm.TU.FRAGSCAFF_497.567(0.7271)			evm.TU.FRAGSCAFF_485.86(0.7822)	.	.
vvi161s10g00341			.		.			evm.TU.FRAGSCAFF_485.88(0.8664)	.	.
vvi161s10g00342			.		.			evm.TU.FRAGSCAFF_485.89(0.0500)	.	.
vvi161s10g00343			.		.			.	.	.
vvi161s10g00344			.		.			evm.TU.FRAGSCAFF_485.94(0.5653)	evm.TU.FRAGSCAFF_161.121(0.0138)	.
vvi161s10g00345			.		.			evm.TU.FRAGSCAFF_485.99(0.7480)		.
vvi161s10g00346			.		evm.TU.FRAGSCAFF_497.570(0.7656)			evm.TU.FRAGSCAFF_485.100(0.6537)		.
vvi161s10g00347			.		.			evm.TU.ORIGINAL_2130.23(0.4926)		.
vvi161s10g00348			vvi161s12g00838		.			.		.
vvi161s10g00349			.		.			.		evm.TU.ORIGINAL_1800.19(0.4651)
vvi161s10g00350			.		.			evm.TU.ORIGINAL_2130.21(0.5398)		.
vvi161s10g00351			vvi161s12g00840		.			.		evm.TU.ORIGINAL_1800.23(0.7850)
vvi161s10g00352					.			evm.TU.ORIGINAL_2130.19(0.8967)
vvi161s10g00353					.			.
vvi161s10g00354					.			.
vvi161s10g00355					.			.
vvi161s10g00356					.			evm.TU.ORIGINAL_2130.13(0.7416)
vvi161s10g00357					.			evm.TU.ORIGINAL_2130.12(0.8894)
vvi161s10g00358					.			evm.TU.ORIGINAL_2130.8(0.8780)
vvi161s10g00359					.			evm.TU.ORIGINAL_2130.7(0.8821)
vvi161s10g00360					.
vvi161s10g00361					.
vvi161s10g00362					.
vvi161s10g00363					.
vvi161s10g00364					.
vvi161s10g00365					.
vvi161s10g00366					.
vvi161s10g00367					.
vvi161s10g00368					.
vvi161s10g00369					.
vvi161s10g00370					.
vvi161s10g00371					.
vvi161s10g00372					.
vvi161s10g00373					.
vvi161s10g00374					.
vvi161s10g00375					.
vvi161s10g00376					.
vvi161s10g00377					.
vvi161s10g00378					evm.TU.FRAGSCAFF_497.578(0.4328)
vvi161s10g00379
vvi161s10g00380
vvi161s10g00381
vvi161s10g00382
vvi161s10g00383
vvi161s10g00384
vvi161s10g00385
vvi161s10g00386
vvi161s10g00387
vvi161s10g00388
vvi161s10g00389
vvi161s10g00390					evm.TU.FRAGSCAFF_17.39(0.0759)
vvi161s10g00391					evm.TU.FRAGSCAFF_17.39(0.0759)
vvi161s10g00392					.
vvi161s10g00393					.
vvi161s10g00394					.			evm.TU.FRAGSCAFF_311.450(0.3278)
vvi161s10g00395			vvi161s12g00613		evm.TU.FRAGSCAFF_17.36(0.7033)	evm.TU.FRAGSCAFF_380.38(0.5954)		evm.TU.FRAGSCAFF_311.451(0.3846)	evm.TU.FRAGSCAFF_161.154(0.5683)	evm.TU.FRAGSCAFF_241.89(0.2011)
vvi161s10g00396			.		.	.		evm.TU.FRAGSCAFF_311.452(0)	.	.
vvi161s10g00397			.		evm.TU.FRAGSCAFF_17.31(0.7575)	evm.TU.FRAGSCAFF_380.40(0.6688)		evm.TU.FRAGSCAFF_311.453(0.7497)	.	.
vvi161s10g00398			.		.	.		.	.	.
vvi161s10g00399			.		evm.TU.FRAGSCAFF_17.30(0.2110)	.		evm.TU.FRAGSCAFF_311.454(0.0160)	.	.
vvi161s10g00400			vvi161s12g00619		.	.		.	evm.TU.FRAGSCAFF_161.149(0.1498)	evm.TU.FRAGSCAFF_241.84(0.0757)
vvi161s10g00401			.		.	.		.	.	.
vvi161s10g00402			vvi161s12g00623		.	.		.	.	evm.TU.FRAGSCAFF_241.83(0.0129)
vvi161s10g00403			.		.	.		.	.	.
vvi161s10g00404			.		.	.		.	.	.
vvi161s10g00405			.		.	evm.TU.FRAGSCAFF_380.46(0.4938)		evm.TU.FRAGSCAFF_311.456(0.0528)	.	.
vvi161s10g00406			.		.	.		.	.	.
vvi161s10g00407			.		.	evm.TU.FRAGSCAFF_380.48(0.5911)		.	.	.
vvi161s10g00408			.		.	.		.	.	.
vvi161s10g00409			.		.	.		.	.	.
vvi161s10g00410			.		.	.		.	.	.
vvi161s10g00411			vvi161s12g00626		.	.		evm.TU.FRAGSCAFF_311.457(0.6217)	.	.
vvi161s10g00412			vvi161s12g00629		.	.		evm.TU.FRAGSCAFF_311.458(0.5183)	evm.TU.FRAGSCAFF_161.142(0.4076)	evm.TU.FRAGSCAFF_241.77(0.0356)
vvi161s10g00413			.		.	.		evm.TU.FRAGSCAFF_311.459(0.7774)	.	.
vvi161s10g00414			.		evm.TU.FRAGSCAFF_497.18(0.1258)	.		.	evm.TU.FRAGSCAFF_161.140(0.0263)	.
vvi161s10g00415			vvi161s12g00652		evm.TU.FRAGSCAFF_497.18(0.1258)	.		evm.TU.FRAGSCAFF_311.460(0.8333)	evm.TU.FRAGSCAFF_161.139(0.0212)	evm.TU.FRAGSCAFF_241.70(0.5246)
vvi161s10g00416			.		.	.		.		.
vvi161s10g00417			.		.	.		.		.
vvi161s10g00418			.		.	.		.		.
vvi161s10g00419			vvi161s12g00654		.	.		.		.
vvi161s10g00420			.		.	.		evm.TU.FRAGSCAFF_311.461(0.0095)		.
vvi161s10g00421			vvi161s12g00655		.	.		.		.
vvi161s10g00422			.		.	.		.		.
vvi161s10g00423			.		.	.		.		.
vvi161s10g00424			.		evm.TU.FRAGSCAFF_497.20(0.0048)	evm.TU.FRAGSCAFF_380.58(0.0098)		.		.
vvi161s10g00425			.		.	.		evm.TU.FRAGSCAFF_311.467(0.0263)		.
vvi161s10g00426			.		evm.TU.FRAGSCAFF_497.24(0.1913)	evm.TU.FRAGSCAFF_380.65(0.0431)		evm.TU.FRAGSCAFF_311.469(0.1511)		.
vvi161s10g00427			.		evm.TU.FRAGSCAFF_497.30(0.0000)	.		evm.TU.FRAGSCAFF_311.470(0.0802)		.
vvi161s10g00428			.		evm.TU.FRAGSCAFF_497.30(0.0000)	evm.TU.FRAGSCAFF_380.66(0.5535)		evm.TU.FRAGSCAFF_311.471(0.0225)		.
vvi161s10g00429	vvi161s19g00402		.		evm.TU.FRAGSCAFF_497.40_evm.TU.FRAGSCAFF_497.38(0.7427)	.		evm.TU.FRAGSCAFF_311.472(0.2301)		.
vvi161s10g00430	.		.		.	.		.		.
vvi161s10g00431	.		.		evm.TU.FRAGSCAFF_497.40_evm.TU.FRAGSCAFF_497.38(0.7427)	.		.		.
vvi161s10g00432	.		.		.	.		.		.
vvi161s10g00433	.		.		.	.		.		.
vvi161s10g00434	vvi161s19g00399		.		.	evm.TU.FRAGSCAFF_380.68(0.1118)		.		.
vvi161s10g00435	.		.		evm.TU.FRAGSCAFF_497.43(0.0242)	evm.TU.FRAGSCAFF_380.69(0.0177)		.		.
vvi161s10g00436	vvi161s19g00398		.		.	.		.		.
vvi161s10g00437	.		.		.	.		.		.
vvi161s10g00438	.		.		.	.		.		.
vvi161s10g00439	vvi161s19g00389		.		evm.TU.FRAGSCAFF_497.42(0.2023)	evm.TU.FRAGSCAFF_380.70(0.5555)		.		.
vvi161s10g00440	vvi161s19g00388		.		.	.		.		.
vvi161s10g00441	vvi161s19g00386		.		evm.TU.FRAGSCAFF_497.44(0.5429)	.		evm.TU.FRAGSCAFF_311.473(0.1687)		.
vvi161s10g00442	.		.		evm.TU.FRAGSCAFF_497.45(0.2640)	.		.		.
vvi161s10g00443	.		.		evm.TU.FRAGSCAFF_497.45(0.2640)	.		.		evm.TU.ORIGINAL_2327.2(0.5572)
vvi161s10g00444	.		.		evm.TU.FRAGSCAFF_497.47(0.0269)	.		.		.
vvi161s10g00445	.		.		.	.		.		.
vvi161s10g00446	vvi161s19g00384		.		evm.TU.FRAGSCAFF_497.46(0.3754)	.		.		.
vvi161s10g00447	.		.		.	.		.		.
vvi161s10g00448	vvi161s19g00375		.		.	.		.		.
vvi161s10g00449	.		.		.	.		.		.
vvi161s10g00450	.		.		.	.		.		.
vvi161s10g00451	.		.		.	.		.		.
vvi161s10g00452	vvi161s19g00373		vvi161s12g00666		evm.TU.FRAGSCAFF_497.49(0.1393)	.		.		evm.TU.FRAGSCAFF_241.65(0.0431)
vvi161s10g00453	vvi161s19g00372		vvi161s12g00675		evm.TU.FRAGSCAFF_497.50(0.0101)	.		evm.TU.FRAGSCAFF_311.474(0.0284)		evm.TU.FRAGSCAFF_241.64(0.0127)
vvi161s10g00454	.		vvi161s12g00679		.	evm.TU.FRAGSCAFF_380.74(0.4680)		evm.TU.FRAGSCAFF_311.476(0.0376)		evm.TU.ORIGINAL_2327.3(0.0338)
vvi161s10g00455	.		.		evm.TU.FRAGSCAFF_497.65(0.4295)	.		.		.
vvi161s10g00456	.		vvi161s12g00684		.	.		evm.TU.FRAGSCAFF_311.487(0.1850)		.
vvi161s10g00457	.		vvi161s12g00686		evm.TU.FRAGSCAFF_497.68(0.4267)	.		.		evm.TU.ORIGINAL_2327.9(0.0342)
vvi161s10g00458	.		.		evm.TU.FRAGSCAFF_497.71(0.0173)	.		evm.TU.FRAGSCAFF_311.489(0.0054)		.
vvi161s10g00459	.		vvi161s12g00689		evm.TU.FRAGSCAFF_497.73(0.6693)	.		evm.TU.FRAGSCAFF_311.490(0.1891)		.
vvi161s10g00460	.		.		evm.TU.FRAGSCAFF_497.83(0.7908)	.		evm.TU.FRAGSCAFF_311.491(0.5397)		.
vvi161s10g00461	.		.		.	.		.		.
vvi161s10g00462	.		.		evm.TU.FRAGSCAFF_497.84(0.6310)	evm.TU.FRAGSCAFF_380.79(0.5567)		evm.TU.FRAGSCAFF_311.492(0.8351)		.
vvi161s10g00463	.		.		evm.TU.FRAGSCAFF_497.73(0.6693)	.		.	evm.TU.FRAGSCAFF_161.320_evm.TU.FRAGSCAFF_161.321(0.4725)	.
vvi161s10g00464	.		.		.	.		.	.	.
vvi161s10g00465	.		.		.	.		.	.	.
vvi161s10g00466	.		.		.	.		.	.	.
vvi161s10g00467	vvi161s19g00356		vvi161s12g00691		evm.TU.FRAGSCAFF_497.87_evm.TU.FRAGSCAFF_497.88(0.0254)	evm.TU.FRAGSCAFF_380.80(0.0112)		evm.TU.FRAGSCAFF_311.493(0.0838)	.	.
vvi161s10g00468	.		.		evm.TU.FRAGSCAFF_497.89(0.1987)	.		.	.	.
vvi161s10g00469	.		.		.	.		.	.	.
vvi161s10g00470	.		.		.	.		evm.TU.FRAGSCAFF_311.494(0.0307)	.	.
vvi161s10g00471	vvi161s19g00353		vvi161s12g00707		evm.TU.FRAGSCAFF_497.90(0.6842)	evm.TU.FRAGSCAFF_380.81(0.4052)		evm.TU.FRAGSCAFF_311.495(0.2845)	evm.TU.FRAGSCAFF_161.326(0.3487)	.
vvi161s10g00472	.		.		.	.		.	.	.
vvi161s10g00473	.		.		.	.		.	.	.
vvi161s10g00474	.		.		.	.		.	.	.
vvi161s10g00475	.		.		evm.TU.FRAGSCAFF_497.92(0.3926)	.		.	.	.
vvi161s10g00476	.		.		evm.TU.FRAGSCAFF_497.93(0.0553)	.		evm.TU.FRAGSCAFF_311.499(0.0760)	.	.
vvi161s10g00477	.		.		evm.TU.FRAGSCAFF_497.96(0.0238)	.		evm.TU.FRAGSCAFF_311.500(0.0215)	.	.
vvi161s10g00478	.		.		evm.TU.FRAGSCAFF_497.98(0.8208)	.		evm.TU.FRAGSCAFF_311.501(0.2674)	.	.
vvi161s10g00479	.		vvi161s12g00713		evm.TU.FRAGSCAFF_497.100(0.7142)	.		.	evm.TU.FRAGSCAFF_161.336(0.8576)	.
vvi161s10g00480	.		.		evm.TU.FRAGSCAFF_497.101(0.1094)	.		evm.TU.FRAGSCAFF_311.503(0.4421)	.	.
vvi161s10g00481	.		.		evm.TU.FRAGSCAFF_497.102(0.7901)	.		.	.	.
vvi161s10g00482	.		.		.	.		.	.	.
vvi161s10g00483	.		.		evm.TU.FRAGSCAFF_497.103(0.8227)	.		evm.TU.FRAGSCAFF_311.505(0.6602)	.	.
vvi161s10g00484	.		.		evm.TU.FRAGSCAFF_497.106(0.8713)	.		evm.TU.FRAGSCAFF_311.506(0.6588)	.	.
vvi161s10g00485	.		.		.	.		.	evm.TU.ORIGINAL_1622.86(0.0000)	.
vvi161s10g00486	.		.		.	.		.	.	.
vvi161s10g00487	.		.		.	.		.	.	.
vvi161s10g00488	.		.		.	.		.	.	.
vvi161s10g00489	.		.		.	.		.	.	.
vvi161s10g00490	vvi161s19g00345		vvi161s12g00748		.	evm.TU.FRAGSCAFF_380.92(0.0071)		.	.	evm.TU.ORIGINAL_2327.15(0.0204)
vvi161s10g00491	.				.	.		evm.TU.FRAGSCAFF_311.507(0.8119)	.	.
vvi161s10g00492	.				.	.		.	.	.
vvi161s10g00493	.				.	.		.	.	.
vvi161s10g00494	.				.	.		.	.	.
vvi161s10g00495	.				evm.TU.FRAGSCAFF_497.109(0.3611)	.		.	.	.
vvi161s10g00496	vvi161s19g00337				evm.TU.FRAGSCAFF_497.112(0.7812)	evm.TU.FRAGSCAFF_380.96(0.6989)		evm.TU.FRAGSCAFF_311.512(0.4451)	.	.
vvi161s10g00497	.				.	.		.	.	.
vvi161s10g00498	.				.	.		.	.	.
vvi161s10g00499	vvi161s19g00335				evm.TU.FRAGSCAFF_497.114(0.1761)	evm.TU.FRAGSCAFF_380.97(0.0293)		evm.TU.FRAGSCAFF_311.515(0.0179)	.	evm.TU.ORIGINAL_2327.20(0.0177)
vvi161s10g00500	vvi161s19g00334				evm.TU.FRAGSCAFF_497.115(0.8631)	evm.TU.FRAGSCAFF_380.98(0.7037)		.	.	evm.TU.ORIGINAL_2327.21(0.7594)
vvi161s10g00501	.				.	.		.	.	.
vvi161s10g00502	.				.	.		.	.	.
vvi161s10g00503	.				.	.		evm.TU.FRAGSCAFF_311.519(0.6396)	.	.
vvi161s10g00504	.				.	.		evm.TU.FRAGSCAFF_311.520(0.6167)	.	.
vvi161s10g00505	.				.	.		.	.	.
vvi161s10g00506	.				.	.		.	.	evm.TU.ORIGINAL_2327.30(0.4709)
vvi161s10g00507	vvi161s19g00325				evm.TU.FRAGSCAFF_497.117(0.8650)	.		.	.	evm.TU.ORIGINAL_2327.31(0.9555)
vvi161s10g00508	.				.	evm.TU.FRAGSCAFF_241.29(0.3530)		evm.TU.FRAGSCAFF_311.521(0.1939)	.	.
vvi161s10g00509	.				.	.		.	.	.
vvi161s10g00510	.				.	.		.	.	.
vvi161s10g00511	.				.	.		.	.	.
vvi161s10g00512	vvi161s19g00322				.	evm.TU.FRAGSCAFF_380.105(0.8526)		evm.TU.FRAGSCAFF_311.522(0.2784)	.	.
vvi161s10g00513	.				evm.TU.FRAGSCAFF_497.119(0.8893)	.		evm.TU.FRAGSCAFF_311.524(0.8636)	evm.TU.ORIGINAL_1622.72(0.6258)	.
vvi161s10g00514	.				.	.		.	.	.
vvi161s10g00515	.				evm.TU.FRAGSCAFF_497.120(0.7488)	.		evm.TU.FRAGSCAFF_311.525(0.6737)	.	.
vvi161s10g00516	.				.	.		evm.TU.FRAGSCAFF_311.526(0.5904)	.	.
vvi161s10g00517	.				evm.TU.FRAGSCAFF_497.121(0.9111)	.		.	.	.
vvi161s10g00518	.				.	.		.	evm.TU.ORIGINAL_1622.69(0.6169)	.
vvi161s10g00519	.				.	.		.	.	.
vvi161s10g00520	.				evm.TU.FRAGSCAFF_497.122(0.5177)	evm.TU.FRAGSCAFF_241.10(0.0991)		evm.TU.FRAGSCAFF_311.530(0.1702)	evm.TU.ORIGINAL_1622.66(0.1659)	.
vvi161s10g00521	.				.	.		evm.TU.FRAGSCAFF_311.531(0.0117)	.	.
vvi161s10g00522	.				evm.TU.FRAGSCAFF_497.125(0.05)	.		.	.	.
vvi161s10g00523	.				.	.		evm.TU.FRAGSCAFF_311.537(0.5290)	.	.
vvi161s10g00524	.				evm.TU.FRAGSCAFF_497.126(0.8438)	.		evm.TU.FRAGSCAFF_311.538(0.7740)	.	.
vvi161s10g00525	.				evm.TU.FRAGSCAFF_497.127(0.0381)	.		.	.	.
vvi161s10g00526	.				evm.TU.FRAGSCAFF_497.128(0.3122)	.		evm.TU.FRAGSCAFF_311.539(0.8774)	.	.
vvi161s10g00527	.				evm.TU.FRAGSCAFF_497.133_evm.TU.FRAGSCAFF_497.134(0.1322)	.		.	.	.
vvi161s10g00528	.				.	.		.	.	.
vvi161s10g00529	.				.	.		.	.	.
vvi161s10g00530	.				evm.TU.FRAGSCAFF_497.133_evm.TU.FRAGSCAFF_497.134(0.1322)	.		.	.	.
vvi161s10g00531	.				.	.		.	.	.
vvi161s10g00532	vvi161s19g00315				.	evm.TU.FRAGSCAFF_380.109(0.0110)		evm.TU.FRAGSCAFF_311.540(0.0427)	.	evm.TU.ORIGINAL_2327.35(0.0078)
vvi161s10g00533	.				.	.		.	.	.
vvi161s10g00534	.				evm.TU.FRAGSCAFF_497.135(0.3105)	.		.	.	.
vvi161s10g00535	vvi161s19g00306				evm.TU.FRAGSCAFF_497.136(0.8208)	.	evm.TU.FRAGSCAFF_472.79(0.5283)	.	.	.
vvi161s10g00536	.				evm.TU.FRAGSCAFF_497.137(0.723)	.	.	.	.	.
vvi161s10g00537	.				evm.TU.FRAGSCAFF_497.138(0.0127)	.	.	.	.	.
vvi161s10g00538	.				.	.	.	.	.	.
vvi161s10g00539	.				evm.TU.FRAGSCAFF_497.138(0.0127)	.	.	.	.	.
vvi161s10g00540	.				evm.TU.FRAGSCAFF_497.139(0.8596)	.	.	evm.TU.FRAGSCAFF_311.546(0.8532)	.	.
vvi161s10g00541	vvi161s19g00305				evm.TU.FRAGSCAFF_497.140(0.9674)	.	evm.TU.FRAGSCAFF_472.81(0.5811)	.	.	evm.TU.ORIGINAL_2327.47(0.0519)
vvi161s10g00542	.				.	.	.	evm.TU.FRAGSCAFF_311.547(0.0198)	.	.
vvi161s10g00543	.				evm.TU.FRAGSCAFF_497.141(0.6697)	.	.	evm.TU.FRAGSCAFF_311.548(0.7266)	.	.
vvi161s10g00544	.		vvi161s12g00388		.	.	.	.	evm.TU.ORIGINAL_1622.47(0.3010)	.
vvi161s10g00545	.		.		.	.	.	evm.TU.FRAGSCAFF_311.550(0.1665)	.	.
vvi161s10g00546	.		.		.	.	.	evm.TU.FRAGSCAFF_311.551(0.7449)	.	.
vvi161s10g00547	.		.		evm.TU.FRAGSCAFF_497.142(0.5063)	.	.	evm.TU.FRAGSCAFF_311.552(0.4919)	.	.
vvi161s10g00548	.		vvi161s12g00386		evm.TU.FRAGSCAFF_497.144(0.4565)	.	.	.	.	.
vvi161s10g00549	.		.		evm.TU.FRAGSCAFF_497.145(0.7487)	.	.	evm.TU.FRAGSCAFF_311.553(0.7094)	.	.
vvi161s10g00550	.		.		evm.TU.FRAGSCAFF_497.146(0.7839)	.	.	evm.TU.FRAGSCAFF_311.554(0.8405)	.	.
vvi161s10g00551	.		.		evm.TU.FRAGSCAFF_497.148(0.4655)	evm.TU.ORIGINAL_1740.161(0.0171)	.	evm.TU.FRAGSCAFF_311.555(0.2420)	.	.
vvi161s10g00552	.		.		evm.TU.FRAGSCAFF_497.149(0.7460)	.	.	.	.	.
vvi161s10g00553	.		.		evm.TU.FRAGSCAFF_497.152(0.8672)	.	.	evm.TU.FRAGSCAFF_311.556(0.7162)	.	.
vvi161s10g00554	.		.		.	.	.	evm.TU.FRAGSCAFF_311.557(0.6744)	.	.
vvi161s10g00555	vvi161s19g00299		.		evm.TU.FRAGSCAFF_497.164(0.7435)	.	evm.TU.FRAGSCAFF_472.86(0.1211)	evm.TU.FRAGSCAFF_311.558(0.0180)	.	.
vvi161s10g00556	.		.		evm.TU.FRAGSCAFF_497.153(0.8114)	.	.	.	.	.
vvi161s10g00557	.		.		.	.	.	.	.	.
vvi161s10g00558	vvi161s19g00297	vvi161s10g00003	.		.	.	.	evm.TU.FRAGSCAFF_311.559(0.3769)	.	evm.TU.ORIGINAL_2327.53(0.0510)
vvi161s10g00559	.	vvi161s10g00005	.		.	.	.	evm.TU.FRAGSCAFF_311.560(0.6416)	.	.
vvi161s10g00560	.	vvi161s10g00006	.		evm.TU.FRAGSCAFF_497.157(0.7040)	.	.	evm.TU.FRAGSCAFF_311.561(0.7152)	.	.
vvi161s10g00561	.	vvi161s10g00007	.		evm.TU.FRAGSCAFF_497.158(0.7161)	.	.	evm.TU.FRAGSCAFF_311.563(0.0752)	.	.
vvi161s10g00562	.	vvi161s10g00008	vvi161s12g00383		.	.	.	evm.TU.FRAGSCAFF_311.564(0.0884)	evm.TU.ORIGINAL_1622.44(0.5673)	.
vvi161s10g00563	.	vvi161s10g00009	.		evm.TU.FRAGSCAFF_497.159(0.8525)	.	.	.	.	.
vvi161s10g00564	.	vvi161s10g00010	.		evm.TU.FRAGSCAFF_497.160(0.7976)	.	.	.	.	.
vvi161s10g00565	.	vvi161s10g00012	.		evm.TU.FRAGSCAFF_497.161(0.8513)	.	.	.	.	.
vvi161s10g00566	.	vvi161s10g00013	.		evm.TU.FRAGSCAFF_497.163(0.8825)	.	.	.	.	.
vvi161s10g00567	.	vvi161s10g00014	.		evm.TU.FRAGSCAFF_497.164(0.7435)	.	.	.	.	.
vvi161s10g00568	.	vvi161s10g00017	.		evm.TU.FRAGSCAFF_497.165(0.4161)	.	evm.TU.FRAGSCAFF_472.96(0.6463)	.	.	.
vvi161s10g00569	.	vvi161s10g00018	.		.	.	.	.	.	.
vvi161s10g00570	vvi161s19g00271	vvi161s10g00019	.		evm.TU.FRAGSCAFF_497.165(0.4161)	.	.	evm.TU.FRAGSCAFF_311.571(0.3265)	evm.TU.ORIGINAL_1622.37(0.7268)	.
vvi161s10g00571	vvi161s19g00269	vvi161s10g00020	vvi161s12g00370		.	.	evm.TU.FRAGSCAFF_472.97(0.4636)	evm.TU.FRAGSCAFF_311.572(0.4889)	.	evm.TU.ORIGINAL_2327.62(0.4991)
vvi161s10g00572	.	vvi161s10g00025	.		.	.	.	.	.	.
vvi161s10g00573	.	vvi161s10g00026	.		.	.	.	.	.	.
vvi161s10g00574	.	.	vvi161s12g00363		.	.	.	evm.TU.FRAGSCAFF_311.574(0.7970)	.	.
vvi161s10g00575	.	vvi161s10g00029	vvi161s12g00362		.	.	.	evm.TU.FRAGSCAFF_311.576(0.6858)	.	.
vvi161s10g00576	.	vvi161s10g00030	.		.	.	.	.	.	.
vvi161s10g00577	vvi161s19g00264		.		.	.	evm.TU.FRAGSCAFF_472.101(0.6881)	.	.	evm.TU.ORIGINAL_2327.67(0.2553)
vvi161s10g00578	.		.		.	.	.	.	.	.
vvi161s10g00579	.		vvi161s12g00358		.	evm.TU.ORIGINAL_1740.147(0.5278)	.	evm.TU.FRAGSCAFF_311.577(0.6161)	evm.TU.ORIGINAL_1622.30(0.5903)	.
vvi161s10g00580	vvi161s19g00257		.		evm.TU.FRAGSCAFF_497.166(0.6988)	.	.	.	.	evm.TU.ORIGINAL_2327.72(0.1471)
vvi161s10g00581	vvi161s19g00256		vvi161s12g00352		.	evm.TU.ORIGINAL_1740.144(0.5704)	.	evm.TU.FRAGSCAFF_311.578(0.7130)	evm.TU.ORIGINAL_1622.27(0.7124)	.
vvi161s10g00582	.		.		.	.	.	.	.	.
vvi161s10g00583	.		.		.	.	.	evm.TU.FRAGSCAFF_311.579(0.5342)	.	.
vvi161s10g00584	.		.		evm.TU.FRAGSCAFF_497.172(0.4013)	.	.	evm.TU.FRAGSCAFF_311.582(0.0197)	.	.
vvi161s10g00585	.		.		evm.TU.FRAGSCAFF_497.168(0.7619)	.	.	.	.	.
vvi161s10g00586	vvi161s19g00248		vvi161s12g00348		.	.	evm.TU.FRAGSCAFF_472.108(0.319)	.	evm.TU.ORIGINAL_1622.24(0.0658)	evm.TU.ORIGINAL_2327.75(0.0444)
vvi161s10g00587	.		.		.	.	.	.	.	.
vvi161s10g00588	.		.		.	.	.	.	.	.
vvi161s10g00589	.		.		.	.	.	.	.	.
vvi161s10g00590	.		.		.	.	.	.	.	.
vvi161s10g00591	.		.		evm.TU.FRAGSCAFF_497.176(0.8354)	.	.	evm.TU.FRAGSCAFF_311.583(0.2657)	.	.
[truncated: 25,691 more rows]
