# Supplementary material for: Reshuffling of the ancestral core-eudicot genome shaped chromatin topology and epigenetic modification in Panax
Source: Nat Commun. 2022 Apr 7;13:1902. doi: 10.1038/s41467-022-29561-5 (PMC8989883; doi:10.1038/s41467-022-29561-5)
Supplement: Supplementary file 5 — Supplementary Data 2 [file 41467_2022_29561_MOESM5_ESM.xlsx]

## Sheet: Data 2
Supplementary Data 2. Proportion of the gene retention of the six duplicated ancestral core-eudicot chromosomes in Panax stipuleanatus.
Grape gene ID	Panax stipuleanatus genome
	Ps1-1	Ps1-2	Ps1-3	Ps2-1	Ps2-2	Ps2-3
vvi161s1g00001	0.36	0.2	0.12	0.52	0	0.16
vvi161s1g00002	0.372549	0.196078	0.117647	0.529412	0	0.156863
vvi161s1g00003	0.365385	0.192308	0.115385	0.519231	0	0.173077
vvi161s1g00004	0.358491	0.188679	0.113208	0.509434	0	0.169811
vvi161s1g00005	0.351852	0.185185	0.111111	0.518519	0	0.166667
vvi161s1g00006	0.345455	0.181818	0.109091	0.527273	0	0.163636
vvi161s1g00007	0.339286	0.178571	0.107143	0.535714	0	0.160714
vvi161s1g00008	0.333333	0.175439	0.105263	0.526316	0	0.157895
vvi161s1g00009	0.327586	0.172414	0.103448	0.517241	0	0.155172
vvi161s1g00010	0.322034	0.169492	0.101695	0.525424	0	0.152542
vvi161s1g00011	0.316667	0.166667	0.1	0.516667	0	0.15
vvi161s1g00012	0.327869	0.163934	0.0983607	0.508197	0	0.147541
vvi161s1g00013	0.33871	0.16129	0.0967742	0.516129	0	0.145161
vvi161s1g00014	0.333333	0.15873	0.0952381	0.507937	0	0.142857
vvi161s1g00015	0.34375	0.15625	0.09375	0.515625	0	0.140625
vvi161s1g00016	0.338462	0.153846	0.0923077	0.523077	0	0.138462
vvi161s1g00017	0.333333	0.151515	0.0909091	0.530303	0	0.136364
vvi161s1g00018	0.328358	0.149254	0.0895522	0.522388	0	0.134328
vvi161s1g00019	0.338235	0.161765	0.0882353	0.529412	0	0.147059
vvi161s1g00020	0.333333	0.173913	0.0869565	0.521739	0	0.144928
vvi161s1g00021	0.328571	0.171429	0.0857143	0.514286	0	0.142857
vvi161s1g00022	0.323944	0.169014	0.084507	0.507042	0	0.140845
vvi161s1g00023	0.319444	0.166667	0.0833333	0.5	0	0.138889
vvi161s1g00024	0.315068	0.164384	0.0821918	0.493151	0	0.136986
vvi161s1g00025	0.310811	0.162162	0.0810811	0.486486	0	0.135135
vvi161s1g00026	0.306667	0.16	0.08	0.48	0	0.133333
vvi161s1g00027	0.302632	0.157895	0.0789474	0.473684	0	0.131579
vvi161s1g00028	0.298701	0.155844	0.0779221	0.467532	0	0.12987
vvi161s1g00029	0.294872	0.153846	0.0769231	0.461538	0	0.128205
vvi161s1g00030	0.291139	0.151899	0.0759494	0.455696	0	0.126582
vvi161s1g00031	0.2875	0.15	0.075	0.45	0	0.125
vvi161s1g00032	0.283951	0.148148	0.0740741	0.444444	0	0.123457
vvi161s1g00033	0.280488	0.146341	0.0731707	0.439024	0	0.121951
vvi161s1g00034	0.277108	0.144578	0.0722892	0.433735	0	0.120482
vvi161s1g00035	0.27381	0.142857	0.0714286	0.428571	0	0.119048
vvi161s1g00036	0.270588	0.141176	0.0705882	0.423529	0	0.117647
vvi161s1g00037	0.267442	0.139535	0.0697674	0.418605	0	0.116279
vvi161s1g00038	0.264368	0.137931	0.0689655	0.413793	0	0.114943
vvi161s1g00039	0.261364	0.136364	0.0681818	0.409091	0	0.113636
vvi161s1g00040	0.258427	0.134831	0.0674157	0.404494	0	0.11236
vvi161s1g00041	0.255556	0.133333	0.0666667	0.4	0	0.111111
vvi161s1g00042	0.252747	0.131868	0.0659341	0.395604	0	0.10989
vvi161s1g00043	0.25	0.130435	0.0652174	0.391304	0	0.108696
vvi161s1g00044	0.247312	0.129032	0.0645161	0.387097	0	0.107527
vvi161s1g00045	0.244681	0.12766	0.0638298	0.382979	0	0.106383
vvi161s1g00046	0.242105	0.126316	0.0631579	0.378947	0	0.105263
vvi161s1g00047	0.239583	0.125	0.0625	0.375	0	0.104167
vvi161s1g00048	0.237113	0.123711	0.0618557	0.371134	0	0.103093
vvi161s1g00049	0.234694	0.122449	0.0612245	0.367347	0	0.102041
vvi161s1g00050	0.232323	0.121212	0.0606061	0.363636	0	0.10101
vvi161s1g00051	0.23	0.12	0.06	0.36	0	0.1
vvi161s1g00052	0.22	0.11	0.05	0.35	0	0.09
vvi161s1g00053	0.21	0.11	0.05	0.34	0	0.09
vvi161s1g00054	0.2	0.11	0.05	0.34	0	0.09
vvi161s1g00055	0.2	0.11	0.05	0.33	0	0.09
vvi161s1g00056	0.2	0.1	0.04	0.33	0	0.08
vvi161s1g00057	0.2	0.09	0.04	0.32	0	0.07
vvi161s1g00058	0.19	0.09	0.04	0.32	0	0.07
vvi161s1g00059	0.19	0.09	0.04	0.31	0	0.07
vvi161s1g00060	0.19	0.09	0.04	0.3	0	0.07
vvi161s1g00061	0.18	0.09	0.04	0.29	0	0.07
vvi161s1g00062	0.18	0.09	0.04	0.29	0	0.07
vvi161s1g00063	0.18	0.09	0.04	0.29	0	0.07
vvi161s1g00064	0.17	0.09	0.04	0.29	0	0.07
vvi161s1g00065	0.17	0.09	0.04	0.28	0	0.07
vvi161s1g00066	0.17	0.09	0.04	0.28	0	0.07
vvi161s1g00067	0.17	0.09	0.03	0.28	0	0.07
vvi161s1g00068	0.17	0.08	0.02	0.27	0	0.07
vvi161s1g00069	0.17	0.07	0.02	0.26	0	0.06
vvi161s1g00070	0.17	0.07	0.02	0.26	0	0.06
vvi161s1g00071	0.17	0.07	0.02	0.25	0	0.06
vvi161s1g00072	0.17	0.06	0.02	0.25	0	0.05
vvi161s1g00073	0.16	0.05	0.02	0.24	0	0.05
vvi161s1g00074	0.15	0.04	0.02	0.24	0	0.04
vvi161s1g00075	0.14	0.04	0.02	0.23	0	0.04
vvi161s1g00076	0.14	0.04	0.02	0.22	0	0.04
vvi161s1g00077	0.14	0.04	0.01	0.22	0	0.04
vvi161s1g00078	0.13	0.04	0.01	0.21	0	0.04
vvi161s1g00079	0.13	0.04	0.01	0.21	0	0.04
vvi161s1g00080	0.12	0.04	0.01	0.21	0	0.04
vvi161s1g00081	0.12	0.04	0.01	0.21	0	0.04
vvi161s1g00082	0.12	0.04	0.01	0.2	0	0.04
vvi161s1g00083	0.12	0.04	0.01	0.2	0	0.04
vvi161s1g00084	0.12	0.04	0.01	0.19	0	0.04
vvi161s1g00085	0.12	0.04	0.01	0.18	0	0.04
vvi161s1g00086	0.12	0.04	0.01	0.17	0	0.04
vvi161s1g00087	0.11	0.04	0	0.16	0	0.04
vvi161s1g00088	0.1	0.04	0	0.16	0	0.04
vvi161s1g00089	0.09	0.04	0	0.16	0	0.04
vvi161s1g00090	0.08	0.04	0	0.16	0	0.04
vvi161s1g00091	0.07	0.04	0	0.15	0	0.04
vvi161s1g00092	0.07	0.04	0	0.15	0	0.04
vvi161s1g00093	0.07	0.04	0	0.15	0	0.04
vvi161s1g00094	0.07	0.04	0	0.14	0	0.04
vvi161s1g00095	0.07	0.04	0	0.14	0	0.04
vvi161s1g00096	0.07	0.04	0	0.13	0	0.04
vvi161s1g00097	0.07	0.04	0	0.13	0	0.04
vvi161s1g00098	0.07	0.03	0	0.12	0	0.03
vvi161s1g00099	0.06	0.03	0	0.11	0	0.03
vvi161s1g00100	0.06	0.03	0	0.11	0	0.03
vvi161s1g00101	0.05	0.02	0	0.1	0	0.02
vvi161s1g00102	0.04	0.02	0	0.09	0	0.02
vvi161s1g00103	0.04	0.02	0	0.09	0	0.01
vvi161s1g00104	0.04	0.02	0	0.09	0	0.01
vvi161s1g00105	0.04	0.02	0	0.08	0	0.01
vvi161s1g00106	0.04	0.02	0	0.07	0	0.01
vvi161s1g00107	0.04	0.02	0	0.06	0	0.01
vvi161s1g00108	0.04	0.02	0	0.06	0	0.01
vvi161s1g00109	0.04	0.02	0	0.06	0	0.01
vvi161s1g00110	0.04	0.02	0	0.05	0	0.01
vvi161s1g00111	0.04	0.02	0	0.05	0	0.01
vvi161s1g00112	0.03	0.02	0	0.05	0	0.01
vvi161s1g00113	0.02	0.02	0	0.04	0	0.01
vvi161s1g00114	0.02	0.02	0	0.04	0	0.01
vvi161s1g00115	0.01	0.02	0	0.03	0	0.01
vvi161s1g00116	0.01	0.02	0	0.02	0	0.01
vvi161s1g00117	0.01	0.02	0	0.01	0	0.01
vvi161s1g00118	0.01	0.02	0	0.01	0	0.01
vvi161s1g00119	0	0.01	0	0	0	0
vvi161s1g00120	0	0	0	0	0	0
vvi161s1g00121	0	0	0	0	0	0
vvi161s1g00122	0	0	0	0	0	0
vvi161s1g00123	0	0	0	0.01	0	0
vvi161s1g00124	0	0	0	0.01	0	0
vvi161s1g00125	0	0	0	0.01	0	0
vvi161s1g00126	0.01	0	0	0.01	0	0
vvi161s1g00127	0.01	0	0	0.02	0	0
vvi161s1g00128	0.02	0	0	0.02	0	0
vvi161s1g00129	0.03	0	0	0.03	0	0
vvi161s1g00130	0.04	0	0	0.04	0	0
vvi161s1g00131	0.05	0	0	0.05	0	0
vvi161s1g00132	0.06	0	0	0.05	0	0
vvi161s1g00133	0.06	0	0	0.06	0	0
vvi161s1g00134	0.07	0	0	0.06	0	0
vvi161s1g00135	0.08	0	0	0.07	0	0
vvi161s1g00136	0.08	0	0	0.07	0	0
vvi161s1g00137	0.08	0	0	0.07	0	0
vvi161s1g00138	0.09	0	0	0.07	0	0
vvi161s1g00139	0.09	0	0	0.07	0	0
vvi161s1g00140	0.1	0	0	0.08	0	0
vvi161s1g00141	0.11	0	0	0.09	0	0
vvi161s1g00142	0.11	0	0	0.09	0	0
vvi161s1g00143	0.11	0	0	0.09	0	0
vvi161s1g00144	0.11	0	0	0.09	0	0
vvi161s1g00145	0.11	0	0	0.1	0	0
vvi161s1g00146	0.11	0	0	0.11	0	0
vvi161s1g00147	0.11	0	0	0.11	0	0
vvi161s1g00148	0.11	0	0	0.11	0	0
vvi161s1g00149	0.11	0	0	0.12	0	0
vvi161s1g00150	0.11	0	0	0.12	0	0
vvi161s1g00151	0.11	0	0	0.12	0	0
vvi161s1g00152	0.12	0	0	0.12	0	0
vvi161s1g00153	0.12	0	0	0.12	0	0
vvi161s1g00154	0.12	0	0	0.12	0	0
vvi161s1g00155	0.12	0	0	0.12	0	0
vvi161s1g00156	0.12	0	0	0.12	0	0
vvi161s1g00157	0.12	0	0	0.12	0	0
vvi161s1g00158	0.12	0	0	0.13	0	0
vvi161s1g00159	0.12	0	0	0.13	0	0
vvi161s1g00160	0.12	0	0	0.13	0	0
vvi161s1g00161	0.13	0	0	0.14	0	0
vvi161s1g00162	0.14	0	0	0.15	0.01	0
vvi161s1g00163	0.15	0	0	0.16	0.01	0
vvi161s1g00164	0.16	0	0	0.17	0.01	0
vvi161s1g00165	0.16	0	0	0.17	0.01	0
vvi161s1g00166	0.16	0	0	0.17	0.01	0
vvi161s1g00167	0.16	0	0	0.17	0.01	0
vvi161s1g00168	0.17	0	0	0.18	0.01	0
vvi161s1g00169	0.18	0	0	0.18	0.01	0
vvi161s1g00170	0.18	0	0	0.18	0.01	0
vvi161s1g00171	0.18	0	0	0.18	0.01	0
vvi161s1g00172	0.18	0	0	0.18	0.01	0
vvi161s1g00173	0.18	0	0	0.18	0.01	0
vvi161s1g00174	0.18	0	0	0.18	0.01	0
vvi161s1g00175	0.18	0	0	0.18	0.01	0
vvi161s1g00176	0.18	0	0	0.18	0.01	0
vvi161s1g00177	0.18	0	0	0.18	0.01	0
vvi161s1g00178	0.18	0	0	0.18	0.01	0
vvi161s1g00179	0.19	0	0	0.19	0.01	0
vvi161s1g00180	0.2	0	0	0.2	0.01	0
vvi161s1g00181	0.21	0	0	0.21	0.01	0
vvi161s1g00182	0.21	0	0	0.22	0.01	0
vvi161s1g00183	0.22	0	0	0.23	0.02	0
vvi161s1g00184	0.22	0	0	0.23	0.02	0
vvi161s1g00185	0.22	0	0	0.23	0.02	0
vvi161s1g00186	0.23	0	0	0.24	0.02	0
vvi161s1g00187	0.24	0	0	0.25	0.02	0
vvi161s1g00188	0.24	0	0	0.25	0.02	0
vvi161s1g00189	0.24	0	0	0.26	0.02	0
vvi161s1g00190	0.24	0	0	0.26	0.02	0
vvi161s1g00191	0.25	0	0	0.27	0.02	0
vvi161s1g00192	0.26	0	0	0.27	0.02	0
vvi161s1g00193	0.26	0	0	0.27	0.02	0
vvi161s1g00194	0.27	0	0	0.27	0.03	0
vvi161s1g00195	0.27	0	0	0.27	0.03	0
vvi161s1g00196	0.27	0	0	0.27	0.03	0
vvi161s1g00197	0.27	0	0	0.28	0.03	0
vvi161s1g00198	0.28	0	0	0.29	0.04	0
vvi161s1g00199	0.28	0	0	0.3	0.04	0
vvi161s1g00200	0.29	0	0	0.31	0.04	0
vvi161s1g00201	0.3	0	0	0.31	0.05	0
vvi161s1g00202	0.3	0	0	0.31	0.05	0
vvi161s1g00203	0.3	0	0	0.31	0.05	0
vvi161s1g00204	0.31	0	0	0.31	0.05	0
vvi161s1g00205	0.32	0	0	0.32	0.05	0
vvi161s1g00206	0.32	0	0	0.32	0.05	0
vvi161s1g00207	0.32	0	0	0.33	0.05	0
vvi161s1g00208	0.32	0	0	0.33	0.05	0
vvi161s1g00209	0.32	0	0	0.34	0.05	0
vvi161s1g00210	0.32	0	0	0.34	0.05	0
vvi161s1g00211	0.33	0	0	0.34	0.05	0
vvi161s1g00212	0.34	0	0	0.35	0.05	0
vvi161s1g00213	0.34	0	0	0.35	0.05	0
vvi161s1g00214	0.35	0	0	0.36	0.06	0
vvi161s1g00215	0.35	0	0	0.37	0.06	0
vvi161s1g00216	0.36	0	0	0.38	0.06	0
vvi161s1g00217	0.37	0	0	0.38	0.06	0
vvi161s1g00218	0.38	0	0	0.39	0.06	0
vvi161s1g00219	0.38	0	0	0.39	0.06	0
vvi161s1g00220	0.38	0	0	0.4	0.06	0
vvi161s1g00221	0.38	0	0	0.4	0.06	0
vvi161s1g00222	0.38	0	0	0.4	0.06	0
vvi161s1g00223	0.38	0	0	0.39	0.06	0
vvi161s1g00224	0.39	0	0	0.39	0.06	0
vvi161s1g00225	0.39	0	0	0.39	0.07	0.01
vvi161s1g00226	0.38	0	0	0.39	0.07	0.01
vvi161s1g00227	0.38	0	0	0.38	0.07	0.01
vvi161s1g00228	0.37	0	0	0.39	0.08	0.02
vvi161s1g00229	0.36	0	0	0.39	0.08	0.02
vvi161s1g00230	0.36	0	0	0.38	0.08	0.02
vvi161s1g00231	0.35	0	0	0.37	0.08	0.02
vvi161s1g00232	0.34	0	0	0.37	0.08	0.02
vvi161s1g00233	0.34	0	0	0.36	0.09	0.02
vvi161s1g00234	0.34	0	0	0.37	0.09	0.02
vvi161s1g00235	0.33	0	0	0.36	0.1	0.03
vvi161s1g00236	0.33	0	0	0.37	0.11	0.03
vvi161s1g00237	0.33	0	0	0.38	0.11	0.03
vvi161s1g00238	0.32	0	0	0.38	0.11	0.03
vvi161s1g00239	0.33	0	0	0.39	0.11	0.03
vvi161s1g00240	0.33	0	0	0.39	0.11	0.03
vvi161s1g00241	0.32	0	0	0.38	0.11	0.03
vvi161s1g00242	0.32	0	0	0.39	0.11	0.03
vvi161s1g00243	0.32	0	0	0.39	0.11	0.03
vvi161s1g00244	0.32	0	0	0.4	0.11	0.03
vvi161s1g00245	0.32	0	0	0.4	0.11	0.03
vvi161s1g00246	0.32	0	0	0.39	0.11	0.03
vvi161s1g00247	0.33	0	0	0.4	0.11	0.03
vvi161s1g00248	0.34	0	0	0.41	0.11	0.03
vvi161s1g00249	0.34	0	0.01	0.41	0.12	0.03
vvi161s1g00250	0.35	0	0.01	0.42	0.12	0.04
vvi161s1g00251	0.35	0	0.01	0.42	0.12	0.04
vvi161s1g00252	0.34	0	0.01	0.42	0.12	0.04
vvi161s1g00253	0.35	0	0.01	0.43	0.12	0.04
vvi161s1g00254	0.36	0	0.01	0.44	0.12	0.05
vvi161s1g00255	0.37	0	0.01	0.44	0.12	0.05
vvi161s1g00256	0.37	0	0.02	0.45	0.12	0.05
vvi161s1g00257	0.37	0	0.02	0.46	0.12	0.05
vvi161s1g00258	0.37	0	0.02	0.46	0.12	0.05
vvi161s1g00259	0.37	0	0.02	0.46	0.13	0.06
vvi161s1g00260	0.37	0	0.02	0.46	0.13	0.06
vvi161s1g00261	0.36	0	0.02	0.45	0.13	0.06
vvi161s1g00262	0.35	0	0.02	0.44	0.12	0.06
vvi161s1g00263	0.35	0	0.02	0.43	0.12	0.06
vvi161s1g00264	0.34	0	0.02	0.42	0.12	0.06
vvi161s1g00265	0.34	0	0.02	0.43	0.12	0.06
vvi161s1g00266	0.34	0	0.02	0.43	0.12	0.06
vvi161s1g00267	0.35	0	0.02	0.44	0.13	0.07
vvi161s1g00268	0.35	0	0.02	0.44	0.13	0.07
vvi161s1g00269	0.34	0	0.02	0.45	0.13	0.07
vvi161s1g00270	0.35	0	0.02	0.45	0.13	0.07
vvi161s1g00271	0.35	0	0.02	0.46	0.13	0.07
vvi161s1g00272	0.35	0	0.02	0.47	0.13	0.07
vvi161s1g00273	0.36	0	0.02	0.48	0.13	0.07
vvi161s1g00274	0.36	0	0.02	0.48	0.13	0.07
vvi161s1g00275	0.37	0	0.02	0.48	0.13	0.08
vvi161s1g00276	0.38	0	0.02	0.49	0.13	0.08
vvi161s1g00277	0.38	0	0.02	0.5	0.13	0.08
vvi161s1g00278	0.38	0	0.02	0.5	0.13	0.08
vvi161s1g00279	0.37	0	0.02	0.49	0.13	0.08
vvi161s1g00280	0.36	0	0.02	0.48	0.13	0.08
vvi161s1g00281	0.35	0	0.02	0.48	0.13	0.08
vvi161s1g00282	0.35	0	0.02	0.47	0.13	0.08
vvi161s1g00283	0.35	0	0.02	0.46	0.12	0.08
vvi161s1g00284	0.35	0	0.02	0.46	0.12	0.08
vvi161s1g00285	0.35	0	0.02	0.47	0.13	0.09
vvi161s1g00286	0.35	0	0.02	0.46	0.14	0.09
vvi161s1g00287	0.35	0	0.03	0.45	0.15	0.09
vvi161s1g00288	0.35	0	0.03	0.46	0.16	0.1
vvi161s1g00289	0.35	0	0.03	0.46	0.17	0.11
vvi161s1g00290	0.35	0	0.03	0.46	0.17	0.11
vvi161s1g00291	0.35	0	0.03	0.46	0.17	0.11
vvi161s1g00292	0.35	0	0.03	0.47	0.17	0.11
vvi161s1g00293	0.35	0	0.03	0.47	0.17	0.11
vvi161s1g00294	0.34	0	0.03	0.47	0.16	0.11
vvi161s1g00295	0.35	0	0.03	0.48	0.16	0.11
vvi161s1g00296	0.36	0	0.03	0.48	0.16	0.11
vvi161s1g00297	0.37	0	0.03	0.48	0.17	0.12
vvi161s1g00298	0.37	0	0.03	0.48	0.16	0.12
vvi161s1g00299	0.37	0	0.04	0.47	0.17	0.12
vvi161s1g00300	0.36	0	0.04	0.46	0.17	0.13
vvi161s1g00301	0.36	0	0.04	0.46	0.16	0.13
vvi161s1g00302	0.36	0	0.04	0.46	0.16	0.13
vvi161s1g00303	0.36	0	0.04	0.46	0.16	0.13
vvi161s1g00304	0.36	0	0.04	0.47	0.17	0.14
vvi161s1g00305	0.35	0	0.04	0.46	0.17	0.14
vvi161s1g00306	0.35	0	0.04	0.46	0.17	0.14
vvi161s1g00307	0.36	0	0.04	0.46	0.17	0.14
vvi161s1g00308	0.36	0	0.05	0.46	0.18	0.14
vvi161s1g00309	0.36	0	0.05	0.46	0.18	0.14
vvi161s1g00310	0.37	0	0.05	0.46	0.18	0.15
vvi161s1g00311	0.36	0	0.05	0.46	0.19	0.15
vvi161s1g00312	0.36	0	0.05	0.45	0.19	0.15
vvi161s1g00313	0.36	0	0.05	0.45	0.19	0.15
vvi161s1g00314	0.36	0	0.05	0.44	0.18	0.15
vvi161s1g00315	0.36	0	0.05	0.44	0.18	0.15
vvi161s1g00316	0.35	0	0.05	0.43	0.18	0.16
vvi161s1g00317	0.34	0	0.05	0.43	0.18	0.16
vvi161s1g00318	0.33	0	0.05	0.42	0.18	0.17
vvi161s1g00319	0.34	0	0.05	0.42	0.18	0.17
vvi161s1g00320	0.35	0	0.06	0.42	0.19	0.18
vvi161s1g00321	0.35	0	0.06	0.42	0.19	0.18
vvi161s1g00322	0.35	0	0.06	0.42	0.19	0.18
vvi161s1g00323	0.36	0	0.06	0.43	0.2	0.18
vvi161s1g00324	0.35	0	0.06	0.43	0.2	0.18
vvi161s1g00325	0.35	0	0.06	0.43	0.19	0.17
vvi161s1g00326	0.35	0	0.06	0.43	0.19	0.17
vvi161s1g00327	0.36	0	0.06	0.43	0.19	0.17
vvi161s1g00328	0.36	0	0.06	0.42	0.18	0.16
vvi161s1g00329	0.36	0	0.06	0.41	0.18	0.16
vvi161s1g00330	0.36	0	0.06	0.42	0.18	0.16
vvi161s1g00331	0.37	0	0.06	0.43	0.19	0.16
vvi161s1g00332	0.37	0	0.06	0.43	0.19	0.16
vvi161s1g00333	0.37	0	0.06	0.43	0.18	0.16
vvi161s1g00334	0.36	0	0.06	0.42	0.18	0.16
vvi161s1g00335	0.36	0	0.06	0.42	0.17	0.15
vvi161s1g00336	0.36	0	0.06	0.41	0.16	0.15
vvi161s1g00337	0.36	0	0.06	0.4	0.16	0.15
vvi161s1g00338	0.36	0	0.06	0.4	0.16	0.15
vvi161s1g00339	0.36	0	0.06	0.4	0.16	0.15
vvi161s1g00340	0.36	0	0.06	0.39	0.17	0.16
vvi161s1g00341	0.37	0	0.06	0.4	0.17	0.16
vvi161s1g00342	0.37	0	0.06	0.39	0.17	0.16
vvi161s1g00343	0.37	0	0.06	0.4	0.17	0.16
vvi161s1g00344	0.38	0	0.06	0.39	0.18	0.16
vvi161s1g00345	0.39	0	0.06	0.38	0.18	0.16
vvi161s1g00346	0.4	0	0.06	0.39	0.18	0.16
vvi161s1g00347	0.39	0	0.06	0.38	0.18	0.16
vvi161s1g00348	0.38	0	0.06	0.37	0.18	0.16
vvi161s1g00349	0.39	0	0.05	0.37	0.17	0.16
vvi161s1g00350	0.39	0	0.05	0.37	0.18	0.15
vvi161s1g00351	0.4	0	0.06	0.37	0.18	0.15
vvi161s1g00352	0.41	0	0.06	0.37	0.19	0.15
vvi161s1g00353	0.4	0	0.06	0.36	0.19	0.15
vvi161s1g00354	0.39	0	0.06	0.35	0.19	0.14
vvi161s1g00355	0.38	0	0.07	0.36	0.2	0.14
vvi161s1g00356	0.39	0	0.07	0.36	0.2	0.14
vvi161s1g00357	0.4	0	0.07	0.36	0.2	0.14
vvi161s1g00358	0.41	0	0.07	0.36	0.2	0.14
vvi161s1g00359	0.42	0	0.07	0.37	0.19	0.13
vvi161s1g00360	0.43	0	0.07	0.37	0.19	0.13
vvi161s1g00361	0.43	0	0.07	0.38	0.19	0.13
vvi161s1g00362	0.44	0	0.07	0.39	0.19	0.13
vvi161s1g00363	0.43	0	0.08	0.39	0.2	0.13
vvi161s1g00364	0.43	0	0.08	0.39	0.2	0.13
vvi161s1g00365	0.43	0	0.08	0.38	0.2	0.13
vvi161s1g00366	0.43	0	0.08	0.38	0.2	0.13
vvi161s1g00367	0.43	0	0.09	0.38	0.19	0.12
vvi161s1g00368	0.43	0	0.09	0.38	0.19	0.12
vvi161s1g00369	0.44	0	0.09	0.37	0.19	0.12
vvi161s1g00370	0.44	0	0.09	0.37	0.19	0.12
vvi161s1g00371	0.45	0	0.09	0.37	0.19	0.12
vvi161s1g00372	0.45	0	0.1	0.37	0.19	0.12
vvi161s1g00373	0.44	0	0.1	0.37	0.19	0.12
vvi161s1g00374	0.45	0	0.1	0.37	0.19	0.12
vvi161s1g00375	0.45	0	0.1	0.37	0.19	0.11
vvi161s1g00376	0.45	0	0.1	0.36	0.19	0.11
vvi161s1g00377	0.46	0	0.1	0.36	0.19	0.11
vvi161s1g00378	0.46	0	0.1	0.36	0.19	0.11
vvi161s1g00379	0.47	0	0.1	0.36	0.19	0.11
vvi161s1g00380	0.47	0	0.11	0.37	0.2	0.11
vvi161s1g00381	0.48	0	0.11	0.37	0.2	0.11
vvi161s1g00382	0.49	0	0.11	0.38	0.2	0.11
vvi161s1g00383	0.48	0	0.11	0.38	0.2	0.11
vvi161s1g00384	0.48	0	0.11	0.38	0.2	0.11
vvi161s1g00385	0.48	0	0.11	0.37	0.19	0.1
vvi161s1g00386	0.48	0	0.11	0.38	0.18	0.1
vvi161s1g00387	0.48	0	0.11	0.39	0.17	0.1
vvi161s1g00388	0.49	0	0.11	0.39	0.16	0.09
vvi161s1g00389	0.49	0	0.11	0.39	0.15	0.08
vvi161s1g00390	0.49	0	0.11	0.39	0.15	0.08
vvi161s1g00391	0.49	0	0.11	0.38	0.15	0.08
vvi161s1g00392	0.49	0	0.11	0.37	0.15	0.08
vvi161s1g00393	0.49	0	0.11	0.37	0.15	0.08
vvi161s1g00394	0.49	0	0.11	0.37	0.15	0.08
vvi161s1g00395	0.49	0	0.11	0.36	0.15	0.08
vvi161s1g00396	0.49	0	0.11	0.37	0.15	0.08
vvi161s1g00397	0.48	0	0.11	0.37	0.14	0.07
vvi161s1g00398	0.48	0	0.11	0.36	0.14	0.07
vvi161s1g00399	0.48	0	0.1	0.37	0.13	0.07
vvi161s1g00400	0.49	0	0.1	0.37	0.13	0.06
vvi161s1g00401	0.49	0	0.1	0.37	0.13	0.06
vvi161s1g00402	0.49	0	0.1	0.38	0.13	0.06
vvi161s1g00403	0.49	0	0.1	0.38	0.13	0.06
vvi161s1g00404	0.49	0	0.1	0.37	0.12	0.05
vvi161s1g00405	0.5	0	0.1	0.38	0.12	0.05
vvi161s1g00406	0.5	0	0.1	0.39	0.12	0.05
vvi161s1g00407	0.49	0	0.1	0.39	0.12	0.05
vvi161s1g00408	0.5	0	0.09	0.39	0.11	0.05
vvi161s1g00409	0.5	0	0.09	0.38	0.11	0.05
vvi161s1g00410	0.49	0	0.09	0.38	0.11	0.04
vvi161s1g00411	0.5	0	0.09	0.38	0.1	0.04
vvi161s1g00412	0.49	0	0.09	0.39	0.1	0.04
vvi161s1g00413	0.5	0	0.09	0.4	0.1	0.04
vvi161s1g00414	0.49	0	0.09	0.41	0.1	0.04
vvi161s1g00415	0.5	0	0.09	0.4	0.1	0.04
vvi161s1g00416	0.5	0	0.09	0.4	0.1	0.03
vvi161s1g00417	0.5	0	0.09	0.4	0.11	0.03
vvi161s1g00418	0.5	0	0.09	0.4	0.11	0.02
vvi161s1g00419	0.49	0	0.09	0.4	0.11	0.02
vvi161s1g00420	0.48	0	0.08	0.39	0.1	0.01
vvi161s1g00421	0.48	0	0.08	0.39	0.1	0.01
vvi161s1g00422	0.48	0	0.08	0.39	0.1	0.01
vvi161s1g00423	0.47	0	0.08	0.38	0.09	0.01
vvi161s1g00424	0.48	0	0.08	0.38	0.09	0.01
vvi161s1g00425	0.48	0	0.08	0.38	0.09	0.01
vvi161s1g00426	0.48	0	0.08	0.38	0.09	0.01
vvi161s1g00427	0.48	0	0.08	0.38	0.09	0.01
vvi161s1g00428	0.48	0	0.08	0.38	0.09	0.01
vvi161s1g00429	0.48	0	0.08	0.38	0.09	0.01
vvi161s1g00430	0.47	0	0.08	0.37	0.09	0.01
vvi161s1g00431	0.46	0	0.08	0.36	0.08	0.01
vvi161s1g00432	0.46	0	0.08	0.37	0.09	0.01
vvi161s1g00433	0.46	0	0.08	0.37	0.09	0.01
vvi161s1g00434	0.47	0	0.08	0.37	0.09	0.01
vvi161s1g00435	0.48	0	0.08	0.38	0.1	0.01
vvi161s1g00436	0.49	0	0.08	0.38	0.1	0.01
vvi161s1g00437	0.5	0	0.08	0.39	0.1	0.01
vvi161s1g00438	0.5	0	0.08	0.4	0.1	0.01
vvi161s1g00439	0.49	0	0.08	0.4	0.1	0.01
vvi161s1g00440	0.48	0	0.08	0.41	0.09	0
vvi161s1g00441	0.48	0	0.08	0.41	0.09	0
vvi161s1g00442	0.49	0	0.08	0.42	0.09	0.01
vvi161s1g00443	0.5	0	0.08	0.41	0.09	0.01
vvi161s1g00444	0.5	0	0.08	0.41	0.08	0.02
vvi161s1g00445	0.49	0	0.08	0.42	0.08	0.02
vvi161s1g00446	0.48	0	0.08	0.42	0.08	0.02
vvi161s1g00447	0.49	0	0.08	0.43	0.08	0.02
vvi161s1g00448	0.49	0	0.08	0.43	0.08	0.02
vvi161s1g00449	0.49	0	0.08	0.43	0.08	0.02
vvi161s1g00450	0.48	0	0.08	0.42	0.07	0.02
vvi161s1g00451	0.48	0	0.07	0.43	0.07	0.02
vvi161s1g00452	0.48	0	0.07	0.44	0.06	0.02
vvi161s1g00453	0.48	0	0.07	0.44	0.06	0.02
vvi161s1g00454	0.49	0	0.07	0.44	0.06	0.02
vvi161s1g00455	0.5	0	0.06	0.43	0.05	0.02
vvi161s1g00456	0.49	0	0.05	0.43	0.05	0.02
vvi161s1g00457	0.48	0	0.05	0.43	0.06	0.02
vvi161s1g00458	0.48	0	0.05	0.42	0.06	0.02
vvi161s1g00459	0.48	0	0.05	0.41	0.06	0.02
vvi161s1g00460	0.48	0	0.05	0.42	0.06	0.02
vvi161s1g00461	0.49	0	0.05	0.42	0.06	0.02
vvi161s1g00462	0.49	0	0.05	0.41	0.07	0.03
vvi161s1g00463	0.49	0	0.04	0.41	0.06	0.03
vvi161s1g00464	0.49	0	0.04	0.41	0.06	0.04
vvi161s1g00465	0.5	0	0.04	0.42	0.07	0.05
vvi161s1g00466	0.51	0	0.04	0.43	0.07	0.05
vvi161s1g00467	0.51	0	0.03	0.43	0.07	0.05
vvi161s1g00468	0.5	0	0.03	0.43	0.07	0.05
vvi161s1g00469	0.49	0	0.03	0.43	0.07	0.05
vvi161s1g00470	0.48	0	0.03	0.44	0.07	0.05
vvi161s1g00471	0.47	0	0.03	0.44	0.07	0.05
vvi161s1g00472	0.48	0	0.02	0.44	0.08	0.06
vvi161s1g00473	0.48	0	0.02	0.43	0.08	0.06
vvi161s1g00474	0.48	0	0.02	0.43	0.08	0.06
vvi161s1g00475	0.48	0	0.02	0.44	0.08	0.06
vvi161s1g00476	0.48	0	0.02	0.45	0.08	0.06
vvi161s1g00477	0.48	0	0.02	0.44	0.08	0.06
vvi161s1g00478	0.49	0	0.02	0.44	0.08	0.06
vvi161s1g00479	0.49	0	0.02	0.44	0.08	0.06
vvi161s1g00480	0.49	0	0.01	0.44	0.07	0.06
vvi161s1g00481	0.48	0	0.01	0.44	0.07	0.06
vvi161s1g00482	0.47	0	0.01	0.44	0.07	0.06
vvi161s1g00483	0.48	0	0.01	0.44	0.07	0.06
vvi161s1g00484	0.49	0	0.01	0.44	0.07	0.06
vvi161s1g00485	0.5	0	0.01	0.45	0.07	0.06
vvi161s1g00486	0.49	0	0.01	0.45	0.07	0.06
vvi161s1g00487	0.49	0	0	0.45	0.07	0.06
vvi161s1g00488	0.49	0	0	0.44	0.07	0.06
vvi161s1g00489	0.5	0	0	0.43	0.07	0.06
vvi161s1g00490	0.5	0	0	0.43	0.07	0.06
vvi161s1g00491	0.49	0	0	0.43	0.07	0.06
vvi161s1g00492	0.48	0	0	0.43	0.07	0.06
vvi161s1g00493	0.48	0	0	0.44	0.07	0.06
vvi161s1g00494	0.49	0	0	0.45	0.07	0.06
vvi161s1g00495	0.48	0	0	0.46	0.07	0.06
vvi161s1g00496	0.47	0	0	0.46	0.07	0.06
vvi161s1g00497	0.47	0	0	0.46	0.07	0.06
vvi161s1g00498	0.46	0	0	0.46	0.07	0.06
vvi161s1g00499	0.46	0	0	0.46	0.07	0.06
vvi161s1g00500	0.45	0	0	0.47	0.07	0.06
vvi161s1g00501	0.44	0	0	0.47	0.07	0.06
vvi161s1g00502	0.44	0	0	0.46	0.07	0.06
vvi161s1g00503	0.44	0	0	0.46	0.07	0.06
vvi161s1g00504	0.44	0	0	0.47	0.07	0.06
vvi161s1g00505	0.43	0	0	0.47	0.07	0.06
vvi161s1g00506	0.43	0	0	0.46	0.07	0.06
vvi161s1g00507	0.43	0	0	0.46	0.07	0.06
vvi161s1g00508	0.42	0	0	0.47	0.07	0.06
vvi161s1g00509	0.42	0	0	0.47	0.07	0.06
vvi161s1g00510	0.43	0	0	0.48	0.07	0.06
vvi161s1g00511	0.43	0	0	0.49	0.08	0.07
vvi161s1g00512	0.43	0	0	0.48	0.08	0.07
vvi161s1g00513	0.43	0	0	0.48	0.08	0.07
vvi161s1g00514	0.44	0	0	0.47	0.09	0.07
vvi161s1g00515	0.44	0	0	0.48	0.09	0.07
vvi161s1g00516	0.44	0	0	0.49	0.09	0.07
vvi161s1g00517	0.44	0	0	0.5	0.08	0.07
vvi161s1g00518	0.45	0	0	0.51	0.08	0.07
vvi161s1g00519	0.45	0	0	0.52	0.08	0.07
vvi161s1g00520	0.45	0	0	0.52	0.08	0.07
vvi161s1g00521	0.46	0	0	0.53	0.08	0.07
vvi161s1g00522	0.47	0	0	0.54	0.08	0.07
vvi161s1g00523	0.48	0	0	0.55	0.08	0.07
vvi161s1g00524	0.48	0	0	0.55	0.08	0.07
vvi161s1g00525	0.49	0	0	0.55	0.08	0.07
vvi161s1g00526	0.5	0	0	0.55	0.08	0.07
vvi161s1g00527	0.5	0	0	0.56	0.08	0.07
vvi161s1g00528	0.5	0	0	0.56	0.08	0.07
vvi161s1g00529	0.51	0	0	0.57	0.08	0.07
vvi161s1g00530	0.52	0	0	0.58	0.08	0.07
vvi161s1g00531	0.52	0	0	0.59	0.08	0.07
vvi161s1g00532	0.53	0	0	0.59	0.07	0.07
vvi161s1g00533	0.53	0	0	0.6	0.07	0.07
vvi161s1g00534	0.52	0	0	0.61	0.07	0.07
vvi161s1g00535	0.51	0	0	0.6	0.06	0.07
vvi161s1g00536	0.51	0	0	0.6	0.06	0.07
vvi161s1g00537	0.51	0	0	0.59	0.06	0.07
vvi161s1g00538	0.52	0	0	0.58	0.06	0.07
vvi161s1g00539	0.52	0	0	0.57	0.06	0.07
vvi161s1g00540	0.53	0	0	0.57	0.07	0.08
vvi161s1g00541	0.52	0	0	0.56	0.07	0.08
vvi161s1g00542	0.51	0	0	0.55	0.07	0.07
vvi161s1g00543	0.51	0	0	0.55	0.07	0.07
vvi161s1g00544	0.5	0	0	0.55	0.07	0.06
vvi161s1g00545	0.51	0	0	0.54	0.07	0.06
vvi161s1g00546	0.51	0	0	0.53	0.07	0.06
vvi161s1g00547	0.5	0	0	0.52	0.07	0.06
vvi161s1g00548	0.5	0	0	0.52	0.07	0.06
vvi161s1g00549	0.49	0	0	0.51	0.07	0.06
vvi161s1g00550	0.5	0	0	0.52	0.07	0.06
vvi161s1g00551	0.49	0	0	0.51	0.07	0.06
vvi161s1g00552	0.49	0	0	0.51	0.07	0.07
vvi161s1g00553	0.5	0	0	0.51	0.07	0.07
vvi161s1g00554	0.49	0	0	0.51	0.07	0.07
vvi161s1g00555	0.48	0	0	0.52	0.07	0.07
vvi161s1g00556	0.48	0	0	0.52	0.07	0.07
vvi161s1g00557	0.49	0	0	0.52	0.06	0.07
vvi161s1g00558	0.49	0	0	0.52	0.06	0.07
vvi161s1g00559	0.48	0	0	0.52	0.06	0.07
vvi161s1g00560	0.48	0	0	0.52	0.06	0.07
vvi161s1g00561	0.48	0	0	0.51	0.06	0.07
vvi161s1g00562	0.47	0	0	0.51	0.05	0.06
vvi161s1g00563	0.47	0	0	0.51	0.05	0.06
vvi161s1g00564	0.47	0	0	0.51	0.05	0.05
vvi161s1g00565	0.46	0	0	0.5	0.04	0.04
vvi161s1g00566	0.45	0	0	0.49	0.05	0.04
vvi161s1g00567	0.44	0	0	0.48	0.05	0.04
vvi161s1g00568	0.45	0	0	0.47	0.05	0.04
vvi161s1g00569	0.45	0	0	0.47	0.05	0.04
vvi161s1g00570	0.45	0	0	0.46	0.05	0.04
vvi161s1g00571	0.45	0	0	0.45	0.05	0.04
vvi161s1g00572	0.45	0	0	0.44	0.04	0.03
vvi161s1g00573	0.46	0	0	0.44	0.04	0.03
vvi161s1g00574	0.45	0	0.01	0.44	0.04	0.03
vvi161s1g00575	0.45	0	0.01	0.43	0.04	0.03
vvi161s1g00576	0.45	0	0.01	0.43	0.04	0.03
vvi161s1g00577	0.44	0	0.01	0.44	0.04	0.03
vvi161s1g00578	0.43	0	0.01	0.45	0.04	0.03
vvi161s1g00579	0.43	0	0.01	0.45	0.04	0.03
vvi161s1g00580	0.44	0	0.01	0.44	0.04	0.03
vvi161s1g00581	0.45	0	0.01	0.43	0.04	0.03
vvi161s1g00582	0.45	0	0.01	0.42	0.04	0.03
vvi161s1g00583	0.45	0.01	0.01	0.43	0.04	0.03
vvi161s1g00584	0.45	0.01	0.01	0.44	0.04	0.03
vvi161s1g00585	0.44	0.01	0.01	0.43	0.04	0.03
vvi161s1g00586	0.45	0.01	0.01	0.42	0.04	0.03
vvi161s1g00587	0.44	0.01	0.01	0.41	0.04	0.03
vvi161s1g00588	0.43	0.01	0.01	0.41	0.04	0.03
vvi161s1g00589	0.42	0.01	0.02	0.42	0.04	0.03
vvi161s1g00590	0.42	0.01	0.02	0.43	0.04	0.03
vvi161s1g00591	0.43	0.01	0.02	0.44	0.05	0.03
vvi161s1g00592	0.44	0.01	0.02	0.44	0.05	0.03
vvi161s1g00593	0.44	0.01	0.02	0.44	0.05	0.03
vvi161s1g00594	0.43	0.01	0.02	0.44	0.05	0.03
vvi161s1g00595	0.43	0.01	0.02	0.44	0.05	0.03
vvi161s1g00596	0.43	0.02	0.03	0.43	0.06	0.03
vvi161s1g00597	0.44	0.02	0.03	0.43	0.06	0.03
vvi161s1g00598	0.44	0.03	0.03	0.43	0.06	0.03
vvi161s1g00599	0.44	0.03	0.03	0.42	0.06	0.03
vvi161s1g00600	0.44	0.03	0.03	0.41	0.06	0.03
vvi161s1g00601	0.44	0.03	0.03	0.41	0.06	0.03
vvi161s1g00602	0.44	0.03	0.04	0.41	0.06	0.03
vvi161s1g00603	0.44	0.03	0.05	0.41	0.06	0.03
vvi161s1g00604	0.43	0.04	0.06	0.4	0.06	0.03
vvi161s1g00605	0.44	0.04	0.06	0.39	0.06	0.03
vvi161s1g00606	0.44	0.04	0.06	0.39	0.06	0.03
vvi161s1g00607	0.45	0.04	0.06	0.38	0.06	0.03
vvi161s1g00608	0.45	0.04	0.06	0.37	0.06	0.03
vvi161s1g00609	0.45	0.04	0.06	0.38	0.06	0.03
vvi161s1g00610	0.44	0.04	0.06	0.38	0.06	0.03
vvi161s1g00611	0.43	0.04	0.06	0.37	0.05	0.02
vvi161s1g00612	0.43	0.04	0.06	0.37	0.05	0.02
vvi161s1g00613	0.42	0.04	0.06	0.36	0.05	0.02
vvi161s1g00614	0.41	0.04	0.06	0.36	0.04	0.02
vvi161s1g00615	0.4	0.04	0.06	0.35	0.04	0.02
vvi161s1g00616	0.4	0.04	0.06	0.34	0.04	0.02
vvi161s1g00617	0.4	0.04	0.06	0.33	0.04	0.02
vvi161s1g00618	0.39	0.05	0.07	0.33	0.04	0.02
vvi161s1g00619	0.4	0.05	0.07	0.33	0.04	0.02
vvi161s1g00620	0.41	0.05	0.07	0.33	0.04	0.02
vvi161s1g00621	0.4	0.05	0.07	0.33	0.04	0.02
vvi161s1g00622	0.39	0.05	0.07	0.32	0.04	0.02
vvi161s1g00623	0.38	0.05	0.07	0.31	0.04	0.02
vvi161s1g00624	0.37	0.06	0.08	0.31	0.04	0.02
vvi161s1g00625	0.37	0.06	0.08	0.31	0.04	0.02
vvi161s1g00626	0.37	0.06	0.08	0.31	0.04	0.02
vvi161s1g00627	0.37	0.06	0.08	0.31	0.05	0.02
vvi161s1g00628	0.37	0.06	0.08	0.31	0.05	0.02
vvi161s1g00629	0.36	0.06	0.08	0.3	0.05	0.02
vvi161s1g00630	0.36	0.06	0.08	0.3	0.06	0.02
vvi161s1g00631	0.37	0.06	0.08	0.3	0.06	0.02
vvi161s1g00632	0.37	0.06	0.08	0.29	0.06	0.02
vvi161s1g00633	0.38	0.06	0.08	0.29	0.06	0.02
vvi161s1g00634	0.38	0.06	0.08	0.28	0.06	0.02
vvi161s1g00635	0.38	0.06	0.08	0.29	0.06	0.02
vvi161s1g00636	0.38	0.06	0.08	0.29	0.06	0.02
vvi161s1g00637	0.38	0.06	0.08	0.29	0.07	0.02
vvi161s1g00638	0.37	0.06	0.08	0.3	0.07	0.02
vvi161s1g00639	0.38	0.07	0.09	0.31	0.07	0.02
vvi161s1g00640	0.37	0.07	0.09	0.3	0.06	0.01
vvi161s1g00641	0.37	0.07	0.09	0.3	0.06	0.01
vvi161s1g00642	0.37	0.07	0.09	0.3	0.06	0.01
vvi161s1g00643	0.37	0.07	0.09	0.3	0.06	0.01
vvi161s1g00644	0.38	0.07	0.09	0.3	0.06	0.01
vvi161s1g00645	0.37	0.08	0.1	0.31	0.06	0.01
vvi161s1g00646	0.37	0.09	0.11	0.32	0.06	0.01
vvi161s1g00647	0.37	0.09	0.11	0.33	0.06	0.01
vvi161s1g00648	0.37	0.09	0.11	0.33	0.07	0.01
vvi161s1g00649	0.38	0.09	0.11	0.34	0.07	0.01
vvi161s1g00650	0.37	0.09	0.11	0.34	0.07	0.01
vvi161s1g00651	0.38	0.09	0.11	0.34	0.07	0.01
vvi161s1g00652	0.37	0.1	0.11	0.34	0.07	0
vvi161s1g00653	0.36	0.1	0.11	0.34	0.07	0
vvi161s1g00654	0.36	0.1	0.11	0.34	0.07	0
vvi161s1g00655	0.36	0.1	0.11	0.33	0.07	0
vvi161s1g00656	0.36	0.1	0.11	0.32	0.07	0
vvi161s1g00657	0.36	0.1	0.12	0.32	0.07	0
vvi161s1g00658	0.35	0.1	0.12	0.32	0.07	0
vvi161s1g00659	0.35	0.11	0.13	0.33	0.07	0
vvi161s1g00660	0.34	0.11	0.13	0.32	0.07	0
vvi161s1g00661	0.33	0.11	0.13	0.32	0.07	0
vvi161s1g00662	0.33	0.11	0.13	0.32	0.07	0
vvi161s1g00663	0.33	0.11	0.13	0.33	0.07	0
vvi161s1g00664	0.34	0.11	0.13	0.34	0.07	0
vvi161s1g00665	0.35	0.11	0.13	0.34	0.07	0
vvi161s1g00666	0.36	0.12	0.14	0.35	0.06	0
vvi161s1g00667	0.36	0.12	0.14	0.35	0.06	0
vvi161s1g00668	0.35	0.13	0.14	0.35	0.06	0
vvi161s1g00669	0.36	0.13	0.14	0.35	0.06	0
vvi161s1g00670	0.36	0.13	0.14	0.35	0.06	0
vvi161s1g00671	0.37	0.13	0.14	0.35	0.06	0
vvi161s1g00672	0.36	0.13	0.14	0.36	0.06	0
vvi161s1g00673	0.35	0.13	0.14	0.36	0.06	0
vvi161s1g00674	0.35	0.13	0.13	0.37	0.06	0
vvi161s1g00675	0.34	0.13	0.13	0.38	0.06	0
vvi161s1g00676	0.33	0.13	0.13	0.38	0.06	0
vvi161s1g00677	0.33	0.13	0.13	0.38	0.06	0
vvi161s1g00678	0.33	0.13	0.13	0.37	0.06	0
vvi161s1g00679	0.32	0.13	0.13	0.37	0.06	0.01
vvi161s1g00680	0.31	0.13	0.13	0.38	0.06	0.01
vvi161s1g00681	0.3	0.14	0.14	0.39	0.06	0.01
vvi161s1g00682	0.31	0.14	0.14	0.39	0.06	0.01
vvi161s1g00683	0.31	0.13	0.14	0.39	0.06	0.01
vvi161s1g00684	0.31	0.13	0.14	0.38	0.06	0.01
vvi161s1g00685	0.32	0.13	0.14	0.39	0.06	0.01
vvi161s1g00686	0.31	0.13	0.14	0.39	0.06	0.01
vvi161s1g00687	0.32	0.14	0.15	0.39	0.07	0.01
vvi161s1g00688	0.32	0.14	0.15	0.39	0.07	0.01
vvi161s1g00689	0.33	0.14	0.14	0.38	0.07	0.01
vvi161s1g00690	0.33	0.14	0.14	0.37	0.07	0.01
vvi161s1g00691	0.32	0.14	0.14	0.36	0.06	0.01
vvi161s1g00692	0.32	0.14	0.14	0.37	0.06	0.01
vvi161s1g00693	0.32	0.14	0.14	0.37	0.06	0.01
vvi161s1g00694	0.33	0.14	0.14	0.36	0.06	0.01
vvi161s1g00695	0.34	0.14	0.14	0.36	0.06	0.01
vvi161s1g00696	0.35	0.13	0.13	0.37	0.06	0.01
vvi161s1g00697	0.34	0.13	0.13	0.37	0.06	0.01
vvi161s1g00698	0.35	0.12	0.13	0.37	0.06	0.01
vvi161s1g00699	0.35	0.12	0.13	0.37	0.06	0.01
vvi161s1g00700	0.35	0.12	0.13	0.37	0.06	0.01
vvi161s1g00701	0.36	0.12	0.13	0.38	0.07	0.02
vvi161s1g00702	0.36	0.13	0.13	0.38	0.07	0.02
vvi161s1g00703	0.37	0.13	0.12	0.38	0.07	0.02
vvi161s1g00704	0.38	0.12	0.11	0.38	0.07	0.02
vvi161s1g00705	0.37	0.12	0.12	0.39	0.07	0.02
vvi161s1g00706	0.37	0.12	0.12	0.39	0.07	0.02
vvi161s1g00707	0.37	0.12	0.12	0.4	0.07	0.02
vvi161s1g00708	0.37	0.12	0.12	0.4	0.07	0.02
vvi161s1g00709	0.37	0.12	0.12	0.39	0.07	0.02
vvi161s1g00710	0.37	0.12	0.12	0.38	0.07	0.02
vvi161s1g00711	0.37	0.12	0.12	0.38	0.07	0.02
vvi161s1g00712	0.37	0.12	0.12	0.38	0.07	0.02
vvi161s1g00713	0.37	0.12	0.12	0.38	0.07	0.02
vvi161s1g00714	0.37	0.12	0.12	0.39	0.07	0.02
vvi161s1g00715	0.37	0.12	0.12	0.4	0.07	0.02
vvi161s1g00716	0.37	0.12	0.12	0.4	0.07	0.02
vvi161s1g00717	0.37	0.12	0.12	0.4	0.07	0.02
vvi161s1g00718	0.37	0.11	0.11	0.39	0.07	0.02
vvi161s1g00719	0.36	0.11	0.11	0.38	0.07	0.02
vvi161s1g00720	0.36	0.11	0.11	0.38	0.07	0.02
vvi161s1g00721	0.37	0.11	0.11	0.38	0.07	0.02
vvi161s1g00722	0.37	0.11	0.11	0.38	0.07	0.02
vvi161s1g00723	0.38	0.11	0.11	0.38	0.07	0.02
vvi161s1g00724	0.38	0.1	0.1	0.38	0.07	0.02
vvi161s1g00725	0.37	0.1	0.1	0.38	0.07	0.02
vvi161s1g00726	0.36	0.1	0.11	0.39	0.07	0.02
vvi161s1g00727	0.35	0.1	0.11	0.38	0.07	0.03
vvi161s1g00728	0.36	0.11	0.12	0.39	0.08	0.04
vvi161s1g00729	0.37	0.11	0.12	0.39	0.08	0.04
vvi161s1g00730	0.37	0.11	0.12	0.39	0.07	0.05
vvi161s1g00731	0.36	0.11	0.12	0.38	0.07	0.05
vvi161s1g00732	0.36	0.11	0.12	0.38	0.08	0.05
vvi161s1g00733	0.35	0.11	0.12	0.37	0.08	0.05
vvi161s1g00734	0.35	0.11	0.12	0.37	0.08	0.05
vvi161s1g00735	0.35	0.11	0.12	0.36	0.08	0.05
vvi161s1g00736	0.34	0.11	0.12	0.36	0.08	0.05
vvi161s1g00737	0.33	0.11	0.12	0.36	0.07	0.05
vvi161s1g00738	0.33	0.11	0.12	0.35	0.07	0.05
vvi161s1g00739	0.33	0.1	0.11	0.34	0.07	0.06
vvi161s1g00740	0.34	0.1	0.11	0.35	0.07	0.06
vvi161s1g00741	0.35	0.1	0.11	0.35	0.07	0.06
vvi161s1g00742	0.36	0.1	0.11	0.36	0.07	0.06
vvi161s1g00743	0.35	0.1	0.11	0.36	0.07	0.06
vvi161s1g00744	0.34	0.11	0.11	0.36	0.07	0.06
vvi161s1g00745	0.34	0.1	0.1	0.35	0.07	0.06
vvi161s1g00746	0.34	0.09	0.09	0.34	0.07	0.06
vvi161s1g00747	0.34	0.09	0.09	0.33	0.07	0.06
vvi161s1g00748	0.34	0.09	0.09	0.33	0.06	0.06
vvi161s1g00749	0.33	0.09	0.09	0.32	0.06	0.06
vvi161s1g00750	0.33	0.09	0.09	0.31	0.06	0.06
vvi161s1g00751	0.32	0.09	0.09	0.31	0.06	0.06
vvi161s1g00752	0.32	0.08	0.09	0.3	0.06	0.06
vvi161s1g00753	0.32	0.08	0.09	0.3	0.06	0.06
vvi161s1g00754	0.32	0.08	0.09	0.3	0.06	0.06
vvi161s1g00755	0.32	0.08	0.09	0.3	0.06	0.06
vvi161s1g00756	0.33	0.08	0.1	0.3	0.06	0.06
vvi161s1g00757	0.32	0.08	0.09	0.29	0.06	0.06
vvi161s1g00758	0.33	0.08	0.09	0.3	0.07	0.07
vvi161s1g00759	0.33	0.07	0.08	0.29	0.07	0.07
vvi161s1g00760	0.33	0.07	0.08	0.3	0.07	0.07
vvi161s1g00761	0.33	0.07	0.08	0.3	0.07	0.07
vvi161s1g00762	0.33	0.07	0.09	0.31	0.07	0.07
vvi161s1g00763	0.34	0.07	0.1	0.31	0.07	0.07
vvi161s1g00764	0.34	0.07	0.1	0.31	0.07	0.07
vvi161s1g00765	0.33	0.07	0.1	0.32	0.07	0.07
vvi161s1g00766	0.32	0.06	0.09	0.32	0.08	0.07
vvi161s1g00767	0.33	0.06	0.09	0.33	0.08	0.07
vvi161s1g00768	0.34	0.05	0.09	0.33	0.08	0.07
vvi161s1g00769	0.34	0.05	0.09	0.34	0.09	0.08
vvi161s1g00770	0.35	0.06	0.1	0.34	0.09	0.08
vvi161s1g00771	0.34	0.06	0.1	0.35	0.09	0.08
vvi161s1g00772	0.34	0.06	0.1	0.35	0.09	0.08
vvi161s1g00773	0.34	0.07	0.11	0.36	0.09	0.08
vvi161s1g00774	0.34	0.07	0.11	0.35	0.09	0.08
vvi161s1g00775	0.35	0.07	0.11	0.34	0.1	0.09
vvi161s1g00776	0.35	0.07	0.11	0.34	0.1	0.09
vvi161s1g00777	0.36	0.08	0.11	0.34	0.1	0.09
vvi161s1g00778	0.36	0.08	0.11	0.34	0.1	0.09
vvi161s1g00779	0.36	0.09	0.11	0.34	0.1	0.08
vvi161s1g00780	0.36	0.09	0.11	0.33	0.1	0.08
vvi161s1g00781	0.36	0.08	0.1	0.32	0.1	0.08
vvi161s1g00782	0.36	0.08	0.1	0.32	0.1	0.08
vvi161s1g00783	0.36	0.09	0.1	0.32	0.1	0.08
vvi161s1g00784	0.36	0.09	0.1	0.32	0.1	0.08
vvi161s1g00785	0.36	0.09	0.1	0.32	0.11	0.09
vvi161s1g00786	0.37	0.09	0.1	0.32	0.11	0.09
vvi161s1g00787	0.37	0.08	0.09	0.33	0.1	0.09
vvi161s1g00788	0.37	0.08	0.09	0.33	0.1	0.09
vvi161s1g00789	0.37	0.09	0.1	0.34	0.1	0.09
vvi161s1g00790	0.38	0.09	0.1	0.35	0.1	0.09
vvi161s1g00791	0.38	0.09	0.1	0.36	0.1	0.09
vvi161s1g00792	0.37	0.09	0.1	0.35	0.1	0.09
vvi161s1g00793	0.38	0.09	0.1	0.34	0.1	0.09
vvi161s1g00794	0.38	0.09	0.1	0.34	0.1	0.09
vvi161s1g00795	0.37	0.09	0.1	0.33	0.1	0.09
vvi161s1g00796	0.36	0.09	0.1	0.32	0.09	0.09
vvi161s1g00797	0.37	0.09	0.1	0.31	0.09	0.09
vvi161s1g00798	0.36	0.09	0.1	0.31	0.09	0.09
vvi161s1g00799	0.37	0.09	0.1	0.31	0.09	0.09
vvi161s1g00800	0.37	0.09	0.1	0.32	0.09	0.1
vvi161s1g00801	0.37	0.09	0.1	0.31	0.08	0.09
vvi161s1g00802	0.38	0.09	0.1	0.32	0.08	0.09
vvi161s1g00803	0.38	0.09	0.1	0.33	0.09	0.09
vvi161s1g00804	0.38	0.09	0.1	0.34	0.09	0.09
vvi161s1g00805	0.39	0.09	0.09	0.33	0.09	0.09
vvi161s1g00806	0.39	0.1	0.09	0.34	0.09	0.09
vvi161s1g00807	0.39	0.1	0.09	0.33	0.09	0.09
vvi161s1g00808	0.4	0.1	0.09	0.33	0.09	0.09
vvi161s1g00809	0.41	0.1	0.09	0.33	0.09	0.09
vvi161s1g00810	0.42	0.1	0.09	0.33	0.09	0.09
vvi161s1g00811	0.42	0.1	0.09	0.33	0.09	0.09
vvi161s1g00812	0.42	0.11	0.09	0.34	0.09	0.1
vvi161s1g00813	0.42	0.11	0.09	0.34	0.09	0.1
vvi161s1g00814	0.43	0.11	0.09	0.34	0.09	0.1
vvi161s1g00815	0.44	0.11	0.09	0.33	0.09	0.1
vvi161s1g00816	0.44	0.11	0.09	0.34	0.09	0.1
vvi161s1g00817	0.44	0.11	0.09	0.34	0.09	0.1
vvi161s1g00818	0.44	0.11	0.09	0.34	0.09	0.1
vvi161s1g00819	0.44	0.11	0.09	0.35	0.09	0.1
vvi161s1g00820	0.44	0.11	0.09	0.36	0.09	0.1
vvi161s1g00821	0.43	0.11	0.09	0.36	0.09	0.1
vvi161s1g00822	0.43	0.12	0.09	0.36	0.1	0.1
vvi161s1g00823	0.42	0.12	0.09	0.37	0.11	0.11
vvi161s1g00824	0.42	0.12	0.09	0.38	0.11	0.11
vvi161s1g00825	0.42	0.12	0.09	0.39	0.11	0.11
vvi161s1g00826	0.43	0.12	0.08	0.38	0.12	0.12
vvi161s1g00827	0.43	0.12	0.08	0.38	0.11	0.11
vvi161s1g00828	0.42	0.11	0.07	0.37	0.11	0.11
vvi161s1g00829	0.41	0.11	0.07	0.37	0.11	0.11
vvi161s1g00830	0.4	0.11	0.07	0.36	0.11	0.1
vvi161s1g00831	0.4	0.11	0.07	0.37	0.11	0.1
vvi161s1g00832	0.4	0.12	0.07	0.37	0.11	0.11
vvi161s1g00833	0.41	0.12	0.07	0.38	0.11	0.11
vvi161s1g00834	0.42	0.12	0.07	0.38	0.11	0.11
vvi161s1g00835	0.43	0.13	0.07	0.39	0.11	0.12
vvi161s1g00836	0.44	0.13	0.07	0.39	0.11	0.12
vvi161s1g00837	0.45	0.13	0.07	0.39	0.12	0.13
vvi161s1g00838	0.45	0.13	0.07	0.39	0.12	0.13
vvi161s1g00839	0.44	0.13	0.07	0.39	0.12	0.12
vvi161s1g00840	0.43	0.13	0.07	0.38	0.13	0.12
vvi161s1g00841	0.42	0.13	0.07	0.38	0.13	0.13
vvi161s1g00842	0.42	0.13	0.07	0.38	0.13	0.14
vvi161s1g00843	0.42	0.13	0.07	0.38	0.13	0.14
vvi161s1g00844	0.43	0.12	0.07	0.39	0.13	0.14
vvi161s1g00845	0.43	0.12	0.07	0.39	0.13	0.14
vvi161s1g00846	0.44	0.12	0.07	0.4	0.13	0.14
vvi161s1g00847	0.44	0.12	0.07	0.41	0.13	0.14
vvi161s1g00848	0.45	0.12	0.07	0.41	0.14	0.15
vvi161s1g00849	0.46	0.12	0.07	0.41	0.14	0.15
vvi161s1g00850	0.47	0.12	0.07	0.41	0.14	0.16
vvi161s1g00851	0.47	0.12	0.07	0.41	0.14	0.16
vvi161s1g00852	0.47	0.12	0.07	0.41	0.14	0.16
vvi161s1g00853	0.47	0.13	0.07	0.42	0.15	0.17
vvi161s1g00854	0.47	0.13	0.07	0.42	0.15	0.17
vvi161s1g00855	0.48	0.13	0.07	0.43	0.15	0.17
vvi161s1g00856	0.48	0.14	0.06	0.44	0.15	0.17
vvi161s1g00857	0.48	0.14	0.06	0.45	0.15	0.17
vvi161s1g00858	0.48	0.14	0.06	0.45	0.14	0.17
vvi161s1g00859	0.48	0.15	0.07	0.45	0.14	0.17
vvi161s1g00860	0.49	0.15	0.07	0.44	0.14	0.17
vvi161s1g00861	0.5	0.16	0.07	0.44	0.14	0.17
vvi161s1g00862	0.5	0.17	0.06	0.44	0.14	0.17
vvi161s1g00863	0.5	0.18	0.06	0.44	0.14	0.17
vvi161s1g00864	0.49	0.18	0.06	0.44	0.14	0.17
vvi161s1g00865	0.5	0.18	0.06	0.44	0.15	0.18
vvi161s1g00866	0.5	0.18	0.06	0.44	0.14	0.18
vvi161s1g00867	0.49	0.18	0.06	0.43	0.14	0.18
vvi161s1g00868	0.49	0.18	0.06	0.43	0.14	0.18
vvi161s1g00869	0.48	0.18	0.06	0.42	0.13	0.17
vvi161s1g00870	0.48	0.17	0.05	0.42	0.13	0.17
vvi161s1g00871	0.48	0.17	0.05	0.41	0.13	0.17
vvi161s1g00872	0.49	0.17	0.05	0.41	0.13	0.17
vvi161s1g00873	0.49	0.16	0.05	0.41	0.13	0.17
vvi161s1g00874	0.5	0.16	0.06	0.42	0.13	0.17
vvi161s1g00875	0.49	0.16	0.06	0.43	0.12	0.16
vvi161s1g00876	0.49	0.16	0.06	0.42	0.12	0.16
vvi161s1g00877	0.48	0.15	0.06	0.42	0.13	0.16
vvi161s1g00878	0.48	0.15	0.06	0.42	0.13	0.16
vvi161s1g00879	0.48	0.14	0.06	0.42	0.13	0.16
vvi161s1g00880	0.48	0.14	0.06	0.42	0.13	0.16
vvi161s1g00881	0.48	0.15	0.07	0.43	0.13	0.17
vvi161s1g00882	0.47	0.15	0.07	0.44	0.14	0.18
vvi161s1g00883	0.47	0.14	0.07	0.43	0.14	0.18
vvi161s1g00884	0.46	0.15	0.08	0.43	0.15	0.18
vvi161s1g00885	0.45	0.15	0.08	0.43	0.15	0.18
vvi161s1g00886	0.44	0.15	0.08	0.43	0.15	0.18
vvi161s1g00887	0.44	0.16	0.09	0.43	0.15	0.18
vvi161s1g00888	0.44	0.16	0.09	0.43	0.15	0.18
vvi161s1g00889	0.43	0.15	0.08	0.42	0.15	0.18
vvi161s1g00890	0.42	0.15	0.08	0.41	0.15	0.18
vvi161s1g00891	0.42	0.15	0.08	0.41	0.15	0.18
vvi161s1g00892	0.43	0.15	0.08	0.41	0.16	0.18
vvi161s1g00893	0.43	0.15	0.08	0.41	0.16	0.18
vvi161s1g00894	0.43	0.15	0.08	0.41	0.16	0.18
vvi161s1g00895	0.44	0.15	0.08	0.42	0.17	0.18
vvi161s1g00896	0.45	0.15	0.08	0.43	0.17	0.18
vvi161s1g00897	0.45	0.15	0.08	0.44	0.17	0.18
vvi161s1g00898	0.46	0.16	0.09	0.44	0.18	0.19
vvi161s1g00899	0.45	0.16	0.09	0.44	0.18	0.2
vvi161s1g00900	0.45	0.16	0.09	0.44	0.18	0.19
vvi161s1g00901	0.44	0.16	0.09	0.44	0.18	0.19
vvi161s1g00902	0.43	0.15	0.08	0.43	0.18	0.19
vvi161s1g00903	0.42	0.15	0.08	0.42	0.17	0.19
vvi161s1g00904	0.41	0.15	0.09	0.42	0.18	0.2
vvi161s1g00905	0.4	0.15	0.09	0.42	0.18	0.2
vvi161s1g00906	0.4	0.14	0.09	0.42	0.18	0.2
vvi161s1g00907	0.4	0.14	0.09	0.42	0.19	0.2
vvi161s1g00908	0.4	0.14	0.09	0.43	0.19	0.2
vvi161s1g00909	0.4	0.14	0.09	0.43	0.19	0.2
vvi161s1g00910	0.39	0.14	0.1	0.43	0.19	0.2
vvi161s1g00911	0.39	0.14	0.1	0.44	0.19	0.2
vvi161s1g00912	0.4	0.13	0.1	0.44	0.19	0.19
vvi161s1g00913	0.4	0.13	0.1	0.44	0.19	0.19
vvi161s1g00914	0.39	0.13	0.1	0.43	0.19	0.19
vvi161s1g00915	0.39	0.13	0.1	0.44	0.19	0.19
vvi161s1g00916	0.39	0.13	0.1	0.43	0.19	0.19
vvi161s1g00917	0.4	0.13	0.1	0.43	0.19	0.19
vvi161s1g00918	0.4	0.13	0.1	0.43	0.2	0.19
vvi161s1g00919	0.4	0.13	0.1	0.42	0.2	0.19
vvi161s1g00920	0.39	0.13	0.1	0.41	0.2	0.19
vvi161s1g00921	0.39	0.13	0.1	0.4	0.2	0.19
vvi161s1g00922	0.4	0.12	0.1	0.4	0.19	0.19
vvi161s1g00923	0.4	0.12	0.1	0.4	0.18	0.18
vvi161s1g00924	0.41	0.13	0.1	0.39	0.18	0.18
vvi161s1g00925	0.41	0.13	0.1	0.39	0.18	0.18
vvi161s1g00926	0.4	0.13	0.1	0.39	0.17	0.17
vvi161s1g00927	0.4	0.13	0.1	0.39	0.17	0.17
vvi161s1g00928	0.4	0.13	0.1	0.39	0.16	0.16
vvi161s1g00929	0.4	0.13	0.1	0.39	0.16	0.16
vvi161s1g00930	0.4	0.13	0.1	0.39	0.16	0.16
vvi161s1g00931	0.4	0.13	0.1	0.38	0.16	0.16
vvi161s1g00932	0.4	0.12	0.1	0.38	0.15	0.16
vvi161s1g00933	0.4	0.12	0.1	0.37	0.15	0.16
vvi161s1g00934	0.39	0.12	0.1	0.37	0.15	0.16
vvi161s1g00935	0.39	0.11	0.1	0.37	0.15	0.15
vvi161s1g00936	0.39	0.11	0.1	0.38	0.16	0.15
vvi161s1g00937	0.39	0.11	0.1	0.39	0.15	0.14
vvi161s1g00938	0.4	0.11	0.1	0.39	0.15	0.14
vvi161s1g00939	0.4	0.11	0.1	0.4	0.16	0.15
vvi161s1g00940	0.41	0.11	0.1	0.41	0.15	0.15
vvi161s1g00941	0.41	0.11	0.1	0.42	0.15	0.14
vvi161s1g00942	0.4	0.11	0.1	0.41	0.15	0.13
vvi161s1g00943	0.4	0.11	0.1	0.41	0.15	0.13
vvi161s1g00944	0.39	0.11	0.1	0.4	0.15	0.13
vvi161s1g00945	0.39	0.11	0.1	0.4	0.15	0.13
vvi161s1g00946	0.39	0.11	0.1	0.4	0.15	0.13
vvi161s1g00947	0.39	0.11	0.1	0.39	0.15	0.13
vvi161s1g00948	0.38	0.11	0.1	0.39	0.14	0.12
vvi161s1g00949	0.37	0.11	0.1	0.39	0.14	0.12
vvi161s1g00950	0.36	0.11	0.1	0.39	0.14	0.11
vvi161s1g00951	0.36	0.11	0.1	0.39	0.14	0.11
vvi161s1g00952	0.36	0.11	0.1	0.39	0.14	0.11
vvi161s1g00953	0.36	0.1	0.1	0.38	0.13	0.1
vvi161s1g00954	0.36	0.1	0.1	0.38	0.13	0.1
vvi161s1g00955	0.35	0.1	0.1	0.37	0.13	0.1
vvi161s1g00956	0.34	0.09	0.1	0.36	0.13	0.1
vvi161s1g00957	0.34	0.09	0.1	0.35	0.13	0.1
vvi161s1g00958	0.33	0.09	0.1	0.34	0.13	0.09
vvi161s1g00959	0.33	0.08	0.09	0.34	0.13	0.09
vvi161s1g00960	0.32	0.08	0.09	0.34	0.13	0.09
vvi161s1g00961	0.31	0.07	0.09	0.34	0.13	0.09
vvi161s1g00962	0.31	0.06	0.09	0.33	0.13	0.09
vvi161s1g00963	0.3	0.05	0.08	0.32	0.13	0.09
vvi161s1g00964	0.3	0.05	0.08	0.31	0.13	0.09
vvi161s1g00965	0.29	0.05	0.08	0.3	0.12	0.08
vvi161s1g00966	0.29	0.05	0.08	0.29	0.12	0.08
vvi161s1g00967	0.29	0.05	0.08	0.29	0.12	0.08
vvi161s1g00968	0.28	0.05	0.08	0.29	0.12	0.08
vvi161s1g00969	0.29	0.05	0.08	0.29	0.12	0.08
vvi161s1g00970	0.28	0.05	0.08	0.29	0.13	0.09
vvi161s1g00971	0.28	0.05	0.08	0.29	0.13	0.09
vvi161s1g00972	0.27	0.05	0.08	0.28	0.13	0.09
vvi161s1g00973	0.27	0.05	0.07	0.28	0.13	0.09
vvi161s1g00974	0.26	0.05	0.06	0.27	0.13	0.09
vvi161s1g00975	0.26	0.05	0.06	0.26	0.13	0.1
vvi161s1g00976	0.26	0.05	0.06	0.26	0.13	0.1
vvi161s1g00977	0.26	0.05	0.07	0.26	0.12	0.1
vvi161s1g00978	0.26	0.05	0.07	0.26	0.12	0.1
vvi161s1g00979	0.26	0.05	0.07	0.26	0.12	0.1
vvi161s1g00980	0.26	0.05	0.07	0.26	0.12	0.1
vvi161s1g00981	0.26	0.04	0.06	0.25	0.12	0.09
vvi161s1g00982	0.26	0.04	0.06	0.24	0.11	0.08
vvi161s1g00983	0.25	0.04	0.06	0.24	0.11	0.08
vvi161s1g00984	0.25	0.03	0.05	0.25	0.1	0.08
vvi161s1g00985	0.25	0.03	0.05	0.25	0.09	0.07
vvi161s1g00986	0.25	0.03	0.05	0.26	0.09	0.07
vvi161s1g00987	0.24	0.02	0.04	0.25	0.09	0.07
vvi161s1g00988	0.24	0.02	0.04	0.25	0.09	0.07
vvi161s1g00989	0.24	0.02	0.04	0.25	0.09	0.07
vvi161s1g00990	0.25	0.02	0.05	0.25	0.09	0.07
vvi161s1g00991	0.26	0.02	0.05	0.25	0.09	0.07
vvi161s1g00992	0.26	0.02	0.06	0.25	0.08	0.07
vvi161s1g00993	0.25	0.02	0.06	0.25	0.08	0.07
vvi161s1g00994	0.25	0.02	0.06	0.25	0.08	0.07
vvi161s1g00995	0.24	0.02	0.06	0.25	0.07	0.07
vvi161s1g00996	0.24	0.02	0.06	0.25	0.07	0.07
vvi161s1g00997	0.23	0.02	0.07	0.25	0.07	0.07
vvi161s1g00998	0.22	0.01	0.06	0.25	0.06	0.06
vvi161s1g00999	0.22	0.01	0.06	0.25	0.06	0.05
vvi161s1g01000	0.22	0.01	0.06	0.24	0.06	0.05
vvi161s1g01001	0.22	0.01	0.06	0.24	0.06	0.05
vvi161s1g01002	0.22	0.01	0.06	0.24	0.06	0.05
vvi161s1g01003	0.22	0.01	0.06	0.24	0.06	0.05
vvi161s1g01004	0.22	0.01	0.05	0.23	0.05	0.04
vvi161s1g01005	0.22	0.01	0.05	0.23	0.05	0.04
vvi161s1g01006	0.22	0.01	0.05	0.22	0.05	0.04
vvi161s1g01007	0.21	0.01	0.05	0.22	0.04	0.04
vvi161s1g01008	0.2	0.01	0.05	0.21	0.04	0.04
vvi161s1g01009	0.19	0.01	0.05	0.21	0.04	0.04
vvi161s1g01010	0.19	0.01	0.04	0.22	0.04	0.04
vvi161s1g01011	0.19	0.01	0.04	0.21	0.04	0.04
vvi161s1g01012	0.18	0.01	0.04	0.2	0.04	0.04
vvi161s1g01013	0.18	0.01	0.04	0.21	0.04	0.04
vvi161s1g01014	0.18	0.01	0.04	0.21	0.04	0.04
vvi161s1g01015	0.17	0.01	0.04	0.2	0.04	0.04
vvi161s1g01016	0.17	0.01	0.04	0.21	0.04	0.04
vvi161s1g01017	0.17	0.01	0.05	0.21	0.04	0.04
vvi161s1g01018	0.17	0.01	0.05	0.22	0.03	0.04
vvi161s1g01019	0.18	0.01	0.05	0.23	0.03	0.04
vvi161s1g01020	0.18	0.01	0.05	0.23	0.03	0.04
vvi161s1g01021	0.19	0.01	0.05	0.24	0.03	0.04
vvi161s1g01022	0.18	0.01	0.05	0.24	0.03	0.04
vvi161s1g01023	0.19	0.01	0.06	0.24	0.03	0.04
vvi161s1g01024	0.19	0	0.06	0.25	0.03	0.04
vvi161s1g01025	0.19	0	0.06	0.25	0.03	0.04
vvi161s1g01026	0.19	0	0.06	0.26	0.03	0.04
vvi161s1g01027	0.19	0	0.06	0.27	0.03	0.04
vvi161s1g01028	0.2	0	0.06	0.28	0.03	0.04
vvi161s1g01029	0.21	0	0.06	0.29	0.03	0.04
vvi161s1g01030	0.21	0	0.06	0.29	0.03	0.04
vvi161s1g01031	0.22	0	0.06	0.3	0.03	0.04
vvi161s1g01032	0.21	0	0.06	0.3	0.03	0.03
vvi161s1g01033	0.2	0	0.06	0.3	0.03	0.03
vvi161s1g01034	0.2	0	0.06	0.3	0.03	0.03
vvi161s1g01035	0.2	0	0.06	0.3	0.03	0.03
vvi161s1g01036	0.2	0	0.06	0.3	0.02	0.03
vvi161s1g01037	0.19	0	0.06	0.29	0.02	0.03
vvi161s1g01038	0.18	0	0.06	0.29	0.02	0.03
vvi161s1g01039	0.18	0	0.06	0.28	0.01	0.02
vvi161s1g01040	0.17	0	0.06	0.27	0.01	0.02
vvi161s1g01041	0.17	0	0.06	0.27	0.01	0.02
vvi161s1g01042	0.17	0	0.06	0.27	0.01	0.02
vvi161s1g01043	0.17	0	0.06	0.27	0.01	0.02
vvi161s1g01044	0.17	0	0.06	0.27	0.01	0.02
vvi161s1g01045	0.17	0	0.06	0.27	0.01	0.02
vvi161s1g01046	0.17	0	0.06	0.26	0.01	0.02
vvi161s1g01047	0.17	0	0.06	0.26	0.01	0.02
vvi161s1g01048	0.17	0	0.06	0.27	0.01	0.02
vvi161s1g01049	0.17	0	0.06	0.27	0.01	0.02
vvi161s1g01050	0.17	0	0.06	0.27	0.01	0.02
vvi161s1g01051	0.17	0	0.06	0.27	0.01	0.02
vvi161s1g01052	0.18	0	0.06	0.28	0.01	0.02
vvi161s1g01053	0.18	0	0.06	0.28	0.01	0.02
vvi161s1g01054	0.18	0	0.06	0.28	0.01	0.02
vvi161s1g01055	0.18	0	0.06	0.28	0.01	0.02
vvi161s1g01056	0.18	0	0.06	0.28	0.01	0.02
vvi161s1g01057	0.18	0	0.06	0.28	0.01	0.02
vvi161s1g01058	0.18	0	0.06	0.28	0.01	0.02
vvi161s1g01059	0.18	0	0.06	0.28	0.01	0.02
vvi161s1g01060	0.18	0	0.06	0.28	0.01	0.02
vvi161s1g01061	0.18	0	0.06	0.28	0.01	0.02
vvi161s1g01062	0.18	0	0.06	0.29	0.01	0.02
vvi161s1g01063	0.19	0	0.06	0.3	0.01	0.02
vvi161s1g01064	0.19	0	0.06	0.3	0.01	0.02
vvi161s1g01065	0.19	0	0.06	0.3	0.01	0.02
vvi161s1g01066	0.19	0	0.06	0.31	0.01	0.02
vvi161s1g01067	0.19	0	0.06	0.31	0.01	0.02
vvi161s1g01068	0.19	0	0.06	0.31	0.01	0.02
vvi161s1g01069	0.19	0	0.06	0.31	0.01	0.02
vvi161s1g01070	0.19	0	0.06	0.31	0	0.01
vvi161s1g01071	0.19	0	0.06	0.31	0	0.01
vvi161s1g01072	0.19	0	0.06	0.31	0	0.01
vvi161s1g01073	0.19	0	0.06	0.3	0	0.01
vvi161s1g01074	0.19	0	0.06	0.3	0	0.01
vvi161s1g01075	0.19	0	0.06	0.3	0	0
vvi161s1g01076	0.19	0	0.06	0.3	0	0
vvi161s1g01077	0.19	0	0.05	0.29	0	0
vvi161s1g01078	0.19	0	0.05	0.29	0	0
vvi161s1g01079	0.19	0	0.05	0.29	0	0
vvi161s1g01080	0.19	0	0.05	0.29	0	0
vvi161s1g01081	0.19	0	0.05	0.29	0	0
vvi161s1g01082	0.19	0	0.05	0.29	0	0
vvi161s1g01083	0.19	0	0.05	0.29	0	0
vvi161s1g01084	0.19	0	0.05	0.28	0	0
vvi161s1g01085	0.19	0	0.05	0.27	0	0
vvi161s1g01086	0.19	0	0.05	0.26	0	0
vvi161s1g01087	0.2	0	0.05	0.26	0	0
vvi161s1g01088	0.2	0	0.05	0.27	0	0
vvi161s1g01089	0.21	0	0.05	0.27	0	0
vvi161s1g01090	0.2	0	0.04	0.28	0	0
vvi161s1g01091	0.19	0	0.04	0.28	0	0
vvi161s1g01092	0.19	0	0.03	0.29	0	0
vvi161s1g01093	0.19	0	0.03	0.29	0	0
vvi161s1g01094	0.18	0	0.03	0.29	0	0
vvi161s1g01095	0.19	0	0.03	0.29	0	0
vvi161s1g01096	0.18	0	0.03	0.29	0	0
vvi161s1g01097	0.18	0	0.02	0.29	0	0
vvi161s1g01098	0.18	0	0.02	0.29	0	0
vvi161s1g01099	0.19	0	0.02	0.3	0	0
vvi161s1g01100	0.2	0	0.02	0.3	0	0
vvi161s1g01101	0.2	0	0.02	0.31	0	0
vvi161s1g01102	0.2	0	0.02	0.31	0	0
vvi161s1g01103	0.2	0	0.02	0.32	0	0
vvi161s1g01104	0.2	0	0.02	0.33	0	0
vvi161s1g01105	0.2	0	0.02	0.33	0	0
vvi161s1g01106	0.2	0	0.02	0.33	0	0
vvi161s1g01107	0.2	0	0.02	0.33	0	0
vvi161s1g01108	0.2	0	0.02	0.34	0	0
vvi161s1g01109	0.2	0	0.02	0.34	0	0
vvi161s1g01110	0.2	0	0.02	0.34	0	0
vvi161s1g01111	0.2	0	0.02	0.34	0	0
vvi161s1g01112	0.2	0	0.02	0.34	0	0
vvi161s1g01113	0.2	0	0.02	0.33	0	0
vvi161s1g01114	0.2	0	0.02	0.33	0	0
vvi161s1g01115	0.2	0	0.02	0.33	0	0
vvi161s1g01116	0.2	0	0.02	0.32	0	0
vvi161s1g01117	0.19	0	0.01	0.33	0	0
vvi161s1g01118	0.2	0	0.01	0.33	0	0
vvi161s1g01119	0.19	0	0.01	0.33	0	0
vvi161s1g01120	0.19	0	0.01	0.33	0	0
vvi161s1g01121	0.18	0	0.01	0.33	0	0
vvi161s1g01122	0.18	0	0.01	0.33	0	0
vvi161s1g01123	0.17	0	0	0.32	0	0
vvi161s1g01124	0.16	0	0	0.31	0	0
vvi161s1g01125	0.16	0	0	0.3	0	0
vvi161s1g01126	0.16	0	0	0.29	0	0
vvi161s1g01127	0.16	0	0	0.28	0	0
vvi161s1g01128	0.15	0	0	0.27	0	0
vvi161s1g01129	0.14	0	0	0.26	0	0
vvi161s1g01130	0.14	0	0	0.26	0	0
vvi161s1g01131	0.13	0	0	0.25	0	0
vvi161s1g01132	0.13	0	0	0.25	0	0
vvi161s1g01133	0.13	0	0	0.25	0	0
vvi161s1g01134	0.13	0	0	0.25	0	0
vvi161s1g01135	0.12	0	0	0.24	0	0
vvi161s1g01136	0.11	0	0	0.24	0	0
vvi161s1g01137	0.12	0	0	0.24	0	0
vvi161s1g01138	0.13	0	0	0.25	0	0
vvi161s1g01139	0.13	0	0	0.25	0	0
vvi161s1g01140	0.13	0	0	0.25	0	0
vvi161s1g01141	0.14	0	0	0.24	0	0
vvi161s1g01142	0.14	0	0	0.25	0	0
vvi161s1g01143	0.14	0.01	0.01	0.26	0	0
vvi161s1g01144	0.15	0.01	0.01	0.26	0	0
vvi161s1g01145	0.16	0.01	0.01	0.26	0	0
vvi161s1g01146	0.15	0.01	0.01	0.26	0	0
vvi161s1g01147	0.15	0.01	0.01	0.26	0	0
vvi161s1g01148	0.15	0.01	0.01	0.25	0	0
vvi161s1g01149	0.15	0.01	0.01	0.25	0	0
vvi161s1g01150	0.15	0.01	0.01	0.25	0	0
vvi161s1g01151	0.15	0.01	0.01	0.25	0	0
vvi161s1g01152	0.14	0.01	0.01	0.24	0	0
vvi161s1g01153	0.14	0.01	0.01	0.24	0	0
vvi161s1g01154	0.14	0.01	0.01	0.24	0	0
vvi161s1g01155	0.15	0.01	0.01	0.24	0	0
vvi161s1g01156	0.16	0.01	0.01	0.24	0	0
vvi161s1g01157	0.16	0.01	0.01	0.25	0	0
vvi161s1g01158	0.17	0.01	0.01	0.26	0	0
vvi161s1g01159	0.17	0.01	0.01	0.27	0	0
vvi161s1g01160	0.17	0.01	0.01	0.27	0	0
vvi161s1g01161	0.18	0.01	0.01	0.28	0	0
vvi161s1g01162	0.18	0.01	0.01	0.28	0	0
vvi161s1g01163	0.17	0.01	0.01	0.27	0	0
vvi161s1g01164	0.17	0.02	0.01	0.28	0	0
vvi161s1g01165	0.17	0.02	0.01	0.28	0	0
vvi161s1g01166	0.18	0.02	0.01	0.27	0	0
vvi161s1g01167	0.19	0.02	0.01	0.28	0	0
vvi161s1g01168	0.2	0.02	0.01	0.29	0	0
vvi161s1g01169	0.19	0.02	0.02	0.3	0	0
vvi161s1g01170	0.2	0.02	0.02	0.31	0	0.01
vvi161s1g01171	0.21	0.02	0.02	0.31	0	0.01
vvi161s1g01172	0.21	0.02	0.02	0.31	0	0.01
vvi161s1g01173	0.22	0.02	0.02	0.32	0	0.01
vvi161s1g01174	0.23	0.02	0.02	0.32	0	0.01
vvi161s1g01175	0.23	0.02	0.02	0.33	0	0.01
vvi161s1g01176	0.24	0.02	0.02	0.34	0	0.01
vvi161s1g01177	0.24	0.02	0.02	0.34	0	0.01
vvi161s1g01178	0.25	0.02	0.03	0.35	0	0.01
vvi161s1g01179	0.26	0.02	0.03	0.35	0	0.01
vvi161s1g01180	0.26	0.02	0.03	0.35	0	0.01
vvi161s1g01181	0.26	0.02	0.03	0.35	0	0.01
vvi161s1g01182	0.26	0.03	0.03	0.35	0	0.01
vvi161s1g01183	0.26	0.03	0.03	0.35	0	0.01
vvi161s1g01184	0.26	0.03	0.03	0.35	0	0.01
vvi161s1g01185	0.26	0.03	0.03	0.36	0	0.01
vvi161s1g01186	0.26	0.03	0.03	0.36	0	0.01
vvi161s1g01187	0.25	0.03	0.03	0.36	0	0.01
vvi161s1g01188	0.26	0.03	0.03	0.36	0	0.02
vvi161s1g01189	0.26	0.03	0.03	0.36	0	0.02
vvi161s1g01190	0.26	0.03	0.03	0.35	0	0.02
vvi161s1g01191	0.26	0.03	0.03	0.34	0	0.02
vvi161s1g01192	0.25	0.03	0.03	0.33	0	0.02
vvi161s1g01193	0.25	0.03	0.03	0.33	0	0.02
vvi161s1g01194	0.26	0.03	0.03	0.34	0	0.02
vvi161s1g01195	0.25	0.03	0.03	0.34	0	0.02
vvi161s1g01196	0.25	0.03	0.03	0.33	0	0.02
vvi161s1g01197	0.25	0.04	0.03	0.33	0	0.03
vvi161s1g01198	0.25	0.04	0.03	0.34	0	0.04
vvi161s1g01199	0.25	0.04	0.03	0.34	0	0.04
vvi161s1g01200	0.24	0.04	0.03	0.34	0	0.04
vvi161s1g01201	0.24	0.04	0.03	0.33	0	0.05
vvi161s1g01202	0.24	0.04	0.03	0.33	0	0.05
vvi161s1g01203	0.24	0.04	0.03	0.32	0	0.05
vvi161s1g01204	0.24	0.04	0.04	0.32	0	0.05
vvi161s1g01205	0.24	0.04	0.04	0.32	0	0.05
vvi161s1g01206	0.24	0.04	0.04	0.32	0	0.05
vvi161s1g01207	0.24	0.04	0.04	0.32	0	0.05
vvi161s1g01208	0.24	0.05	0.05	0.32	0	0.06
vvi161s1g01209	0.24	0.05	0.05	0.33	0	0.06
vvi161s1g01210	0.24	0.05	0.05	0.33	0	0.06
vvi161s1g01211	0.24	0.05	0.05	0.33	0	0.06
vvi161s1g01212	0.24	0.05	0.05	0.34	0	0.07
vvi161s1g01213	0.24	0.05	0.05	0.35	0	0.07
vvi161s1g01214	0.25	0.05	0.05	0.35	0	0.07
vvi161s1g01215	0.25	0.05	0.05	0.35	0	0.07
vvi161s1g01216	0.25	0.05	0.05	0.35	0	0.07
vvi161s1g01217	0.25	0.05	0.05	0.34	0	0.07
vvi161s1g01218	0.24	0.05	0.05	0.33	0	0.07
vvi161s1g01219	0.24	0.05	0.05	0.32	0	0.07
vvi161s1g01220	0.24	0.05	0.05	0.32	0	0.07
vvi161s1g01221	0.24	0.05	0.05	0.31	0	0.07
vvi161s1g01222	0.24	0.05	0.05	0.31	0	0.07
vvi161s1g01223	0.24	0.05	0.05	0.31	0	0.07
vvi161s1g01224	0.24	0.05	0.05	0.31	0	0.07
vvi161s1g01225	0.24	0.05	0.05	0.32	0	0.07
vvi161s1g01226	0.25	0.06	0.06	0.32	0	0.07
vvi161s1g01227	0.25	0.06	0.06	0.33	0	0.07
vvi161s1g01228	0.25	0.06	0.06	0.33	0	0.07
vvi161s1g01229	0.25	0.06	0.06	0.33	0	0.07
vvi161s1g01230	0.25	0.06	0.06	0.34	0	0.07
vvi161s1g01231	0.25	0.06	0.06	0.34	0	0.07
vvi161s1g01232	0.25	0.06	0.06	0.34	0	0.07
vvi161s1g01233	0.25	0.07	0.06	0.35	0	0.07
vvi161s1g01234	0.25	0.07	0.06	0.36	0	0.07
vvi161s1g01235	0.25	0.07	0.06	0.36	0	0.07
vvi161s1g01236	0.26	0.07	0.06	0.36	0	0.07
vvi161s1g01237	0.25	0.07	0.06	0.36	0	0.07
vvi161s1g01238	0.24	0.08	0.06	0.35	0	0.07
vvi161s1g01239	0.24	0.08	0.06	0.36	0	0.07
vvi161s1g01240	0.24	0.09	0.06	0.37	0	0.07
vvi161s1g01241	0.23	0.09	0.06	0.37	0	0.07
vvi161s1g01242	0.23	0.09	0.06	0.36	0	0.07
vvi161s1g01243	0.23	0.08	0.05	0.35	0	0.07
vvi161s1g01244	0.22	0.08	0.05	0.35	0	0.07
vvi161s1g01245	0.21	0.08	0.05	0.35	0	0.07
vvi161s1g01246	0.21	0.08	0.05	0.36	0	0.07
vvi161s1g01247	0.21	0.08	0.05	0.36	0	0.07
vvi161s1g01248	0.21	0.08	0.05	0.37	0	0.08
vvi161s1g01249	0.21	0.08	0.05	0.37	0	0.08
vvi161s1g01250	0.21	0.08	0.05	0.38	0	0.08
vvi161s1g01251	0.21	0.09	0.05	0.38	0	0.08
vvi161s1g01252	0.22	0.09	0.05	0.38	0	0.08
vvi161s1g01253	0.22	0.1	0.05	0.39	0	0.08
vvi161s1g01254	0.22	0.1	0.05	0.39	0	0.08
vvi161s1g01255	0.21	0.1	0.05	0.39	0	0.08
vvi161s1g01256	0.2	0.11	0.05	0.39	0	0.08
vvi161s1g01257	0.21	0.12	0.05	0.38	0	0.09
vvi161s1g01258	0.2	0.12	0.05	0.38	0	0.09
vvi161s1g01259	0.2	0.12	0.05	0.38	0	0.09
vvi161s1g01260	0.2	0.12	0.05	0.39	0	0.09
vvi161s1g01261	0.19	0.13	0.06	0.38	0	0.09
vvi161s1g01262	0.2	0.13	0.06	0.37	0	0.09
vvi161s1g01263	0.2	0.13	0.06	0.38	0	0.09
vvi161s1g01264	0.2	0.12	0.06	0.37	0	0.1
vvi161s1g01265	0.2	0.12	0.06	0.37	0	0.1
vvi161s1g01266	0.19	0.12	0.06	0.37	0	0.1
vvi161s1g01267	0.18	0.12	0.06	0.36	0	0.1
vvi161s1g01268	0.17	0.13	0.06	0.35	0	0.11
vvi161s1g01269	0.17	0.13	0.05	0.34	0	0.11
vvi161s1g01270	0.16	0.13	0.05	0.33	0	0.1
vvi161s1g01271	0.15	0.13	0.05	0.33	0	0.1
vvi161s1g01272	0.15	0.13	0.05	0.34	0	0.1
vvi161s1g01273	0.14	0.14	0.06	0.34	0	0.1
vvi161s1g01274	0.13	0.14	0.06	0.34	0	0.1
vvi161s1g01275	0.13	0.15	0.07	0.33	0	0.1
vvi161s1g01276	0.13	0.16	0.07	0.32	0	0.1
vvi161s1g01277	0.13	0.16	0.08	0.32	0	0.1
vvi161s1g01278	0.13	0.17	0.07	0.31	0	0.1
vvi161s1g01279	0.12	0.17	0.07	0.31	0	0.1
vvi161s1g01280	0.12	0.17	0.07	0.31	0	0.1
vvi161s1g01281	0.12	0.17	0.07	0.31	0	0.1
vvi161s1g01282	0.12	0.16	0.07	0.31	0	0.1
vvi161s1g01283	0.12	0.16	0.07	0.31	0	0.1
vvi161s1g01284	0.12	0.16	0.07	0.31	0	0.1
vvi161s1g01285	0.12	0.16	0.07	0.3	0	0.1
vvi161s1g01286	0.12	0.16	0.07	0.3	0	0.1
vvi161s1g01287	0.12	0.17	0.08	0.3	0	0.1
vvi161s1g01288	0.11	0.17	0.08	0.29	0	0.09
vvi161s1g01289	0.1	0.17	0.08	0.3	0	0.09
vvi161s1g01290	0.1	0.17	0.08	0.3	0	0.09
vvi161s1g01291	0.1	0.18	0.09	0.3	0	0.1
vvi161s1g01292	0.1	0.19	0.09	0.3	0	0.1
vvi161s1g01293	0.1	0.2	0.1	0.3	0	0.1
vvi161s1g01294	0.09	0.2	0.1	0.29	0	0.1
vvi161s1g01295	0.09	0.2	0.1	0.29	0	0.1
vvi161s1g01296	0.09	0.2	0.1	0.3	0	0.1
vvi161s1g01297	0.09	0.19	0.1	0.3	0	0.09
vvi161s1g01298	0.09	0.2	0.1	0.3	0	0.08
vvi161s1g01299	0.08	0.2	0.1	0.3	0	0.09
vvi161s1g01300	0.08	0.21	0.1	0.31	0	0.09
vvi161s1g01301	0.08	0.21	0.1	0.31	0	0.08
vvi161s1g01302	0.08	0.22	0.1	0.31	0	0.09
vvi161s1g01303	0.08	0.22	0.1	0.31	0	0.09
vvi161s1g01304	0.08	0.22	0.09	0.3	0	0.09
vvi161s1g01305	0.08	0.23	0.09	0.3	0	0.09
vvi161s1g01306	0.08	0.24	0.1	0.3	0	0.09
vvi161s1g01307	0.08	0.24	0.1	0.31	0	0.09
vvi161s1g01308	0.08	0.23	0.1	0.31	0	0.08
vvi161s1g01309	0.08	0.23	0.11	0.3	0	0.08
vvi161s1g01310	0.08	0.24	0.11	0.3	0	0.09
vvi161s1g01311	0.08	0.24	0.12	0.31	0	0.09
vvi161s1g01312	0.08	0.24	0.12	0.3	0	0.08
vvi161s1g01313	0.08	0.25	0.13	0.29	0	0.08
vvi161s1g01314	0.07	0.25	0.13	0.3	0	0.08
vvi161s1g01315	0.07	0.25	0.13	0.31	0	0.08
vvi161s1g01316	0.07	0.25	0.13	0.32	0	0.08
vvi161s1g01317	0.07	0.25	0.13	0.32	0	0.08
vvi161s1g01318	0.07	0.25	0.13	0.32	0	0.08
vvi161s1g01319	0.07	0.25	0.13	0.32	0	0.08
vvi161s1g01320	0.07	0.25	0.13	0.32	0	0.08
vvi161s1g01321	0.07	0.26	0.13	0.32	0	0.08
vvi161s1g01322	0.07	0.26	0.13	0.32	0	0.08
vvi161s1g01323	0.07	0.26	0.13	0.32	0	0.08
vvi161s1g01324	0.07	0.26	0.13	0.32	0	0.08
vvi161s1g01325	0.07	0.27	0.13	0.31	0	0.09
vvi161s1g01326	0.06	0.27	0.12	0.31	0	0.1
vvi161s1g01327	0.06	0.27	0.12	0.3	0	0.1
vvi161s1g01328	0.06	0.27	0.12	0.3	0	0.1
vvi161s1g01329	0.06	0.27	0.12	0.3	0	0.1
vvi161s1g01330	0.06	0.27	0.12	0.29	0	0.1
vvi161s1g01331	0.06	0.27	0.12	0.29	0	0.1
vvi161s1g01332	0.06	0.27	0.12	0.29	0	0.1
vvi161s1g01333	0.06	0.26	0.12	0.28	0	0.1
vvi161s1g01334	0.06	0.26	0.12	0.28	0	0.1
vvi161s1g01335	0.06	0.27	0.13	0.28	0	0.1
vvi161s1g01336	0.05	0.27	0.13	0.28	0	0.1
vvi161s1g01337	0.05	0.27	0.13	0.28	0	0.1
vvi161s1g01338	0.05	0.26	0.13	0.28	0	0.1
vvi161s1g01339	0.05	0.27	0.14	0.27	0	0.1
vvi161s1g01340	0.05	0.26	0.14	0.27	0	0.1
vvi161s1g01341	0.05	0.26	0.14	0.27	0	0.1
vvi161s1g01342	0.05	0.26	0.14	0.27	0	0.1
vvi161s1g01343	0.05	0.26	0.14	0.27	0	0.1
vvi161s1g01344	0.05	0.26	0.14	0.27	0	0.1
vvi161s1g01345	0.05	0.26	0.14	0.27	0	0.1
vvi161s1g01346	0.05	0.26	0.14	0.26	0	0.1
vvi161s1g01347	0.05	0.26	0.14	0.26	0	0.1
vvi161s1g01348	0.05	0.26	0.14	0.25	0	0.09
vvi161s1g01349	0.05	0.26	0.14	0.25	0	0.09
vvi161s1g01350	0.05	0.26	0.14	0.24	0	0.09
vvi161s1g01351	0.05	0.25	0.14	0.24	0	0.09
vvi161s1g01352	0.04	0.26	0.15	0.24	0	0.09
vvi161s1g01353	0.04	0.25	0.15	0.23	0	0.09
vvi161s1g01354	0.04	0.25	0.15	0.23	0	0.09
vvi161s1g01355	0.04	0.25	0.15	0.23	0	0.09
vvi161s1g01356	0.04	0.24	0.15	0.23	0	0.09
vvi161s1g01357	0.03	0.23	0.15	0.23	0	0.08
vvi161s1g01358	0.030303	0.232323	0.151515	0.222222	0	0.0808081
vvi161s1g01359	0.0306122	0.234694	0.153061	0.214286	0	0.0816327
vvi161s1g01360	0.0309278	0.237113	0.154639	0.206186	0	0.0824742
vvi161s1g01361	0.03125	0.229167	0.145833	0.208333	0	0.0833333
vvi161s1g01362	0.0210526	0.231579	0.147368	0.210526	0	0.0842105
vvi161s1g01363	0.0212766	0.234043	0.148936	0.202128	0	0.0851064
vvi161s1g01364	0.0215054	0.236559	0.150538	0.204301	0	0.0752688
vvi161s1g01365	0.0217391	0.23913	0.152174	0.206522	0	0.076087
vvi161s1g01366	0.021978	0.241758	0.153846	0.208791	0	0.0769231
vvi161s1g01367	0.0222222	0.244444	0.155556	0.211111	0	0.0777778
vvi161s1g01368	0.0224719	0.235955	0.157303	0.213483	0	0.0674157
vvi161s1g01369	0.0227273	0.238636	0.159091	0.215909	0	0.0681818
vvi161s1g01370	0.0229885	0.241379	0.16092	0.218391	0	0.0689655
vvi161s1g01371	0.0232558	0.244186	0.162791	0.22093	0	0.0697674
vvi161s1g01372	0.0235294	0.247059	0.164706	0.211765	0	0.0705882
vvi161s1g01373	0.0238095	0.238095	0.154762	0.202381	0	0.0714286
vvi161s1g01374	0.0240964	0.240964	0.156627	0.204819	0	0.0722892
vvi161s1g01375	0.0243902	0.231707	0.146341	0.207317	0	0.0731707
vvi161s1g01376	0.0123457	0.222222	0.148148	0.209877	0	0.0740741
vvi161s1g01377	0.0125	0.225	0.1375	0.2125	0	0.075
vvi161s1g01378	0	0.21519	0.139241	0.21519	0	0.0759494
vvi161s1g01379	0	0.217949	0.141026	0.217949	0	0.0769231
vvi161s1g01380	0	0.220779	0.142857	0.220779	0	0.0779221
vvi161s1g01381	0	0.223684	0.144737	0.223684	0	0.0789474
vvi161s1g01382	0	0.226667	0.146667	0.226667	0	0.08
vvi161s1g01383	0	0.22973	0.148649	0.22973	0	0.0810811
vvi161s1g01384	0	0.232877	0.150685	0.232877	0	0.0821918
vvi161s1g01385	0	0.236111	0.152778	0.236111	0	0.0833333
vvi161s1g01386	0	0.239437	0.15493	0.239437	0	0.084507
vvi161s1g01387	0	0.228571	0.142857	0.242857	0	0.0857143
vvi161s1g01388	0	0.231884	0.144928	0.246377	0	0.0869565
vvi161s1g01389	0	0.235294	0.147059	0.235294	0	0.0882353
vvi161s1g01390	0	0.238806	0.149254	0.238806	0	0.0895522
vvi161s1g01391	0	0.227273	0.136364	0.242424	0	0.0757576
vvi161s1g01392	0	0.215385	0.138462	0.246154	0	0.0769231
vvi161s1g01393	0	0.203125	0.125	0.25	0	0.078125
vvi161s1g01394	0	0.206349	0.126984	0.253968	0	0.0793651
vvi161s1g01395	0	0.209677	0.129032	0.241935	0	0.0806452
vvi161s1g01396	0	0.213115	0.131148	0.229508	0	0.0819672
vvi161s1g01397	0	0.216667	0.133333	0.216667	0	0.0833333
vvi161s1g01398	0	0.20339	0.135593	0.20339	0	0.0847458
vvi161s1g01399	0	0.206897	0.137931	0.189655	0	0.0689655
vvi161s1g01400	0	0.192982	0.140351	0.175439	0	0.0701754
vvi161s1g01401	0	0.196429	0.142857	0.178571	0	0.0714286
vvi161s1g01402	0	0.181818	0.145455	0.181818	0	0.0545455
vvi161s1g01403	0	0.185185	0.148148	0.185185	0	0.0555556
vvi161s1g01404	0	0.188679	0.150943	0.188679	0	0.0566038
vvi161s1g01405	0	0.173077	0.153846	0.192308	0	0.0576923
vvi161s1g01406	0	0.156863	0.137255	0.196078	0	0.0588235
vvi161s10g00001	0.32	0	0	0.28	0	0
vvi161s10g00002	0.313725	0	0	0.27451	0	0
vvi161s10g00003	0.307692	0	0	0.288462	0	0
vvi161s10g00004	0.301887	0	0	0.301887	0	0
vvi161s10g00005	0.314815	0	0	0.314815	0	0
vvi161s10g00006	0.309091	0	0	0.327273	0	0
vvi161s10g00007	0.321429	0	0	0.339286	0	0
vvi161s10g00008	0.315789	0	0	0.350877	0	0
vvi161s10g00009	0.310345	0	0	0.362069	0	0
vvi161s10g00010	0.322034	0	0	0.372881	0	0
vvi161s10g00011	0.333333	0	0	0.366667	0	0
vvi161s10g00012	0.344262	0	0	0.377049	0	0
vvi161s10g00013	0.354839	0	0	0.370968	0	0
vvi161s10g00014	0.365079	0	0	0.380952	0	0
vvi161s10g00015	0.375	0	0	0.375	0	0
vvi161s10g00016	0.369231	0	0	0.384615	0	0
vvi161s10g00017	0.378788	0	0	0.378788	0	0
vvi161s10g00018	0.373134	0	0	0.373134	0	0
vvi161s10g00019	0.367647	0	0	0.382353	0	0
vvi161s10g00020	0.362319	0	0	0.391304	0	0
vvi161s10g00021	0.357143	0	0	0.385714	0	0
vvi161s10g00022	0.366197	0	0	0.394366	0	0
vvi161s10g00023	0.375	0	0	0.388889	0	0
vvi161s10g00024	0.369863	0	0	0.383562	0	0
vvi161s10g00025	0.364865	0	0	0.378378	0	0
vvi161s10g00026	0.36	0	0	0.373333	0	0
vvi161s10g00027	0.355263	0	0	0.368421	0	0
vvi161s10g00028	0.350649	0	0	0.363636	0.012987	0
vvi161s10g00029	0.346154	0	0	0.358974	0.0128205	0
vvi161s10g00030	0.341772	0	0	0.35443	0.0126582	0
vvi161s10g00031	0.3375	0.0125	0	0.35	0.0125	0
vvi161s10g00032	0.333333	0.0123457	0	0.345679	0.0123457	0
vvi161s10g00033	0.329268	0.0121951	0	0.341463	0.0121951	0
vvi161s10g00034	0.325301	0.0120482	0	0.337349	0.0240964	0
vvi161s10g00035	0.321429	0.0119048	0	0.333333	0.0238095	0
vvi161s10g00036	0.329412	0.0117647	0	0.329412	0.0235294	0.0117647
vvi161s10g00037	0.325581	0.0116279	0	0.325581	0.0232558	0.0116279
vvi161s10g00038	0.321839	0.0114943	0	0.321839	0.0229885	0.0114943
vvi161s10g00039	0.318182	0.0113636	0	0.318182	0.0227273	0.0113636
vvi161s10g00040	0.314607	0.011236	0	0.314607	0.0224719	0.011236
vvi161s10g00041	0.311111	0.0111111	0	0.311111	0.0222222	0.0111111
vvi161s10g00042	0.307692	0.010989	0	0.318681	0.021978	0.010989
vvi161s10g00043	0.304348	0.0108696	0	0.326087	0.0217391	0.0108696
vvi161s10g00044	0.301075	0.0107527	0	0.333333	0.0215054	0.0107527
vvi161s10g00045	0.297872	0.0106383	0	0.340426	0.0212766	0.0106383
vvi161s10g00046	0.294737	0.0105263	0	0.347368	0.0210526	0.0105263
vvi161s10g00047	0.302083	0.0208333	0	0.354167	0.0208333	0.0208333
vvi161s10g00048	0.309278	0.0206186	0	0.360825	0.0309278	0.0206186
vvi161s10g00049	0.306122	0.0204082	0	0.367347	0.0408163	0.0306122
vvi161s10g00050	0.313131	0.030303	0	0.373737	0.040404	0.030303
vvi161s10g00051	0.31	0.03	0	0.37	0.04	0.03
vvi161s10g00052	0.32	0.03	0	0.38	0.04	0.03
vvi161s10g00053	0.33	0.03	0	0.39	0.04	0.03
vvi161s10g00054	0.34	0.03	0	0.38	0.04	0.04
vvi161s10g00055	0.34	0.03	0	0.38	0.04	0.04
vvi161s10g00056	0.34	0.03	0	0.37	0.04	0.04
vvi161s10g00057	0.33	0.03	0	0.36	0.04	0.04
vvi161s10g00058	0.32	0.03	0	0.35	0.04	0.04
vvi161s10g00059	0.33	0.03	0	0.35	0.04	0.04
vvi161s10g00060	0.32	0.03	0	0.36	0.04	0.04
vvi161s10g00061	0.32	0.03	0	0.36	0.04	0.04
vvi161s10g00062	0.32	0.03	0	0.36	0.04	0.04
vvi161s10g00063	0.31	0.03	0	0.36	0.04	0.04
vvi161s10g00064	0.3	0.03	0	0.37	0.04	0.04
vvi161s10g00065	0.3	0.04	0	0.37	0.04	0.04
vvi161s10g00066	0.3	0.04	0	0.38	0.04	0.04
vvi161s10g00067	0.31	0.04	0	0.38	0.04	0.04
vvi161s10g00068	0.3	0.04	0	0.38	0.04	0.04
vvi161s10g00069	0.31	0.04	0	0.39	0.04	0.04
vvi161s10g00070	0.32	0.04	0	0.39	0.04	0.04
vvi161s10g00071	0.33	0.05	0	0.39	0.04	0.04
vvi161s10g00072	0.33	0.05	0	0.39	0.04	0.04
vvi161s10g00073	0.33	0.05	0	0.38	0.04	0.04
vvi161s10g00074	0.34	0.05	0	0.39	0.04	0.05
vvi161s10g00075	0.34	0.05	0	0.39	0.05	0.06
vvi161s10g00076	0.35	0.05	0	0.4	0.05	0.07
vvi161s10g00077	0.35	0.05	0	0.4	0.05	0.07
vvi161s10g00078	0.35	0.05	0	0.41	0.05	0.07
vvi161s10g00079	0.36	0.05	0	0.42	0.05	0.08
vvi161s10g00080	0.36	0.05	0	0.41	0.05	0.08
vvi161s10g00081	0.37	0.05	0	0.41	0.05	0.08
vvi161s10g00082	0.38	0.05	0	0.42	0.05	0.08
vvi161s10g00083	0.38	0.05	0	0.43	0.05	0.08
vvi161s10g00084	0.38	0.05	0	0.43	0.05	0.09
vvi161s10g00085	0.38	0.05	0	0.44	0.05	0.09
vvi161s10g00086	0.38	0.05	0	0.44	0.05	0.1
vvi161s10g00087	0.38	0.05	0	0.44	0.05	0.1
vvi161s10g00088	0.37	0.05	0	0.44	0.05	0.1
vvi161s10g00089	0.37	0.05	0	0.45	0.06	0.1
vvi161s10g00090	0.36	0.06	0	0.45	0.06	0.1
vvi161s10g00091	0.36	0.06	0	0.46	0.06	0.1
vvi161s10g00092	0.36	0.06	0	0.46	0.06	0.1
vvi161s10g00093	0.36	0.06	0	0.45	0.06	0.1
vvi161s10g00094	0.36	0.06	0	0.45	0.06	0.1
vvi161s10g00095	0.37	0.06	0	0.45	0.06	0.11
vvi161s10g00096	0.38	0.06	0	0.45	0.06	0.12
vvi161s10g00097	0.37	0.06	0	0.46	0.06	0.12
vvi161s10g00098	0.36	0.06	0	0.47	0.06	0.12
vvi161s10g00099	0.35	0.06	0	0.48	0.06	0.12
vvi161s10g00100	0.35	0.06	0	0.48	0.06	0.12
vvi161s10g00101	0.35	0.06	0	0.48	0.06	0.12
vvi161s10g00102	0.36	0.06	0	0.49	0.06	0.12
vvi161s10g00103	0.37	0.06	0	0.49	0.06	0.12
vvi161s10g00104	0.37	0.06	0	0.49	0.06	0.12
vvi161s10g00105	0.36	0.06	0	0.48	0.06	0.12
vvi161s10g00106	0.36	0.06	0	0.47	0.06	0.12
vvi161s10g00107	0.35	0.06	0	0.46	0.06	0.12
vvi161s10g00108	0.35	0.06	0	0.45	0.06	0.12
vvi161s10g00109	0.35	0.06	0.01	0.45	0.06	0.12
vvi161s10g00110	0.34	0.06	0.01	0.44	0.06	0.12
vvi161s10g00111	0.33	0.06	0.01	0.44	0.06	0.12
vvi161s10g00112	0.32	0.06	0.02	0.44	0.06	0.12
vvi161s10g00113	0.31	0.06	0.02	0.44	0.06	0.12
vvi161s10g00114	0.3	0.06	0.02	0.43	0.06	0.12
vvi161s10g00115	0.29	0.06	0.02	0.43	0.06	0.12
vvi161s10g00116	0.29	0.06	0.02	0.43	0.06	0.12
vvi161s10g00117	0.29	0.06	0.02	0.44	0.06	0.12
vvi161s10g00118	0.3	0.06	0.02	0.44	0.06	0.12
vvi161s10g00119	0.3	0.06	0.02	0.43	0.06	0.12
vvi161s10g00120	0.3	0.06	0.02	0.42	0.06	0.12
vvi161s10g00121	0.3	0.06	0.02	0.42	0.06	0.12
vvi161s10g00122	0.29	0.06	0.02	0.41	0.06	0.12
vvi161s10g00123	0.28	0.06	0.02	0.41	0.06	0.12
vvi161s10g00124	0.28	0.06	0.02	0.41	0.06	0.12
vvi161s10g00125	0.28	0.06	0.02	0.41	0.06	0.12
vvi161s10g00126	0.28	0.06	0.02	0.41	0.06	0.12
vvi161s10g00127	0.28	0.06	0.02	0.41	0.06	0.12
vvi161s10g00128	0.28	0.06	0.02	0.41	0.05	0.12
vvi161s10g00129	0.28	0.06	0.02	0.41	0.05	0.12
vvi161s10g00130	0.28	0.06	0.02	0.41	0.05	0.12
vvi161s10g00131	0.28	0.05	0.02	0.41	0.05	0.12
vvi161s10g00132	0.28	0.05	0.02	0.41	0.05	0.12
vvi161s10g00133	0.28	0.05	0.02	0.41	0.05	0.12
vvi161s10g00134	0.28	0.05	0.02	0.41	0.04	0.12
vvi161s10g00135	0.28	0.05	0.02	0.41	0.04	0.12
vvi161s10g00136	0.27	0.05	0.02	0.41	0.04	0.11
vvi161s10g00137	0.27	0.05	0.02	0.41	0.04	0.11
vvi161s10g00138	0.27	0.05	0.02	0.41	0.04	0.11
vvi161s10g00139	0.27	0.05	0.02	0.41	0.04	0.11
vvi161s10g00140	0.27	0.05	0.02	0.41	0.04	0.11
vvi161s10g00141	0.27	0.05	0.02	0.41	0.04	0.11
vvi161s10g00142	0.27	0.05	0.02	0.4	0.04	0.11
vvi161s10g00143	0.27	0.05	0.02	0.39	0.04	0.11
vvi161s10g00144	0.27	0.05	0.02	0.38	0.04	0.11
vvi161s10g00145	0.27	0.05	0.02	0.37	0.04	0.11
vvi161s10g00146	0.27	0.05	0.02	0.36	0.04	0.11
vvi161s10g00147	0.26	0.04	0.02	0.35	0.04	0.1
vvi161s10g00148	0.26	0.04	0.02	0.34	0.03	0.1
vvi161s10g00149	0.26	0.04	0.02	0.34	0.02	0.09
vvi161s10g00150	0.26	0.03	0.03	0.33	0.02	0.09
vvi161s10g00151	0.27	0.03	0.03	0.34	0.02	0.09
vvi161s10g00152	0.26	0.03	0.04	0.33	0.02	0.09
vvi161s10g00153	0.26	0.03	0.05	0.33	0.02	0.09
vvi161s10g00154	0.25	0.03	0.05	0.34	0.02	0.08
vvi161s10g00155	0.25	0.03	0.05	0.35	0.02	0.09
vvi161s10g00156	0.25	0.03	0.05	0.35	0.02	0.09
vvi161s10g00157	0.25	0.03	0.05	0.35	0.02	0.09
vvi161s10g00158	0.25	0.03	0.05	0.35	0.02	0.09
vvi161s10g00159	0.24	0.03	0.05	0.35	0.02	0.09
vvi161s10g00160	0.25	0.03	0.05	0.35	0.02	0.09
vvi161s10g00161	0.25	0.03	0.05	0.36	0.02	0.09
vvi161s10g00162	0.26	0.03	0.05	0.36	0.02	0.09
vvi161s10g00163	0.26	0.03	0.06	0.36	0.02	0.09
vvi161s10g00164	0.26	0.03	0.06	0.35	0.02	0.09
vvi161s10g00165	0.25	0.02	0.06	0.35	0.02	0.09
vvi161s10g00166	0.25	0.02	0.06	0.35	0.02	0.09
vvi161s10g00167	0.25	0.02	0.06	0.34	0.02	0.09
vvi161s10g00168	0.26	0.02	0.06	0.34	0.02	0.09
vvi161s10g00169	0.26	0.02	0.06	0.33	0.02	0.09
vvi161s10g00170	0.25	0.02	0.07	0.32	0.02	0.09
vvi161s10g00171	0.25	0.01	0.07	0.31	0.02	0.09
vvi161s10g00172	0.26	0.01	0.07	0.32	0.02	0.1
vvi161s10g00173	0.26	0.01	0.07	0.32	0.02	0.1
vvi161s10g00174	0.26	0.01	0.07	0.31	0.02	0.09
vvi161s10g00175	0.26	0.01	0.07	0.31	0.01	0.08
vvi161s10g00176	0.25	0.01	0.07	0.31	0.01	0.07
vvi161s10g00177	0.25	0.01	0.07	0.31	0.01	0.07
vvi161s10g00178	0.26	0.01	0.07	0.3	0.01	0.07
vvi161s10g00179	0.26	0.01	0.07	0.29	0.01	0.06
vvi161s10g00180	0.27	0.01	0.07	0.29	0.01	0.06
vvi161s10g00181	0.26	0.01	0.07	0.29	0.01	0.06
vvi161s10g00182	0.25	0.01	0.07	0.28	0.01	0.06
vvi161s10g00183	0.26	0.01	0.07	0.28	0.01	0.07
vvi161s10g00184	0.26	0.01	0.07	0.27	0.01	0.06
vvi161s10g00185	0.25	0.01	0.07	0.26	0.01	0.06
vvi161s10g00186	0.25	0.01	0.07	0.26	0.01	0.05
vvi161s10g00187	0.26	0.01	0.07	0.26	0.01	0.06
vvi161s10g00188	0.26	0.01	0.07	0.26	0.01	0.06
vvi161s10g00189	0.26	0.01	0.07	0.25	0	0.06
vvi161s10g00190	0.27	0	0.07	0.25	0	0.07
vvi161s10g00191	0.27	0	0.07	0.24	0	0.07
vvi161s10g00192	0.27	0	0.07	0.24	0	0.07
vvi161s10g00193	0.27	0	0.07	0.24	0	0.07
vvi161s10g00194	0.27	0	0.07	0.23	0	0.07
vvi161s10g00195	0.26	0	0.07	0.23	0	0.06
vvi161s10g00196	0.26	0	0.07	0.23	0	0.05
vvi161s10g00197	0.26	0	0.07	0.22	0	0.05
vvi161s10g00198	0.26	0	0.07	0.21	0	0.05
vvi161s10g00199	0.26	0	0.07	0.21	0	0.05
vvi161s10g00200	0.26	0	0.07	0.21	0	0.05
vvi161s10g00201	0.26	0	0.07	0.21	0	0.05
vvi161s10g00202	0.25	0	0.07	0.2	0	0.05
vvi161s10g00203	0.24	0	0.07	0.19	0	0.05
vvi161s10g00204	0.24	0	0.07	0.18	0	0.05
vvi161s10g00205	0.24	0	0.07	0.18	0	0.05
vvi161s10g00206	0.24	0	0.07	0.18	0	0.05
vvi161s10g00207	0.24	0	0.07	0.18	0	0.05
vvi161s10g00208	0.24	0	0.07	0.18	0	0.05
vvi161s10g00209	0.24	0	0.06	0.18	0	0.05
vvi161s10g00210	0.24	0	0.06	0.19	0	0.05
vvi161s10g00211	0.24	0	0.06	0.2	0	0.05
vvi161s10g00212	0.24	0	0.05	0.2	0	0.05
vvi161s10g00213	0.24	0	0.05	0.21	0	0.05
vvi161s10g00214	0.24	0	0.05	0.21	0	0.06
vvi161s10g00215	0.24	0	0.05	0.21	0	0.06
vvi161s10g00216	0.24	0	0.05	0.2	0.01	0.06
vvi161s10g00217	0.23	0	0.05	0.19	0.02	0.06
vvi161s10g00218	0.22	0	0.05	0.19	0.02	0.06
vvi161s10g00219	0.22	0	0.05	0.2	0.02	0.06
vvi161s10g00220	0.22	0	0.05	0.21	0.02	0.06
vvi161s10g00221	0.22	0	0.05	0.22	0.02	0.06
vvi161s10g00222	0.22	0	0.05	0.22	0.02	0.06
vvi161s10g00223	0.22	0	0.05	0.22	0.02	0.07
vvi161s10g00224	0.22	0	0.05	0.22	0.02	0.08
vvi161s10g00225	0.22	0	0.05	0.23	0.02	0.09
vvi161s10g00226	0.22	0	0.05	0.23	0.02	0.09
vvi161s10g00227	0.22	0	0.05	0.24	0.02	0.09
vvi161s10g00228	0.22	0	0.05	0.24	0.02	0.09
vvi161s10g00229	0.22	0	0.05	0.25	0.02	0.09
vvi161s10g00230	0.22	0	0.05	0.25	0.02	0.09
vvi161s10g00231	0.22	0	0.05	0.26	0.02	0.09
vvi161s10g00232	0.22	0	0.05	0.27	0.02	0.1
vvi161s10g00233	0.22	0	0.05	0.28	0.02	0.1
vvi161s10g00234	0.22	0	0.05	0.29	0.02	0.1
vvi161s10g00235	0.22	0	0.05	0.29	0.02	0.1
vvi161s10g00236	0.22	0	0.05	0.29	0.02	0.1
vvi161s10g00237	0.22	0	0.05	0.29	0.02	0.1
vvi161s10g00238	0.22	0	0.05	0.29	0.02	0.1
vvi161s10g00239	0.22	0	0.05	0.29	0.02	0.1
vvi161s10g00240	0.22	0	0.05	0.29	0.02	0.1
vvi161s10g00241	0.22	0	0.05	0.29	0.02	0.1
vvi161s10g00242	0.22	0	0.05	0.29	0.02	0.1
vvi161s10g00243	0.22	0	0.05	0.29	0.02	0.1
vvi161s10g00244	0.22	0	0.05	0.29	0.02	0.1
vvi161s10g00245	0.22	0	0.05	0.29	0.02	0.1
vvi161s10g00246	0.22	0	0.05	0.29	0.02	0.1
vvi161s10g00247	0.22	0	0.05	0.29	0.02	0.1
vvi161s10g00248	0.21	0	0.05	0.29	0.02	0.1
vvi161s10g00249	0.21	0	0.05	0.29	0.02	0.1
vvi161s10g00250	0.2	0	0.04	0.3	0.02	0.1
vvi161s10g00251	0.19	0	0.04	0.3	0.02	0.1
vvi161s10g00252	0.19	0	0.03	0.31	0.02	0.11
vvi161s10g00253	0.18	0	0.02	0.3	0.02	0.11
vvi161s10g00254	0.18	0	0.02	0.3	0.02	0.11
vvi161s10g00255	0.18	0	0.02	0.29	0.02	0.1
vvi161s10g00256	0.18	0	0.02	0.29	0.03	0.1
vvi161s10g00257	0.18	0	0.02	0.3	0.03	0.1
vvi161s10g00258	0.18	0	0.02	0.3	0.04	0.11
vvi161s10g00259	0.18	0	0.02	0.29	0.04	0.11
vvi161s10g00260	0.17	0	0.02	0.29	0.04	0.11
vvi161s10g00261	0.16	0	0.02	0.29	0.04	0.11
vvi161s10g00262	0.15	0	0.02	0.3	0.04	0.11
vvi161s10g00263	0.15	0	0.01	0.3	0.04	0.12
vvi161s10g00264	0.15	0	0.01	0.3	0.04	0.13
vvi161s10g00265	0.15	0	0.01	0.3	0.04	0.13
vvi161s10g00266	0.15	0	0.01	0.29	0.04	0.13
vvi161s10g00267	0.14	0	0.01	0.29	0.04	0.13
vvi161s10g00268	0.13	0	0.01	0.3	0.04	0.13
vvi161s10g00269	0.12	0	0.01	0.31	0.04	0.13
vvi161s10g00270	0.12	0	0	0.32	0.04	0.13
vvi161s10g00271	0.11	0	0	0.32	0.04	0.13
vvi161s10g00272	0.1	0	0	0.32	0.04	0.12
vvi161s10g00273	0.1	0	0	0.33	0.04	0.12
vvi161s10g00274	0.09	0	0	0.34	0.05	0.12
vvi161s10g00275	0.09	0	0	0.35	0.06	0.12
vvi161s10g00276	0.09	0	0	0.34	0.06	0.12
vvi161s10g00277	0.09	0	0	0.34	0.06	0.12
vvi161s10g00278	0.08	0	0	0.34	0.06	0.12
vvi161s10g00279	0.07	0	0	0.34	0.06	0.12
vvi161s10g00280	0.06	0	0	0.34	0.06	0.12
vvi161s10g00281	0.06	0	0	0.34	0.06	0.12
vvi161s10g00282	0.06	0	0	0.34	0.06	0.12
vvi161s10g00283	0.05	0	0	0.33	0.06	0.11
vvi161s10g00284	0.05	0	0	0.33	0.07	0.11
vvi161s10g00285	0.06	0	0	0.34	0.07	0.11
vvi161s10g00286	0.06	0	0	0.34	0.07	0.11
vvi161s10g00287	0.05	0	0	0.34	0.07	0.1
vvi161s10g00288	0.05	0	0	0.35	0.07	0.1
vvi161s10g00289	0.05	0	0	0.36	0.08	0.1
vvi161s10g00290	0.04	0	0	0.36	0.08	0.09
vvi161s10g00291	0.05	0	0	0.37	0.08	0.09
vvi161s10g00292	0.05	0	0	0.38	0.08	0.09
vvi161s10g00293	0.05	0	0	0.39	0.08	0.09
vvi161s10g00294	0.04	0	0	0.39	0.08	0.09
vvi161s10g00295	0.04	0	0	0.4	0.09	0.09
vvi161s10g00296	0.03	0	0	0.4	0.09	0.09
vvi161s10g00297	0.04	0	0	0.41	0.09	0.09
vvi161s10g00298	0.04	0	0	0.42	0.09	0.09
vvi161s10g00299	0.04	0	0	0.41	0.09	0.09
vvi161s10g00300	0.04	0	0	0.41	0.09	0.1
vvi161s10g00301	0.04	0	0	0.42	0.09	0.1
vvi161s10g00302	0.04	0	0	0.42	0.09	0.11
vvi161s10g00303	0.04	0	0	0.43	0.09	0.11
vvi161s10g00304	0.04	0	0	0.43	0.09	0.11
vvi161s10g00305	0.04	0	0	0.43	0.09	0.11
vvi161s10g00306	0.04	0	0	0.43	0.09	0.11
vvi161s10g00307	0.04	0	0	0.44	0.09	0.11
vvi161s10g00308	0.04	0	0	0.45	0.09	0.11
vvi161s10g00309	0.04	0	0	0.45	0.09	0.11
vvi161s10g00310	0.04	0	0	0.45	0.09	0.11
vvi161s10g00311	0.04	0	0	0.44	0.09	0.11
vvi161s10g00312	0.04	0	0	0.43	0.09	0.11
vvi161s10g00313	0.04	0	0	0.42	0.09	0.11
vvi161s10g00314	0.04	0	0	0.42	0.09	0.1
vvi161s10g00315	0.04	0	0	0.42	0.09	0.1
vvi161s10g00316	0.04	0	0	0.42	0.08	0.1
vvi161s10g00317	0.04	0	0	0.42	0.07	0.1
vvi161s10g00318	0.04	0	0	0.42	0.07	0.1
vvi161s10g00319	0.04	0	0	0.41	0.07	0.1
vvi161s10g00320	0.04	0	0	0.4	0.07	0.1
vvi161s10g00321	0.04	0	0	0.39	0.07	0.1
vvi161s10g00322	0.04	0	0	0.39	0.07	0.1
vvi161s10g00323	0.04	0	0	0.39	0.07	0.09
vvi161s10g00324	0.04	0	0	0.39	0.07	0.08
vvi161s10g00325	0.04	0	0	0.38	0.07	0.07
vvi161s10g00326	0.04	0	0	0.38	0.07	0.07
vvi161s10g00327	0.04	0	0	0.37	0.07	0.07
vvi161s10g00328	0.04	0	0	0.37	0.07	0.07
vvi161s10g00329	0.05	0	0	0.36	0.07	0.07
vvi161s10g00330	0.05	0	0	0.36	0.07	0.07
vvi161s10g00331	0.05	0	0	0.35	0.07	0.07
vvi161s10g00332	0.05	0	0	0.34	0.07	0.06
vvi161s10g00333	0.05	0	0	0.33	0.07	0.06
vvi161s10g00334	0.05	0	0	0.32	0.07	0.06
vvi161s10g00335	0.05	0	0	0.32	0.07	0.06
vvi161s10g00336	0.05	0	0	0.32	0.07	0.06
vvi161s10g00337	0.05	0	0	0.32	0.07	0.06
vvi161s10g00338	0.05	0	0	0.32	0.07	0.06
vvi161s10g00339	0.05	0	0	0.32	0.07	0.06
vvi161s10g00340	0.05	0	0	0.32	0.07	0.06
vvi161s10g00341	0.06	0	0	0.32	0.07	0.06
vvi161s10g00342	0.07	0	0	0.32	0.07	0.06
vvi161s10g00343	0.07	0	0	0.32	0.07	0.06
vvi161s10g00344	0.07	0	0	0.32	0.07	0.06
vvi161s10g00345	0.07	0	0	0.33	0.07	0.06
vvi161s10g00346	0.08	0.01	0	0.34	0.08	0.07
vvi161s10g00347	0.08	0.01	0	0.35	0.08	0.07
vvi161s10g00348	0.09	0.02	0	0.36	0.08	0.07
vvi161s10g00349	0.09	0.02	0	0.35	0.08	0.07
vvi161s10g00350	0.1	0.02	0	0.35	0.08	0.07
vvi161s10g00351	0.1	0.02	0	0.34	0.09	0.08
vvi161s10g00352	0.1	0.02	0	0.33	0.09	0.07
vvi161s10g00353	0.1	0.02	0	0.33	0.09	0.08
vvi161s10g00354	0.1	0.02	0	0.32	0.09	0.08
vvi161s10g00355	0.1	0.02	0	0.32	0.09	0.08
vvi161s10g00356	0.1	0.03	0	0.33	0.08	0.08
vvi161s10g00357	0.1	0.03	0	0.32	0.08	0.08
vvi161s10g00358	0.1	0.04	0	0.32	0.07	0.07
vvi161s10g00359	0.1	0.04	0	0.32	0.07	0.07
vvi161s10g00360	0.1	0.04	0	0.31	0.07	0.07
vvi161s10g00361	0.1	0.04	0	0.3	0.07	0.07
vvi161s10g00362	0.1	0.04	0	0.3	0.07	0.07
vvi161s10g00363	0.1	0.04	0	0.31	0.08	0.07
vvi161s10g00364	0.1	0.04	0	0.32	0.08	0.06
vvi161s10g00365	0.11	0.04	0	0.32	0.09	0.06
vvi161s10g00366	0.12	0.04	0	0.33	0.1	0.07
vvi161s10g00367	0.12	0.04	0	0.33	0.1	0.07
vvi161s10g00368	0.12	0.04	0	0.32	0.1	0.07
vvi161s10g00369	0.12	0.04	0	0.31	0.1	0.07
vvi161s10g00370	0.12	0.04	0	0.3	0.1	0.07
vvi161s10g00371	0.12	0.04	0	0.31	0.1	0.07
vvi161s10g00372	0.12	0.04	0	0.3	0.1	0.07
vvi161s10g00373	0.12	0.04	0	0.29	0.1	0.07
vvi161s10g00374	0.12	0.04	0	0.28	0.09	0.07
vvi161s10g00375	0.13	0.05	0	0.27	0.08	0.07
vvi161s10g00376	0.13	0.05	0	0.28	0.08	0.07
vvi161s10g00377	0.14	0.06	0	0.29	0.08	0.07
vvi161s10g00378	0.15	0.06	0	0.3	0.08	0.07
vvi161s10g00379	0.16	0.07	0	0.31	0.08	0.07
vvi161s10g00380	0.17	0.07	0	0.32	0.08	0.07
vvi161s10g00381	0.17	0.07	0	0.32	0.08	0.07
vvi161s10g00382	0.18	0.07	0	0.32	0.08	0.07
vvi161s10g00383	0.18	0.07	0	0.32	0.08	0.07
vvi161s10g00384	0.18	0.07	0	0.32	0.07	0.07
vvi161s10g00385	0.17	0.08	0	0.31	0.07	0.07
vvi161s10g00386	0.18	0.09	0	0.31	0.07	0.07
vvi161s10g00387	0.18	0.09	0	0.31	0.07	0.07
vvi161s10g00388	0.18	0.09	0	0.3	0.07	0.07
vvi161s10g00389	0.17	0.09	0	0.29	0.06	0.07
vvi161s10g00390	0.18	0.1	0	0.29	0.06	0.07
vvi161s10g00391	0.17	0.1	0	0.28	0.06	0.07
vvi161s10g00392	0.18	0.1	0	0.28	0.06	0.07
vvi161s10g00393	0.19	0.1	0	0.27	0.06	0.07
vvi161s10g00394	0.2	0.1	0	0.27	0.06	0.08
vvi161s10g00395	0.21	0.1	0	0.26	0.05	0.08
vvi161s10g00396	0.21	0.1	0	0.25	0.05	0.08
vvi161s10g00397	0.21	0.1	0	0.24	0.05	0.08
vvi161s10g00398	0.21	0.1	0	0.23	0.05	0.08
vvi161s10g00399	0.21	0.1	0	0.23	0.05	0.08
vvi161s10g00400	0.21	0.1	0	0.23	0.05	0.07
vvi161s10g00401	0.21	0.1	0	0.22	0.05	0.07
vvi161s10g00402	0.21	0.1	0	0.22	0.05	0.06
vvi161s10g00403	0.22	0.1	0	0.21	0.05	0.07
vvi161s10g00404	0.23	0.1	0	0.22	0.05	0.08
vvi161s10g00405	0.23	0.11	0	0.23	0.05	0.09
vvi161s10g00406	0.24	0.11	0	0.23	0.05	0.09
vvi161s10g00407	0.24	0.11	0	0.23	0.05	0.09
vvi161s10g00408	0.25	0.11	0	0.22	0.05	0.1
vvi161s10g00409	0.26	0.11	0	0.22	0.05	0.1
vvi161s10g00410	0.27	0.11	0	0.22	0.05	0.1
vvi161s10g00411	0.28	0.11	0	0.23	0.05	0.1
vvi161s10g00412	0.28	0.11	0	0.23	0.05	0.1
vvi161s10g00413	0.29	0.12	0	0.24	0.05	0.1
vvi161s10g00414	0.3	0.12	0	0.24	0.06	0.1
vvi161s10g00415	0.3	0.12	0	0.24	0.06	0.1
vvi161s10g00416	0.3	0.12	0	0.24	0.06	0.1
vvi161s10g00417	0.3	0.12	0	0.24	0.06	0.1
vvi161s10g00418	0.31	0.13	0	0.25	0.06	0.1
vvi161s10g00419	0.32	0.13	0	0.25	0.06	0.1
vvi161s10g00420	0.32	0.13	0	0.25	0.06	0.1
vvi161s10g00421	0.32	0.13	0	0.26	0.06	0.1
vvi161s10g00422	0.33	0.14	0	0.27	0.07	0.1
vvi161s10g00423	0.33	0.14	0	0.27	0.07	0.1
vvi161s10g00424	0.33	0.14	0	0.27	0.07	0.1
vvi161s10g00425	0.33	0.14	0	0.27	0.07	0.1
vvi161s10g00426	0.34	0.14	0	0.27	0.07	0.1
vvi161s10g00427	0.35	0.14	0	0.28	0.07	0.1
vvi161s10g00428	0.36	0.14	0	0.29	0.07	0.1
vvi161s10g00429	0.36	0.14	0	0.3	0.07	0.1
vvi161s10g00430	0.37	0.14	0	0.3	0.08	0.1
vvi161s10g00431	0.38	0.14	0	0.31	0.08	0.1
vvi161s10g00432	0.39	0.14	0	0.31	0.08	0.1
vvi161s10g00433	0.39	0.14	0	0.31	0.08	0.1
vvi161s10g00434	0.4	0.14	0	0.32	0.08	0.1
vvi161s10g00435	0.41	0.14	0	0.33	0.08	0.1
vvi161s10g00436	0.41	0.14	0	0.33	0.09	0.1
vvi161s10g00437	0.41	0.14	0	0.33	0.09	0.1
vvi161s10g00438	0.41	0.14	0	0.33	0.09	0.1
vvi161s10g00439	0.41	0.14	0	0.33	0.09	0.1
vvi161s10g00440	0.41	0.14	0	0.33	0.09	0.1
vvi161s10g00441	0.4	0.15	0	0.33	0.09	0.11
vvi161s10g00442	0.39	0.15	0	0.34	0.09	0.11
vvi161s10g00443	0.39	0.15	0	0.34	0.09	0.11
vvi161s10g00444	0.39	0.15	0	0.34	0.09	0.11
vvi161s10g00445	0.39	0.15	0	0.33	0.09	0.11
vvi161s10g00446	0.39	0.14	0	0.32	0.08	0.1
vvi161s10g00447	0.4	0.15	0	0.32	0.08	0.1
vvi161s10g00448	0.39	0.14	0	0.31	0.08	0.1
vvi161s10g00449	0.39	0.14	0	0.31	0.08	0.1
vvi161s10g00450	0.39	0.15	0	0.31	0.08	0.11
vvi161s10g00451	0.4	0.16	0	0.31	0.07	0.11
vvi161s10g00452	0.4	0.16	0	0.31	0.07	0.11
vvi161s10g00453	0.4	0.16	0	0.31	0.07	0.1
vvi161s10g00454	0.4	0.16	0	0.32	0.07	0.1
vvi161s10g00455	0.4	0.16	0	0.33	0.07	0.1
vvi161s10g00456	0.4	0.15	0	0.32	0.07	0.1
vvi161s10g00457	0.4	0.15	0	0.32	0.07	0.11
vvi161s10g00458	0.41	0.14	0	0.32	0.07	0.12
vvi161s10g00459	0.41	0.15	0	0.33	0.07	0.12
vvi161s10g00460	0.41	0.15	0	0.33	0.07	0.12
vvi161s10g00461	0.41	0.15	0	0.33	0.07	0.12
vvi161s10g00462	0.41	0.15	0	0.32	0.07	0.12
vvi161s10g00463	0.41	0.16	0	0.32	0.06	0.11
vvi161s10g00464	0.42	0.16	0	0.32	0.07	0.11
vvi161s10g00465	0.41	0.16	0	0.32	0.06	0.11
vvi161s10g00466	0.41	0.16	0	0.32	0.05	0.1
vvi161s10g00467	0.41	0.16	0	0.33	0.05	0.1
vvi161s10g00468	0.42	0.16	0	0.33	0.05	0.1
vvi161s10g00469	0.42	0.16	0	0.33	0.06	0.1
vvi161s10g00470	0.42	0.16	0	0.33	0.06	0.1
vvi161s10g00471	0.43	0.17	0	0.33	0.07	0.1
vvi161s10g00472	0.43	0.17	0	0.34	0.07	0.1
vvi161s10g00473	0.44	0.17	0	0.34	0.07	0.1
vvi161s10g00474	0.44	0.17	0	0.35	0.07	0.1
vvi161s10g00475	0.44	0.16	0	0.36	0.07	0.1
vvi161s10g00476	0.45	0.16	0	0.35	0.07	0.1
vvi161s10g00477	0.45	0.15	0	0.35	0.07	0.1
vvi161s10g00478	0.45	0.15	0	0.34	0.07	0.1
vvi161s10g00479	0.44	0.14	0	0.33	0.07	0.1
vvi161s10g00480	0.43	0.14	0	0.32	0.07	0.1
vvi161s10g00481	0.44	0.14	0	0.32	0.07	0.1
vvi161s10g00482	0.43	0.14	0	0.32	0.07	0.1
vvi161s10g00483	0.43	0.15	0	0.33	0.07	0.11
vvi161s10g00484	0.43	0.15	0	0.33	0.07	0.11
vvi161s10g00485	0.44	0.14	0	0.33	0.07	0.11
vvi161s10g00486	0.44	0.13	0.01	0.33	0.07	0.11
vvi161s10g00487	0.45	0.13	0.01	0.33	0.07	0.11
vvi161s10g00488	0.46	0.13	0.01	0.33	0.07	0.11
vvi161s10g00489	0.46	0.13	0.01	0.33	0.07	0.11
vvi161s10g00490	0.46	0.12	0.01	0.33	0.07	0.11
vvi161s10g00491	0.47	0.12	0.01	0.34	0.07	0.11
vvi161s10g00492	0.47	0.12	0.02	0.33	0.07	0.12
vvi161s10g00493	0.46	0.12	0.02	0.34	0.07	0.12
vvi161s10g00494	0.46	0.12	0.02	0.35	0.07	0.11
vvi161s10g00495	0.45	0.12	0.02	0.35	0.08	0.11
vvi161s10g00496	0.45	0.12	0.02	0.36	0.08	0.11
vvi161s10g00497	0.44	0.12	0.02	0.37	0.08	0.11
vvi161s10g00498	0.45	0.12	0.02	0.38	0.08	0.11
vvi161s10g00499	0.46	0.12	0.02	0.38	0.08	0.11
vvi161s10g00500	0.47	0.12	0.02	0.39	0.08	0.11
vvi161s10g00501	0.48	0.12	0.02	0.4	0.08	0.11
vvi161s10g00502	0.49	0.13	0.02	0.41	0.08	0.11
vvi161s10g00503	0.49	0.13	0.02	0.41	0.08	0.1
vvi161s10g00504	0.49	0.13	0.02	0.41	0.08	0.09
vvi161s10g00505	0.49	0.12	0.02	0.41	0.08	0.08
vvi161s10g00506	0.49	0.12	0.03	0.42	0.08	0.08
vvi161s10g00507	0.5	0.12	0.03	0.41	0.08	0.08
vvi161s10g00508	0.49	0.12	0.03	0.41	0.08	0.07
vvi161s10g00509	0.48	0.12	0.03	0.41	0.08	0.08
vvi161s10g00510	0.47	0.12	0.03	0.41	0.08	0.08
vvi161s10g00511	0.47	0.12	0.03	0.41	0.08	0.08
vvi161s10g00512	0.48	0.12	0.03	0.42	0.08	0.08
vvi161s10g00513	0.47	0.11	0.03	0.42	0.09	0.08
vvi161s10g00514	0.47	0.11	0.03	0.42	0.08	0.08
vvi161s10g00515	0.48	0.11	0.03	0.42	0.08	0.08
vvi161s10g00516	0.49	0.11	0.03	0.42	0.08	0.08
vvi161s10g00517	0.5	0.11	0.03	0.42	0.08	0.08
vvi161s10g00518	0.5	0.1	0.03	0.41	0.08	0.08
vvi161s10g00519	0.5	0.1	0.04	0.41	0.08	0.08
vvi161s10g00520	0.5	0.1	0.04	0.41	0.08	0.08
vvi161s10g00521	0.51	0.1	0.04	0.41	0.09	0.08
vvi161s10g00522	0.5	0.09	0.05	0.41	0.08	0.09
vvi161s10g00523	0.5	0.09	0.05	0.41	0.08	0.09
vvi161s10g00524	0.5	0.09	0.05	0.41	0.08	0.09
vvi161s10g00525	0.5	0.09	0.05	0.42	0.08	0.09
vvi161s10g00526	0.49	0.09	0.05	0.43	0.08	0.09
vvi161s10g00527	0.48	0.09	0.05	0.42	0.08	0.09
vvi161s10g00528	0.47	0.09	0.06	0.41	0.08	0.1
vvi161s10g00529	0.46	0.09	0.06	0.4	0.08	0.1
vvi161s10g00530	0.45	0.1	0.06	0.41	0.08	0.1
vvi161s10g00531	0.45	0.1	0.06	0.4	0.08	0.11
vvi161s10g00532	0.44	0.11	0.06	0.41	0.09	0.11
vvi161s10g00533	0.44	0.11	0.06	0.41	0.09	0.11
vvi161s10g00534	0.43	0.11	0.06	0.41	0.09	0.11
vvi161s10g00535	0.43	0.11	0.06	0.41	0.09	0.11
vvi161s10g00536	0.44	0.11	0.06	0.41	0.08	0.11
vvi161s10g00537	0.44	0.11	0.07	0.41	0.09	0.12
vvi161s10g00538	0.44	0.11	0.07	0.41	0.09	0.12
vvi161s10g00539	0.44	0.11	0.07	0.41	0.09	0.12
vvi161s10g00540	0.44	0.11	0.07	0.41	0.09	0.12
vvi161s10g00541	0.44	0.1	0.07	0.41	0.09	0.11
vvi161s10g00542	0.45	0.1	0.07	0.41	0.09	0.11
vvi161s10g00543	0.45	0.11	0.07	0.42	0.09	0.11
vvi161s10g00544	0.46	0.11	0.07	0.43	0.09	0.11
vvi161s10g00545	0.47	0.11	0.07	0.44	0.09	0.11
vvi161s10g00546	0.47	0.11	0.08	0.45	0.09	0.12
vvi161s10g00547	0.47	0.1	0.08	0.44	0.09	0.12
vvi161s10g00548	0.48	0.1	0.08	0.44	0.09	0.12
vvi161s10g00549	0.49	0.1	0.08	0.45	0.09	0.12
vvi161s10g00550	0.49	0.09	0.08	0.44	0.09	0.11
vvi161s10g00551	0.48	0.08	0.08	0.44	0.09	0.1
vvi161s10g00552	0.49	0.08	0.08	0.44	0.09	0.1
vvi161s10g00553	0.5	0.08	0.08	0.45	0.09	0.1
vvi161s10g00554	0.5	0.08	0.08	0.45	0.09	0.1
vvi161s10g00555	0.51	0.08	0.08	0.44	0.09	0.1
vvi161s10g00556	0.51	0.08	0.08	0.45	0.09	0.1
vvi161s10g00557	0.52	0.08	0.08	0.46	0.09	0.09
vvi161s10g00558	0.52	0.08	0.08	0.47	0.09	0.08
vvi161s10g00559	0.52	0.07	0.08	0.46	0.09	0.08
vvi161s10g00560	0.52	0.07	0.08	0.46	0.09	0.08
vvi161s10g00561	0.52	0.07	0.08	0.46	0.09	0.08
vvi161s10g00562	0.53	0.07	0.08	0.46	0.09	0.08
vvi161s10g00563	0.53	0.07	0.08	0.45	0.1	0.09
vvi161s10g00564	0.53	0.07	0.08	0.44	0.09	0.09
vvi161s10g00565	0.53	0.07	0.08	0.44	0.09	0.09
vvi161s10g00566	0.52	0.07	0.08	0.43	0.09	0.09
vvi161s10g00567	0.52	0.07	0.08	0.42	0.09	0.09
vvi161s10g00568	0.52	0.07	0.08	0.42	0.09	0.09
vvi161s10g00569	0.53	0.07	0.08	0.42	0.08	0.09
vvi161s10g00570	0.54	0.07	0.08	0.42	0.08	0.09
vvi161s10g00571	0.54	0.06	0.08	0.41	0.07	0.09
vvi161s10g00572	0.55	0.06	0.08	0.4	0.07	0.09
vvi161s10g00573	0.55	0.06	0.08	0.4	0.07	0.09
vvi161s10g00574	0.55	0.06	0.08	0.39	0.07	0.09
vvi161s10g00575	0.54	0.06	0.08	0.38	0.07	0.09
vvi161s10g00576	0.53	0.06	0.08	0.38	0.07	0.09
vvi161s10g00577	0.53	0.06	0.08	0.37	0.08	0.09
vvi161s10g00578	0.53	0.07	0.08	0.37	0.08	0.09
vvi161s10g00579	0.54	0.07	0.08	0.37	0.08	0.09
vvi161s10g00580	0.54	0.07	0.08	0.37	0.08	0.09
vvi161s10g00581	0.53	0.07	0.08	0.37	0.09	0.09
vvi161s10g00582	0.54	0.07	0.08	0.37	0.1	0.09
vvi161s10g00583	0.54	0.06	0.08	0.36	0.1	0.08
vvi161s10g00584	0.55	0.07	0.08	0.36	0.1	0.08
vvi161s10g00585	0.55	0.07	0.08	0.36	0.1	0.08
vvi161s10g00586	0.54	0.07	0.07	0.36	0.1	0.09
vvi161s10g00587	0.53	0.07	0.07	0.36	0.11	0.09
vvi161s10g00588	0.52	0.07	0.07	0.36	0.11	0.09
vvi161s10g00589	0.53	0.07	0.07	0.36	0.11	0.09
vvi161s10g00590	0.52	0.07	0.07	0.36	0.11	0.1
vvi161s10g00591	0.51	0.08	0.07	0.35	0.12	0.1
[truncated: 25,691 more rows]
