# Supplementary material for: Reshuffling of the ancestral core-eudicot genome shaped chromatin topology and epigenetic modification in Panax
Source: Nat Commun. 2022 Apr 7;13:1902. doi: 10.1038/s41467-022-29561-5 (PMC8989883; doi:10.1038/s41467-022-29561-5)
Supplement: Supplementary file 6 — Supplementary Data 3 [file 41467_2022_29561_MOESM6_ESM.xlsx]

## Sheet: Data 3
Supplementary Data 3. Collinear matrix of the protein-coding genes of the four Panax species.
Panax stipuleanatus		Panax ginseng subgenome A		Panax ginseng subgenome B		Panax japonicus subgenome A		Panax japonicus subgenome B		Panax quinquefolius subgenome A		Panax quinquefolius subgenome B
Chromosome ID	Gene ID	Chromosome ID	Gene ID	Chromosome ID	Gene ID	Chromosome ID	Gene ID	Chromosome ID	Gene ID	Chromosome ID	Gene ID	Chromosome ID	Gene ID
9	evm.TU.FRAGSCAFF_197.93	.	.	.	.	.	.	.	.	.	.	.	.
3	evm.TU.FRAGSCAFF_14.829	.	.	.	.	.	.	.	.	.	.	.	.
9	evm.TU.FRAGSCAFF_197.203	.	.	.	.	.	.	.	.	.	.	.	.
10	evm.TU.ORIGINAL_1137.152	3	EVM0039948	19	EVM0053701	8	evm.model.fragScaff_scaffold_292.81	7	evm.model.original_scaffold_2612.17	3	PQ0G162460	.	.
11	evm.TU.FRAGSCAFF_345.95	.	.	.	.	.	.	.	.	.	.	.	.
5	evm.TU.FRAGSCAFF_149.437	9	EVM0027015	1	EVM0044223	22	evm.model.original_scaffold_861.46	21	evm.model.original_scaffold_3012.226	9	PQ0G507830	1	PQ0G607860
2	evm.TU.ORIGINAL_1071.40	.	.	.	.	.	.	.	.	.	.	.	.
3	evm.TU.FRAGSCAFF_476.151	.	.	.	.	.	.	.	.	.	.	.	.
7	evm.TU.FRAGSCAFF_17.298	.	.	.	.	.	.	.	.	.	.	.	.
10	evm.TU.FRAGSCAFF_437.42	.	.	.	.	.	.	.	.	.	.	.	.
3	evm.TU.FRAGSCAFF_14.129	6	EVM0032336	22	EVM0009576	5	evm.model.fragScaff_scaffold_244.213	6	evm.model.original_scaffold_2331.201	6	PQ0G690200	22	PQ0G162280
12	evm.TU.FRAGSCAFF_286.649	.	.	21	EVM0027752	.	.	14	evm.model.fragScaff_scaffold_200.144	.	.	21	PQ0G506260
11	evm.TU.FRAGSCAFF_311.341	13	EVM0050769	24	EVM0008503	12	evm.model.fragScaff_scaffold_399.404	11	evm.model.original_scaffold_1947.197	.	.	.	.
11	evm.TU.FRAGSCAFF_311.25	.	.	24	EVM0043968	12	evm.model.original_scaffold_1504.237	11	evm.model.fragScaff_scaffold_250.65	13	PQ0G072220	24	PQ0G309600
7	evm.TU.FRAGSCAFF_12.40	.	.	.	.	.	.	.	.	.	.	.	.
12	evm.TU.FRAGSCAFF_399.23	.	.	.	.	.	.	.	.	.	.	.	.
8	evm.TU.FRAGSCAFF_321.47	.	.	.	.	.	.	.	.	.	.	.	.
7	evm.TU.FRAGSCAFF_17.196	.	.	.	.	.	.	.	.	.	.	.	.
8	evm.TU.ORIGINAL_1436.164	18	EVM0015392	20	EVM0009199	3	evm.model.original_scaffold_934.196	4	evm.model.fragScaff_scaffold_445.37	18	PQ0G299280	.	.
3	evm.TU.FRAGSCAFF_415.570	6	EVM0046301	22	EVM0033882	5	evm.model.original_scaffold_2975.20	.	.	6	PQ0G110010	22	PQ0G225960
1	evm.TU.FRAGSCAFF_526.305	4	EVM0056000	10	EVM0052660	18	evm.model.fragScaff_scaffold_63.202	17	evm.model.fragScaff_scaffold_290.88	4	PQ0G348150	.	.
6	evm.TU.FRAGSCAFF_289.37	7	EVM0029951	.	.	9	evm.model.original_scaffold_2251.8	.	.	7	PQ0G711860	.	.
4	evm.TU.FRAGSCAFF_523.747	11	EVM0056715	14	EVM0023462	2	evm.model.original_scaffold_1635.24	1	evm.model.fragScaff_scaffold_359.39	11	PQ0G117160	14	PQ0G431900
8	evm.TU.ORIGINAL_1748.426	.	.	.	.	.	.	.	.	.	.	.	.
6	evm.TU.ORIGINAL_1516.35	7	EVM0026005	16	EVM0035527	9	evm.model.original_scaffold_1514.27	10	evm.model.original_scaffold_1811.75	7	PQ0G711330	.	.
6	evm.TU.FRAGSCAFF_178.243	.	.	.	.	.	.	.	.	.	.	.	.
8	evm.TU.FRAGSCAFF_361.48	.	.	.	.	.	.	.	.	.	.	.	.
6	evm.TU.FRAGSCAFF_492.157	7	EVM0048676	16	EVM0006164	9	evm.model.original_scaffold_2804.40	10	evm.model.original_scaffold_753.297	7	PQ0G649150	.	.
6	evm.TU.FRAGSCAFF_364.432	.	.	.	.	.	.	.	.	.	.	.	.
2	evm.TU.FRAGSCAFF_219.346	8	EVM0056757	15	EVM0031874	16	evm.model.fragScaff_scaffold_205.298	15	evm.model.fragScaff_scaffold_87.179	8	PQ0G377790	.	.
8	evm.TU.ORIGINAL_1436.156	18	EVM0007606	20	EVM0017972	3	evm.model.original_scaffold_934.191	4	evm.model.fragScaff_scaffold_445.32	18	PQ0G299250	.	.
4	evm.TU.FRAGSCAFF_523.722	.	.	.	.	.	.	.	.	.	.	.	.
4	evm.TU.ORIGINAL_1740.8	11	EVM0045990	14	EVM0038156	2	evm.model.original_scaffold_1434.34	1	evm.model.original_scaffold_2692.116	11	PQ0G620050	.	.
12	evm.TU.ORIGINAL_1048.41	23	EVM0056246	21	EVM0047159	13	evm.model.fragScaff_scaffold_111.34	14	evm.model.fragScaff_scaffold_459.44	23	PQ0G590120	.	.
11	evm.TU.FRAGSCAFF_383.327	13	EVM0057632	24	EVM0029865	12	evm.model.fragScaff_scaffold_93.78	11	evm.model.fragScaff_scaffold_521.96	13	PQ0G679850	24	PQ0G662830
7	evm.TU.FRAGSCAFF_303.886	2	EVM0019980	17	EVM0003767	24	evm.model.fragScaff_scaffold_391.135	23	evm.model.fragScaff_scaffold_66.218	2	PQ0G177220	.	.
9	evm.TU.FRAGSCAFF_62.43	5	EVM0007316	12	EVM0039885	20	evm.model.original_scaffold_1253.36	19	evm.model.fragScaff_scaffold_340.16	.	.	.	.
8	evm.TU.FRAGSCAFF_401.170	.	.	.	.	.	.	.	.	.	.	.	.
10	evm.TU.ORIGINAL_1137.168	3	EVM0055110	19	EVM0032467	8	evm.model.fragScaff_scaffold_292.100	7	evm.model.original_scaffold_2612.2	3	PQ0G143760	19	PQ0G651740
10	evm.TU.FRAGSCAFF_523.485	3	EVM0015502	19	EVM0061214	8	evm.model.original_scaffold_880.29	7	evm.model.original_scaffold_2951.91	3	PQ0G047250	19	PQ0G453180
10	evm.TU.ORIGINAL_961.27	.	.	.	.	.	.	.	.	.	.	.	.
3	evm.TU.FRAGSCAFF_14.864	6	EVM0042239	22	EVM0014381	5	evm.model.original_scaffold_2828.54	6	evm.model.original_scaffold_2826.2	6	PQ0G038390	22	PQ0G085540
9	evm.TU.FRAGSCAFF_242.338	.	.	.	.	.	.	.	.	.	.	.	.
6	evm.TU.FRAGSCAFF_364.137	7	EVM0051147	16	EVM0027788	9	evm.model.fragScaff_scaffold_330.17	10	evm.model.fragScaff_scaffold_37.201	7	PQ0G475490	16	PQ0G117520
8	evm.TU.FRAGSCAFF_190.76	.	.	.	.	.	.	.	.	.	.	.	.
3	evm.TU.FRAGSCAFF_90.160	.	.	.	.	.	.	.	.	.	.	.	.
4	evm.TU.FRAGSCAFF_282.243_evm.TU.FRAGSCAFF_282.244	11	EVM0042893	14	EVM0020818	2	evm.model.original_scaffold_2883.6	.	.	11	PQ0G640430	.	.
9	evm.TU.FRAGSCAFF_182.728	5	EVM0034116	12	EVM0027517	20	evm.model.original_scaffold_1806.11	19	evm.model.fragScaff_scaffold_3.4	5	PQ0G229880	12	PQ0G430610
5	evm.TU.FRAGSCAFF_149.3	.	.	.	.	.	.	.	.	.	.	.	.
1	evm.TU.FRAGSCAFF_122.93	.	.	.	.	18	evm.model.original_scaffold_3006.20	17	evm.model.original_scaffold_1637.27	.	.	.	.
12	evm.TU.FRAGSCAFF_378.75	.	.	.	.	13	evm.model.fragScaff_scaffold_300.106	.	.	.	.	.	.
3	evm.TU.FRAGSCAFF_134.356	6	EVM0044060	22	EVM0017248	5	evm.model.original_scaffold_838.181	6	evm.model.original_scaffold_1608.265	.	.	.	.
1	evm.TU.FRAGSCAFF_122.179	.	.	.	.	.	.	.	.	.	.	.	.
12	evm.TU.FRAGSCAFF_286.274	23	EVM0020925	21	EVM0010207	13	evm.model.fragScaff_scaffold_188.22	14	evm.model.original_scaffold_2802.42	23	PQ0G262150	21	PQ0G318590
1	evm.TU.FRAGSCAFF_526.431	.	.	.	.	.	.	.	.	.	.	.	.
11	evm.TU.ORIGINAL_958.87	13	EVM0064488	24	EVM0010068	12	evm.model.original_scaffold_1504.142	.	.	13	PQ0G477770	24	PQ0G251800
8	evm.TU.FRAGSCAFF_361.636	.	.	.	.	.	.	.	.	.	.	.	.
10	evm.TU.FRAGSCAFF_217.303	3	EVM0056356	19	EVM0035285	8	evm.model.original_scaffold_2477.54	7	evm.model.fragScaff_scaffold_439.20	3	PQ0G428150	19	PQ0G387180
5	evm.TU.FRAGSCAFF_291.6	.	.	.	.	.	.	.	.	.	.	.	.
1	evm.TU.FRAGSCAFF_46.272	.	.	.	.	.	.	.	.	.	.	.	.
9	evm.TU.FRAGSCAFF_473.24	.	.	.	.	.	.	.	.	.	.	.	.
9	evm.TU.FRAGSCAFF_197.193	5	EVM0005657	.	.	.	.	.	.	5	PQ0G440520	.	.
5	evm.TU.FRAGSCAFF_393.19	.	.	.	.	.	.	.	.	.	.	.	.
1	evm.TU.ORIGINAL_2077.62	.	.	.	.	.	.	.	.	.	.	.	.
10	evm.TU.FRAGSCAFF_523.403	3	EVM0043793	19	EVM0065665	.	.	7	evm.model.original_scaffold_2951.20	3	PQ0G713350	19	PQ0G230470
3	evm.TU.FRAGSCAFF_276.24	.	.	.	.	.	.	.	.	.	.	.	.
6	evm.TU.FRAGSCAFF_364.147	.	.	.	.	.	.	.	.	.	.	.	.
10	evm.TU.FRAGSCAFF_201.440	3	EVM0045606	19	EVM0006673	8	evm.model.fragScaff_scaffold_474.142	7	evm.model.original_scaffold_2394.18	3	PQ0G412770	19	PQ0G143340
6	evm.TU.FRAGSCAFF_289.93	.	.	.	.	.	.	.	.	.	.	.	.
11	evm.TU.FRAGSCAFF_263.13	.	.	.	.	.	.	.	.	.	.	.	.
11	evm.TU.FRAGSCAFF_485.257	.	.	.	.	.	.	.	.	.	.	.	.
4	evm.TU.ORIGINAL_1374.47	.	.	.	.	.	.	.	.	.	.	.	.
9	evm.TU.FRAGSCAFF_182.478	.	.	12	EVM0000372	.	.	19	evm.model.fragScaff_scaffold_73.8	.	.	.	.
4	evm.TU.ORIGINAL_2374.325	11	EVM0034341	.	.	.	.	1	evm.model.fragScaff_scaffold_212.8	11	PQ0G512880	14	PQ0G327080
8	evm.TU.FRAGSCAFF_161.155	18	EVM0059411	20	EVM0000907	3	evm.model.fragScaff_scaffold_430.92	4	evm.model.fragScaff_scaffold_519.35	18	PQ0G707030	20	PQ0G118470
2	evm.TU.FRAGSCAFF_219.371	8	EVM0023027	.	.	16	evm.model.fragScaff_scaffold_205.272	15	evm.model.original_scaffold_1560.11	.	.	.	.
4	evm.TU.FRAGSCAFF_380.119	.	.	.	.	.	.	.	.	.	.	.	.
8	evm.TU.FRAGSCAFF_204.141	18	EVM0033732	20	EVM0036862	.	.	4	evm.model.fragScaff_scaffold_445.478	.	.	20	PQ0G361810
7	evm.TU.FRAGSCAFF_303.650	2	EVM0049279	.	.	24	evm.model.fragScaff_scaffold_165.80	23	evm.model.fragScaff_scaffold_74.28	2	PQ0G040860	.	.
3	evm.TU.FRAGSCAFF_14.573	.	.	.	.	.	.	.	.	.	.	.	.
5	evm.TU.FRAGSCAFF_148.89	9	EVM0012686	1	EVM0038243	22	evm.model.original_scaffold_2617.85	21	evm.model.fragScaff_scaffold_125.110	9	PQ0G722510	1	PQ0G436130
12	evm.TU.ORIGINAL_1048.28	.	.	.	.	.	.	.	.	.	.	.	.
8	evm.TU.FRAGSCAFF_361.356_evm.TU.FRAGSCAFF_361.357	.	.	.	.	.	.	.	.	.	.	.	.
8	evm.TU.FRAGSCAFF_405.146	.	.	.	.	.	.	.	.	.	.	.	.
8	evm.TU.FRAGSCAFF_343.276	.	.	.	.	.	.	.	.	.	.	.	.
12	evm.TU.FRAGSCAFF_286.453	23	EVM0032019	21	EVM0062278	.	.	14	evm.model.fragScaff_scaffold_411.171	.	.	.	.
7	evm.TU.FRAGSCAFF_316.52	.	.	.	.	.	.	.	.	.	.	.	.
10	evm.TU.FRAGSCAFF_127.141	.	.	.	.	.	.	.	.	.	.	.	.
6	evm.TU.FRAGSCAFF_374.144	7	EVM0027848	16	EVM0032199	9	evm.model.fragScaff_scaffold_452.60	10	evm.model.original_scaffold_2467.68	.	.	16	PQ0G369950
1	evm.TU.FRAGSCAFF_526.434	.	.	.	.	.	.	.	.	.	.	.	.
10	evm.TU.FRAGSCAFF_344.100	3	EVM0032514	19	EVM0045969	8	evm.model.fragScaff_scaffold_491.51	.	.	3	PQ0G033300	19	PQ0G318720
10	evm.TU.FRAGSCAFF_217.242	3	EVM0035662	19	EVM0030707	8	evm.model.original_scaffold_2151.8	7	evm.model.original_scaffold_1521.50	.	.	19	PQ0G563360
10	evm.TU.FRAGSCAFF_281.35	.	.	.	.	.	.	.	.	.	.	.	.
1	evm.TU.ORIGINAL_2077.113	.	.	.	.	.	.	.	.	.	.	.	.
6	evm.TU.FRAGSCAFF_374.23	7	EVM0005559	16	EVM0022209	.	.	10	evm.model.original_scaffold_753.52	7	PQ0G106730	16	PQ0G435540
10	evm.TU.FRAGSCAFF_110.84	.	.	.	.	.	.	.	.	.	.	.	.
7	evm.TU.FRAGSCAFF_303.274	.	.	.	.	.	.	23	evm.model.original_scaffold_1508.16	2	PQ0G253120	.	.
4	evm.TU.FRAGSCAFF_126.155	.	.	.	.	.	.	.	.	.	.	.	.
8	evm.TU.FRAGSCAFF_4.10	.	.	.	.	.	.	.	.	.	.	.	.
1	evm.TU.FRAGSCAFF_335.239	.	.	.	.	.	.	.	.	.	.	.	.
10	evm.TU.FRAGSCAFF_269.148	.	.	.	.	8	evm.model.original_scaffold_1611.1	.	.	.	.	.	.
11	evm.TU.FRAGSCAFF_119.278	13	EVM0054285	24	EVM0063304	12	evm.model.original_scaffold_2862.46	11	evm.model.original_scaffold_2361.25	13	PQ0G635650	24	PQ0G440090
1	evm.TU.FRAGSCAFF_526.196	4	EVM0002595	10	EVM0055096	18	evm.model.original_scaffold_2521.13	17	evm.model.original_scaffold_1455.74	.	.	10	PQ0G031300
6	evm.TU.FRAGSCAFF_374.386	7	EVM0033898	16	EVM0044704	.	.	.	.	7	PQ0G219240	16	PQ0G307960
8	evm.TU.ORIGINAL_1707.45	.	.	.	.	.	.	.	.	.	.	.	.
9	evm.TU.FRAGSCAFF_197.127	5	EVM0040063	12	EVM0004961	20	evm.model.original_scaffold_2007.86	19	evm.model.fragScaff_scaffold_182.116	5	PQ0G367860	.	.
1	evm.TU.FRAGSCAFF_46.381	4	EVM0008123	10	EVM0056274	18	evm.model.fragScaff_scaffold_0.276	17	evm.model.fragScaff_scaffold_254.112	4	PQ0G350220	10	PQ0G600360
2	evm.TU.FRAGSCAFF_424.12	.	.	.	.	.	.	.	.	.	.	.	.
4	evm.TU.ORIGINAL_1494.22	.	.	.	.	.	.	.	.	.	.	.	.
11	evm.TU.FRAGSCAFF_248.33	.	.	.	.	.	.	.	.	.	.	.	.
5	evm.TU.FRAGSCAFF_262.515	9	EVM0005733	1	EVM0060995	22	evm.model.original_scaffold_1546.9	21	evm.model.original_scaffold_747.1	.	.	1	PQ0G488550
4	evm.TU.ORIGINAL_2374.220	11	EVM0041103	.	.	2	evm.model.original_scaffold_1396.37	1	evm.model.original_scaffold_2101.4	11	PQ0G614920	14	PQ0G330860
3	evm.TU.FRAGSCAFF_90.477	6	EVM0009582	22	EVM0014560	5	evm.model.original_scaffold_2992.20	6	evm.model.original_scaffold_1271.22	6	PQ0G274420	22	PQ0G136220
4	evm.TU.FRAGSCAFF_260.43	11	EVM0012286	14	EVM0023731	2	evm.model.fragScaff_scaffold_16.126	1	evm.model.fragScaff_scaffold_218.1	11	PQ0G291100	14	PQ0G456590
3	evm.TU.FRAGSCAFF_14.83	6	EVM0048535	22	EVM0036007	5	evm.model.fragScaff_scaffold_244.168	6	evm.model.original_scaffold_1608.18	6	PQ0G068700	22	PQ0G089600
10	evm.TU.FRAGSCAFF_523.371	.	.	19	EVM0004856	8	evm.model.original_scaffold_2114.153	7	evm.model.original_scaffold_1775.184	.	.	19	PQ0G175620
6	evm.TU.FRAGSCAFF_108.47	7	EVM0053763	16	EVM0035619	9	evm.model.original_scaffold_933.22	10	evm.model.original_scaffold_753.101	7	PQ0G106320	.	.
12	evm.TU.FRAGSCAFF_277.138	.	.	.	.	.	.	.	.	.	.	.	.
1	evm.TU.FRAGSCAFF_526.279	4	EVM0033989	10	EVM0042858	18	evm.model.fragScaff_scaffold_63.176	17	evm.model.fragScaff_scaffold_290.74	4	PQ0G138020	10	PQ0G317300
5	evm.TU.FRAGSCAFF_291.183	.	.	.	.	.	.	.	.	.	.	.	.
10	evm.TU.FRAGSCAFF_217.58	3	EVM0051884	19	EVM0019982	.	.	7	evm.model.original_scaffold_1775.76	3	PQ0G443030	19	PQ0G154940
2	evm.TU.ORIGINAL_598.226	8	EVM0058052	15	EVM0019659	16	evm.model.original_scaffold_1085.11	15	evm.model.original_scaffold_2789.217	8	PQ0G125720	15	PQ0G658450
6	evm.TU.FRAGSCAFF_178.8	.	.	.	.	.	.	.	.	.	.	.	.
11	evm.TU.ORIGINAL_958.119	13	EVM0020331	24	EVM0029672	12	evm.model.original_scaffold_1504.114	.	.	13	PQ0G504180	24	PQ0G670500
4	evm.TU.FRAGSCAFF_472.44	11	EVM0049524	14	EVM0054833	2	evm.model.original_scaffold_1652.52	1	evm.model.original_scaffold_1490.99	11	PQ0G158790	14	PQ0G566920
1	evm.TU.FRAGSCAFF_122.206	.	.	10	EVM0038226	18	evm.model.fragScaff_scaffold_234.51	17	evm.model.original_scaffold_748.79	.	.	10	PQ0G424640
12	evm.TU.ORIGINAL_2622.14	.	.	.	.	.	.	.	.	.	.	.	.
6	evm.TU.FRAGSCAFF_58.117	7	EVM0007453	16	EVM0006224	9	evm.model.fragScaff_scaffold_198.26	10	evm.model.original_scaffold_2351.11	.	.	16	PQ0G469920
6	evm.TU.FRAGSCAFF_374.118	7	EVM0007360	16	EVM0047093	9	evm.model.fragScaff_scaffold_452.88	10	evm.model.original_scaffold_2467.40	.	.	.	.
11	evm.TU.FRAGSCAFF_119.44	13	EVM0047843	24	EVM0017712	.	.	11	evm.model.fragScaff_scaffold_208.140	.	.	.	.
8	evm.TU.ORIGINAL_1436.31	.	.	20	EVM0013348	3	evm.model.original_scaffold_934.68	4	evm.model.original_scaffold_1298.146	.	.	20	PQ0G021910
5	evm.TU.FRAGSCAFF_149.447	9	EVM0015815	1	EVM0021034	22	evm.model.original_scaffold_861.58	21	evm.model.original_scaffold_3012.215	9	PQ0G075480	1	PQ0G607760
11	evm.TU.ORIGINAL_958.11	13	EVM0027087	24	EVM0019206	12	evm.model.original_scaffold_1504.208	11	evm.model.fragScaff_scaffold_250.35	13	PQ0G072060	.	.
10	evm.TU.FRAGSCAFF_39.300	.	.	.	.	.	.	.	.	.	.	.	.
10	evm.TU.FRAGSCAFF_127.103	.	.	.	.	.	.	.	.	.	.	.	.
10	evm.TU.FRAGSCAFF_201.545	.	.	.	.	.	.	.	.	.	.	.	.
7	evm.TU.FRAGSCAFF_17.90	.	.	.	.	.	.	.	.	.	.	.	.
7	evm.TU.FRAGSCAFF_303.487	2	EVM0017587	17	EVM0018459	24	evm.model.original_scaffold_2152.19	23	evm.model.original_scaffold_2707.125	2	PQ0G048940	17	PQ0G008950
11	evm.TU.FRAGSCAFF_311.27	13	EVM0018638	.	.	12	evm.model.original_scaffold_1504.238	11	evm.model.fragScaff_scaffold_250.66	.	.	24	PQ0G309590
5	evm.TU.FRAGSCAFF_149.451	9	EVM0024575	1	EVM0036560	22	evm.model.original_scaffold_861.61	21	evm.model.original_scaffold_3012.211	9	PQ0G075450	1	PQ0G467320
10	evm.TU.FRAGSCAFF_471.55	.	.	.	.	.	.	.	.	.	.	.	.
4	evm.TU.ORIGINAL_2158.62	.	.	.	.	.	.	.	.	.	.	.	.
9	evm.TU.ORIGINAL_1434.10	.	.	.	.	.	.	.	.	.	.	.	.
1	evm.TU.FRAGSCAFF_458.137	.	.	.	.	.	.	17	evm.model.fragScaff_scaffold_344.4	.	.	.	.
8	evm.TU.ORIGINAL_1748.204	.	.	.	.	.	.	.	.	.	.	.	.
7	evm.TU.FRAGSCAFF_179.71	.	.	.	.	.	.	.	.	.	.	.	.
6	evm.TU.FRAGSCAFF_492.243	7	EVM0062819	16	EVM0039061	.	.	10	evm.model.original_scaffold_753.381	7	PQ0G470680	16	PQ0G289370
7	evm.TU.FRAGSCAFF_303.854	2	EVM0034822	17	EVM0058618	24	evm.model.fragScaff_scaffold_391.174	23	evm.model.fragScaff_scaffold_66.253	2	PQ0G177510	.	.
3	evm.TU.FRAGSCAFF_415.586	6	EVM0056486	22	EVM0003913	5	evm.model.original_scaffold_2975.7	6	evm.model.original_scaffold_2276.6	6	PQ0G109890	22	PQ0G037610
10	evm.TU.FRAGSCAFF_215.82	.	.	.	.	.	.	.	.	.	.	.	.
10	evm.TU.ORIGINAL_572.55	.	.	.	.	.	.	.	.	.	.	.	.
5	evm.TU.FRAGSCAFF_149.918	9	EVM0062638	1	EVM0007963	22	evm.model.original_scaffold_1343.15	21	evm.model.fragScaff_scaffold_448.103	9	PQ0G731710	1	PQ0G210140
8	evm.TU.FRAGSCAFF_169.14	.	.	.	.	.	.	.	.	.	.	.	.
5	evm.TU.FRAGSCAFF_149.795	9	EVM0024484	1	EVM0059465	22	evm.model.fragScaff_scaffold_446.215	21	evm.model.fragScaff_scaffold_448.233	9	PQ0G246490	1	PQ0G677400
6	evm.TU.FRAGSCAFF_492.282	7	EVM0028401	16	EVM0058093	.	.	10	evm.model.fragScaff_scaffold_214.65	7	PQ0G470250	.	.
5	evm.TU.FRAGSCAFF_262.428	.	.	.	.	.	.	.	.	.	.	.	.
3	evm.TU.FRAGSCAFF_384.221	.	.	.	.	.	.	.	.	.	.	.	.
11	evm.TU.ORIGINAL_600.60	.	.	.	.	.	.	.	.	.	.	.	.
5	evm.TU.FRAGSCAFF_149.714	9	EVM0031431	1	EVM0040926	22	evm.model.fragScaff_scaffold_446.136	.	.	9	PQ0G634100	1	PQ0G397210
6	evm.TU.FRAGSCAFF_525.135	.	.	.	.	.	.	.	.	.	.	.	.
9	evm.TU.FRAGSCAFF_242.137	5	EVM0014281	12	EVM0062376	.	.	19	evm.model.fragScaff_scaffold_268.41	5	PQ0G567960	12	PQ0G113090
7	evm.TU.FRAGSCAFF_303.137	.	.	.	.	.	.	.	.	.	.	.	.
4	evm.TU.ORIGINAL_925.183	.	.	.	.	.	.	.	.	.	.	.	.
7	evm.TU.ORIGINAL_2577.2	2	EVM0047552	17	EVM0028333	24	evm.model.original_scaffold_1630.28	23	evm.model.fragScaff_scaffold_65.26	.	.	17	PQ0G616770
10	evm.TU.FRAGSCAFF_201.543	3	EVM0064446	19	EVM0015936	8	evm.model.fragScaff_scaffold_474.62	7	evm.model.original_scaffold_2394.109	3	PQ0G399540	19	PQ0G366570
7	evm.TU.ORIGINAL_2577.39	.	.	.	.	.	.	.	.	.	.	.	.
1	evm.TU.FRAGSCAFF_526.214	4	EVM0027778	10	EVM0024148	18	evm.model.original_scaffold_1574.21	17	evm.model.original_scaffold_1455.96	4	PQ0G637510	.	.
8	evm.TU.ORIGINAL_1064.27	.	.	.	.	.	.	.	.	.	.	.	.
10	evm.TU.FRAGSCAFF_214.110	.	.	.	.	.	.	.	.	.	.	.	.
9	evm.TU.ORIGINAL_2357.8	.	.	.	.	.	.	.	.	.	.	.	.
9	evm.TU.FRAGSCAFF_235.1	.	.	.	.	.	.	.	.	.	.	.	.
6	evm.TU.ORIGINAL_1516.52	7	EVM0020401	16	EVM0017885	.	.	10	evm.model.original_scaffold_1811.92	7	PQ0G151350	16	PQ0G249280
7	evm.TU.ORIGINAL_2577.19	.	.	.	.	24	evm.model.original_scaffold_1630.13	.	.	.	.	17	PQ0G616900
5	evm.TU.FRAGSCAFF_149.288	.	.	.	.	22	evm.model.original_scaffold_1174.202	21	evm.model.original_scaffold_3012.369	.	.	.	.
1	evm.TU.FRAGSCAFF_526.263	4	EVM0059105	10	EVM0016862	18	evm.model.fragScaff_scaffold_63.159	17	evm.model.fragScaff_scaffold_290.58	4	PQ0G533780	10	PQ0G303680
6	evm.TU.FRAGSCAFF_374.111	7	EVM0041965	16	EVM0031464	9	evm.model.fragScaff_scaffold_452.93	10	evm.model.original_scaffold_2467.35	.	.	.	.
2	evm.TU.FRAGSCAFF_219.120	8	EVM0042586	15	EVM0014772	16	evm.model.original_scaffold_2694.39	15	evm.model.original_scaffold_2929.12	8	PQ0G080350	15	PQ0G390020
12	evm.TU.FRAGSCAFF_466.192	.	.	.	.	.	.	.	.	.	.	.	.
1	evm.TU.FRAGSCAFF_46.178	4	EVM0017854	10	EVM0024962	18	evm.model.original_scaffold_942.13	17	evm.model.original_scaffold_2449.51	4	PQ0G561890	.	.
7	evm.TU.ORIGINAL_2062.116	.	.	.	.	.	.	.	.	.	.	.	.
5	evm.TU.FRAGSCAFF_149.315	9	EVM0063821	1	EVM0011914	22	evm.model.original_scaffold_1174.222	21	evm.model.original_scaffold_3012.346	.	.	1	PQ0G350380
9	evm.TU.FRAGSCAFF_182.234	5	EVM0062441	12	EVM0054563	20	evm.model.fragScaff_scaffold_40.91	19	evm.model.fragScaff_scaffold_73.271	5	PQ0G513340	12	PQ0G481970
11	evm.TU.FRAGSCAFF_410.46	13	EVM0042408	24	EVM0055845	12	evm.model.original_scaffold_1485.33	11	evm.model.original_scaffold_2049.14	13	PQ0G274470	.	.
3	evm.TU.FRAGSCAFF_56.12	6	EVM0025154	22	EVM0009093	5	evm.model.original_scaffold_1675.48	6	evm.model.fragScaff_scaffold_402.29	6	PQ0G011180	22	PQ0G094900
1	evm.TU.ORIGINAL_2283.69	.	.	.	.	.	.	.	.	.	.	.	.
7	evm.TU.ORIGINAL_1815.48	2	EVM0036146	17	EVM0017349	.	.	23	evm.model.original_scaffold_667.1	.	.	17	PQ0G349100
9	evm.TU.FRAGSCAFF_283.83	.	.	.	.	.	.	.	.	.	.	.	.
9	evm.TU.FRAGSCAFF_182.117	5	EVM0045496	12	EVM0065035	20	evm.model.fragScaff_scaffold_298.4	19	evm.model.fragScaff_scaffold_386.102	5	PQ0G228480	12	PQ0G089880
8	evm.TU.ORIGINAL_1622.95	.	.	.	.	.	.	.	.	.	.	.	.
7	evm.TU.FRAGSCAFF_17.311	.	.	.	.	.	.	.	.	.	.	.	.
12	evm.TU.ORIGINAL_727.38	.	.	.	.	.	.	.	.	.	.	.	.
12	evm.TU.FRAGSCAFF_507.253	23	EVM0003511	21	EVM0019831	13	evm.model.original_scaffold_2919.109	.	.	.	.	.	.
3	evm.TU.FRAGSCAFF_14.214	6	EVM0049040	.	.	5	evm.model.fragScaff_scaffold_244.320	6	evm.model.original_scaffold_2331.109	6	PQ0G438430	22	PQ0G627560
2	evm.TU.ORIGINAL_2186.16	.	.	.	.	.	.	.	.	.	.	.	.
10	evm.TU.ORIGINAL_1021.39	.	.	.	.	.	.	.	.	.	.	.	.
5	evm.TU.FRAGSCAFF_149.850	9	EVM0026861	1	EVM0020810	22	evm.model.fragScaff_scaffold_446.264	21	evm.model.fragScaff_scaffold_448.174	9	PQ0G245940	1	PQ0G660830
6	evm.TU.FRAGSCAFF_364.495	7	EVM0024596	16	EVM0039100	9	evm.model.fragScaff_scaffold_122.105	10	evm.model.fragScaff_scaffold_153.82	.	.	16	PQ0G549310
1	evm.TU.ORIGINAL_2393.35	4	EVM0034856	10	EVM0011708	18	evm.model.original_scaffold_958.51	17	evm.model.original_scaffold_840.4	.	.	.	.
10	evm.TU.FRAGSCAFF_171.31	.	.	.	.	.	.	.	.	.	.	.	.
10	evm.TU.FRAGSCAFF_269.68	3	EVM0053365	19	EVM0008952	8	evm.model.original_scaffold_2477.122	7	evm.model.fragScaff_scaffold_504.209	3	PQ0G062450	19	PQ0G411260
4	evm.TU.ORIGINAL_631.206	.	.	.	.	.	.	.	.	.	.	.	.
1	evm.TU.FRAGSCAFF_526.268	4	EVM0037545	10	EVM0031163	18	evm.model.fragScaff_scaffold_63.165	.	.	4	PQ0G533840	10	PQ0G303610
4	evm.TU.FRAGSCAFF_472.117	11	EVM0003787	14	EVM0031296	2	evm.model.fragScaff_scaffold_287.99	1	evm.model.original_scaffold_1490.157	11	PQ0G158210	14	PQ0G665490
2	evm.TU.ORIGINAL_598.373	.	.	.	.	.	.	.	.	.	.	.	.
7	evm.TU.FRAGSCAFF_266.128	.	.	.	.	.	.	.	.	.	.	.	.
7	evm.TU.FRAGSCAFF_316.109	.	.	.	.	.	.	.	.	.	.	.	.
8	evm.TU.FRAGSCAFF_361.562	.	.	.	.	.	.	.	.	.	.	.	.
4	evm.TU.ORIGINAL_925.75	11	EVM0042630	.	.	2	evm.model.fragScaff_scaffold_124.52	1	evm.model.original_scaffold_2473.45	11	PQ0G361400	.	.
4	evm.TU.ORIGINAL_925.500	.	.	14	EVM0020823	2	evm.model.original_scaffold_1097.7	1	evm.model.original_scaffold_1585.30	11	PQ0G017960	14	PQ0G539900
2	evm.TU.FRAGSCAFF_328.26	8	EVM0029420	15	EVM0030708	.	.	.	.	8	PQ0G010820	15	PQ0G180510
6	evm.TU.FRAGSCAFF_364.444	.	.	.	.	.	.	.	.	.	.	.	.
12	evm.TU.FRAGSCAFF_286.352	23	EVM0020922	21	EVM0000636	13	evm.model.fragScaff_scaffold_188.85	14	evm.model.original_scaffold_2387.58	.	.	.	.
7	evm.TU.FRAGSCAFF_303.377	2	EVM0038877	17	EVM0018069	.	.	.	.	.	.	17	PQ0G348640
3	evm.TU.FRAGSCAFF_415.580	.	.	.	.	.	.	.	.	.	.	.	.
6	evm.TU.FRAGSCAFF_492.327	.	.	.	.	.	.	.	.	.	.	.	.
8	evm.TU.ORIGINAL_2327.131	.	.	20	EVM0034971	3	evm.model.fragScaff_scaffold_441.135_evm.model.fragScaff_scaffold_441.136	4	evm.model.original_scaffold_857.19_evm.model.original_scaffold_857.20	.	.	20	PQ0G093790
1	evm.TU.ORIGINAL_2077.128	.	.	.	.	.	.	.	.	.	.	.	.
5	evm.TU.FRAGSCAFF_149.1373	.	.	.	.	.	.	.	.	.	.	.	.
8	evm.TU.ORIGINAL_2681.34	18	EVM0064202	.	.	3	evm.model.fragScaff_scaffold_320.53	4	evm.model.fragScaff_scaffold_154.32	18	PQ0G652550	.	.
1	evm.TU.FRAGSCAFF_392.94	.	.	.	.	.	.	.	.	.	.	.	.
5	evm.TU.FRAGSCAFF_310.47	.	.	.	.	.	.	.	.	.	.	.	.
10	evm.TU.FRAGSCAFF_471.61	.	.	.	.	.	.	.	.	.	.	.	.
11	evm.TU.FRAGSCAFF_311.573	13	EVM0020855	24	EVM0045844	12	evm.model.fragScaff_scaffold_399.153	11	evm.model.original_scaffold_1404.48	13	PQ0G552350	24	PQ0G015100
1	evm.TU.FRAGSCAFF_502.155	4	EVM0051260	10	EVM0030228	18	evm.model.original_scaffold_2784.117	17	evm.model.original_scaffold_2026.18	4	PQ0G163960	10	PQ0G342770
3	evm.TU.FRAGSCAFF_415.59	6	EVM0025127	22	EVM0008854	5	evm.model.original_scaffold_947.131	6	evm.model.fragScaff_scaffold_146.146	.	.	22	PQ0G177740
8	evm.TU.ORIGINAL_2327.7	.	.	20	EVM0028708	3	evm.model.fragScaff_scaffold_441.249	.	.	18	PQ0G488300	20	PQ0G022640
5	evm.TU.FRAGSCAFF_262.185	.	.	.	.	.	.	.	.	.	.	.	.
11	evm.TU.FRAGSCAFF_311.221	13	EVM0060147	24	EVM0042064	12	evm.model.fragScaff_scaffold_392.139	11	evm.model.original_scaffold_1947.75	13	PQ0G407440	24	PQ0G495660
4	evm.TU.FRAGSCAFF_380.228	11	EVM0019466	.	.	.	.	1	evm.model.original_scaffold_2122.22	11	PQ0G325370	.	.
4	evm.TU.ORIGINAL_1740.27	11	EVM0023741	14	EVM0053566	.	.	1	evm.model.original_scaffold_2692.101	11	PQ0G619880	14	PQ0G088240
1	evm.TU.FRAGSCAFF_46.406	4	EVM0003850	.	.	.	.	.	.	.	.	.	.
6	evm.TU.FRAGSCAFF_461.290	.	.	.	.	.	.	.	.	.	.	.	.
11	evm.TU.ORIGINAL_600.295	.	.	.	.	.	.	.	.	.	.	.	.
9	evm.TU.FRAGSCAFF_197.119	5	EVM0029648	12	EVM0046352	20	evm.model.original_scaffold_2007.95	19	evm.model.fragScaff_scaffold_182.124	5	PQ0G367930	.	.
12	evm.TU.FRAGSCAFF_286.872	.	.	.	.	.	.	14	evm.model.fragScaff_scaffold_222.1	.	.	.	.
11	evm.TU.ORIGINAL_958.132	.	.	.	.	.	.	.	.	.	.	.	.
4	evm.TU.ORIGINAL_925.329	11	EVM0047865	14	EVM0009704	2	evm.model.original_scaffold_1904.79	1	evm.model.original_scaffold_2403.6	11	PQ0G181590	.	.
10	evm.TU.FRAGSCAFF_201.3	3	EVM0060025	19	EVM0050779	8	evm.model.original_scaffold_2580.14	7	evm.model.fragScaff_scaffold_99.71	.	.	19	PQ0G150470
8	evm.TU.FRAGSCAFF_518.98	18	EVM0060288	20	EVM0056747	3	evm.model.original_scaffold_2621.31	4	evm.model.fragScaff_scaffold_154.130	18	PQ0G485510	.	.
6	evm.TU.FRAGSCAFF_364.552	7	EVM0063463	16	EVM0003725	9	evm.model.fragScaff_scaffold_122.38	10	evm.model.fragScaff_scaffold_153.32	7	PQ0G127530	16	PQ0G564070
8	evm.TU.FRAGSCAFF_401.69	.	.	.	.	.	.	.	.	.	.	.	.
2	evm.TU.ORIGINAL_598.415	8	EVM0058313	15	EVM0024594	16	evm.model.fragScaff_scaffold_477.59	15	evm.model.fragScaff_scaffold_237.89	.	.	15	PQ0G373750
1	evm.TU.FRAGSCAFF_458.370	.	.	.	.	.	.	.	.	.	.	.	.
1	evm.TU.FRAGSCAFF_229.22	4	EVM0047427	10	EVM0060715	18	evm.model.original_scaffold_1948.229	17	evm.model.original_scaffold_2026.77	4	PQ0G619090	.	.
2	evm.TU.FRAGSCAFF_400.49	.	.	.	.	.	.	15	evm.model.fragScaff_scaffold_45.83	.	.	.	.
9	evm.TU.FRAGSCAFF_4.41	.	.	.	.	.	.	.	.	.	.	.	.
8	evm.TU.ORIGINAL_1748.373	.	.	.	.	.	.	4	evm.model.fragScaff_scaffold_207.90	.	.	.	.
5	evm.TU.FRAGSCAFF_149.1011	9	EVM0003142	1	EVM0001443	22	evm.model.original_scaffold_1343.100	21	evm.model.fragScaff_scaffold_448.9	9	PQ0G545370	.	.
11	evm.TU.FRAGSCAFF_119.237	13	EVM0055243	24	EVM0060203	12	evm.model.original_scaffold_906.24	11	evm.model.original_scaffold_936.12	13	PQ0G423360	24	PQ0G232720
1	evm.TU.ORIGINAL_2331.206	.	.	.	.	.	.	.	.	.	.	.	.
1	evm.TU.ORIGINAL_2283.12	4	EVM0021071	10	EVM0029224	18	evm.model.fragScaff_scaffold_221.144	17	evm.model.fragScaff_scaffold_314.28	4	PQ0G577200	10	PQ0G334330
4	evm.TU.FRAGSCAFF_282.121	.	.	.	.	2	evm.model.fragScaff_scaffold_124.113	.	.	.	.	.	.
4	evm.TU.FRAGSCAFF_241.149	.	.	.	.	.	.	.	.	.	.	.	.
4	evm.TU.ORIGINAL_1740.140	11	EVM0023872	14	EVM0061640	2	evm.model.original_scaffold_2558.34	1	evm.model.fragScaff_scaffold_488.25	.	.	.	.
3	evm.TU.FRAGSCAFF_415.500	6	EVM0021451	22	EVM0034622	5	evm.model.original_scaffold_2975.72	6	evm.model.original_scaffold_2249.110	6	PQ0G583100	.	.
4	evm.TU.FRAGSCAFF_472.129	11	EVM0042565	14	EVM0015269	2	evm.model.fragScaff_scaffold_287.104	1	evm.model.original_scaffold_1490.161	11	PQ0G158130	14	PQ0G665530
9	evm.TU.FRAGSCAFF_242.68	5	EVM0009937	12	EVM0043007	.	.	19	evm.model.original_scaffold_2879.14	5	PQ0G560970	12	PQ0G352330
8	evm.TU.FRAGSCAFF_161.194	18	EVM0035657	20	EVM0029108	3	evm.model.fragScaff_scaffold_430.43	4	evm.model.original_scaffold_1364.4	18	PQ0G353150	20	PQ0G207260
11	evm.TU.FRAGSCAFF_311.122	13	EVM0042180	24	EVM0036186	.	.	11	evm.model.original_scaffold_1136.63	.	.	.	.
10	evm.TU.ORIGINAL_2311.154	3	EVM0046633	19	EVM0035750	8	evm.model.original_scaffold_2585.54	7	evm.model.fragScaff_scaffold_458.18	3	PQ0G403170	19	PQ0G238640
7	evm.TU.FRAGSCAFF_469.122	.	.	.	.	.	.	.	.	.	.	.	.
6	evm.TU.FRAGSCAFF_364.329	7	EVM0028258	16	EVM0014235	.	.	10	evm.model.fragScaff_scaffold_37.50	7	PQ0G700610	16	PQ0G471070
4	evm.TU.ORIGINAL_1608.141	.	.	.	.	.	.	.	.	.	.	.	.
11	evm.TU.ORIGINAL_2130.59	.	.	.	.	.	.	.	.	.	.	.	.
1	evm.TU.FRAGSCAFF_46.320	.	.	.	.	.	.	.	.	.	.	.	.
8	evm.TU.FRAGSCAFF_524.42	18	EVM0048839	20	EVM0048917	3	evm.model.original_scaffold_934.12	4	evm.model.original_scaffold_1298.102	18	PQ0G346740	.	.
8	evm.TU.FRAGSCAFF_401.491	.	.	.	.	.	.	.	.	.	.	.	.
6	evm.TU.ORIGINAL_1000.25	.	.	.	.	.	.	.	.	.	.	.	.
8	evm.TU.FRAGSCAFF_343.38	.	.	.	.	.	.	.	.	.	.	.	.
10	evm.TU.FRAGSCAFF_523.361	3	EVM0051620	19	EVM0009641	.	.	7	evm.model.original_scaffold_1775.175	3	PQ0G404910	19	PQ0G175700
4	evm.TU.ORIGINAL_925.547	11	EVM0021843	14	EVM0037337	2	evm.model.original_scaffold_1097.60	1	evm.model.original_scaffold_2054.111	11	PQ0G042500	.	.
2	evm.TU.FRAGSCAFF_219.247	8	EVM0036037	15	EVM0047463	16	evm.model.fragScaff_scaffold_205.399	15	evm.model.fragScaff_scaffold_87.78	8	PQ0G292700	15	PQ0G281020
7	evm.TU.ORIGINAL_1215.5	.	.	.	.	.	.	.	.	.	.	.	.
1	evm.TU.ORIGINAL_985.20	4	EVM0048432	10	EVM0017303	18	evm.model.original_scaffold_1948.45	.	.	4	PQ0G411560	10	PQ0G463410
8	evm.TU.FRAGSCAFF_161.24	18	EVM0024261	20	EVM0011671	3	evm.model.fragScaff_scaffold_429.5	4	evm.model.fragScaff_scaffold_6.15	18	PQ0G638170	20	PQ0G370450
8	evm.TU.ORIGINAL_1436.87	18	EVM0058674	20	EVM0008170	3	evm.model.original_scaffold_934.117	4	evm.model.fragScaff_scaffold_256.39	.	.	20	PQ0G591360
12	evm.TU.FRAGSCAFF_286.161	23	EVM0008408	21	EVM0062364	13	evm.model.original_scaffold_739.137	.	.	23	PQ0G170060	.	.
12	evm.TU.FRAGSCAFF_286.461	23	EVM0050322	21	EVM0047998	13	evm.model.fragScaff_scaffold_468.1	14	evm.model.fragScaff_scaffold_411.163	.	.	.	.
3	evm.TU.ORIGINAL_1927.52	6	EVM0047175	22	EVM0002777	5	evm.model.fragScaff_scaffold_244.72	6	evm.model.original_scaffold_1608.121	6	PQ0G413200	22	PQ0G362700
10	evm.TU.ORIGINAL_2660.58	.	.	.	.	.	.	.	.	.	.	.	.
4	evm.TU.ORIGINAL_1941.20	11	EVM0027809	14	EVM0044215	2	evm.model.original_scaffold_1327.98	1	evm.model.fragScaff_scaffold_326.37	11	PQ0G478640	14	PQ0G250810
10	evm.TU.ORIGINAL_1137.68	3	EVM0031197	19	EVM0024072	8	evm.model.fragScaff_scaffold_292.1	7	evm.model.original_scaffold_2612.101	3	PQ0G293600	19	PQ0G337040
4	evm.TU.ORIGINAL_1608.195	.	.	.	.	.	.	.	.	.	.	.	.
5	evm.TU.FRAGSCAFF_149.249	9	EVM0030744	1	EVM0037600	22	evm.model.original_scaffold_1174.158	.	.	.	.	1	PQ0G328290
3	evm.TU.ORIGINAL_2629.262	.	.	.	.	.	.	.	.	.	.	.	.
5	evm.TU.FRAGSCAFF_149.1098	9	EVM0006316	1	EVM0050479	22	evm.model.original_scaffold_1566.36	21	evm.model.original_scaffold_2255.43	9	PQ0G555120	1	PQ0G360500
7	evm.TU.FRAGSCAFF_17.138	2	EVM0022915	17	EVM0047619	24	evm.model.original_scaffold_2091.15	23	evm.model.original_scaffold_2648.19	.	.	17	PQ0G144070
1	evm.TU.FRAGSCAFF_122.30	4	EVM0014192	10	EVM0057650	18	evm.model.fragScaff_scaffold_267.37	17	evm.model.fragScaff_scaffold_404.40	4	PQ0G402570	.	.
7	evm.TU.ORIGINAL_2029.25	.	.	.	.	.	.	.	.	.	.	.	.
8	evm.TU.ORIGINAL_1664.84	.	.	.	.	.	.	.	.	.	.	.	.
8	evm.TU.FRAGSCAFF_204.249	.	.	.	.	.	.	.	.	.	.	.	.
9	evm.TU.FRAGSCAFF_182.151	5	EVM0036189	12	EVM0034521	20	evm.model.fragScaff_scaffold_40.157	19	evm.model.fragScaff_scaffold_386.50	.	.	12	PQ0G090240
4	evm.TU.ORIGINAL_1209.81	.	.	.	.	.	.	.	.	.	.	.	.
10	evm.TU.FRAGSCAFF_471.45	.	.	.	.	.	.	.	.	.	.	.	.
1	evm.TU.FRAGSCAFF_46.274	.	.	.	.	.	.	.	.	.	.	.	.
2	evm.TU.ORIGINAL_1685.80	8	EVM0035998	.	.	.	.	.	.	.	.	.	.
9	evm.TU.FRAGSCAFF_182.521	5	EVM0004713	12	EVM0011626	20	evm.model.original_scaffold_2173.37	19	evm.model.original_scaffold_686.49	5	PQ0G041620	12	PQ0G692320
7	evm.TU.ORIGINAL_835.41	.	.	.	.	.	.	.	.	.	.	.	.
3	evm.TU.FRAGSCAFF_476.118	.	.	.	.	.	.	.	.	.	.	.	.
4	evm.TU.FRAGSCAFF_282.172	11	EVM0024548	14	EVM0059456	2	evm.model.original_scaffold_2883.78	1	evm.model.original_scaffold_1318.88	11	PQ0G312210	.	.
12	evm.TU.FRAGSCAFF_507.315	23	EVM0048668	21	EVM0057457	13	evm.model.original_scaffold_2919.48	14	evm.model.original_scaffold_2275.56	.	.	21	PQ0G185800
7	evm.TU.FRAGSCAFF_303.647	2	EVM0049195	17	EVM0038439	24	evm.model.fragScaff_scaffold_165.83	23	evm.model.fragScaff_scaffold_74.23	2	PQ0G040830	17	PQ0G020110
8	evm.TU.ORIGINAL_2456.25	18	EVM0050665	20	EVM0038060	3	evm.model.original_scaffold_2349.73	4	evm.model.original_scaffold_1298.15	.	.	20	PQ0G611950
3	evm.TU.FRAGSCAFF_415.141	6	EVM0006670	22	EVM0043168	5	evm.model.original_scaffold_1323.122	6	evm.model.fragScaff_scaffold_146.217	6	PQ0G053740	22	PQ0G140570
11	evm.TU.FRAGSCAFF_311.51	13	EVM0060912	24	EVM0018040	12	evm.model.original_scaffold_1504.267	11	evm.model.original_scaffold_1725.25	13	PQ0G734790	24	PQ0G299840
6	evm.TU.FRAGSCAFF_364.453	.	.	.	.	.	.	.	.	.	.	.	.
12	evm.TU.ORIGINAL_2473.40	.	.	.	.	.	.	14	evm.model.fragScaff_scaffold_478.67	.	.	.	.
7	evm.TU.ORIGINAL_2577.1	2	EVM0037186	17	EVM0013722	24	evm.model.original_scaffold_1630.29	23	evm.model.fragScaff_scaffold_65.25	.	.	17	PQ0G616760
10	evm.TU.FRAGSCAFF_437.25	.	.	.	.	.	.	.	.	.	.	.	.
1	evm.TU.FRAGSCAFF_229.101	.	.	.	.	18	evm.model.original_scaffold_1948.137	.	.	.	.	.	.
6	evm.TU.FRAGSCAFF_446.25	.	.	.	.	.	.	.	.	.	.	.	.
10	evm.TU.FRAGSCAFF_201.192	3	EVM0001045	19	EVM0052611	8	evm.model.original_scaffold_2580.194	7	evm.model.original_scaffold_1098.107	3	PQ0G078470	.	.
9	evm.TU.FRAGSCAFF_197.259	5	EVM0032641	12	EVM0027022	20	evm.model.original_scaffold_2368.8	19	evm.model.original_scaffold_1856.7	5	PQ0G239160	.	.
8	evm.TU.FRAGSCAFF_161.112	18	EVM0047739	20	EVM0003778	3	evm.model.fragScaff_scaffold_430.128	4	evm.model.original_scaffold_1876.15	18	PQ0G165770	.	.
2	evm.TU.ORIGINAL_906.37	.	.	15	EVM0002372	16	evm.model.original_scaffold_794.13	15	evm.model.original_scaffold_844.111	8	PQ0G411180	.	.
1	evm.TU.FRAGSCAFF_122.285	4	EVM0056121	10	EVM0047237	18	evm.model.fragScaff_scaffold_234.137	.	.	4	PQ0G312150	10	PQ0G448850
10	evm.TU.FRAGSCAFF_201.613	.	.	.	.	.	.	.	.	.	.	.	.
3	evm.TU.FRAGSCAFF_415.302	6	EVM0041316	22	EVM0035427	5	evm.model.original_scaffold_2975.237	.	.	6	PQ0G329600	.	.
11	evm.TU.FRAGSCAFF_311.211	.	.	24	EVM0012604	12	evm.model.fragScaff_scaffold_392.127	11	evm.model.original_scaffold_1947.66	13	PQ0G218690	.	.
10	evm.TU.ORIGINAL_1137.59	3	EVM0020720	19	EVM0025179	8	evm.model.fragScaff_scaffold_225.20	7	evm.model.original_scaffold_2612.113	3	PQ0G293500	19	PQ0G070850
8	evm.TU.ORIGINAL_2327.386	.	.	20	EVM0027573	3	evm.model.fragScaff_scaffold_39.102	4	evm.model.fragScaff_scaffold_445.722	18	PQ0G586870	20	PQ0G457260
12	evm.TU.FRAGSCAFF_286.651	23	EVM0040369	21	EVM0056183	13	evm.model.fragScaff_scaffold_468.172	14	evm.model.fragScaff_scaffold_200.142	23	PQ0G153190	21	PQ0G506280
3	evm.TU.FRAGSCAFF_14.728	.	.	.	.	.	.	.	.	.	.	.	.
8	evm.TU.FRAGSCAFF_161.334	.	.	.	.	.	.	.	.	.	.	.	.
8	evm.TU.FRAGSCAFF_524.60	18	EVM0008017	20	EVM0046822	3	evm.model.original_scaffold_2349.11	4	evm.model.original_scaffold_1298.82	.	.	20	PQ0G405420
4	evm.TU.FRAGSCAFF_380.123	.	.	.	.	.	.	.	.	.	.	.	.
5	evm.TU.FRAGSCAFF_284.135	.	.	.	.	.	.	.	.	.	.	.	.
8	evm.TU.ORIGINAL_1436.216	18	EVM0003989	20	EVM0023827	.	.	4	evm.model.fragScaff_scaffold_445.75	18	PQ0G557470	.	.
4	evm.TU.FRAGSCAFF_290.205	.	.	.	.	.	.	.	.	.	.	.	.
4	evm.TU.FRAGSCAFF_8.186	11	EVM0049942	14	EVM0063469	2	evm.model.fragScaff_scaffold_465.14	1	evm.model.fragScaff_scaffold_275.51	11	PQ0G712690	14	PQ0G421390
4	evm.TU.FRAGSCAFF_282.182	11	EVM0051949	14	EVM0007463	2	evm.model.original_scaffold_2883.72	1	evm.model.original_scaffold_1318.77	11	PQ0G312290	.	.
4	evm.TU.ORIGINAL_631.215	.	.	.	.	.	.	.	.	.	.	.	.
3	evm.TU.FRAGSCAFF_14.490	6	EVM0005522	.	.	.	.	.	.	6	PQ0G363300	.	.
3	evm.TU.FRAGSCAFF_90.455	6	EVM0036253	22	EVM0038826	5	evm.model.fragScaff_scaffold_78.20	6	evm.model.original_scaffold_1271.9	6	PQ0G678480	22	PQ0G436520
8	evm.TU.ORIGINAL_1748.296	.	.	.	.	.	.	.	.	.	.	.	.
7	evm.TU.ORIGINAL_1815.56	2	EVM0021831	17	EVM0013118	24	evm.model.fragScaff_scaffold_425.2	23	evm.model.original_scaffold_667.12	2	PQ0G449060	17	PQ0G349160
6	evm.TU.FRAGSCAFF_120.94	.	.	.	.	.	.	.	.	.	.	.	.
11	evm.TU.FRAGSCAFF_383.238	13	EVM0056688	.	.	12	evm.model.fragScaff_scaffold_318.123	11	evm.model.original_scaffold_1763.23	.	.	24	PQ0G684370
12	evm.TU.ORIGINAL_2473.13	.	.	.	.	.	.	.	.	.	.	.	.
10	evm.TU.FRAGSCAFF_201.74	.	.	.	.	.	.	.	.	.	.	.	.
8	evm.TU.ORIGINAL_2327.86	.	.	20	EVM0004481	3	evm.model.fragScaff_scaffold_441.183	.	.	.	.	.	.
7	evm.TU.FRAGSCAFF_303.648	2	EVM0032095	17	EVM0056807	24	evm.model.fragScaff_scaffold_165.82	23	evm.model.fragScaff_scaffold_74.24	2	PQ0G040840	17	PQ0G020120
2	evm.TU.FRAGSCAFF_219.302	8	EVM0056001	15	EVM0020049	16	evm.model.fragScaff_scaffold_205.346	15	evm.model.fragScaff_scaffold_87.141	8	PQ0G047410	15	PQ0G392040
2	evm.TU.FRAGSCAFF_202.173	.	.	.	.	.	.	.	.	.	.	.	.
8	evm.TU.ORIGINAL_1707.46	.	.	.	.	.	.	.	.	.	.	.	.
8	evm.TU.FRAGSCAFF_355.133	18	EVM0001632	20	EVM0039904	.	.	4	evm.model.original_scaffold_2064.73	18	PQ0G714110	20	PQ0G014430
6	evm.TU.FRAGSCAFF_492.140	7	EVM0018573	.	.	.	.	10	evm.model.original_scaffold_753.280	7	PQ0G722360	.	.
3	evm.TU.ORIGINAL_1863.47	6	EVM0016171	22	EVM0002563	5	evm.model.original_scaffold_2381.36	6	evm.model.original_scaffold_891.3	.	.	.	.
2	evm.TU.ORIGINAL_1089.11	.	.	.	.	.	.	.	.	.	.	.	.
8	evm.TU.FRAGSCAFF_204.333	.	.	20	EVM0016398	3	evm.model.original_scaffold_2303.34	4	evm.model.fragScaff_scaffold_445.641	18	PQ0G422020	20	PQ0G392480
8	evm.TU.ORIGINAL_2327.180	18	EVM0033353	20	EVM0048637	3	evm.model.fragScaff_scaffold_441.92	4	evm.model.original_scaffold_857.74	.	.	20	PQ0G182090
4	evm.TU.ORIGINAL_2671.62	11	EVM0040403	.	.	2	evm.model.fragScaff_scaffold_112.111	.	.	11	PQ0G388640	.	.
7	evm.TU.FRAGSCAFF_17.240	.	.	.	.	.	.	.	.	.	.	.	.
4	evm.TU.ORIGINAL_1900.28	.	.	.	.	.	.	.	.	.	.	.	.
10	evm.TU.FRAGSCAFF_394.28	.	.	.	.	.	.	.	.	.	.	.	.
7	evm.TU.ORIGINAL_2577.56	.	.	.	.	.	.	.	.	.	.	.	.
12	evm.TU.FRAGSCAFF_286.830	.	.	.	.	.	.	.	.	.	.	.	.
8	evm.TU.ORIGINAL_1707.81	18	EVM0059832	20	EVM0013606	3	evm.model.original_scaffold_787.17	4	evm.model.fragScaff_scaffold_445.291	18	PQ0G119280	.	.
3	evm.TU.FRAGSCAFF_500.217	.	.	.	.	.	.	.	.	.	.	.	.
1	evm.TU.ORIGINAL_935.128	.	.	.	.	.	.	.	.	.	.	.	.
1	evm.TU.FRAGSCAFF_46.269	.	.	.	.	.	.	.	.	.	.	.	.
9	evm.TU.FRAGSCAFF_182.614	5	EVM0012767	12	EVM0037686	20	evm.model.original_scaffold_2559.70	19	evm.model.fragScaff_scaffold_3.119	5	PQ0G461010	12	PQ0G081100
11	evm.TU.FRAGSCAFF_381.34	.	.	.	.	.	.	.	.	.	.	.	.
6	evm.TU.FRAGSCAFF_83.36	7	EVM0006880	16	EVM0053668	9	evm.model.fragScaff_scaffold_91.72	10	evm.model.original_scaffold_689.39	7	PQ0G297380	16	PQ0G115920
1	evm.TU.ORIGINAL_1328.14	.	.	.	.	.	.	.	.	.	.	.	.
1	evm.TU.ORIGINAL_2331.461	.	.	.	.	.	.	.	.	.	.	.	.
4	evm.TU.FRAGSCAFF_282.15	11	EVM0056171	14	EVM0006783	2	evm.model.fragScaff_scaffold_453.32	1	evm.model.fragScaff_scaffold_196.4	11	PQ0G103240	14	PQ0G011850
11	evm.TU.FRAGSCAFF_383.311	.	.	.	.	.	.	.	.	.	.	.	.
5	evm.TU.FRAGSCAFF_291.82	.	.	.	.	.	.	.	.	.	.	.	.
8	evm.TU.FRAGSCAFF_161.290	18	EVM0012221	20	EVM0020442	3	evm.model.original_scaffold_1606.172	4	evm.model.original_scaffold_816.72	18	PQ0G511830	20	PQ0G598680
6	evm.TU.FRAGSCAFF_38.15	.	.	.	.	.	.	.	.	.	.	.	.
1	evm.TU.FRAGSCAFF_526.127	4	EVM0006285	10	EVM0062758	.	.	17	evm.model.fragScaff_scaffold_346.64	4	PQ0G085350	10	PQ0G581110
9	evm.TU.FRAGSCAFF_272.108	.	.	.	.	.	.	.	.	.	.	.	.
4	evm.TU.ORIGINAL_1941.35	11	EVM0022800	14	EVM0039936	2	evm.model.original_scaffold_1327.76	1	evm.model.fragScaff_scaffold_326.56	11	PQ0G478810	14	PQ0G250660
10	evm.TU.FRAGSCAFF_146.50	.	.	.	.	.	.	.	.	.	.	.	.
4	evm.TU.ORIGINAL_925.477	11	EVM0038134	14	EVM0045795	2	evm.model.fragScaff_scaffold_153.7	1	evm.model.original_scaffold_1585.52	.	.	14	PQ0G627780
11	evm.TU.ORIGINAL_958.130	.	.	24	EVM0005108	.	.	.	.	13	PQ0G504110	24	PQ0G670610
8	evm.TU.FRAGSCAFF_361.444	.	.	.	.	.	.	.	.	.	.	.	.
4	evm.TU.ORIGINAL_2671.131	11	EVM0054482	14	EVM0049737	2	evm.model.fragScaff_scaffold_112.37	.	.	11	PQ0G517990	14	PQ0G145510
9	evm.TU.ORIGINAL_2357.75	.	.	.	.	.	.	.	.	.	.	.	.
9	evm.TU.ORIGINAL_2619.50	5	EVM0010138	.	.	.	.	.	.	5	PQ0G244780	12	PQ0G376250
2	evm.TU.FRAGSCAFF_219.455	8	EVM0012994	15	EVM0018880	16	evm.model.fragScaff_scaffold_205.192	15	evm.model.original_scaffold_1560.94	.	.	15	PQ0G191040
4	evm.TU.ORIGINAL_631.153	.	.	.	.	.	.	.	.	.	.	.	.
3	evm.TU.FRAGSCAFF_134.353	6	EVM0065014	22	EVM0055293	5	evm.model.original_scaffold_838.178	6	evm.model.original_scaffold_1608.267_evm.model.original_scaffold_1608.268	6	PQ0G030620	22	PQ0G501150
3	evm.TU.ORIGINAL_1672.129	.	.	.	.	.	.	.	.	.	.	.	.
12	evm.TU.FRAGSCAFF_454.97	.	.	.	.	.	.	.	.	.	.	.	.
5	evm.TU.FRAGSCAFF_337.105	.	.	.	.	22	evm.model.fragScaff_scaffold_375.56	.	.	9	PQ0G045380	.	.
11	evm.TU.FRAGSCAFF_451.168	.	.	24	EVM0021851	12	evm.model.fragScaff_scaffold_1.51	11	evm.model.original_scaffold_594.32	.	.	24	PQ0G098400
1	evm.TU.ORIGINAL_2393.47	4	EVM0061754	10	EVM0056352	18	evm.model.original_scaffold_958.48	17	evm.model.original_scaffold_1887.27	.	.	10	PQ0G476510
1	evm.TU.FRAGSCAFF_46.332	.	.	.	.	.	.	.	.	.	.	.	.
2	evm.TU.FRAGSCAFF_352.36	.	.	.	.	.	.	.	.	.	.	.	.
8	evm.TU.ORIGINAL_2327.143	.	.	.	.	3	evm.model.fragScaff_scaffold_441.129	4	evm.model.original_scaffold_857.32	.	.	20	PQ0G626820
3	evm.TU.FRAGSCAFF_14.858	6	EVM0049780	22	EVM0011312	.	.	6	evm.model.original_scaffold_1568.41	.	.	22	PQ0G085610
9	evm.TU.FRAGSCAFF_182.494	5	EVM0005764	12	EVM0032083	.	.	19	evm.model.original_scaffold_686.73	5	PQ0G268140	.	.
4	evm.TU.FRAGSCAFF_241.83	.	.	.	.	2	evm.model.fragScaff_scaffold_349.55	1	evm.model.fragScaff_scaffold_488.123	11	PQ0G135400	.	.
1	evm.TU.FRAGSCAFF_216.157	4	EVM0036936	10	EVM0008376	18	evm.model.fragScaff_scaffold_203.21	17	evm.model.original_scaffold_2067.135	4	PQ0G329220	.	.
6	evm.TU.FRAGSCAFF_461.78	.	.	.	.	.	.	.	.	.	.	.	.
11	evm.TU.FRAGSCAFF_311.466	.	.	.	.	.	.	.	.	.	.	.	.
1	evm.TU.ORIGINAL_875.16	.	.	.	.	.	.	.	.	.	.	.	.
2	evm.TU.FRAGSCAFF_214.459	.	.	.	.	.	.	.	.	.	.	.	.
7	evm.TU.FRAGSCAFF_303.380	.	.	.	.	.	.	.	.	.	.	.	.
4	evm.TU.FRAGSCAFF_126.164	.	.	.	.	.	.	.	.	.	.	.	.
6	evm.TU.FRAGSCAFF_492.69	7	EVM0025792	16	EVM0034695	9	evm.model.original_scaffold_778.66	10	evm.model.original_scaffold_753.203	7	PQ0G575370	.	.
2	evm.TU.FRAGSCAFF_168.160	.	.	.	.	.	.	.	.	.	.	.	.
10	evm.TU.FRAGSCAFF_64.20	.	.	.	.	.	.	.	.	.	.	.	.
7	evm.TU.FRAGSCAFF_303.31	2	EVM0015812	17	EVM0014398	24	evm.model.original_scaffold_2298.109	23	evm.model.original_scaffold_1435.163	2	PQ0G613400	17	PQ0G009900
8	evm.TU.FRAGSCAFF_518.48	.	.	.	.	.	.	.	.	.	.	.	.
2	evm.TU.FRAGSCAFF_219.274	8	EVM0003447	15	EVM0047904	16	evm.model.fragScaff_scaffold_205.382	15	evm.model.fragScaff_scaffold_87.100	.	.	.	.
6	evm.TU.FRAGSCAFF_374.207	.	.	.	.	.	.	.	.	.	.	.	.
4	evm.TU.ORIGINAL_2374.227	11	EVM0051425	.	.	2	evm.model.original_scaffold_1396.27	1	evm.model.fragScaff_scaffold_212.102	11	PQ0G612370	14	PQ0G330910
9	evm.TU.FRAGSCAFF_197.150	5	EVM0041340	12	EVM0062305	20	evm.model.original_scaffold_2007.62	19	evm.model.fragScaff_scaffold_182.93	5	PQ0G627280	.	.
8	evm.TU.FRAGSCAFF_401.254	.	.	.	.	.	.	.	.	.	.	.	.
8	evm.TU.FRAGSCAFF_355.86	18	EVM0049206	20	EVM0036154	3	evm.model.fragScaff_scaffold_273.145	4	evm.model.fragScaff_scaffold_22.41	18	PQ0G055690	20	PQ0G632480
8	evm.TU.FRAGSCAFF_401.471	.	.	.	.	.	.	.	.	.	.	.	.
5	evm.TU.FRAGSCAFF_337.102	9	EVM0007014	1	EVM0026327	22	evm.model.fragScaff_scaffold_375.58	21	evm.model.fragScaff_scaffold_328.32	9	PQ0G045400	1	PQ0G160170
8	evm.TU.FRAGSCAFF_467.78_evm.TU.FRAGSCAFF_467.79	18	EVM0012569	20	EVM0009906	.	.	4	evm.model.fragScaff_scaffold_311.102	.	.	20	PQ0G181340
8	evm.TU.ORIGINAL_2327.36	.	.	.	.	.	.	.	.	.	.	.	.
12	evm.TU.FRAGSCAFF_286.561	23	EVM0029127	21	EVM0029030	13	evm.model.fragScaff_scaffold_468.84	14	evm.model.original_scaffold_1934.18	.	.	21	PQ0G670790
5	evm.TU.FRAGSCAFF_262.660	.	.	.	.	.	.	.	.	.	.	.	.
10	evm.TU.FRAGSCAFF_180.62	3	EVM0049559	19	EVM0041009	8	evm.model.original_scaffold_2978.3	7	evm.model.fragScaff_scaffold_368.18	.	.	19	PQ0G434690
8	evm.TU.FRAGSCAFF_355.105	18	EVM0015884	20	EVM0019499	3	evm.model.fragScaff_scaffold_309.40	4	evm.model.fragScaff_scaffold_71.101	18	PQ0G602470	20	PQ0G096690
7	evm.TU.FRAGSCAFF_303.221	2	EVM0010791	17	EVM0012704	.	.	23	evm.model.fragScaff_scaffold_215.72	.	.	17	PQ0G403530
8	evm.TU.ORIGINAL_1436.177	.	.	.	.	.	.	.	.	.	.	.	.
4	evm.TU.ORIGINAL_631.246	.	.	.	.	.	.	.	.	.	.	.	.
8	evm.TU.ORIGINAL_1748.283	18	EVM0039445	20	EVM0026335	3	evm.model.fragScaff_scaffold_492.25	4	evm.model.original_scaffold_2076.68	18	PQ0G343730	20	PQ0G604890
1	evm.TU.FRAGSCAFF_335.353	.	.	.	.	.	.	17	evm.model.original_scaffold_1356.54	.	.	.	.
4	evm.TU.FRAGSCAFF_87.1	.	.	.	.	.	.	.	.	.	.	.	.
8	evm.TU.FRAGSCAFF_169.24	18	EVM0001957	20	EVM0039551	3	evm.model.fragScaff_scaffold_320.101	4	evm.model.original_scaffold_1161.30	18	PQ0G326110	20	PQ0G445570
10	evm.TU.FRAGSCAFF_180.134	3	EVM0001301	19	EVM0016020	8	evm.model.fragScaff_scaffold_372.95	7	evm.model.fragScaff_scaffold_316.37	3	PQ0G113750	19	PQ0G115560
8	evm.TU.ORIGINAL_1064.106	.	.	.	.	.	.	.	.	.	.	.	.
8	evm.TU.ORIGINAL_2456.44	.	.	20	EVM0007192	3	evm.model.original_scaffold_2349.54	4	evm.model.original_scaffold_1298.37	.	.	20	PQ0G098670
4	evm.TU.ORIGINAL_1740.133	.	.	.	.	2	evm.model.original_scaffold_2558.39	1	evm.model.fragScaff_scaffold_488.18	11	PQ0G303010	14	PQ0G599710
3	evm.TU.FRAGSCAFF_415.351	6	EVM0011358	22	EVM0006023	5	evm.model.original_scaffold_2975.190	6	evm.model.original_scaffold_1659.79	6	PQ0G114760	22	PQ0G384590
4	evm.TU.ORIGINAL_1644.73	.	.	.	.	.	.	.	.	.	.	.	.
3	evm.TU.ORIGINAL_1927.73	6	EVM0048108	22	EVM0049484	5	evm.model.fragScaff_scaffold_244.49	.	.	6	PQ0G255900	.	.
10	evm.TU.FRAGSCAFF_63.27	.	.	.	.	.	.	.	.	.	.	.	.
8	evm.TU.ORIGINAL_2327.101	18	EVM0044767	20	EVM0029435	3	evm.model.fragScaff_scaffold_441.167	.	.	18	PQ0G309080	20	PQ0G094060
1	evm.TU.FRAGSCAFF_526.570	.	.	.	.	.	.	.	.	.	.	.	.
6	evm.TU.FRAGSCAFF_461.77	.	.	.	.	.	.	.	.	.	.	.	.
3	evm.TU.FRAGSCAFF_134.423	6	EVM0057713	22	EVM0065746	5	evm.model.original_scaffold_838.242	6	evm.model.original_scaffold_1608.209	6	PQ0G289700	22	PQ0G500700
2	evm.TU.ORIGINAL_598.93	.	.	15	EVM0045335	.	.	.	.	.	.	15	PQ0G718110
5	evm.TU.FRAGSCAFF_148.17	.	.	.	.	.	.	.	.	.	.	.	.
8	evm.TU.FRAGSCAFF_15.119	.	.	.	.	.	.	.	.	.	.	.	.
8	evm.TU.ORIGINAL_1622.2	18	EVM0052875	20	EVM0062308	3	evm.model.original_scaffold_2860.17	.	.	.	.	20	PQ0G433710
8	evm.TU.ORIGINAL_563.155	.	.	.	.	.	.	.	.	.	.	.	.
11	evm.TU.FRAGSCAFF_381.23	.	.	.	.	.	.	.	.	.	.	.	.
7	evm.TU.FRAGSCAFF_303.131	2	EVM0043585	.	.	.	.	23	evm.model.original_scaffold_1435.56	2	PQ0G521780	.	.
3	evm.TU.FRAGSCAFF_14.430	6	EVM0057194	22	EVM0001855	5	evm.model.original_scaffold_2137.64	6	evm.model.fragScaff_scaffold_308.102	.	.	22	PQ0G336760
10	evm.TU.ORIGINAL_939.10	.	.	.	.	.	.	.	.	.	.	.	.
2	evm.TU.ORIGINAL_598.384	8	EVM0027228	.	.	16	evm.model.fragScaff_scaffold_477.28	15	evm.model.fragScaff_scaffold_237.69	.	.	.	.
1	evm.TU.ORIGINAL_2393.36	.	.	.	.	.	.	.	.	4	PQ0G037240	.	.
7	evm.TU.FRAGSCAFF_17.322	.	.	.	.	.	.	.	.	.	.	.	.
12	evm.TU.FRAGSCAFF_507.41	23	EVM0004253	21	EVM0062558	13	evm.model.fragScaff_scaffold_238.174	14	evm.model.original_scaffold_2547.45	.	.	21	PQ0G005360
11	evm.TU.FRAGSCAFF_383.191	13	EVM0040536	24	EVM0002354	12	evm.model.fragScaff_scaffold_396.49	.	.	13	PQ0G523210	24	PQ0G274710
6	evm.TU.FRAGSCAFF_58.142	7	EVM0024371	16	EVM0000729	9	evm.model.original_scaffold_2354.40	.	.	7	PQ0G028800	16	PQ0G129070
7	evm.TU.FRAGSCAFF_303.374	2	EVM0023599	17	EVM0028089	24	evm.model.original_scaffold_1348.100	23	evm.model.original_scaffold_2707.4	2	PQ0G438950	17	PQ0G348680
8	evm.TU.ORIGINAL_563.36	18	EVM0065103	20	EVM0006377	3	evm.model.original_scaffold_2187.53	4	evm.model.original_scaffold_2434.38	18	PQ0G212510	20	PQ0G653610
3	evm.TU.ORIGINAL_1927.27	6	EVM0011546	22	EVM0054645	5	evm.model.fragScaff_scaffold_244.87	6	evm.model.original_scaffold_1608.91	6	PQ0G254530	22	PQ0G362910
9	evm.TU.FRAGSCAFF_342.56	5	EVM0029495	12	EVM0032462	20	evm.model.original_scaffold_2774.23	19	evm.model.fragScaff_scaffold_424.7	5	PQ0G735810	12	PQ0G194410
6	evm.TU.FRAGSCAFF_374.222	7	EVM0002769	16	EVM0030752	9	evm.model.original_scaffold_761.23	10	evm.model.original_scaffold_1606.89	7	PQ0G650660	16	PQ0G380760
4	evm.TU.FRAGSCAFF_114.79	11	EVM0024941	14	EVM0006881	.	.	1	evm.model.original_scaffold_2162.47	.	.	14	PQ0G525350
4	evm.TU.ORIGINAL_2355.34	.	.	.	.	.	.	.	.	.	.	.	.
4	evm.TU.ORIGINAL_1639.48	.	.	.	.	.	.	.	.	.	.	.	.
3	evm.TU.ORIGINAL_595.68	6	EVM0046776	22	EVM0013310	5	evm.model.fragScaff_scaffold_398.17	6	evm.model.fragScaff_scaffold_507.13	6	PQ0G181760	22	PQ0G592020
8	evm.TU.FRAGSCAFF_204.290	18	EVM0023756	20	EVM0055197	3	evm.model.original_scaffold_2571.26_evm.model.original_scaffold_2571.27	4	evm.model.fragScaff_scaffold_445.601	18	PQ0G422350	20	PQ0G076140
4	evm.TU.FRAGSCAFF_241.84	11	EVM0020970	14	EVM0032419	2	evm.model.fragScaff_scaffold_349.56	1	evm.model.fragScaff_scaffold_488.124	11	PQ0G135390	14	PQ0G442090
10	evm.TU.FRAGSCAFF_210.8	.	.	19	EVM0044102	.	.	7	evm.model.original_scaffold_2252.70	.	.	.	.
6	evm.TU.FRAGSCAFF_364.49	.	.	16	EVM0048442	9	evm.model.fragScaff_scaffold_330.94	10	evm.model.fragScaff_scaffold_20.15	7	PQ0G474810	.	.
1	evm.TU.ORIGINAL_2331.578	.	.	10	EVM0040794	18	evm.model.original_scaffold_1310.39	.	.	.	.	10	PQ0G567350
5	evm.TU.FRAGSCAFF_149.231	9	EVM0011965	1	EVM0033377	22	evm.model.original_scaffold_1174.137	.	.	9	PQ0G383380	1	PQ0G328140
8	evm.TU.FRAGSCAFF_425.18	.	.	.	.	.	.	.	.	.	.	.	.
3	evm.TU.ORIGINAL_2232.27	6	EVM0011819	22	EVM0003224	5	evm.model.original_scaffold_994.53	6	evm.model.original_scaffold_1541.68	6	PQ0G341750	22	PQ0G207690
9	evm.TU.ORIGINAL_743.2	.	.	.	.	.	.	.	.	.	.	.	.
6	evm.TU.FRAGSCAFF_83.25	.	.	.	.	.	.	.	.	.	.	.	.
6	evm.TU.ORIGINAL_1577.29	.	.	.	.	.	.	.	.	.	.	.	.
3	evm.TU.FRAGSCAFF_14.104	6	EVM0038270	22	EVM0033405	5	evm.model.fragScaff_scaffold_244.188	6	evm.model.original_scaffold_2331.232	6	PQ0G416160	22	PQ0G089470
8	evm.TU.FRAGSCAFF_401.87	.	.	.	.	.	.	.	.	.	.	.	.
7	evm.TU.FRAGSCAFF_469.149	.	.	.	.	.	.	.	.	.	.	.	.
12	evm.TU.FRAGSCAFF_507.461	.	.	21	EVM0011219	13	evm.model.original_scaffold_847.48	14	evm.model.original_scaffold_705.55	.	.	.	.
4	evm.TU.ORIGINAL_2223.108	.	.	.	.	2	evm.model.original_scaffold_903.12	1	evm.model.original_scaffold_1188.22	11	PQ0G237730	.	.
12	evm.TU.ORIGINAL_2473.1	.	.	.	.	.	.	.	.	.	.	.	.
7	evm.TU.FRAGSCAFF_314.180	.	.	.	.	.	.	.	.	.	.	.	.
6	evm.TU.FRAGSCAFF_364.341	.	.	.	.	.	.	.	.	.	.	.	.
12	evm.TU.FRAGSCAFF_507.453	23	EVM0046878	.	.	13	evm.model.original_scaffold_847.55	14	evm.model.original_scaffold_705.45	.	.	21	PQ0G588910
1	evm.TU.FRAGSCAFF_206.240	4	EVM0031931	10	EVM0040380	18	evm.model.original_scaffold_2217.30	17	evm.model.original_scaffold_840.204	4	PQ0G731470	.	.
3	evm.TU.FRAGSCAFF_134.391	6	EVM0029876	22	EVM0009800	5	evm.model.original_scaffold_838.219	6	evm.model.original_scaffold_1608.237	6	PQ0G030240	22	PQ0G500870
9	evm.TU.FRAGSCAFF_182.149	.	.	.	.	20	evm.model.fragScaff_scaffold_40.159	19	evm.model.fragScaff_scaffold_386.53	.	.	12	PQ0G090210
11	evm.TU.ORIGINAL_958.180	13	EVM0046093	24	EVM0054545	12	evm.model.original_scaffold_1504.73	.	.	13	PQ0G503790	24	PQ0G060830
4	evm.TU.FRAGSCAFF_290.21	.	.	.	.	.	.	.	.	.	.	.	.
6	evm.TU.FRAGSCAFF_83.27	7	EVM0040891	16	EVM0060800	9	evm.model.fragScaff_scaffold_91.54	10	evm.model.original_scaffold_689.30	7	PQ0G297230	16	PQ0G309500
3	evm.TU.FRAGSCAFF_14.682	6	EVM0000237	.	.	5	evm.model.original_scaffold_593.139	6	evm.model.original_scaffold_2812.76	6	PQ0G329750	22	PQ0G413600
10	evm.TU.ORIGINAL_1137.187	.	.	.	.	.	.	.	.	.	.	.	.
4	evm.TU.ORIGINAL_2374.277_evm.TU.ORIGINAL_2374.278	11	EVM0041526	.	.	2	evm.model.fragScaff_scaffold_27.28	1	evm.model.fragScaff_scaffold_212.47	.	.	14	PQ0G357260
11	evm.TU.ORIGINAL_600.279	.	.	.	.	.	.	.	.	.	.	.	.
6	evm.TU.ORIGINAL_2470.5	.	.	.	.	.	.	.	.	.	.	.	.
7	evm.TU.FRAGSCAFF_303.373	2	EVM0058285	17	EVM0063922	24	evm.model.original_scaffold_1348.101	23	evm.model.original_scaffold_2707.3	2	PQ0G438960	17	PQ0G348690
9	evm.TU.ORIGINAL_845.8	.	.	.	.	.	.	.	.	.	.	.	.
4	evm.TU.FRAGSCAFF_426.72	11	EVM0055873	14	EVM0037210	2	evm.model.original_scaffold_1232.21	1	evm.model.original_scaffold_3024.23	11	PQ0G209550	14	PQ0G524440
1	evm.TU.FRAGSCAFF_526.560	4	EVM0052885	10	EVM0003452	18	evm.model.original_scaffold_2835.35	17	evm.model.original_scaffold_789.27	.	.	10	PQ0G097370
8	evm.TU.FRAGSCAFF_405.74	.	.	.	.	.	.	.	.	.	.	.	.
8	evm.TU.ORIGINAL_2327.21	18	EVM0038690	20	EVM0007268	.	.	.	.	18	PQ0G472420	20	PQ0G415010
3	evm.TU.FRAGSCAFF_134.289	6	EVM0000385	22	EVM0057955	5	evm.model.original_scaffold_838.130	.	.	6	PQ0G483690	22	PQ0G341990
11	evm.TU.FRAGSCAFF_140.88	.	.	.	.	.	.	.	.	.	.	.	.
8	evm.TU.ORIGINAL_2327.256	18	EVM0002053	20	EVM0007645	3	evm.model.fragScaff_scaffold_441.17	4	evm.model.fragScaff_scaffold_445.845	18	PQ0G585910	20	PQ0G396910
9	evm.TU.ORIGINAL_654.12	5	EVM0053966	12	EVM0023338	20	evm.model.fragScaff_scaffold_313.42	19	evm.model.fragScaff_scaffold_376.40	5	PQ0G504730	12	PQ0G404240
8	evm.TU.FRAGSCAFF_467.52	.	.	.	.	.	.	.	.	.	.	.	.
3	evm.TU.FRAGSCAFF_90.48	6	EVM0057322	22	EVM0013940	.	.	6	evm.model.original_scaffold_2792.13	.	.	22	PQ0G451940
8	evm.TU.FRAGSCAFF_401.49	.	.	.	.	.	.	.	.	.	.	.	.
8	evm.TU.ORIGINAL_2327.409	.	.	.	.	.	.	.	.	.	.	.	.
6	evm.TU.FRAGSCAFF_108.35	7	EVM0061748	16	EVM0000660	9	evm.model.original_scaffold_933.30	10	evm.model.original_scaffold_753.91	7	PQ0G106410	.	.
3	evm.TU.ORIGINAL_1863.110	6	EVM0039855	22	EVM0064196	5	evm.model.original_scaffold_2381.42	6	evm.model.fragScaff_scaffold_310.37	.	.	22	PQ0G450280
10	evm.TU.FRAGSCAFF_201.43	3	EVM0048403	19	EVM0023335	8	evm.model.original_scaffold_2580.57	7	evm.model.fragScaff_scaffold_99.111	3	PQ0G148360	19	PQ0G715280
2	evm.TU.FRAGSCAFF_353.95	.	.	.	.	.	.	.	.	.	.	.	.
2	evm.TU.FRAGSCAFF_219.641	.	.	15	EVM0036647	16	evm.model.original_scaffold_2393.5	15	evm.model.fragScaff_scaffold_57.97	8	PQ0G601210	.	.
11	evm.TU.ORIGINAL_1637.5	.	.	.	.	.	.	.	.	.	.	.	.
12	evm.TU.FRAGSCAFF_286.362	23	EVM0022645	21	EVM0024910	.	.	14	evm.model.original_scaffold_2387.54	.	.	.	.
5	evm.TU.FRAGSCAFF_149.446	9	EVM0062101	1	EVM0060947	22	evm.model.original_scaffold_861.57	21	evm.model.original_scaffold_3012.217	9	PQ0G075490	1	PQ0G607770
10	evm.TU.FRAGSCAFF_217.47	.	.	.	.	.	.	.	.	.	.	.	.
8	evm.TU.ORIGINAL_1707.77	18	EVM0057990	20	EVM0061329	3	evm.model.original_scaffold_787.21	4	evm.model.fragScaff_scaffold_445.295	18	PQ0G317660	.	.
3	evm.TU.ORIGINAL_1481.14	.	.	.	.	.	.	.	.	.	.	.	.
7	evm.TU.FRAGSCAFF_497.200	.	.	.	.	.	.	.	.	.	.	.	.
1	evm.TU.FRAGSCAFF_46.45	4	EVM0018424	.	.	18	evm.model.original_scaffold_2849.124	.	.	.	.	10	PQ0G673030
4	evm.TU.FRAGSCAFF_224.64	.	.	.	.	.	.	.	.	.	.	.	.
6	evm.TU.FRAGSCAFF_165.34	.	.	.	.	.	.	.	.	.	.	.	.
9	evm.TU.FRAGSCAFF_182.221	.	.	.	.	20	evm.model.fragScaff_scaffold_40.102	19	evm.model.fragScaff_scaffold_73.278	5	PQ0G513260	12	PQ0G482060
8	evm.TU.ORIGINAL_563.29	18	EVM0017129	20	EVM0020746	3	evm.model.original_scaffold_2187.24	4	evm.model.original_scaffold_2434.23	18	PQ0G212450	20	PQ0G493110
6	evm.TU.FRAGSCAFF_356.42	.	.	.	.	.	.	.	.	.	.	.	.
4	evm.TU.FRAGSCAFF_282.1	11	EVM0010858	14	EVM0065159	2	evm.model.fragScaff_scaffold_453.18	1	evm.model.fragScaff_scaffold_196.11	11	PQ0G103120	14	PQ0G011760
4	evm.TU.FRAGSCAFF_290.126	.	.	.	.	.	.	.	.	.	.	.	.
2	evm.TU.FRAGSCAFF_257.144	.	.	.	.	.	.	.	.	.	.	.	.
8	evm.TU.ORIGINAL_1748.422	.	.	.	.	.	.	.	.	.	.	.	.
10	evm.TU.ORIGINAL_572.3	3	EVM0002251	19	EVM0055744	8	evm.model.original_scaffold_2520.10	.	.	3	PQ0G433400	.	.
8	evm.TU.FRAGSCAFF_204.284	18	EVM0065593	20	EVM0038296	3	evm.model.original_scaffold_2571.37	4	evm.model.fragScaff_scaffold_445.593	18	PQ0G422400	20	PQ0G542520
9	evm.TU.FRAGSCAFF_182.101	5	EVM0047451	12	EVM0058188	20	evm.model.fragScaff_scaffold_40.199	19	evm.model.original_scaffold_1818.8	5	PQ0G228580	12	PQ0G089820
11	evm.TU.FRAGSCAFF_119.260	13	EVM0045260	24	EVM0001793	12	evm.model.original_scaffold_2862.24	11	evm.model.original_scaffold_1764.3	.	.	24	PQ0G440260
10	evm.TU.ORIGINAL_2311.217	3	EVM0031033	19	EVM0031644	8	evm.model.original_scaffold_2585.107	7	evm.model.original_scaffold_1145.33	3	PQ0G458510	19	PQ0G724660
4	evm.TU.FRAGSCAFF_380.153	11	EVM0006423	14	EVM0015661	2	evm.model.fragScaff_scaffold_112.245	.	.	11	PQ0G716090	.	.
3	evm.TU.ORIGINAL_1672.81	6	EVM0012268	22	EVM0007948	5	evm.model.original_scaffold_1978.45	6	evm.model.fragScaff_scaffold_146.17	.	.	22	PQ0G449680
4	evm.TU.ORIGINAL_631.37	.	.	.	.	.	.	.	.	.	.	.	.
5	evm.TU.ORIGINAL_1315.107	9	EVM0033504	1	EVM0036353	22	evm.model.fragScaff_scaffold_497.15	21	evm.model.original_scaffold_1813.7	9	PQ0G380990	1	PQ0G355470
11	evm.TU.FRAGSCAFF_263.108	.	.	.	.	.	.	.	.	.	.	.	.
11	evm.TU.FRAGSCAFF_248.240	.	.	.	.	.	.	.	.	.	.	.	.
12	evm.TU.FRAGSCAFF_286.633_evm.TU.FRAGSCAFF_286.634	23	EVM0016849	21	EVM0060292	13	evm.model.fragScaff_scaffold_468.158	14	evm.model.original_scaffold_1934.87	23	PQ0G153350	21	PQ0G506100
8	evm.TU.ORIGINAL_2327.113	.	.	20	EVM0051436	3	evm.model.fragScaff_scaffold_441.153	4	evm.model.original_scaffold_857.3	18	PQ0G308960	20	PQ0G093930
6	evm.TU.FRAGSCAFF_247.28	.	.	.	.	.	.	.	.	.	.	.	.
1	evm.TU.FRAGSCAFF_122.300	.	.	10	EVM0015156	.	.	.	.	.	.	10	PQ0G380230
10	evm.TU.FRAGSCAFF_215.36	.	.	.	.	.	.	.	.	.	.	.	.
12	evm.TU.FRAGSCAFF_378.65	23	EVM0028638	21	EVM0009717	13	evm.model.fragScaff_scaffold_300.95	14	evm.model.fragScaff_scaffold_499.179	23	PQ0G712360	21	PQ0G395930
8	evm.TU.ORIGINAL_1436.144	18	EVM0011607	20	EVM0023485	3	evm.model.original_scaffold_934.181	4	evm.model.fragScaff_scaffold_445.23	.	.	.	.
6	evm.TU.FRAGSCAFF_38.122	.	.	.	.	.	.	.	.	.	.	.	.
10	evm.TU.FRAGSCAFF_215.66	.	.	.	.	.	.	.	.	.	.	.	.
4	evm.TU.FRAGSCAFF_523.216	11	EVM0060106	.	.	2	evm.model.original_scaffold_2614.252	1	evm.model.original_scaffold_1277.63	.	.	.	.
4	evm.TU.ORIGINAL_2374.36	11	EVM0064510	.	.	2	evm.model.fragScaff_scaffold_142.172	1	evm.model.fragScaff_scaffold_488.198	11	PQ0G678920	14	PQ0G022370
10	evm.TU.ORIGINAL_1021.19	3	EVM0057726	19	EVM0025372	8	evm.model.fragScaff_scaffold_333.67	.	.	3	PQ0G595090	19	PQ0G039160
8	evm.TU.ORIGINAL_1748.214	18	EVM0021610	20	EVM0020614	3	evm.model.fragScaff_scaffold_492.99	4	evm.model.fragScaff_scaffold_201.183	18	PQ0G481380	20	PQ0G605570
8	evm.TU.ORIGINAL_1436.196	18	EVM0031437	20	EVM0056928	.	.	4	evm.model.fragScaff_scaffold_445.62	18	PQ0G557330	.	.
5	evm.TU.ORIGINAL_1315.94	.	.	.	.	.	.	.	.	.	.	.	.
9	evm.TU.ORIGINAL_1591.40	.	.	.	.	.	.	.	.	.	.	.	.
8	evm.TU.FRAGSCAFF_169.36	18	EVM0020171	20	EVM0062620	3	evm.model.original_scaffold_2292.14	4	evm.model.fragScaff_scaffold_207.7	18	PQ0G326320	20	PQ0G721830
4	evm.TU.FRAGSCAFF_241.134	11	EVM0001961	14	EVM0059413	2	evm.model.fragScaff_scaffold_349.86	1	evm.model.fragScaff_scaffold_488.166	11	PQ0G694130	14	PQ0G659200
10	evm.TU.ORIGINAL_1021.96	.	.	.	.	.	.	.	.	.	.	.	.
12	evm.TU.FRAGSCAFF_286.170	23	EVM0046341	21	EVM0048507	13	evm.model.original_scaffold_739.148	14	evm.model.original_scaffold_1575.137	23	PQ0G170000	21	PQ0G277950
12	evm.TU.ORIGINAL_1048.81	.	.	.	.	.	.	.	.	.	.	.	.
11	evm.TU.ORIGINAL_958.106	13	EVM0030748	24	EVM0028716	12	evm.model.original_scaffold_1504.125	.	.	13	PQ0G409810	24	PQ0G380060
4	evm.TU.ORIGINAL_1608.121	.	.	.	.	.	.	.	.	.	.	.	.
12	evm.TU.ORIGINAL_1048.44	23	EVM0065842	21	EVM0052540	13	evm.model.fragScaff_scaffold_111.39	14	evm.model.fragScaff_scaffold_459.40	23	PQ0G590170	.	.
1	evm.TU.FRAGSCAFF_122.38	4	EVM0012849	10	EVM0041237	18	evm.model.original_scaffold_842.9	17	evm.model.fragScaff_scaffold_404.30	4	PQ0G096100	.	.
2	evm.TU.FRAGSCAFF_219.259	8	EVM0063146	15	EVM0031967	.	.	15	evm.model.fragScaff_scaffold_87.89	8	PQ0G292590	15	PQ0G280900
8	evm.TU.FRAGSCAFF_161.269	.	.	.	.	.	.	.	.	.	.	.	.
6	evm.TU.FRAGSCAFF_289.8	.	.	.	.	.	.	.	.	.	.	.	.
4	evm.TU.FRAGSCAFF_282.51	11	EVM0025323	14	EVM0039733	2	evm.model.fragScaff_scaffold_104.39	1	evm.model.fragScaff_scaffold_191.17	11	PQ0G147150	14	PQ0G326660
1	evm.TU.FRAGSCAFF_526.429	.	.	.	.	.	.	.	.	.	.	.	.
7	evm.TU.FRAGSCAFF_316.136	.	.	.	.	.	.	.	.	.	.	.	.
5	evm.TU.FRAGSCAFF_149.1500	.	.	.	.	.	.	.	.	.	.	.	.
7	evm.TU.FRAGSCAFF_130.50	.	.	.	.	.	.	.	.	.	.	.	.
4	evm.TU.FRAGSCAFF_380.370	11	EVM0043276	14	EVM0013072	2	evm.model.original_scaffold_1243.74	.	.	11	PQ0G359290	.	.
2	evm.TU.FRAGSCAFF_257.161	.	.	.	.	.	.	.	.	.	.	.	.
10	evm.TU.FRAGSCAFF_344.91	.	.	.	.	.	.	.	.	3	PQ0G033370	.	.
10	evm.TU.FRAGSCAFF_523.530	3	EVM0014640	19	EVM0051920	.	.	7	evm.model.fragScaff_scaffold_242.11	3	PQ0G069830	19	PQ0G123450
1	evm.TU.FRAGSCAFF_122.182	.	.	.	.	.	.	.	.	.	.	.	.
11	evm.TU.FRAGSCAFF_248.15	.	.	.	.	.	.	.	.	.	.	.	.
8	evm.TU.FRAGSCAFF_355.138	18	EVM0058167	20	EVM0043617	3	evm.model.fragScaff_scaffold_147.122	4	evm.model.original_scaffold_1344.2	18	PQ0G265930	20	PQ0G014520
8	evm.TU.FRAGSCAFF_365.96	.	.	.	.	.	.	.	.	.	.	.	.
2	evm.TU.FRAGSCAFF_219.77	8	EVM0006671	15	EVM0022197	16	evm.model.original_scaffold_2694.90	.	.	8	PQ0G236900	.	.
11	evm.TU.FRAGSCAFF_311.473	.	.	24	EVM0054814	12	evm.model.fragScaff_scaffold_399.251	11	evm.model.original_scaffold_1685.74	13	PQ0G303430	24	PQ0G163500
10	evm.TU.FRAGSCAFF_64.67	3	EVM0017741	19	EVM0043789	8	evm.model.fragScaff_scaffold_25.18	7	evm.model.fragScaff_scaffold_390.53	3	PQ0G282580	19	PQ0G595280
12	evm.TU.FRAGSCAFF_507.264	23	EVM0047610	21	EVM0034346	13	evm.model.original_scaffold_2919.97	14	evm.model.original_scaffold_2275.7	23	PQ0G364930	.	.
5	evm.TU.FRAGSCAFF_149.974	9	EVM0056500	1	EVM0028350	.	.	21	evm.model.fragScaff_scaffold_448.53	.	.	.	.
3	evm.TU.FRAGSCAFF_22.271	6	EVM0027926	22	EVM0040506	5	evm.model.original_scaffold_2575.18	6	evm.model.original_scaffold_2410.14	6	PQ0G108300	22	PQ0G641780
5	evm.TU.FRAGSCAFF_354.114	9	EVM0030139	1	EVM0018211	.	.	.	.	9	PQ0G024070	.	.
7	evm.TU.FRAGSCAFF_150.14	.	.	.	.	.	.	.	.	.	.	.	.
3	evm.TU.FRAGSCAFF_14.512	.	.	.	.	.	.	.	.	.	.	.	.
12	evm.TU.ORIGINAL_2473.60	.	.	.	.	.	.	.	.	.	.	.	.
6	evm.TU.FRAGSCAFF_178.155	.	.	.	.	.	.	.	.	.	.	.	.
3	evm.TU.FRAGSCAFF_500.187	.	.	.	.	.	.	.	.	.	.	.	.
10	evm.TU.FRAGSCAFF_201.550	.	.	.	.	.	.	.	.	.	.	.	.
8	evm.TU.FRAGSCAFF_15.110	.	.	.	.	.	.	.	.	.	.	.	.
1	evm.TU.FRAGSCAFF_46.180	4	EVM0059336	10	EVM0044415	18	evm.model.original_scaffold_942.15	17	evm.model.original_scaffold_2449.49	4	PQ0G561870	10	PQ0G154030
3	evm.TU.FRAGSCAFF_14.325	6	EVM0057041	22	EVM0022725	5	evm.model.fragScaff_scaffold_244.422	6	evm.model.fragScaff_scaffold_308.215	6	PQ0G236660	.	.
4	evm.TU.FRAGSCAFF_523.19	11	EVM0063609	14	EVM0017296	2	evm.model.original_scaffold_2614.59	1	evm.model.original_scaffold_831.23	11	PQ0G163740	14	PQ0G598170
12	evm.TU.FRAGSCAFF_286.19	.	.	.	.	.	.	.	.	.	.	.	.
11	evm.TU.ORIGINAL_600.248	.	.	.	.	.	.	.	.	.	.	.	.
12	evm.TU.ORIGINAL_727.27	.	.	.	.	.	.	.	.	.	.	.	.
6	evm.TU.FRAGSCAFF_58.120	7	EVM0026748	.	.	.	.	.	.	7	PQ0G284200	.	.
6	evm.TU.FRAGSCAFF_217.352	.	.	.	.	.	.	.	.	.	.	.	.
4	evm.TU.ORIGINAL_925.218	11	EVM0057721	.	.	2	evm.model.original_scaffold_2699.70	1	evm.model.fragScaff_scaffold_279.25	11	PQ0G420420	.	.
3	evm.TU.FRAGSCAFF_199.74	.	.	.	.	.	.	.	.	.	.	.	.
11	evm.TU.ORIGINAL_1667.31	.	.	.	.	.	.	.	.	.	.	.	.
3	evm.TU.FRAGSCAFF_476.284	.	.	.	.	.	.	.	.	.	.	.	.
12	evm.TU.FRAGSCAFF_286.703	23	EVM0023878	21	EVM0053551	13	evm.model.fragScaff_scaffold_468.230	14	evm.model.fragScaff_scaffold_200.98	23	PQ0G152700	21	PQ0G267450
4	evm.TU.FRAGSCAFF_224.77	11	EVM0046952	14	EVM0035005	.	.	1	evm.model.original_scaffold_2340.37	11	PQ0G157780	14	PQ0G665790
4	evm.TU.ORIGINAL_2514.2	.	.	.	.	.	.	.	.	.	.	.	.
7	evm.TU.FRAGSCAFF_469.317	.	.	.	.	.	.	.	.	.	.	.	.
8	evm.TU.ORIGINAL_1217.20	.	.	.	.	.	.	.	.	.	.	.	.
1	evm.TU.FRAGSCAFF_526.499	4	EVM0050023	10	EVM0021043	18	evm.model.original_scaffold_2835.2	17	evm.model.fragScaff_scaffold_194.77	4	PQ0G637950	10	PQ0G097130
8	evm.TU.FRAGSCAFF_204.70	18	EVM0061893	20	EVM0065833	3	evm.model.fragScaff_scaffold_97.83	4	evm.model.fragScaff_scaffold_445.411	18	PQ0G289140	20	PQ0G206020
2	evm.TU.FRAGSCAFF_219.185	8	EVM0036022	15	EVM0005109	16	evm.model.original_scaffold_1730.9	15	evm.model.fragScaff_scaffold_87.15	.	.	15	PQ0G572760
7	evm.TU.FRAGSCAFF_497.168	2	EVM0050904	17	EVM0010667	24	evm.model.original_scaffold_2539.223	23	evm.model.original_scaffold_540.93	.	.	17	PQ0G686540
4	evm.TU.FRAGSCAFF_347.126	.	.	.	.	.	.	.	.	.	.	.	.
8	evm.TU.FRAGSCAFF_161.22	18	EVM0006257	20	EVM0043654	3	evm.model.fragScaff_scaffold_67.4	4	evm.model.fragScaff_scaffold_6.13	18	PQ0G638190	20	PQ0G370430
7	evm.TU.FRAGSCAFF_303.859	2	EVM0056415	17	EVM0059256	24	evm.model.fragScaff_scaffold_391.166	23	evm.model.fragScaff_scaffold_66.246	2	PQ0G177460	.	.
2	evm.TU.FRAGSCAFF_202.79	.	.	.	.	.	.	.	.	.	.	.	.
10	evm.TU.FRAGSCAFF_201.485	.	.	.	.	.	.	.	.	.	.	.	.
8	evm.TU.ORIGINAL_1436.185	.	.	.	.	.	.	4	evm.model.fragScaff_scaffold_445.49	.	.	.	.
8	evm.TU.FRAGSCAFF_343.279	.	.	.	.	3	evm.model.fragScaff_scaffold_75.12	.	.	.	.	.	.
6	evm.TU.FRAGSCAFF_492.341	.	.	16	EVM0022731	.	.	.	.	7	PQ0G058520	16	PQ0G322720
2	evm.TU.ORIGINAL_1071.46	.	.	.	.	.	.	.	.	.	.	.	.
8	evm.TU.FRAGSCAFF_425.87	.	.	.	.	3	evm.model.original_scaffold_892.7	.	.	.	.	.	.
6	evm.TU.FRAGSCAFF_527.394	.	.	.	.	.	.	.	.	.	.	.	.
4	evm.TU.ORIGINAL_925.405	.	.	.	.	.	.	.	.	.	.	.	.
4	evm.TU.FRAGSCAFF_523.654	.	.	.	.	.	.	.	.	.	.	.	.
7	evm.TU.FRAGSCAFF_17.274	.	.	.	.	.	.	.	.	.	.	.	.
2	evm.TU.FRAGSCAFF_348.12	.	.	.	.	.	.	.	.	.	.	.	.
2	evm.TU.FRAGSCAFF_245.110	.	.	15	EVM0051319	.	.	.	.	.	.	15	PQ0G199480
4	evm.TU.FRAGSCAFF_282.137	11	EVM0015343	14	EVM0019423	.	.	1	evm.model.original_scaffold_1815.49	11	PQ0G367470	14	PQ0G148860
8	evm.TU.FRAGSCAFF_161.141	18	EVM0029638	20	EVM0011116	3	evm.model.fragScaff_scaffold_430.109	4	evm.model.fragScaff_scaffold_519.51	18	PQ0G707140	20	PQ0G118370
7	evm.TU.FRAGSCAFF_303.356	2	EVM0037715	17	EVM0058361	24	evm.model.original_scaffold_555.17	23	evm.model.original_scaffold_1313.8	2	PQ0G401670	17	PQ0G454230
12	evm.TU.FRAGSCAFF_286.428	23	EVM0047507	21	EVM0050924	13	evm.model.fragScaff_scaffold_188.150	14	evm.model.fragScaff_scaffold_411.195	23	PQ0G312620	.	.
12	evm.TU.FRAGSCAFF_466.175	.	.	.	.	.	.	.	.	.	.	.	.
6	evm.TU.FRAGSCAFF_492.70	7	EVM0058795	.	.	.	.	.	.	7	PQ0G381440	.	.
8	evm.TU.FRAGSCAFF_161.211	18	EVM0047566	20	EVM0053079	3	evm.model.fragScaff_scaffold_430.34	4	evm.model.original_scaffold_2744.32	18	PQ0G536430	20	PQ0G207170
7	evm.TU.FRAGSCAFF_17.336	2	EVM0015567	17	EVM0022544	24	evm.model.fragScaff_scaffold_371.26	23	evm.model.fragScaff_scaffold_455.33	2	PQ0G109110	.	.
11	evm.TU.FRAGSCAFF_145.270	.	.	.	.	.	.	.	.	.	.	.	.
9	evm.TU.FRAGSCAFF_197.18	5	EVM0017067	12	EVM0044636	20	evm.model.fragScaff_scaffold_421.29	.	.	.	.	12	PQ0G719450
3	evm.TU.FRAGSCAFF_134.149	6	EVM0013993	22	EVM0031984	5	evm.model.original_scaffold_838.5	6	evm.model.original_scaffold_1608.450	.	.	22	PQ0G231030
4	evm.TU.FRAGSCAFF_282.212	11	EVM0000219	14	EVM0025660	2	evm.model.original_scaffold_2883.44	1	evm.model.original_scaffold_1318.44	11	PQ0G516690	14	PQ0G103770
8	evm.TU.FRAGSCAFF_204.276	.	.	.	.	3	evm.model.original_scaffold_2571.42	4	evm.model.fragScaff_scaffold_445.586	.	.	20	PQ0G399980
3	evm.TU.FRAGSCAFF_14.426	.	.	.	.	.	.	.	.	.	.	.	.
10	evm.TU.FRAGSCAFF_377.53	.	.	19	EVM0031703	.	.	.	.	.	.	.	.
7	evm.TU.FRAGSCAFF_266.123	.	.	.	.	.	.	.	.	.	.	.	.
9	evm.TU.FRAGSCAFF_175.238	.	.	.	.	.	.	.	.	.	.	.	.
6	evm.TU.FRAGSCAFF_178.228	7	EVM0002935	16	EVM0012024	.	.	10	evm.model.original_scaffold_2506.4	7	PQ0G596970	.	.
10	evm.TU.FRAGSCAFF_201.287	3	EVM0044702	19	EVM0045833	8	evm.model.original_scaffold_2980.30	7	evm.model.original_scaffold_2876.66	3	PQ0G577890	19	PQ0G484550
10	evm.TU.ORIGINAL_2227.40	.	.	.	.	.	.	.	.	.	.	.	.
4	evm.TU.ORIGINAL_1941.7	.	.	.	.	.	.	1	evm.model.fragScaff_scaffold_326.22	11	PQ0G689760	.	.
7	evm.TU.FRAGSCAFF_497.352	2	EVM0003631	17	EVM0045442	24	evm.model.original_scaffold_2565.91	23	evm.model.fragScaff_scaffold_65.428	2	PQ0G400870	17	PQ0G343910
1	evm.TU.FRAGSCAFF_206.177	.	.	.	.	.	.	.	.	.	.	.	.
1	evm.TU.FRAGSCAFF_46.452	.	.	.	.	.	.	.	.	.	.	.	.
8	evm.TU.ORIGINAL_563.124	18	EVM0009420	20	EVM0052672	3	evm.model.fragScaff_scaffold_189.55	4	evm.model.original_scaffold_2863.2	.	.	20	PQ0G074890
9	evm.TU.FRAGSCAFF_242.309	.	.	12	EVM0029378	20	evm.model.original_scaffold_1475.17	19	evm.model.fragScaff_scaffold_268.205	.	.	12	PQ0G563820
6	evm.TU.FRAGSCAFF_525.92	.	.	.	.	.	.	.	.	.	.	.	.
6	evm.TU.FRAGSCAFF_108.27	7	EVM0028513	16	EVM0021539	9	evm.model.original_scaffold_933.40	10	evm.model.original_scaffold_753.84	7	PQ0G106480	.	.
1	evm.TU.FRAGSCAFF_407.213	.	.	.	.	.	.	.	.	.	.	.	.
6	evm.TU.FRAGSCAFF_58.75	.	.	.	.	.	.	.	.	.	.	.	.
2	evm.TU.FRAGSCAFF_202.209	8	EVM0060671	15	EVM0008341	16	evm.model.fragScaff_scaffold_136.22	15	evm.model.original_scaffold_844.37	8	PQ0G488020	15	PQ0G700220
12	evm.TU.FRAGSCAFF_44.38	.	.	21	EVM0051057	.	.	14	evm.model.original_scaffold_2261.30	.	.	.	.
8	evm.TU.FRAGSCAFF_401.76	.	.	.	.	.	.	.	.	.	.	.	.
3	evm.TU.FRAGSCAFF_14.683	.	.	22	EVM0034139	.	.	.	.	.	.	.	.
10	evm.TU.FRAGSCAFF_344.36	.	.	19	EVM0001968	8	evm.model.fragScaff_scaffold_173.57	7	evm.model.original_scaffold_2252.112	3	PQ0G729970	19	PQ0G687150
10	evm.TU.FRAGSCAFF_201.698	3	EVM0063617	19	EVM0045304	8	evm.model.fragScaff_scaffold_512.28	7	evm.model.fragScaff_scaffold_242.149	.	.	19	PQ0G343310
3	evm.TU.FRAGSCAFF_78.6	.	.	.	.	.	.	.	.	.	.	.	.
6	evm.TU.FRAGSCAFF_58.78	7	EVM0058756	.	.	.	.	10	evm.model.fragScaff_scaffold_479.6	7	PQ0G484250	.	.
3	evm.TU.ORIGINAL_1144.108	6	EVM0005890	.	.	5	evm.model.fragScaff_scaffold_105.10	6	evm.model.original_scaffold_553.15	6	PQ0G497460	22	PQ0G246760
6	evm.TU.FRAGSCAFF_492.25	7	EVM0030423	16	EVM0062929	9	evm.model.original_scaffold_778.115	10	evm.model.original_scaffold_753.152	7	PQ0G381900	.	.
11	evm.TU.FRAGSCAFF_311.89	.	.	.	.	.	.	.	.	.	.	.	.
8	evm.TU.ORIGINAL_786.89	.	.	.	.	.	.	.	.	.	.	.	.
8	evm.TU.FRAGSCAFF_401.33	.	.	.	.	.	.	.	.	.	.	.	.
11	evm.TU.FRAGSCAFF_311.151	.	.	.	.	12	evm.model.fragScaff_scaffold_392.69	.	.	13	PQ0G071160	24	PQ0G087050
12	evm.TU.FRAGSCAFF_286.883	23	EVM0053669	21	EVM0008825	13	evm.model.fragScaff_scaffold_300.44	14	evm.model.fragScaff_scaffold_222.32	23	PQ0G256680	21	PQ0G366180
2	evm.TU.ORIGINAL_598.328	8	EVM0028042	15	EVM0053904	16	evm.model.fragScaff_scaffold_270.3	15	evm.model.fragScaff_scaffold_237.8	.	.	15	PQ0G205490
12	evm.TU.FRAGSCAFF_532.68	.	.	.	.	.	.	.	.	.	.	.	.
11	evm.TU.FRAGSCAFF_119.210	13	EVM0047719	24	EVM0039730	12	evm.model.original_scaffold_1194.3	11	evm.model.original_scaffold_936.37	13	PQ0G006270	24	PQ0G288550
6	evm.TU.FRAGSCAFF_289.60	.	.	.	.	.	.	.	.	.	.	.	.
6	evm.TU.FRAGSCAFF_38.77	.	.	.	.	.	.	.	.	.	.	.	.
11	evm.TU.FRAGSCAFF_355.25	.	.	.	.	.	.	.	.	.	.	.	.
4	evm.TU.FRAGSCAFF_238.56	.	.	.	.	.	.	.	.	.	.	.	.
1	evm.TU.FRAGSCAFF_122.318	.	.	.	.	.	.	.	.	.	.	.	.
12	evm.TU.FRAGSCAFF_336.231	.	.	.	.	.	.	.	.	.	.	.	.
11	evm.TU.FRAGSCAFF_311.291	13	EVM0014472	24	EVM0017774	12	evm.model.fragScaff_scaffold_399.458	11	evm.model.original_scaffold_1947.139	13	PQ0G356130	24	PQ0G274010
4	evm.TU.FRAGSCAFF_380.185	11	EVM0011830	14	EVM0016147	2	evm.model.fragScaff_scaffold_112.281	1	evm.model.original_scaffold_2122.53	11	PQ0G715880	14	PQ0G627120
8	evm.TU.FRAGSCAFF_467.44	.	.	20	EVM0059821	.	.	.	.	.	.	.	.
1	evm.TU.FRAGSCAFF_46.124	4	EVM0040015	10	EVM0046513	18	evm.model.original_scaffold_2849.50	17	evm.model.original_scaffold_535.15	.	.	10	PQ0G386760
10	evm.TU.FRAGSCAFF_377.45	.	.	19	EVM0037089	.	.	.	.	.	.	.	.
7	evm.TU.FRAGSCAFF_303.126	2	EVM0047919	.	.	.	.	23	evm.model.original_scaffold_1435.60	2	PQ0G521750	.	.
2	evm.TU.ORIGINAL_598.156	8	EVM0014775	.	.	16	evm.model.fragScaff_scaffold_155.45	15	evm.model.original_scaffold_2789.141	8	PQ0G623840	.	.
2	evm.TU.ORIGINAL_2408.66	.	.	.	.	.	.	.	.	.	.	.	.
11	evm.TU.FRAGSCAFF_311.509	13	EVM0017311	24	EVM0030551	12	evm.model.fragScaff_scaffold_399.215	11	evm.model.original_scaffold_1685.112	13	PQ0G102370	24	PQ0G252500
2	evm.TU.FRAGSCAFF_202.106	8	EVM0050053	15	EVM0043595	16	evm.model.fragScaff_scaffold_440.2	15	evm.model.fragScaff_scaffold_237.210	.	.	.	.
8	evm.TU.FRAGSCAFF_161.130	18	EVM0023890	20	EVM0043894	.	.	4	evm.model.fragScaff_scaffold_519.56	18	PQ0G707200	20	PQ0G118320
3	evm.TU.FRAGSCAFF_90.235	.	.	.	.	.	.	.	.	.	.	.	.
8	evm.TU.FRAGSCAFF_204.81	18	EVM0035038	20	EVM0019305	3	evm.model.fragScaff_scaffold_97.96	4	evm.model.fragScaff_scaffold_445.424	18	PQ0G289250	20	PQ0G205930
8	evm.TU.FRAGSCAFF_401.306	.	.	.	.	.	.	.	.	.	.	.	.
4	evm.TU.ORIGINAL_631.20	.	.	.	.	.	.	.	.	.	.	.	.
4	evm.TU.ORIGINAL_2223.17	11	EVM0031204	14	EVM0054088	2	evm.model.original_scaffold_903.95	1	evm.model.original_scaffold_1633.26	11	PQ0G652330	.	.
12	evm.TU.FRAGSCAFF_507.162	23	EVM0009923	21	EVM0028106	13	evm.model.fragScaff_scaffold_238.288	14	evm.model.original_scaffold_601.28	23	PQ0G086830	21	PQ0G427340
3	evm.TU.FRAGSCAFF_90.272	6	EVM0030719	22	EVM0006722	5	evm.model.fragScaff_scaffold_336.63	6	evm.model.original_scaffold_1864.43	6	PQ0G056930	22	PQ0G171320
12	evm.TU.FRAGSCAFF_286.414	.	.	21	EVM0060016	13	evm.model.fragScaff_scaffold_188.136	.	.	.	.	21	PQ0G691570
4	evm.TU.ORIGINAL_1209.54	.	.	.	.	.	.	.	.	.	.	.	.
6	evm.TU.FRAGSCAFF_108.40	.	.	16	EVM0065694	.	.	10	evm.model.original_scaffold_753.94	7	PQ0G106380	.	.
8	evm.TU.ORIGINAL_671.30	18	EVM0033530	20	EVM0056618	.	.	.	.	.	.	20	PQ0G119250
7	evm.TU.FRAGSCAFF_233.209	2	EVM0000014	17	EVM0059636	24	evm.model.fragScaff_scaffold_391.31	23	evm.model.fragScaff_scaffold_113.17	2	PQ0G044110	17	PQ0G043880
2	evm.TU.FRAGSCAFF_168.200	.	.	.	.	.	.	.	.	.	.	.	.
11	evm.TU.FRAGSCAFF_383.30	.	.	24	EVM0018438	.	.	11	evm.model.fragScaff_scaffold_208.11	.	.	.	.
9	evm.TU.FRAGSCAFF_182.403	5	EVM0060119	12	EVM0020795	20	evm.model.original_scaffold_2173.152	19	evm.model.fragScaff_scaffold_73.86	5	PQ0G138930	12	PQ0G646660
7	evm.TU.FRAGSCAFF_303.3	.	.	.	.	.	.	.	.	.	.	.	.
1	evm.TU.ORIGINAL_2283.6	4	EVM0051396	10	EVM0003971	18	evm.model.fragScaff_scaffold_221.128	17	evm.model.fragScaff_scaffold_314.43	4	PQ0G577150	.	.
6	evm.TU.FRAGSCAFF_296.92	.	.	.	.	.	.	.	.	.	.	.	.
9	evm.TU.ORIGINAL_811.4	.	.	.	.	.	.	.	.	.	.	.	.
10	evm.TU.FRAGSCAFF_201.491	3	EVM0017615	19	EVM0033354	.	.	7	evm.model.original_scaffold_2394.66	.	.	19	PQ0G377350
10	evm.TU.FRAGSCAFF_214.149	3	EVM0016130	19	EVM0022819	8	evm.model.fragScaff_scaffold_495.24	.	.	3	PQ0G601490	19	PQ0G723850
9	evm.TU.FRAGSCAFF_283.127	.	.	.	.	.	.	.	.	.	.	.	.
1	evm.TU.FRAGSCAFF_122.134	.	.	10	EVM0021695	18	evm.model.original_scaffold_3006.60	17	evm.model.original_scaffold_748.16	4	PQ0G212070	10	PQ0G601890
8	evm.TU.ORIGINAL_1748.168	18	EVM0030850	20	EVM0037299	3	evm.model.fragScaff_scaffold_492.148	4	evm.model.fragScaff_scaffold_201.136	18	PQ0G480990	20	PQ0G697710
6	evm.TU.FRAGSCAFF_296.128	.	.	.	.	.	.	.	.	.	.	.	.
10	evm.TU.FRAGSCAFF_201.519	3	EVM0045859	19	EVM0056698	.	.	7	evm.model.original_scaffold_2394.92	3	PQ0G364570	19	PQ0G625510
9	evm.TU.FRAGSCAFF_175.100	.	.	.	.	.	.	.	.	.	.	.	.
8	evm.TU.ORIGINAL_1906.105	18	EVM0056343	20	EVM0048323	3	evm.model.original_scaffold_2303.81	4	evm.model.fragScaff_scaffold_445.690	18	PQ0G171630	20	PQ0G457620
3	evm.TU.ORIGINAL_2629.204	6	EVM0048932	22	EVM0003163	5	evm.model.fragScaff_scaffold_286.60	6	evm.model.original_scaffold_1548.37	6	PQ0G263070	22	PQ0G584170
8	evm.TU.FRAGSCAFF_169.23	.	.	.	.	.	.	.	.	.	.	.	.
4	evm.TU.ORIGINAL_925.447	11	EVM0006798	14	EVM0042275	2	evm.model.fragScaff_scaffold_32.99	1	evm.model.original_scaffold_1585.91	11	PQ0G393790	14	PQ0G165270
12	evm.TU.FRAGSCAFF_286.748	23	EVM0040375	21	EVM0035428	13	evm.model.original_scaffold_2208.105	14	evm.model.fragScaff_scaffold_200.39	.	.	21	PQ0G639230
2	evm.TU.ORIGINAL_906.169	.	.	.	.	.	.	.	.	.	.	.	.
9	evm.TU.FRAGSCAFF_242.62	5	EVM0034877	12	EVM0032369	.	.	19	evm.model.original_scaffold_2879.21	.	.	12	PQ0G529220
11	evm.TU.FRAGSCAFF_311.238	13	EVM0022769	24	EVM0015308	12	evm.model.fragScaff_scaffold_392.162	11	evm.model.original_scaffold_1947.93	13	PQ0G407610	24	PQ0G267280
3	evm.TU.ORIGINAL_2629.69	.	.	.	.	.	.	.	.	.	.	.	.
1	evm.TU.FRAGSCAFF_46.50	.	.	.	.	18	evm.model.original_scaffold_2849.121	.	.	.	.	.	.
10	evm.TU.FRAGSCAFF_471.63	3	EVM0045219	19	EVM0027271	8	evm.model.fragScaff_scaffold_400.21	7	evm.model.fragScaff_scaffold_140.2	3	PQ0G446880	19	PQ0G231750
3	evm.TU.ORIGINAL_1144.74	.	.	.	.	5	evm.model.original_scaffold_1064.22	.	.	.	.	.	.
8	evm.TU.FRAGSCAFF_355.117	18	EVM0002857	20	EVM0032678	3	evm.model.original_scaffold_771.1	4	evm.model.original_scaffold_2064.6	.	.	20	PQ0G234200
11	evm.TU.FRAGSCAFF_311.554	13	EVM0021664	24	EVM0025602	12	evm.model.fragScaff_scaffold_399.175	11	evm.model.original_scaffold_1404.33	13	PQ0G552510	24	PQ0G235920
3	evm.TU.ORIGINAL_2330.53	.	.	.	.	.	.	.	.	.	.	.	.
8	evm.TU.FRAGSCAFF_204.139	18	EVM0062338	20	EVM0026302	3	evm.model.fragScaff_scaffold_97.142	4	evm.model.fragScaff_scaffold_445.476	.	.	20	PQ0G361690
4	evm.TU.FRAGSCAFF_380.341	.	.	.	.	.	.	.	.	.	.	.	.
11	evm.TU.ORIGINAL_2130.43	.	.	24	EVM0014974	.	.	11	evm.model.original_scaffold_2115.11	.	.	24	PQ0G192930
3	evm.TU.ORIGINAL_1927.23	6	EVM0021033	22	EVM0023760	5	evm.model.fragScaff_scaffold_244.90	6	evm.model.original_scaffold_1608.89	6	PQ0G254510	22	PQ0G362940
2	evm.TU.FRAGSCAFF_219.630	.	.	.	.	.	.	.	.	.	.	.	.
9	evm.TU.FRAGSCAFF_342.89	5	EVM0051583	12	EVM0045764	20	evm.model.original_scaffold_2774.5	.	.	5	PQ0G735990	12	PQ0G218120
11	evm.TU.ORIGINAL_600.150	.	.	.	.	.	.	.	.	.	.	.	.
3	evm.TU.ORIGINAL_2178.122	.	.	.	.	.	.	.	.	.	.	.	.
2	evm.TU.FRAGSCAFF_168.140	.	.	.	.	.	.	.	.	.	.	.	.
3	evm.TU.FRAGSCAFF_415.189	6	EVM0058934	22	EVM0029531	5	evm.model.original_scaffold_1323.78	.	.	6	PQ0G310080	.	.
2	evm.TU.FRAGSCAFF_219.499	8	EVM0057292	15	EVM0046216	16	evm.model.fragScaff_scaffold_205.137	15	evm.model.original_scaffold_1403.32	8	PQ0G290550	15	PQ0G271570
8	evm.TU.ORIGINAL_1748.144	18	EVM0018671	20	EVM0030398	3	evm.model.fragScaff_scaffold_492.171	4	evm.model.fragScaff_scaffold_201.116	18	PQ0G480780	.	.
4	evm.TU.ORIGINAL_1374.18	.	.	.	.	.	.	.	.	.	.	.	.
1	evm.TU.FRAGSCAFF_251.249	.	.	.	.	.	.	.	.	.	.	.	.
8	evm.TU.FRAGSCAFF_365.149	.	.	.	.	.	.	.	.	.	.	.	.
6	evm.TU.FRAGSCAFF_364.250	7	EVM0052720	16	EVM0014452	9	evm.model.fragScaff_scaffold_60.19	10	evm.model.fragScaff_scaffold_37.100	7	PQ0G172420	16	PQ0G224660
3	evm.TU.FRAGSCAFF_134.9	.	.	.	.	.	.	.	.	.	.	.	.
6	evm.TU.FRAGSCAFF_108.37	7	EVM0007405	16	EVM0038678	9	evm.model.original_scaffold_778.180	10	evm.model.original_scaffold_753.93	7	PQ0G106390	.	.
7	evm.TU.FRAGSCAFF_303.874	.	.	.	.	.	.	.	.	.	.	.	.
9	evm.TU.FRAGSCAFF_182.359	5	EVM0029880	12	EVM0059039	20	evm.model.original_scaffold_2173.200	19	evm.model.fragScaff_scaffold_73.134	5	PQ0G723270	12	PQ0G628480
6	evm.TU.ORIGINAL_2126.32	.	.	.	.	9	evm.model.fragScaff_scaffold_246.51	.	.	.	.	.	.
6	evm.TU.FRAGSCAFF_364.7	7	EVM0005624	16	EVM0052443	9	evm.model.fragScaff_scaffold_330.132	10	evm.model.original_scaffold_1811.37	7	PQ0G711690	16	PQ0G028180
2	evm.TU.FRAGSCAFF_328.16	8	EVM0018291	.	.	.	.	.	.	8	PQ0G010780	15	PQ0G389930
12	evm.TU.FRAGSCAFF_378.151	.	.	21	EVM0025649	13	evm.model.fragScaff_scaffold_300.171	14	evm.model.fragScaff_scaffold_499.114	.	.	21	PQ0G224990
4	evm.TU.ORIGINAL_631.217	.	.	.	.	.	.	.	.	.	.	.	.
1	evm.TU.FRAGSCAFF_122.148	4	EVM0025291	10	EVM0013590	18	evm.model.original_scaffold_2595.13	17	evm.model.original_scaffold_748.32	4	PQ0G358300	10	PQ0G602030
11	evm.TU.ORIGINAL_600.180	.	.	.	.	.	.	.	.	.	.	.	.
9	evm.TU.FRAGSCAFF_182.65	5	EVM0009463	12	EVM0053520	20	evm.model.fragScaff_scaffold_298.51	19	evm.model.original_scaffold_1902.77	5	PQ0G228780	12	PQ0G321280
10	evm.TU.FRAGSCAFF_214.11	3	EVM0016227	19	EVM0056020	8	evm.model.fragScaff_scaffold_495.133	7	evm.model.original_scaffold_1965.29	3	PQ0G287460	19	PQ0G007150
8	evm.TU.ORIGINAL_1748.289	.	.	.	.	3	evm.model.fragScaff_scaffold_492.18	.	.	.	.	.	.
1	evm.TU.ORIGINAL_2393.83	4	EVM0036422	10	EVM0052918	18	evm.model.original_scaffold_958.3	17	evm.model.fragScaff_scaffold_346.109	.	.	10	PQ0G140160
9	evm.TU.FRAGSCAFF_182.683	5	EVM0059787	12	EVM0061625	20	evm.model.original_scaffold_966.44	19	evm.model.fragScaff_scaffold_3.44	5	PQ0G461590	12	PQ0G026230
7	evm.TU.FRAGSCAFF_130.214	.	.	.	.	.	.	.	.	.	.	.	.
8	evm.TU.ORIGINAL_2327.303	18	EVM0013428	20	EVM0051026	3	evm.model.fragScaff_scaffold_39.27	4	evm.model.fragScaff_scaffold_445.800	18	PQ0G586270	20	PQ0G405110
2	evm.TU.ORIGINAL_906.136	.	.	.	.	.	.	.	.	.	.	.	.
8	evm.TU.FRAGSCAFF_161.167	18	EVM0063269	20	EVM0055505	3	evm.model.fragScaff_scaffold_430.82	.	.	.	.	20	PQ0G118520
9	evm.TU.FRAGSCAFF_182.314	5	EVM0044719	12	EVM0018953	20	evm.model.fragScaff_scaffold_40.14_evm.model.fragScaff_scaffold_40.15	19	evm.model.fragScaff_scaffold_73.181	.	.	12	PQ0G232880
1	evm.TU.FRAGSCAFF_526.378	4	EVM0007020	10	EVM0018512	18	evm.model.original_scaffold_2285.33	17	evm.model.fragScaff_scaffold_290.135	4	PQ0G525430	10	PQ0G018760
2	evm.TU.FRAGSCAFF_219.547	.	.	15	EVM0019964	16	evm.model.fragScaff_scaffold_205.85	15	evm.model.original_scaffold_2185.75	8	PQ0G683540	15	PQ0G271290
10	evm.TU.FRAGSCAFF_127.12	.	.	.	.	.	.	.	.	.	.	.	.
2	evm.TU.ORIGINAL_1150.29	.	.	.	.	.	.	.	.	.	.	.	.
8	evm.TU.ORIGINAL_1064.22	18	EVM0024565	20	EVM0021596	.	.	4	evm.model.fragScaff_scaffold_445.221	18	PQ0G493540	.	.
7	evm.TU.FRAGSCAFF_497.634	.	.	.	.	.	.	.	.	.	.	.	.
12	evm.TU.ORIGINAL_2473.44	.	.	.	.	.	.	.	.	.	.	.	.
1	evm.TU.ORIGINAL_2283.27	.	.	.	.	.	.	.	.	.	.	.	.
5	evm.TU.FRAGSCAFF_149.333	9	EVM0050197	1	EVM0053758	22	evm.model.original_scaffold_1174.236	21	evm.model.original_scaffold_3012.328	.	.	1	PQ0G015870
11	evm.TU.FRAGSCAFF_311.444	13	EVM0029103	24	EVM0040734	12	evm.model.fragScaff_scaffold_399.281	.	.	.	.	24	PQ0G383080
6	evm.TU.FRAGSCAFF_247.35	.	.	.	.	.	.	.	.	.	.	.	.
11	evm.TU.FRAGSCAFF_311.596	13	EVM0019514	24	EVM0056900	12	evm.model.fragScaff_scaffold_399.122	11	evm.model.original_scaffold_1404.68	13	PQ0G552120	24	PQ0G526930
2	evm.TU.FRAGSCAFF_202.77	.	.	.	.	.	.	.	.	.	.	.	.
10	evm.TU.ORIGINAL_1982.26	.	.	.	.	.	.	.	.	.	.	.	.
1	evm.TU.FRAGSCAFF_502.68	4	EVM0033764	10	EVM0053690	18	evm.model.original_scaffold_2784.49	17	evm.model.original_scaffold_1527.48	4	PQ0G521170	10	PQ0G108960
5	evm.TU.FRAGSCAFF_149.825	.	.	.	.	.	.	21	evm.model.fragScaff_scaffold_448.201	9	PQ0G246210	1	PQ0G160730
5	evm.TU.FRAGSCAFF_262.313	.	.	.	.	.	.	.	.	.	.	.	.
11	evm.TU.ORIGINAL_1195.40	.	.	.	.	.	.	.	.	.	.	.	.
7	evm.TU.FRAGSCAFF_497.624	2	EVM0015963	17	EVM0043553	24	evm.model.original_scaffold_907.139	23	evm.model.fragScaff_scaffold_65.176	.	.	17	PQ0G017340
2	evm.TU.FRAGSCAFF_505.69	.	.	.	.	.	.	.	.	.	.	.	.
10	evm.TU.FRAGSCAFF_471.56	.	.	.	.	.	.	.	.	.	.	.	.
7	evm.TU.FRAGSCAFF_497.216	2	EVM0044697	17	EVM0029140	24	evm.model.original_scaffold_719.18	23	evm.model.original_scaffold_540.135	2	PQ0G522880	.	.
7	evm.TU.FRAGSCAFF_303.316	.	.	17	EVM0020031	24	evm.model.original_scaffold_2771.8	23	evm.model.original_scaffold_1313.54	2	PQ0G347800	17	PQ0G681590
7	evm.TU.FRAGSCAFF_497.439	2	EVM0006272	17	EVM0036228	24	evm.model.fragScaff_scaffold_230.24	23	evm.model.fragScaff_scaffold_65.340	2	PQ0G582040	.	.
12	evm.TU.ORIGINAL_2399.130	23	EVM0056687	.	.	13	evm.model.fragScaff_scaffold_238.122	14	evm.model.original_scaffold_2547.83	23	PQ0G039500	.	.
6	evm.TU.FRAGSCAFF_374.245	7	EVM0025161	16	EVM0017237	9	evm.model.original_scaffold_761.59	10	evm.model.original_scaffold_1606.62	.	.	.	.
12	evm.TU.ORIGINAL_1525.18	.	.	.	.	.	.	.	.	.	.	.	.
4	evm.TU.ORIGINAL_2223.154	11	EVM0040601	.	.	2	evm.model.original_scaffold_2007.144	1	evm.model.fragScaff_scaffold_212.1	11	PQ0G678130	14	PQ0G327040
9	evm.TU.FRAGSCAFF_182.153	5	EVM0036090	12	EVM0001903	20	evm.model.fragScaff_scaffold_40.156	19	evm.model.fragScaff_scaffold_386.49	5	PQ0G613060	12	PQ0G090270
10	evm.TU.FRAGSCAFF_215.18	.	.	.	.	.	.	.	.	.	.	.	.
7	evm.TU.FRAGSCAFF_103.16	.	.	.	.	.	.	.	.	.	.	.	.
8	evm.TU.FRAGSCAFF_365.101	.	.	.	.	.	.	.	.	.	.	.	.
1	evm.TU.FRAGSCAFF_436.251	.	.	.	.	.	.	.	.	.	.	.	.
3	evm.TU.FRAGSCAFF_14.388	6	EVM0053509	22	EVM0004984	5	evm.model.original_scaffold_2137.96	6	evm.model.fragScaff_scaffold_308.145	6	PQ0G284490	22	PQ0G702900
9	evm.TU.FRAGSCAFF_342.170	.	.	.	.	.	.	.	.	.	.	.	.
5	evm.TU.FRAGSCAFF_149.307	9	EVM0029730	1	EVM0010615	22	evm.model.original_scaffold_1174.215	.	.	.	.	1	PQ0G350440
1	evm.TU.FRAGSCAFF_216.95	4	EVM0017689	10	EVM0028208	18	evm.model.original_scaffold_1387.34	17	evm.model.original_scaffold_2067.75	4	PQ0G610650	10	PQ0G378370
5	evm.TU.FRAGSCAFF_149.993	9	EVM0026641	1	EVM0001916	22	evm.model.original_scaffold_1343.85	21	evm.model.fragScaff_scaffold_448.27	9	PQ0G545500	.	.
5	evm.TU.FRAGSCAFF_354.164	.	.	1	EVM0057674	22	evm.model.original_scaffold_1804.3	.	.	9	PQ0G479210	1	PQ0G603200
8	evm.TU.FRAGSCAFF_518.80	18	EVM0049459	.	.	.	.	.	.	18	PQ0G485380	.	.
3	evm.TU.FRAGSCAFF_384.149	.	.	.	.	.	.	.	.	.	.	.	.
6	evm.TU.FRAGSCAFF_492.270	.	.	.	.	.	.	.	.	.	.	.	.
5	evm.TU.FRAGSCAFF_226.29	.	.	.	.	.	.	.	.	9	PQ0G708280	.	.
12	evm.TU.FRAGSCAFF_59.23	.	.	.	.	.	.	.	.	.	.	.	.
11	evm.TU.FRAGSCAFF_311.342	13	EVM0019620	24	EVM0052419	12	evm.model.fragScaff_scaffold_399.403	11	evm.model.original_scaffold_1947.198	.	.	.	.
11	evm.TU.ORIGINAL_600.292	.	.	.	.	.	.	.	.	.	.	.	.
8	evm.TU.ORIGINAL_2327.93	18	EVM0026562	20	EVM0038041	.	.	.	.	18	PQ0G309140	20	PQ0G094120
4	evm.TU.ORIGINAL_1374.89	.	.	.	.	.	.	.	.	.	.	.	.
10	evm.TU.FRAGSCAFF_201.226	3	EVM0027532	19	EVM0005159	8	evm.model.original_scaffold_2980.85	7	evm.model.original_scaffold_2876.14	3	PQ0G116270	.	.
7	evm.TU.FRAGSCAFF_303.96	2	EVM0001580	17	EVM0048355	24	evm.model.original_scaffold_2298.34	23	evm.model.original_scaffold_1435.98	2	PQ0G521460	17	PQ0G316840
5	evm.TU.FRAGSCAFF_463.59	9	EVM0002741	1	EVM0046857	22	evm.model.original_scaffold_1667.16	21	evm.model.original_scaffold_2600.150	9	PQ0G695730	1	PQ0G304740
9	evm.TU.FRAGSCAFF_39.64	.	.	.	.	.	.	.	.	.	.	.	.
11	evm.TU.FRAGSCAFF_311.135	.	.	.	.	12	evm.model.fragScaff_scaffold_392.55	11	evm.model.original_scaffold_1136.77	.	.	.	.
6	evm.TU.FRAGSCAFF_364.248	.	.	.	.	.	.	10	evm.model.fragScaff_scaffold_37.102	.	.	.	.
8	evm.TU.ORIGINAL_2456.59	18	EVM0034648	20	EVM0031959	3	evm.model.original_scaffold_2349.38	4	evm.model.original_scaffold_1298.49	18	PQ0G145000	20	PQ0G098560
4	evm.TU.ORIGINAL_2158.50	.	.	.	.	.	.	.	.	.	.	.	.
1	evm.TU.ORIGINAL_985.78	.	.	10	EVM0015276	18	evm.model.fragScaff_scaffold_234.179	.	.	.	.	10	PQ0G174980
10	evm.TU.FRAGSCAFF_201.336_evm.TU.FRAGSCAFF_201.337	3	EVM0040288	19	EVM0022235	8	evm.model.fragScaff_scaffold_474.227	7	evm.model.original_scaffold_2876.102	3	PQ0G577520	19	PQ0G585590
4	evm.TU.ORIGINAL_1608.176	.	.	.	.	.	.	.	.	.	.	.	.
11	evm.TU.ORIGINAL_958.128	13	EVM0029660	24	EVM0062125	12	evm.model.original_scaffold_1504.108	.	.	13	PQ0G504130	24	PQ0G670590
10	evm.TU.FRAGSCAFF_201.84	3	EVM0042751	.	.	8	evm.model.original_scaffold_2580.90	7	evm.model.original_scaffold_1098.2	3	PQ0G492180	19	PQ0G715010
5	evm.TU.FRAGSCAFF_515.114	.	.	.	.	.	.	.	.	.	.	.	.
3	evm.TU.FRAGSCAFF_276.36	6	EVM0046860	22	EVM0060493	5	evm.model.original_scaffold_2623.27	6	evm.model.fragScaff_scaffold_402.92	6	PQ0G614620	22	PQ0G321810
10	evm.TU.ORIGINAL_2311.254	3	EVM0009320	19	EVM0030629	8	evm.model.original_scaffold_2585.156	7	evm.model.fragScaff_scaffold_99.44	3	PQ0G727860	19	PQ0G150710
7	evm.TU.FRAGSCAFF_497.394	2	EVM0027153	17	EVM0057234	24	evm.model.original_scaffold_2565.35	23	evm.model.fragScaff_scaffold_65.387	.	.	17	PQ0G351570
11	evm.TU.FRAGSCAFF_311.22	13	EVM0049214	24	EVM0025918	12	evm.model.original_scaffold_1504.230	11	evm.model.fragScaff_scaffold_250.61	.	.	24	PQ0G309640
2	evm.TU.ORIGINAL_1699.111	.	.	.	.	.	.	.	.	.	.	.	.
11	evm.TU.FRAGSCAFF_451.22	.	.	.	.	.	.	.	.	.	.	.	.
1	evm.TU.FRAGSCAFF_526.70	.	.	.	.	.	.	.	.	.	.	.	.
10	evm.TU.FRAGSCAFF_523.445	3	EVM0042764	19	EVM0025759	8	evm.model.original_scaffold_880.63	7	evm.model.original_scaffold_2951.57	3	PQ0G537240	19	PQ0G196350
3	evm.TU.ORIGINAL_1481.40	.	.	.	.	.	.	.	.	.	.	.	.
2	evm.TU.ORIGINAL_598.360	8	EVM0039772	.	.	16	evm.model.fragScaff_scaffold_270.29	.	.	.	.	.	.
6	evm.TU.FRAGSCAFF_58.175	7	EVM0004546	16	EVM0037305	9	evm.model.original_scaffold_2354.94	10	evm.model.fragScaff_scaffold_491.98	7	PQ0G656140	16	PQ0G163380
7	evm.TU.FRAGSCAFF_497.666	.	.	.	.	.	.	.	.	.	.	.	.
1	evm.TU.FRAGSCAFF_122.78	.	.	.	.	.	.	.	.	.	.	.	.
4	evm.TU.ORIGINAL_925.434	11	EVM0056254	14	EVM0042450	2	evm.model.fragScaff_scaffold_32.83	.	.	.	.	14	PQ0G366440
12	evm.TU.FRAGSCAFF_286.800	.	.	.	.	.	.	.	.	.	.	.	.
7	evm.TU.FRAGSCAFF_497.507	.	.	.	.	.	.	.	.	.	.	.	.
3	evm.TU.FRAGSCAFF_415.313	6	EVM0040766	22	EVM0054619	5	evm.model.original_scaffold_2975.232	6	evm.model.original_scaffold_1659.35	6	PQ0G063120	.	.
9	evm.TU.ORIGINAL_2619.60	.	.	.	.	.	.	.	.	.	.	.	.
11	evm.TU.ORIGINAL_1637.10	.	.	.	.	.	.	.	.	.	.	.	.
7	evm.TU.FRAGSCAFF_497.309	.	.	.	.	.	.	.	.	.	.	.	.
11	evm.TU.FRAGSCAFF_311.114	13	EVM0064912	24	EVM0000759	12	evm.model.fragScaff_scaffold_392.1	11	evm.model.original_scaffold_1136.56	.	.	24	PQ0G300250
7	evm.TU.FRAGSCAFF_497.240	.	.	17	EVM0045067	.	.	23	evm.model.original_scaffold_540.160	2	PQ0G522660	17	PQ0G536020
2	evm.TU.FRAGSCAFF_219.45	8	EVM0023770	.	.	16	evm.model.fragScaff_scaffold_383.62	15	evm.model.original_scaffold_2460.44	8	PQ0G237130	15	PQ0G316980
2	evm.TU.FRAGSCAFF_226.197	.	.	.	.	.	.	.	.	.	.	.	.
1	evm.TU.FRAGSCAFF_46.61	4	EVM0007987	10	EVM0046241	18	evm.model.original_scaffold_2849.107	17	evm.model.fragScaff_scaffold_179.56	.	.	10	PQ0G380700
9	evm.TU.ORIGINAL_1657.50	.	.	.	.	.	.	.	.	.	.	.	.
2	evm.TU.FRAGSCAFF_340.58	8	EVM0048860	.	.	.	.	15	evm.model.original_scaffold_2947.25	8	PQ0G556920	15	PQ0G647850
4	evm.TU.FRAGSCAFF_472.12	11	EVM0064088	14	EVM0002941	2	evm.model.fragScaff_scaffold_104.84	1	evm.model.original_scaffold_1490.75	11	PQ0G085040	14	PQ0G567100
3	evm.TU.FRAGSCAFF_500.219	.	.	.	.	.	.	.	.	.	.	.	.
3	evm.TU.FRAGSCAFF_276.148	6	EVM0033276	22	EVM0041173	5	evm.model.original_scaffold_1417.22	6	evm.model.original_scaffold_951.5	.	.	22	PQ0G269560
7	evm.TU.FRAGSCAFF_428.46	.	.	.	.	.	.	.	.	.	.	.	.
8	evm.TU.ORIGINAL_1203.26	.	.	.	.	.	.	.	.	.	.	.	.
6	evm.TU.ORIGINAL_2126.22	7	EVM0041305	16	EVM0016035	9	evm.model.fragScaff_scaffold_246.32	10	evm.model.original_scaffold_1844.48	7	PQ0G369100	16	PQ0G673230
5	evm.TU.FRAGSCAFF_149.66	9	EVM0044547	1	EVM0002313	22	evm.model.original_scaffold_1667.119	21	evm.model.original_scaffold_2600.51	9	PQ0G715340	1	PQ0G222860
8	evm.TU.FRAGSCAFF_161.123	18	EVM0054002	20	EVM0024566	3	evm.model.fragScaff_scaffold_430.118	4	evm.model.fragScaff_scaffold_519.72	18	PQ0G165700	20	PQ0G118280
3	evm.TU.FRAGSCAFF_14.863	6	EVM0035618	22	EVM0018984	5	evm.model.original_scaffold_2828.56	6	evm.model.original_scaffold_1568.52	6	PQ0G427510	22	PQ0G085560
5	evm.TU.FRAGSCAFF_149.1133	.	.	.	.	.	.	.	.	.	.	.	.
9	evm.TU.ORIGINAL_1091.28	.	.	.	.	.	.	.	.	.	.	.	.
1	evm.TU.FRAGSCAFF_433.84	.	.	.	.	.	.	.	.	.	.	.	.
12	evm.TU.ORIGINAL_1048.58	.	.	.	.	.	.	.	.	.	.	.	.
8	evm.TU.FRAGSCAFF_361.12	.	.	.	.	.	.	.	.	.	.	.	.
3	evm.TU.ORIGINAL_588.22	.	.	.	.	.	.	.	.	.	.	.	.
10	evm.TU.ORIGINAL_1245.5	.	.	.	.	.	.	.	.	.	.	.	.
8	evm.TU.ORIGINAL_1436.186	18	EVM0052908	20	EVM0016495	.	.	4	evm.model.fragScaff_scaffold_445.51	18	PQ0G299430	.	.
4	evm.TU.ORIGINAL_2374.311	11	EVM0004291	.	.	.	.	1	evm.model.original_scaffold_2171.5	11	PQ0G512790	.	.
11	evm.TU.ORIGINAL_1932.17	.	.	.	.	.	.	.	.	.	.	.	.
11	evm.TU.FRAGSCAFF_311.58	.	.	.	.	.	.	.	.	.	.	.	.
4	evm.TU.ORIGINAL_2671.4	.	.	.	.	.	.	.	.	.	.	.	.
3	evm.TU.ORIGINAL_2629.161	.	.	.	.	.	.	.	.	.	.	.	.
8	evm.TU.ORIGINAL_786.11	.	.	20	EVM0024844	.	.	.	.	.	.	.	.
7	evm.TU.FRAGSCAFF_130.133	.	.	.	.	.	.	.	.	.	.	.	.
2	evm.TU.FRAGSCAFF_214.445	.	.	.	.	.	.	.	.	.	.	.	.
1	evm.TU.FRAGSCAFF_80.10_evm.TU.FRAGSCAFF_80.9	.	.	.	.	.	.	.	.	.	.	.	.
7	evm.TU.FRAGSCAFF_17.331	.	.	17	EVM0022330	24	evm.model.fragScaff_scaffold_371.16	23	evm.model.fragScaff_scaffold_455.39	2	PQ0G344650	.	.
4	evm.TU.FRAGSCAFF_290.65	.	.	14	EVM0044544	.	.	.	.	.	.	.	.
4	evm.TU.FRAGSCAFF_69.7	.	.	.	.	.	.	.	.	.	.	.	.
2	evm.TU.FRAGSCAFF_219.9	8	EVM0014251	15	EVM0063175	16	evm.model.fragScaff_scaffold_383.95	.	.	8	PQ0G242450	15	PQ0G313510
7	evm.TU.FRAGSCAFF_303.324	2	EVM0011151	17	EVM0044770	.	.	23	evm.model.original_scaffold_1313.43	2	PQ0G514640	.	.
11	evm.TU.FRAGSCAFF_311.77	.	.	.	.	.	.	.	.	.	.	.	.
4	evm.TU.FRAGSCAFF_282.61	11	EVM0045092	14	EVM0021129	2	evm.model.fragScaff_scaffold_104.50	1	evm.model.original_scaffold_721.19	11	PQ0G147000	14	PQ0G405010
7	evm.TU.FRAGSCAFF_316.245	.	.	.	.	.	.	.	.	.	.	.	.
6	evm.TU.FRAGSCAFF_58.3	7	EVM0008837	16	EVM0004838	9	evm.model.original_scaffold_1670.6	.	.	7	PQ0G292240	.	.
5	evm.TU.FRAGSCAFF_515.104	.	.	.	.	.	.	.	.	.	.	.	.
4	evm.TU.FRAGSCAFF_523.740	11	EVM0021737	14	EVM0013002	2	evm.model.original_scaffold_1635.15	1	evm.model.fragScaff_scaffold_359.47	11	PQ0G412070	.	.
10	evm.TU.FRAGSCAFF_523.417	3	EVM0003636	19	EVM0023530	8	evm.model.original_scaffold_2114.201	7	evm.model.original_scaffold_2951.38	3	PQ0G713490	19	PQ0G230610
9	evm.TU.FRAGSCAFF_444.41	.	.	.	.	.	.	.	.	.	.	.	.
9	evm.TU.FRAGSCAFF_182.726	.	.	.	.	20	evm.model.original_scaffold_966.4	19	evm.model.fragScaff_scaffold_3.9	5	PQ0G229910	12	PQ0G430630
5	evm.TU.FRAGSCAFF_149.793	.	.	.	.	.	.	.	.	.	.	.	.
3	evm.TU.FRAGSCAFF_14.374	6	EVM0033757	22	EVM0022459	5	evm.model.original_scaffold_2137.110	6	evm.model.fragScaff_scaffold_308.163	6	PQ0G183730	22	PQ0G592430
10	evm.TU.FRAGSCAFF_523.460	3	EVM0023858	19	EVM0018472	8	evm.model.original_scaffold_880.50	7	evm.model.original_scaffold_2951.72	3	PQ0G047060	19	PQ0G196270
5	evm.TU.FRAGSCAFF_291.116	.	.	.	.	.	.	.	.	.	.	.	.
6	evm.TU.FRAGSCAFF_165.88	.	.	.	.	.	.	.	.	.	.	.	.
3	evm.TU.FRAGSCAFF_93.28	.	.	.	.	.	.	.	.	.	.	.	.
3	evm.TU.FRAGSCAFF_134.288	6	EVM0053624	22	EVM0060540	5	evm.model.original_scaffold_838.129	6	evm.model.original_scaffold_1608.322	6	PQ0G483700	22	PQ0G341980
9	evm.TU.FRAGSCAFF_182.200	5	EVM0028787	12	EVM0020140	20	evm.model.fragScaff_scaffold_40.116	19	evm.model.fragScaff_scaffold_386.7	5	PQ0G513140	12	PQ0G482200
8	evm.TU.FRAGSCAFF_361.192	.	.	.	.	.	.	.	.	.	.	.	.
10	evm.TU.FRAGSCAFF_523.497	.	.	.	.	.	.	.	.	.	.	.	.
4	evm.TU.ORIGINAL_1608.116	.	.	.	.	.	.	.	.	.	.	.	.
8	evm.TU.FRAGSCAFF_161.270	18	EVM0060651	.	.	3	evm.model.fragScaff_scaffold_102.17	.	.	.	.	20	PQ0G287020
8	evm.TU.FRAGSCAFF_145.39	.	.	.	.	.	.	.	.	.	.	.	.
7	evm.TU.FRAGSCAFF_303.49_evm.TU.FRAGSCAFF_303.50	2	EVM0004458	17	EVM0033647	24	evm.model.original_scaffold_2298.88_evm.model.original_scaffold_2298.89	23	evm.model.original_scaffold_1435.144	2	PQ0G211210	17	PQ0G010060
7	evm.TU.FRAGSCAFF_233.38	.	.	.	.	.	.	.	.	.	.	.	.
5	evm.TU.FRAGSCAFF_149.858	9	EVM0038946	1	EVM0033646	22	evm.model.fragScaff_scaffold_446.276	21	evm.model.fragScaff_scaffold_448.165	9	PQ0G443340	1	PQ0G660920
9	evm.TU.FRAGSCAFF_197.55	5	EVM0039080	12	EVM0020495	20	evm.model.fragScaff_scaffold_120.23	19	evm.model.original_scaffold_783.2	5	PQ0G406670	12	PQ0G450950
10	evm.TU.FRAGSCAFF_180.38	.	.	.	.	.	.	.	.	.	.	.	.
8	evm.TU.ORIGINAL_1064.44	18	EVM0027322	20	EVM0009283	.	.	4	evm.model.fragScaff_scaffold_445.202	18	PQ0G493380	20	PQ0G097870
1	evm.TU.FRAGSCAFF_216.21	.	.	.	.	18	evm.model.original_scaffold_1387.104	.	.	.	.	.	.
8	evm.TU.FRAGSCAFF_524.65	.	.	.	.	.	.	.	.	.	.	.	.
7	evm.TU.FRAGSCAFF_303.8	.	.	.	.	.	.	.	.	.	.	.	.
9	evm.TU.FRAGSCAFF_342.7	.	.	.	.	.	.	.	.	.	.	.	.
4	evm.TU.FRAGSCAFF_282.47	.	.	.	.	.	.	.	.	.	.	.	.
1	evm.TU.FRAGSCAFF_216.183	4	EVM0057077	10	EVM0019019	18	evm.model.fragScaff_scaffold_203.42	17	evm.model.original_scaffold_2811.16	.	.	10	PQ0G046720
6	evm.TU.FRAGSCAFF_364.13	7	EVM0034115	16	EVM0017784	9	evm.model.fragScaff_scaffold_330.130	10	evm.model.original_scaffold_1811.27	7	PQ0G711700	16	PQ0G028240
11	evm.TU.ORIGINAL_600.260	.	.	.	.	.	.	.	.	.	.	.	.
9	evm.TU.FRAGSCAFF_175.226	.	.	12	EVM0061012	20	evm.model.original_scaffold_1616.19	.	.	.	.	12	PQ0G288110
8	evm.TU.ORIGINAL_1436.122	.	.	.	.	.	.	.	.	.	.	.	.
5	evm.TU.FRAGSCAFF_149.1454	.	.	.	.	.	.	.	.	.	.	.	.
3	evm.TU.FRAGSCAFF_90.3	.	.	.	.	.	.	.	.	.	.	.	.
5	evm.TU.FRAGSCAFF_262.128	.	.	.	.	.	.	.	.	.	.	.	.
4	evm.TU.ORIGINAL_2223.55	11	EVM0027473	14	EVM0008973	.	.	.	.	11	PQ0G095220	.	.
5	evm.TU.FRAGSCAFF_148.152	.	.	.	.	.	.	.	.	.	.	.	.
1	evm.TU.ORIGINAL_1674.23	.	.	.	.	.	.	.	.	.	.	.	.
8	evm.TU.FRAGSCAFF_401.368	.	.	.	.	.	.	.	.	.	.	.	.
5	evm.TU.FRAGSCAFF_149.137	9	EVM0013128	1	EVM0052759	22	evm.model.original_scaffold_1174.53	.	.	.	.	1	PQ0G579160
8	evm.TU.ORIGINAL_1064.118	.	.	.	.	.	.	.	.	.	.	.	.
3	evm.TU.FRAGSCAFF_415.496	.	.	.	.	.	.	.	.	.	.	.	.
11	evm.TU.FRAGSCAFF_311.591	13	EVM0027534	24	EVM0060459	12	evm.model.fragScaff_scaffold_399.127	11	evm.model.original_scaffold_1404.63	13	PQ0G552160	24	PQ0G526890
3	evm.TU.FRAGSCAFF_14.787	6	EVM0063037	22	EVM0006186	5	evm.model.original_scaffold_1860.11	6	evm.model.original_scaffold_2844.17	6	PQ0G442360	22	PQ0G279820
8	evm.TU.FRAGSCAFF_161.26	.	.	.	.	.	.	.	.	.	.	.	.
11	evm.TU.FRAGSCAFF_485.32	.	.	.	.	.	.	.	.	.	.	.	.
11	evm.TU.FRAGSCAFF_311.510	.	.	.	.	.	.	.	.	.	.	.	.
4	evm.TU.ORIGINAL_925.80	11	EVM0055857	.	.	2	evm.model.fragScaff_scaffold_124.59	1	evm.model.original_scaffold_2473.40	11	PQ0G361450	.	.
9	evm.TU.FRAGSCAFF_197.252	.	.	.	.	.	.	19	evm.model.original_scaffold_1856.2	.	.	.	.
10	evm.TU.FRAGSCAFF_201.502	3	EVM0045226	19	EVM0042054	.	.	7	evm.model.original_scaffold_2394.75	3	PQ0G642650	19	PQ0G377280
6	evm.TU.FRAGSCAFF_71.98	.	.	.	.	.	.	.	.	.	.	.	.
8	evm.TU.FRAGSCAFF_169.12	.	.	.	.	.	.	.	.	.	.	.	.
3	evm.TU.FRAGSCAFF_14.653	.	.	.	.	.	.	.	.	.	.	.	.
3	evm.TU.FRAGSCAFF_384.91	.	.	.	.	.	.	.	.	.	.	.	.
1	evm.TU.FRAGSCAFF_206.265	4	EVM0001709	10	EVM0023105	18	evm.model.original_scaffold_2132.15	17	evm.model.original_scaffold_1480.15	4	PQ0G641690	10	PQ0G247510
10	evm.TU.FRAGSCAFF_201.668	3	EVM0043271	19	EVM0052243	8	evm.model.original_scaffold_1332.28	7	evm.model.fragScaff_scaffold_242.177	3	PQ0G689460	19	PQ0G143900
6	evm.TU.FRAGSCAFF_492.293	7	EVM0064785	16	EVM0036911	.	.	10	evm.model.fragScaff_scaffold_214.62	7	PQ0G470220	.	.
12	evm.TU.FRAGSCAFF_507.262_evm.TU.FRAGSCAFF_507.263	.	.	.	.	13	evm.model.original_scaffold_2919.98	14	evm.model.original_scaffold_2275.6	.	.	.	.
9	evm.TU.FRAGSCAFF_86.56	.	.	.	.	.	.	.	.	.	.	.	.
6	evm.TU.FRAGSCAFF_461.296	.	.	.	.	.	.	.	.	.	.	.	.
12	evm.TU.ORIGINAL_2473.2	.	.	.	.	.	.	.	.	.	.	.	.
11	evm.TU.ORIGINAL_958.236	13	EVM0011272	24	EVM0039169	12	evm.model.original_scaffold_1504.11	.	.	13	PQ0G308340	24	PQ0G070110
10	evm.TU.ORIGINAL_572.72	.	.	.	.	.	.	.	.	.	.	.	.
9	evm.TU.FRAGSCAFF_182.596	5	EVM0028795	12	EVM0014944	20	evm.model.original_scaffold_2559.55	19	evm.model.original_scaffold_1261.10	5	PQ0G362480	12	PQ0G347670
8	evm.TU.FRAGSCAFF_401.345	.	.	.	.	.	.	.	.	.	.	.	.
5	evm.TU.ORIGINAL_2369.2	.	.	.	.	.	.	.	.	.	.	.	.
8	evm.TU.ORIGINAL_2681.7	18	EVM0029722	20	EVM0014470	3	evm.model.fragScaff_scaffold_320.68	4	evm.model.fragScaff_scaffold_154.8	18	PQ0G325860	20	PQ0G405920
11	evm.TU.FRAGSCAFF_311.231	13	EVM0039550	24	EVM0064978	12	evm.model.fragScaff_scaffold_392.153	11	evm.model.original_scaffold_1947.85	13	PQ0G407510	24	PQ0G267350
2	evm.TU.FRAGSCAFF_245.137	.	.	.	.	.	.	.	.	.	.	.	.
7	evm.TU.ORIGINAL_2062.134	.	.	.	.	.	.	.	.	.	.	.	.
4	evm.TU.FRAGSCAFF_8.132	.	.	.	.	.	.	.	.	.	.	.	.
10	evm.TU.FRAGSCAFF_523.537	.	.	.	.	.	.	.	.	.	.	.	.
10	evm.TU.FRAGSCAFF_201.28	3	EVM0007277	19	EVM0023964	8	evm.model.original_scaffold_2580.35	7	evm.model.fragScaff_scaffold_99.94	.	.	19	PQ0G194670
11	evm.TU.FRAGSCAFF_517.39	.	.	.	.	.	.	.	.	.	.	.	.
9	evm.TU.FRAGSCAFF_182.648	5	EVM0019049	12	EVM0048798	20	evm.model.original_scaffold_966.91	19	evm.model.fragScaff_scaffold_3.84	5	PQ0G461270	12	PQ0G472250
7	evm.TU.FRAGSCAFF_303.560	2	EVM0044546	17	EVM0030813	24	evm.model.fragScaff_scaffold_165.185	23	evm.model.fragScaff_scaffold_69.2	2	PQ0G730400	.	.
9	evm.TU.FRAGSCAFF_182.136	5	EVM0050176	12	EVM0050142	20	evm.model.fragScaff_scaffold_40.172	.	.	5	PQ0G105080	.	.
1	evm.TU.FRAGSCAFF_335.390	4	EVM0012206	10	EVM0062706	.	.	.	.	.	.	10	PQ0G726310
3	evm.TU.FRAGSCAFF_415.552	6	EVM0058308	22	EVM0015439	5	evm.model.original_scaffold_2975.33	6	evm.model.original_scaffold_2264.34	6	PQ0G405710	22	PQ0G060530
2	evm.TU.FRAGSCAFF_219.592	8	EVM0030590	15	EVM0055971	16	evm.model.fragScaff_scaffold_205.49	15	evm.model.original_scaffold_2185.19	8	PQ0G428730	.	.
7	evm.TU.FRAGSCAFF_303.649	2	EVM0011180	17	EVM0053372	24	evm.model.fragScaff_scaffold_165.81	23	evm.model.fragScaff_scaffold_74.27	2	PQ0G040850	17	PQ0G020130
1	evm.TU.FRAGSCAFF_502.157	4	EVM0031189	10	EVM0020525	18	evm.model.original_scaffold_2784.119	17	evm.model.original_scaffold_2026.20	4	PQ0G163940	10	PQ0G342790
12	evm.TU.FRAGSCAFF_286.630	.	.	.	.	.	.	.	.	.	.	.	.
11	evm.TU.ORIGINAL_600.174	.	.	.	.	.	.	.	.	.	.	.	.
12	evm.TU.FRAGSCAFF_44.94	.	.	.	.	.	.	.	.	.	.	.	.
10	evm.TU.FRAGSCAFF_201.626	3	EVM0029600	19	EVM0021439	8	evm.model.original_scaffold_1332.70	.	.	.	.	.	.
3	evm.TU.FRAGSCAFF_415.121	.	.	.	.	.	.	.	.	.	.	.	.
5	evm.TU.ORIGINAL_601.38	.	.	.	.	.	.	.	.	.	.	.	.
10	evm.TU.FRAGSCAFF_201.740	.	.	.	.	.	.	.	.	.	.	.	.
9	evm.TU.FRAGSCAFF_182.246	5	EVM0001589	12	EVM0008020	20	evm.model.fragScaff_scaffold_40.85	19	evm.model.fragScaff_scaffold_73.265	5	PQ0G542170	.	.
8	evm.TU.FRAGSCAFF_227.103	.	.	.	.	.	.	.	.	.	.	.	.
6	evm.TU.ORIGINAL_1000.16	7	EVM0064167	16	EVM0027725	9	evm.model.fragScaff_scaffold_246.8	10	evm.model.original_scaffold_1844.21	7	PQ0G168550	16	PQ0G673460
7	evm.TU.FRAGSCAFF_303.431	2	EVM0060633	17	EVM0041936	24	evm.model.original_scaffold_1348.33	23	evm.model.original_scaffold_2707.68	2	PQ0G413660	17	PQ0G164990
8	evm.TU.FRAGSCAFF_535.67	.	.	.	.	.	.	.	.	.	.	.	.
2	evm.TU.FRAGSCAFF_219.561	.	.	.	.	.	.	.	.	.	.	.	.
8	evm.TU.ORIGINAL_1011.24	.	.	.	.	.	.	.	.	.	.	.	.
3	evm.TU.FRAGSCAFF_90.262	.	.	.	.	.	.	.	.	.	.	.	.
8	evm.TU.ORIGINAL_2571.17	.	.	.	.	.	.	.	.	.	.	.	.
12	evm.TU.FRAGSCAFF_286.821	.	.	21	EVM0050895	13	evm.model.original_scaffold_2208.38	14	evm.model.original_scaffold_1144.38	.	.	.	.
7	evm.TU.FRAGSCAFF_497.390	2	EVM0005570	17	EVM0050667	24	evm.model.original_scaffold_2565.45	23	evm.model.fragScaff_scaffold_65.397	.	.	17	PQ0G495870
10	evm.TU.FRAGSCAFF_201.377	.	.	.	.	.	.	.	.	.	.	.	.
8	evm.TU.FRAGSCAFF_145.98	.	.	.	.	.	.	.	.	.	.	.	.
10	evm.TU.FRAGSCAFF_127.89	.	.	.	.	.	.	.	.	.	.	.	.
10	evm.TU.ORIGINAL_572.68	.	.	.	.	.	.	.	.	.	.	.	.
12	evm.TU.FRAGSCAFF_286.213	.	.	.	.	.	.	.	.	.	.	.	.
12	evm.TU.FRAGSCAFF_507.271	23	EVM0057281	21	EVM0050967	13	evm.model.original_scaffold_2919.92	14	evm.model.original_scaffold_2275.12	23	PQ0G364980	.	.
7	evm.TU.FRAGSCAFF_314.151	.	.	.	.	.	.	.	.	.	.	.	.
7	evm.TU.FRAGSCAFF_497.245	2	EVM0028549	.	.	.	.	23	evm.model.original_scaffold_540.164	2	PQ0G522620	17	PQ0G536070
4	evm.TU.FRAGSCAFF_426.71	11	EVM0010305	14	EVM0035431	2	evm.model.original_scaffold_1232.20	1	evm.model.original_scaffold_3024.21	11	PQ0G209560	.	.
7	evm.TU.FRAGSCAFF_497.87_evm.TU.FRAGSCAFF_497.88	.	.	17	EVM0037734	24	evm.model.original_scaffold_2539.142	23	evm.model.original_scaffold_540.24	2	PQ0G094830	17	PQ0G338870
8	evm.TU.FRAGSCAFF_401.61	.	.	.	.	.	.	.	.	.	.	.	.
10	evm.TU.FRAGSCAFF_201.223	3	EVM0061041	19	EVM0059974	8	evm.model.original_scaffold_2980.88	.	.	3	PQ0G208770	19	PQ0G343040
7	evm.TU.FRAGSCAFF_303.501	2	EVM0039511	17	EVM0051163	24	evm.model.original_scaffold_2152.34	23	evm.model.original_scaffold_1926.10	2	PQ0G048800	17	PQ0G008830
4	evm.TU.FRAGSCAFF_380.383	11	EVM0051463	14	EVM0018237	2	evm.model.original_scaffold_1243.38	.	.	.	.	.	.
1	evm.TU.FRAGSCAFF_216.174	.	.	10	EVM0002272	.	.	17	evm.model.original_scaffold_2067.147	4	PQ0G329110	10	PQ0G046820
5	evm.TU.FRAGSCAFF_149.869	9	EVM0056245	1	EVM0036541	22	evm.model.fragScaff_scaffold_446.288	21	evm.model.fragScaff_scaffold_448.156	9	PQ0G224070	1	PQ0G660990
11	evm.TU.FRAGSCAFF_311.132	.	.	.	.	.	.	.	.	.	.	.	.
5	evm.TU.FRAGSCAFF_354.152	9	EVM0005918	1	EVM0034044	22	evm.model.original_scaffold_1804.15	21	evm.model.original_scaffold_1478.53	9	PQ0G479110	1	PQ0G599540
4	evm.TU.ORIGINAL_631.167	.	.	.	.	.	.	.	.	.	.	.	.
3	evm.TU.FRAGSCAFF_78.73	6	EVM0009129	.	.	.	.	.	.	.	.	22	PQ0G610400
7	evm.TU.FRAGSCAFF_303.591	.	.	17	EVM0028917	.	.	.	.	.	.	17	PQ0G212910
4	evm.TU.FRAGSCAFF_523.675	11	EVM0049747	14	EVM0039538	2	evm.model.original_scaffold_2614.9	1	evm.model.fragScaff_scaffold_359.125	11	PQ0G585200	14	PQ0G036870
9	evm.TU.FRAGSCAFF_182.445	5	EVM0062730	12	EVM0014002	.	.	19	evm.model.fragScaff_scaffold_73.43	5	PQ0G392970	.	.
3	evm.TU.FRAGSCAFF_14.580	.	.	.	.	.	.	.	.	.	.	.	.
10	evm.TU.FRAGSCAFF_217.227	3	EVM0022488	19	EVM0050109	8	evm.model.original_scaffold_2151.23	7	evm.model.original_scaffold_1521.65	.	.	19	PQ0G509450
6	evm.TU.FRAGSCAFF_374.21	7	EVM0021970	16	EVM0028531	9	evm.model.original_scaffold_933.62	10	evm.model.original_scaffold_753.54	7	PQ0G106710	16	PQ0G435560
5	evm.TU.FRAGSCAFF_149.830	9	EVM0028078	1	EVM0064824	22	evm.model.fragScaff_scaffold_446.245	21	evm.model.fragScaff_scaffold_448.195	9	PQ0G246140	1	PQ0G160690
3	evm.TU.FRAGSCAFF_415.108	6	EVM0063498	22	EVM0021325	5	evm.model.original_scaffold_947.175	6	evm.model.fragScaff_scaffold_146.184	6	PQ0G281180	22	PQ0G258520
4	evm.TU.ORIGINAL_2671.60	11	EVM0040029	.	.	2	evm.model.fragScaff_scaffold_112.112	.	.	11	PQ0G388650	.	.
5	evm.TU.FRAGSCAFF_463.69	.	.	1	EVM0034558	.	.	21	evm.model.original_scaffold_2600.160	9	PQ0G695820	1	PQ0G304650
11	evm.TU.FRAGSCAFF_248.361	.	.	.	.	.	.	.	.	.	.	.	.
4	evm.TU.ORIGINAL_2514.24	.	.	.	.	.	.	.	.	.	.	.	.
7	evm.TU.ORIGINAL_822.39	.	.	.	.	.	.	.	.	.	.	.	.
7	evm.TU.FRAGSCAFF_303.152	2	EVM0065346	17	EVM0029974	.	.	.	.	2	PQ0G344120	.	.
7	evm.TU.FRAGSCAFF_17.329	2	EVM0007686	17	EVM0039502	24	evm.model.fragScaff_scaffold_265.18	23	evm.model.fragScaff_scaffold_455.41	2	PQ0G344630	.	.
3	evm.TU.ORIGINAL_1672.25	6	EVM0009933	22	EVM0030393	5	evm.model.original_scaffold_947.50	6	evm.model.fragScaff_scaffold_146.67_evm.model.fragScaff_scaffold_146.68	6	PQ0G355660	22	PQ0G287290
5	evm.TU.ORIGINAL_2369.101	.	.	.	.	.	.	.	.	.	.	.	.
2	evm.TU.ORIGINAL_598.340	8	EVM0036288	15	EVM0008200	16	evm.model.fragScaff_scaffold_270.17	.	.	.	.	.	.
10	evm.TU.FRAGSCAFF_201.21	.	.	.	.	.	.	.	.	.	.	.	.
7	evm.TU.FRAGSCAFF_303.183	2	EVM0028033	17	EVM0062422	.	.	23	evm.model.fragScaff_scaffold_215.30	2	PQ0G704740	17	PQ0G679270
2	evm.TU.FRAGSCAFF_400.24	.	.	.	.	.	.	.	.	.	.	.	.
10	evm.TU.FRAGSCAFF_269.86	.	.	.	.	.	.	.	.	.	.	.	.
2	evm.TU.FRAGSCAFF_219.467	8	EVM0033802	15	EVM0050172	16	evm.model.fragScaff_scaffold_205.174	15	evm.model.original_scaffold_1560.102	.	.	15	PQ0G190960
2	evm.TU.FRAGSCAFF_219.382	.	.	.	.	.	.	.	.	.	.	.	.
10	evm.TU.FRAGSCAFF_201.745	3	EVM0050692	.	.	8	evm.model.fragScaff_scaffold_512.62	7	evm.model.fragScaff_scaffold_242.113	3	PQ0G256470	19	PQ0G121340
4	evm.TU.ORIGINAL_631.14	.	.	.	.	.	.	.	.	.	.	.	.
4	evm.TU.FRAGSCAFF_380.39	11	EVM0026023	14	EVM0020991	.	.	.	.	11	PQ0G048250	14	PQ0G496680
10	evm.TU.FRAGSCAFF_210.96	.	.	.	.	.	.	.	.	.	.	.	.
3	evm.TU.FRAGSCAFF_415.353	6	EVM0039347	22	EVM0053621	.	.	6	evm.model.original_scaffold_1659.81	6	PQ0G114780	22	PQ0G384630
4	evm.TU.ORIGINAL_925.224	11	EVM0025538	.	.	.	.	1	evm.model.fragScaff_scaffold_279.19	11	PQ0G420510	.	.
1	evm.TU.FRAGSCAFF_46.146	.	.	.	.	.	.	.	.	.	.	.	.
10	evm.TU.FRAGSCAFF_217.222	3	EVM0002452	.	.	.	.	.	.	.	.	19	PQ0G509490
8	evm.TU.FRAGSCAFF_169.25	18	EVM0023933	20	EVM0001165	3	evm.model.fragScaff_scaffold_320.102	4	evm.model.original_scaffold_762.13	18	PQ0G326120	20	PQ0G445580
8	evm.TU.FRAGSCAFF_161.241	18	EVM0046091	20	EVM0042375	.	.	4	evm.model.original_scaffold_2744.2	18	PQ0G334660	20	PQ0G207030
9	evm.TU.FRAGSCAFF_182.119	5	EVM0060264	12	EVM0063757	20	evm.model.fragScaff_scaffold_40.188	19	evm.model.fragScaff_scaffold_386.100	5	PQ0G562280	12	PQ0G089900
10	evm.TU.FRAGSCAFF_386.142	.	.	.	.	.	.	.	.	.	.	.	.
2	evm.TU.FRAGSCAFF_202.172	.	.	.	.	.	.	.	.	.	.	.	.
11	evm.TU.FRAGSCAFF_263.70	.	.	.	.	.	.	.	.	.	.	.	.
11	evm.TU.FRAGSCAFF_383.332	13	EVM0056309	24	EVM0038011	12	evm.model.original_scaffold_2817.77	11	evm.model.fragScaff_scaffold_521.92	13	PQ0G679820	24	PQ0G662860
1	evm.TU.FRAGSCAFF_526.35	4	EVM0021860	10	EVM0013633	18	evm.model.fragScaff_scaffold_516.98	17	evm.model.fragScaff_scaffold_366.18	4	PQ0G610190	10	PQ0G580510
2	evm.TU.FRAGSCAFF_10.146	8	EVM0030489	.	.	16	evm.model.fragScaff_scaffold_58.27	15	evm.model.fragScaff_scaffold_178.40	.	.	15	PQ0G484830
3	evm.TU.ORIGINAL_1593.84	.	.	.	.	.	.	.	.	.	.	.	.
2	evm.TU.FRAGSCAFF_240.24	.	.	.	.	.	.	.	.	.	.	.	.
2	evm.TU.ORIGINAL_598.103	.	.	.	.	.	.	.	.	.	.	.	.
8	evm.TU.FRAGSCAFF_401.390	.	.	.	.	.	.	.	.	.	.	.	.
10	evm.TU.FRAGSCAFF_201.100	.	.	19	EVM0058199	8	evm.model.original_scaffold_2580.103	7	evm.model.original_scaffold_1098.22	3	PQ0G492310	19	PQ0G714860
4	evm.TU.ORIGINAL_2374.197	11	EVM0010323	.	.	.	.	1	evm.model.original_scaffold_2101.29	11	PQ0G615130	14	PQ0G197200
9	evm.TU.ORIGINAL_920.10	.	.	.	.	.	.	.	.	.	.	.	.
12	evm.TU.FRAGSCAFF_378.177	.	.	.	.	.	.	.	.	.	.	.	.
8	evm.TU.FRAGSCAFF_361.105	.	.	.	.	.	.	.	.	.	.	.	.
11	evm.TU.FRAGSCAFF_131.166	.	.	.	.	.	.	.	.	.	.	.	.
3	evm.TU.ORIGINAL_2232.101	.	.	.	.	.	.	.	.	.	.	.	.
3	evm.TU.FRAGSCAFF_14.359	6	EVM0056879	22	EVM0055910	5	evm.model.original_scaffold_2137.124	6	evm.model.fragScaff_scaffold_308.180	6	PQ0G183610	22	PQ0G592550
5	evm.TU.FRAGSCAFF_372.24	.	.	.	.	.	.	.	.	.	.	.	.
6	evm.TU.FRAGSCAFF_527.370	.	.	.	.	.	.	.	.	.	.	.	.
11	evm.TU.FRAGSCAFF_119.33	13	EVM0003021	24	EVM0065313	12	evm.model.original_scaffold_631.59	11	evm.model.fragScaff_scaffold_208.152	13	PQ0G199630	24	PQ0G344960
1	evm.TU.FRAGSCAFF_528.28	.	.	.	.	.	.	.	.	.	.	.	.
4	evm.TU.FRAGSCAFF_426.63	.	.	.	.	.	.	.	.	11	PQ0G209620	.	.
4	evm.TU.ORIGINAL_631.23	.	.	.	.	.	.	.	.	.	.	.	.
10	evm.TU.FRAGSCAFF_201.726	3	EVM0045749	.	.	.	.	7	evm.model.fragScaff_scaffold_242.125	3	PQ0G062480	.	.
10	evm.TU.ORIGINAL_2311.180	.	.	.	.	8	evm.model.original_scaffold_2585.79	7	evm.model.original_scaffold_1145.5	.	.	19	PQ0G402220
1	evm.TU.FRAGSCAFF_528.78	.	.	10	EVM0010635	.	.	17	evm.model.original_scaffold_2598.10	.	.	10	PQ0G570860
5	evm.TU.FRAGSCAFF_262.566	.	.	.	.	.	.	.	.	.	.	.	.
5	evm.TU.FRAGSCAFF_149.817	9	EVM0052808	1	EVM0005261	22	evm.model.fragScaff_scaffold_446.232	21	evm.model.fragScaff_scaffold_448.213	9	PQ0G246290	1	PQ0G160810
11	evm.TU.FRAGSCAFF_383.95	13	EVM0046259	24	EVM0032699	12	evm.model.fragScaff_scaffold_396.86	11	evm.model.original_scaffold_1059.37	13	PQ0G731200	24	PQ0G486440
2	evm.TU.FRAGSCAFF_257.73	.	.	.	.	.	.	.	.	.	.	.	.
2	evm.TU.FRAGSCAFF_245.120	.	.	.	.	.	.	.	.	.	.	.	.
9	evm.TU.FRAGSCAFF_175.242	5	EVM0016380	12	EVM0049453	20	evm.model.original_scaffold_1616.29	19	evm.model.fragScaff_scaffold_276.15	.	.	12	PQ0G288190
1	evm.TU.FRAGSCAFF_526.471	.	.	.	.	.	.	.	.	.	.	.	.
6	evm.TU.FRAGSCAFF_178.175	.	.	.	.	.	.	.	.	.	.	.	.
1	evm.TU.ORIGINAL_1674.6	.	.	.	.	.	.	.	.	.	.	.	.
5	evm.TU.FRAGSCAFF_149.1240	9	EVM0057493	1	EVM0017770	22	evm.model.fragScaff_scaffold_59.6	21	evm.model.fragScaff_scaffold_458.469	.	.	1	PQ0G371660
11	evm.TU.FRAGSCAFF_345.93	.	.	.	.	.	.	.	.	.	.	.	.
12	evm.TU.FRAGSCAFF_378.18	23	EVM0026343	21	EVM0043644	13	evm.model.fragScaff_scaffold_300.49	14	evm.model.fragScaff_scaffold_222.37	23	PQ0G256640	21	PQ0G657890
9	evm.TU.FRAGSCAFF_242.152	5	EVM0007570	12	EVM0054341	.	.	19	evm.model.fragScaff_scaffold_268.53	5	PQ0G122760	12	PQ0G113000
4	evm.TU.FRAGSCAFF_8.29	.	.	.	.	.	.	.	.	.	.	.	.
7	evm.TU.FRAGSCAFF_529.2	.	.	.	.	.	.	.	.	.	.	.	.
10	evm.TU.FRAGSCAFF_344.73	.	.	.	.	.	.	.	.	.	.	.	.
10	evm.TU.FRAGSCAFF_344.59	.	.	.	.	.	.	.	.	.	.	.	.
2	evm.TU.ORIGINAL_598.113	.	.	.	.	.	.	.	.	.	.	.	.
3	evm.TU.FRAGSCAFF_415.478	6	EVM0034696	22	EVM0022228	5	evm.model.original_scaffold_2975.94	.	.	.	.	22	PQ0G167740
1	evm.TU.FRAGSCAFF_216.154	.	.	.	.	18	evm.model.fragScaff_scaffold_203.14	.	.	.	.	.	.
10	evm.TU.FRAGSCAFF_201.328	3	EVM0027540	19	EVM0042020	8	evm.model.fragScaff_scaffold_474.232	7	evm.model.original_scaffold_2876.96	3	PQ0G577570	19	PQ0G585550
1	evm.TU.FRAGSCAFF_526.281	4	EVM0025129	10	EVM0060345	.	.	17	evm.model.fragScaff_scaffold_290.76	4	PQ0G137990	10	PQ0G317320
3	evm.TU.ORIGINAL_1672.51	6	EVM0035835	22	EVM0005808	5	evm.model.original_scaffold_947.25	6	evm.model.fragScaff_scaffold_146.44	6	PQ0G390630	22	PQ0G416030
7	evm.TU.ORIGINAL_1815.51	2	EVM0032133	17	EVM0055404	24	evm.model.original_scaffold_2725.27	23	evm.model.original_scaffold_804.26	2	PQ0G449020	17	PQ0G349120
11	evm.TU.FRAGSCAFF_311.175	13	EVM0021749	24	EVM0035276	12	evm.model.fragScaff_scaffold_392.89	11	evm.model.original_scaffold_1947.34	.	.	24	PQ0G582260
4	evm.TU.ORIGINAL_2374.17	11	EVM0056350	.	.	2	evm.model.fragScaff_scaffold_142.189	1	evm.model.fragScaff_scaffold_488.182	11	PQ0G679080	14	PQ0G659390
12	evm.TU.ORIGINAL_2473.24	.	.	.	.	.	.	.	.	.	.	.	.
12	evm.TU.FRAGSCAFF_286.192	23	EVM0000754	21	EVM0021785	13	evm.model.original_scaffold_739.168	14	evm.model.original_scaffold_1575.159	23	PQ0G169800	21	PQ0G277770
8	evm.TU.ORIGINAL_1167.18	.	.	.	.	.	.	.	.	.	.	.	.
10	evm.TU.FRAGSCAFF_201.737	.	.	.	.	.	.	.	.	.	.	.	.
10	evm.TU.FRAGSCAFF_39.235	.	.	.	.	.	.	.	.	.	.	.	.
8	evm.TU.ORIGINAL_1664.75	.	.	20	EVM0042442	3	evm.model.original_scaffold_613.21	4	evm.model.original_scaffold_683.1	18	PQ0G615670	20	PQ0G044430
5	evm.TU.FRAGSCAFF_149.432	9	EVM0042976	1	EVM0029198	22	evm.model.original_scaffold_861.40_evm.model.original_scaffold_861.39	.	.	.	.	1	PQ0G607900
8	evm.TU.FRAGSCAFF_169.72	.	.	.	.	.	.	.	.	.	.	.	.
10	evm.TU.FRAGSCAFF_15.35	.	.	.	.	.	.	.	.	.	.	.	.
12	evm.TU.FRAGSCAFF_507.146	23	EVM0032160	21	EVM0011139	.	.	14	evm.model.original_scaffold_1780.44	.	.	21	PQ0G427180
10	evm.TU.ORIGINAL_939.4	.	.	.	.	.	.	.	.	.	.	.	.
1	evm.TU.FRAGSCAFF_122.99	4	EVM0025438	10	EVM0004990	18	evm.model.original_scaffold_3006.26	17	evm.model.original_scaffold_1637.31	4	PQ0G315930	10	PQ0G575870
8	evm.TU.ORIGINAL_1906.94	18	EVM0044408	.	.	3	evm.model.original_scaffold_2303.70	4	evm.model.fragScaff_scaffold_445.682	18	PQ0G171540	20	PQ0G457530
8	evm.TU.ORIGINAL_2327.160	.	.	.	.	.	.	.	.	.	.	.	.
1	evm.TU.FRAGSCAFF_46.227	4	EVM0057609	10	EVM0029533	18	evm.model.original_scaffold_1448.9	17	evm.model.fragScaff_scaffold_254.13	4	PQ0G203460	10	PQ0G489090
5	evm.TU.FRAGSCAFF_149.1081	9	EVM0036438	1	EVM0049740	22	evm.model.original_scaffold_1566.15	21	evm.model.original_scaffold_2255.59	9	PQ0G555300	.	.
6	evm.TU.FRAGSCAFF_492.295	7	EVM0040111	16	EVM0051381	9	evm.model.original_scaffold_1239.19	10	evm.model.fragScaff_scaffold_214.58	7	PQ0G470200	16	PQ0G471680
4	evm.TU.FRAGSCAFF_282.113	11	EVM0046947	14	EVM0047764	2	evm.model.fragScaff_scaffold_124.106	1	evm.model.original_scaffold_1815.15	11	PQ0G407220	14	PQ0G277480
3	evm.TU.FRAGSCAFF_90.167	6	EVM0000283	.	.	.	.	.	.	.	.	.	.
8	evm.TU.ORIGINAL_2579.17	.	.	.	.	.	.	.	.	.	.	.	.
4	evm.TU.ORIGINAL_1608.90	.	.	14	EVM0032238	2	evm.model.original_scaffold_1761.28	1	evm.model.fragScaff_scaffold_295.47	11	PQ0G200040	14	PQ0G130320
1	evm.TU.FRAGSCAFF_206.286	.	.	.	.	.	.	.	.	.	.	.	.
7	evm.TU.FRAGSCAFF_303.427	2	EVM0046394	17	EVM0005040	24	evm.model.original_scaffold_1348.36	23	evm.model.original_scaffold_2707.64	2	PQ0G413690	17	PQ0G165020
1	evm.TU.FRAGSCAFF_528.184	.	.	.	.	.	.	.	.	.	.	.	.
5	evm.TU.FRAGSCAFF_123.38	.	.	.	.	.	.	21	evm.model.fragScaff_scaffold_513.29	.	.	.	.
4	evm.TU.ORIGINAL_925.539	11	EVM0045117	14	EVM0005131	2	evm.model.original_scaffold_1097.49	.	.	11	PQ0G042440	14	PQ0G302250
11	evm.TU.ORIGINAL_958.8	13	EVM0047746	24	EVM0039907	12	evm.model.original_scaffold_1504.216	11	evm.model.fragScaff_scaffold_250.42	13	PQ0G072090	24	PQ0G340280
8	evm.TU.FRAGSCAFF_460.44	.	.	.	.	.	.	.	.	.	.	.	.
4	evm.TU.FRAGSCAFF_282.83	11	EVM0024712	14	EVM0018817	.	.	1	evm.model.fragScaff_scaffold_326.180	11	PQ0G319750	14	PQ0G277250
6	evm.TU.FRAGSCAFF_527.371	.	.	.	.	.	.	.	.	.	.	.	.
2	evm.TU.ORIGINAL_598.374	8	EVM0057680	15	EVM0028528	16	evm.model.fragScaff_scaffold_270.49	15	evm.model.fragScaff_scaffold_237.52	.	.	.	.
12	evm.TU.FRAGSCAFF_507.200	23	EVM0006052	21	EVM0038729	.	.	14	evm.model.original_scaffold_1265.46	23	PQ0G648690	21	PQ0G432190
10	evm.TU.FRAGSCAFF_269.168	3	EVM0052453	19	EVM0002271	8	evm.model.original_scaffold_1611.24	7	evm.model.fragScaff_scaffold_504.114	3	PQ0G031100	19	PQ0G109610
7	evm.TU.FRAGSCAFF_303.451	2	EVM0020082	17	EVM0045982	24	evm.model.original_scaffold_1348.17	23	evm.model.original_scaffold_2707.84	2	PQ0G708970	17	PQ0G019770
2	evm.TU.FRAGSCAFF_219.515	.	.	.	.	.	.	.	.	.	.	.	.
3	evm.TU.FRAGSCAFF_415.569	6	EVM0007323	22	EVM0029074	5	evm.model.original_scaffold_2975.21	.	.	6	PQ0G110020	22	PQ0G225950
6	evm.TU.FRAGSCAFF_492.130	7	EVM0041381	16	EVM0025986	9	evm.model.original_scaffold_2804.10	10	evm.model.original_scaffold_753.272	7	PQ0G722260	.	.
12	evm.TU.FRAGSCAFF_221.59	.	.	.	.	.	.	.	.	.	.	.	.
1	evm.TU.FRAGSCAFF_251.205	.	.	.	.	.	.	.	.	.	.	.	.
10	evm.TU.FRAGSCAFF_523.305	3	EVM0045327	19	EVM0062355	8	evm.model.original_scaffold_2114.85	7	evm.model.original_scaffold_1775.123	.	.	19	PQ0G154530
11	evm.TU.FRAGSCAFF_383.174	13	EVM0009697	24	EVM0056295	12	evm.model.fragScaff_scaffold_396.28	11	evm.model.fragScaff_scaffold_482.18	13	PQ0G132550	24	PQ0G031540
12	evm.TU.FRAGSCAFF_286.95	23	EVM0063319	21	EVM0032420	13	evm.model.original_scaffold_739.76	14	evm.model.original_scaffold_1575.72	23	PQ0G223710	21	PQ0G315230
8	evm.TU.FRAGSCAFF_190.280	.	.	20	EVM0003009	.	.	.	.	.	.	.	.
1	evm.TU.FRAGSCAFF_436.161	.	.	.	.	.	.	.	.	.	.	.	.
8	evm.TU.ORIGINAL_1217.29	.	.	.	.	.	.	.	.	.	.	.	.
2	evm.TU.ORIGINAL_1150.8	.	.	.	.	.	.	.	.	.	.	.	.
9	evm.TU.FRAGSCAFF_182.535	5	EVM0012863	12	EVM0007969	20	evm.model.original_scaffold_2173.23	19	evm.model.original_scaffold_686.38	5	PQ0G185050	12	PQ0G692230
10	evm.TU.FRAGSCAFF_217.86	3	EVM0016649	.	.	8	evm.model.original_scaffold_2114.10	7	evm.model.original_scaffold_1775.47	.	.	.	.
9	evm.TU.FRAGSCAFF_182.342	5	EVM0026304	12	EVM0038413	20	evm.model.original_scaffold_2173.219	19	evm.model.fragScaff_scaffold_73.150	.	.	12	PQ0G025250
3	evm.TU.FRAGSCAFF_22.181	6	EVM0061130	22	EVM0028651	5	evm.model.original_scaffold_2381.44	6	evm.model.original_scaffold_2519.24	6	PQ0G662500	22	PQ0G456380
9	evm.TU.FRAGSCAFF_273.9	.	.	.	.	.	.	.	.	.	.	.	.
4	evm.TU.ORIGINAL_631.192	.	.	.	.	.	.	.	.	.	.	.	.
1	evm.TU.ORIGINAL_2077.145	.	.	.	.	.	.	.	.	.	.	.	.
11	evm.TU.ORIGINAL_600.152	.	.	.	.	.	.	.	.	.	.	.	.
6	evm.TU.FRAGSCAFF_364.493	7	EVM0007469	16	EVM0000663	9	evm.model.fragScaff_scaffold_122.108	.	.	7	PQ0G438860	16	PQ0G549290
3	evm.TU.ORIGINAL_1863.65	.	.	.	.	.	.	.	.	.	.	.	.
12	evm.TU.FRAGSCAFF_286.537	.	.	.	.	.	.	.	.	.	.	.	.
5	evm.TU.FRAGSCAFF_149.92	9	EVM0033166	1	EVM0040614	22	evm.model.original_scaffold_1174.4	21	evm.model.original_scaffold_2600.33	9	PQ0G715480	1	PQ0G578770
11	evm.TU.FRAGSCAFF_311.446	13	EVM0052202	24	EVM0039221	12	evm.model.fragScaff_scaffold_399.278	11	evm.model.original_scaffold_1685.47	13	PQ0G403680	24	PQ0G383100
3	evm.TU.ORIGINAL_1144.63	.	.	.	.	.	.	.	.	.	.	.	.
11	evm.TU.FRAGSCAFF_311.111	13	EVM0030860	24	EVM0010278	12	evm.model.fragScaff_scaffold_392.3	11	evm.model.original_scaffold_1136.54	.	.	24	PQ0G300230
10	evm.TU.ORIGINAL_2311.103	3	EVM0046783	19	EVM0000081	8	evm.model.original_scaffold_2585.14	7	evm.model.fragScaff_scaffold_458.60	.	.	19	PQ0G284920
7	evm.TU.FRAGSCAFF_183.209	.	.	.	.	.	.	.	.	.	.	.	.
1	evm.TU.FRAGSCAFF_0.70	.	.	.	.	.	.	.	.	.	.	.	.
10	evm.TU.FRAGSCAFF_214.68	3	EVM0029773	.	.	8	evm.model.fragScaff_scaffold_495.107	7	evm.model.original_scaffold_1965.70	3	PQ0G310360	19	PQ0G500120
10	evm.TU.FRAGSCAFF_18.5	.	.	.	.	.	.	.	.	.	.	.	.
5	evm.TU.FRAGSCAFF_149.1146	.	.	1	EVM0052260	.	.	21	evm.model.original_scaffold_2255.20	.	.	1	PQ0G349460
6	evm.TU.FRAGSCAFF_492.155	7	EVM0009138	16	EVM0021814	9	evm.model.original_scaffold_2804.37	10	evm.model.original_scaffold_753.295	.	.	.	.
11	evm.TU.FRAGSCAFF_451.107	.	.	.	.	.	.	.	.	.	.	.	.
5	evm.TU.FRAGSCAFF_337.115	9	EVM0003215	1	EVM0035451	22	evm.model.fragScaff_scaffold_375.55	21	evm.model.fragScaff_scaffold_328.40	9	PQ0G045310	1	PQ0G160130
5	evm.TU.FRAGSCAFF_337.52	9	EVM0010967	1	EVM0060923	22	evm.model.fragScaff_scaffold_375.104	.	.	9	PQ0G137790	1	PQ0G189820
4	evm.TU.FRAGSCAFF_126.186	.	.	.	.	.	.	.	.	.	.	.	.
10	evm.TU.FRAGSCAFF_269.110	3	EVM0016908	19	EVM0064010	8	evm.model.original_scaffold_2477.160	7	evm.model.fragScaff_scaffold_504.170	3	PQ0G491940	19	PQ0G340950
12	evm.TU.FRAGSCAFF_286.694	.	.	.	.	.	.	.	.	.	.	.	.
5	evm.TU.ORIGINAL_703.5	.	.	.	.	.	.	.	.	.	.	.	.
4	evm.TU.ORIGINAL_2374.209	11	EVM0021713	.	.	2	evm.model.fragScaff_scaffold_142.8	1	evm.model.fragScaff_scaffold_212.118	11	PQ0G615030	14	PQ0G197090
4	evm.TU.FRAGSCAFF_523.664	.	.	.	.	.	.	.	.	.	.	.	.
8	evm.TU.FRAGSCAFF_401.153	.	.	.	.	.	.	.	.	.	.	.	.
6	evm.TU.FRAGSCAFF_58.86	.	.	.	.	.	.	.	.	.	.	.	.
7	evm.TU.FRAGSCAFF_420.97	.	.	.	.	.	.	.	.	.	.	.	.
9	evm.TU.ORIGINAL_2377.45	.	.	.	.	.	.	.	.	.	.	.	.
5	evm.TU.FRAGSCAFF_262.612	.	.	.	.	.	.	.	.	.	.	.	.
2	evm.TU.FRAGSCAFF_257.72	.	.	.	.	.	.	.	.	.	.	.	.
5	evm.TU.ORIGINAL_1315.158	9	EVM0029922	1	EVM0056628	22	evm.model.original_scaffold_1820.4	21	evm.model.original_scaffold_1718.23	9	PQ0G409140	.	.
9	evm.TU.ORIGINAL_1289.81	.	.	.	.	.	.	.	.	.	.	.	.
7	evm.TU.FRAGSCAFF_303.14	2	EVM0042459	17	EVM0034675	24	evm.model.original_scaffold_2298.128	23	evm.model.original_scaffold_1435.179	2	PQ0G091030	17	PQ0G009760
11	evm.TU.FRAGSCAFF_176.232	.	.	.	.	.	.	.	.	.	.	.	.
4	evm.TU.ORIGINAL_1740.117	11	EVM0061738	14	EVM0032482	2	evm.model.original_scaffold_2558.53	1	evm.model.fragScaff_scaffold_488.1	11	PQ0G401760	14	PQ0G541520
2	evm.TU.ORIGINAL_1528.4	.	.	.	.	.	.	.	.	.	.	.	.
7	evm.TU.FRAGSCAFF_130.32	.	.	.	.	.	.	.	.	.	.	.	.
7	evm.TU.FRAGSCAFF_428.22	.	.	.	.	.	.	.	.	.	.	.	.
8	evm.TU.FRAGSCAFF_401.196	.	.	.	.	.	.	.	.	.	.	.	.
7	evm.TU.FRAGSCAFF_303.793	2	EVM0030474	17	EVM0050793	24	evm.model.fragScaff_scaffold_156.19	23	evm.model.fragScaff_scaffold_289.53	2	PQ0G733500	17	PQ0G310940
4	evm.TU.ORIGINAL_925.171	.	.	.	.	.	.	.	.	11	PQ0G420070	.	.
3	evm.TU.FRAGSCAFF_415.24	.	.	.	.	.	.	.	.	.	.	.	.
8	evm.TU.FRAGSCAFF_467.67	.	.	.	.	.	.	.	.	.	.	.	.
1	evm.TU.FRAGSCAFF_526.314	4	EVM0055249	10	EVM0033715	18	evm.model.fragScaff_scaffold_63.212	17	evm.model.fragScaff_scaffold_290.94	4	PQ0G348200	.	.
5	evm.TU.FRAGSCAFF_149.182	.	.	.	.	22	evm.model.original_scaffold_1174.93	.	.	9	PQ0G197530	1	PQ0G534830
5	evm.TU.FRAGSCAFF_515.79	.	.	.	.	.	.	.	.	.	.	.	.
8	evm.TU.FRAGSCAFF_365.92	.	.	.	.	.	.	.	.	.	.	.	.
4	evm.TU.FRAGSCAFF_426.97	11	EVM0059301	14	EVM0007763	2	evm.model.original_scaffold_1950.18	1	evm.model.original_scaffold_632.28	11	PQ0G651360	14	PQ0G063250
8	evm.TU.FRAGSCAFF_161.316	18	EVM0007962	20	EVM0005765	3	evm.model.original_scaffold_1606.217	4	evm.model.original_scaffold_720.21	18	PQ0G511520	20	PQ0G598960
8	evm.TU.ORIGINAL_1707.68	18	EVM0026604	20	EVM0006133	3	evm.model.original_scaffold_787.33	4	evm.model.fragScaff_scaffold_445.307	18	PQ0G317580	.	.
3	evm.TU.FRAGSCAFF_14.38	.	.	.	.	.	.	6	evm.model.original_scaffold_1608.52	.	.	.	.
3	evm.TU.ORIGINAL_2452.80	.	.	.	.	.	.	.	.	.	.	.	.
6	evm.TU.FRAGSCAFF_178.44	.	.	16	EVM0015844	.	.	10	evm.model.original_scaffold_1350.52	.	.	16	PQ0G095400
4	evm.TU.FRAGSCAFF_282.92	11	EVM0007173	14	EVM0012376	.	.	1	evm.model.fragScaff_scaffold_326.187	11	PQ0G391590	14	PQ0G277300
6	evm.TU.FRAGSCAFF_58.43	7	EVM0036834	16	EVM0022601	9	evm.model.original_scaffold_1587.1	.	.	7	PQ0G702520	.	.
1	evm.TU.FRAGSCAFF_216.94	4	EVM0034416	10	EVM0006687	18	evm.model.original_scaffold_1387.36	17	evm.model.original_scaffold_2067.74	4	PQ0G610640	10	PQ0G378380
1	evm.TU.FRAGSCAFF_502.82	.	.	.	.	.	.	.	.	.	.	.	.
11	evm.TU.ORIGINAL_2130.41	.	.	24	EVM0055589	.	.	11	evm.model.original_scaffold_1619.11	.	.	24	PQ0G192910
3	evm.TU.ORIGINAL_1672.11	6	EVM0004554	22	EVM0044067	5	evm.model.original_scaffold_947.67	6	evm.model.fragScaff_scaffold_146.83	6	PQ0G107320	22	PQ0G051580
8	evm.TU.ORIGINAL_608.27	.	.	.	.	.	.	.	.	.	.	.	.
1	evm.TU.FRAGSCAFF_80.23	.	.	.	.	.	.	.	.	.	.	.	.
4	evm.TU.FRAGSCAFF_260.14	11	EVM0057312	14	EVM0038537	2	evm.model.fragScaff_scaffold_99.10	1	evm.model.original_scaffold_2498.64	11	PQ0G641180	14	PQ0G059040
10	evm.TU.FRAGSCAFF_471.59	3	EVM0030521	19	EVM0039937	.	.	7	evm.model.fragScaff_scaffold_140.16	3	PQ0G122820	19	PQ0G627660
1	evm.TU.FRAGSCAFF_206.59	.	.	.	.	.	.	.	.	.	.	.	.
1	evm.TU.FRAGSCAFF_216.140	.	.	.	.	18	evm.model.original_scaffold_1386.8	17	evm.model.original_scaffold_2067.120	4	PQ0G388080	.	.
12	evm.TU.ORIGINAL_2473.41	.	.	.	.	.	.	14	evm.model.fragScaff_scaffold_478.73	.	.	.	.
10	evm.TU.FRAGSCAFF_214.74	3	EVM0039279	19	EVM0031362	8	evm.model.fragScaff_scaffold_495.119	.	.	3	PQ0G294450	19	PQ0G569710
10	evm.TU.FRAGSCAFF_146.150	3	EVM0054853	19	EVM0059098	8	evm.model.fragScaff_scaffold_435.79	7	evm.model.original_scaffold_2120.237	.	.	.	.
9	evm.TU.FRAGSCAFF_342.161	.	.	12	EVM0038733	.	.	19	evm.model.fragScaff_scaffold_376.21	.	.	12	PQ0G170180
4	evm.TU.ORIGINAL_2374.205	11	EVM0050789	.	.	2	evm.model.fragScaff_scaffold_142.11	1	evm.model.original_scaffold_2101.19	11	PQ0G615060	14	PQ0G197120
9	evm.TU.FRAGSCAFF_175.144	.	.	.	.	.	.	.	.	.	.	.	.
12	evm.TU.FRAGSCAFF_368.9	.	.	.	.	.	.	.	.	.	.	.	.
10	evm.TU.FRAGSCAFF_201.413	.	.	.	.	.	.	.	.	.	.	.	.
9	evm.TU.FRAGSCAFF_342.11	.	.	.	.	.	.	.	.	.	.	.	.
9	evm.TU.FRAGSCAFF_197.73	5	EVM0038122	12	EVM0049361	20	evm.model.fragScaff_scaffold_120.47	19	evm.model.original_scaffold_783.21	.	.	12	PQ0G426520
5	evm.TU.FRAGSCAFF_149.302	9	EVM0065555	1	EVM0030045	22	evm.model.original_scaffold_1174.212	21	evm.model.original_scaffold_3012.358	9	PQ0G383970	1	PQ0G350480
12	evm.TU.FRAGSCAFF_277.192	23	EVM0024559	21	EVM0017989	13	evm.model.fragScaff_scaffold_312.6	14	evm.model.fragScaff_scaffold_334.28	23	PQ0G636230	21	PQ0G540000
6	evm.TU.FRAGSCAFF_58.170	7	EVM0027733	16	EVM0038423	9	evm.model.original_scaffold_2354.87	10	evm.model.fragScaff_scaffold_491.87	7	PQ0G656080	16	PQ0G220230
3	evm.TU.FRAGSCAFF_476.302	.	.	.	.	.	.	.	.	.	.	.	.
2	evm.TU.FRAGSCAFF_219.434	.	.	15	EVM0041836	16	evm.model.fragScaff_scaffold_205.203	15	evm.model.original_scaffold_1560.79	8	PQ0G695920	15	PQ0G105860
8	evm.TU.FRAGSCAFF_401.313	.	.	.	.	.	.	.	.	.	.	.	.
3	evm.TU.FRAGSCAFF_134.163	6	EVM0011267	22	EVM0065538	5	evm.model.original_scaffold_838.20	6	evm.model.original_scaffold_1608.436	.	.	.	.
8	evm.TU.ORIGINAL_1748.124	18	EVM0034196	20	EVM0059958	3	evm.model.fragScaff_scaffold_492.186	4	evm.model.fragScaff_scaffold_201.96	18	PQ0G480680	20	PQ0G375010
9	evm.TU.FRAGSCAFF_182.737	5	EVM0030500	12	EVM0006197	20	evm.model.original_scaffold_1126.2	.	.	5	PQ0G229820	12	PQ0G430560
1	evm.TU.FRAGSCAFF_436.235	.	.	.	.	.	.	.	.	.	.	.	.
10	evm.TU.FRAGSCAFF_180.115	3	EVM0030834	19	EVM0004749	8	evm.model.original_scaffold_2362.18	7	evm.model.fragScaff_scaffold_316.18	3	PQ0G099760	19	PQ0G606800
12	evm.TU.FRAGSCAFF_507.205	23	EVM0011966	.	.	.	.	.	.	23	PQ0G648750	21	PQ0G365500
8	evm.TU.FRAGSCAFF_204.153	18	EVM0011226	20	EVM0061352	3	evm.model.fragScaff_scaffold_97.164	4	evm.model.fragScaff_scaffold_445.496	18	PQ0G079120	.	.
1	evm.TU.FRAGSCAFF_458.190	.	.	.	.	.	.	.	.	.	.	.	.
5	evm.TU.FRAGSCAFF_149.1374	.	.	.	.	.	.	.	.	.	.	.	.
12	evm.TU.FRAGSCAFF_44.169	.	.	.	.	.	.	.	.	.	.	.	.
12	evm.TU.FRAGSCAFF_286.643	23	EVM0043758	21	EVM0041866	13	evm.model.fragScaff_scaffold_468.165	14	evm.model.fragScaff_scaffold_200.150	23	PQ0G153260	21	PQ0G506200
5	evm.TU.ORIGINAL_1315.40	9	EVM0044368	1	EVM0059642	22	evm.model.original_scaffold_2219.20	21	evm.model.original_scaffold_2829.27	9	PQ0G415140	1	PQ0G094400
11	evm.TU.ORIGINAL_958.80	13	EVM0008607	.	.	12	evm.model.original_scaffold_1504.150	.	.	13	PQ0G477830	.	.
8	evm.TU.ORIGINAL_2327.135	.	.	20	EVM0051094	3	evm.model.fragScaff_scaffold_441.132	4	evm.model.original_scaffold_857.23	.	.	20	PQ0G626890
5	evm.TU.FRAGSCAFF_262.315	.	.	.	.	.	.	.	.	.	.	.	.
7	evm.TU.FRAGSCAFF_303.683	2	EVM0062497	17	EVM0002459	24	evm.model.original_scaffold_1009.21	23	evm.model.fragScaff_scaffold_74.68	2	PQ0G041500	17	PQ0G410690
6	evm.TU.FRAGSCAFF_492.200	.	.	16	EVM0009913	9	evm.model.original_scaffold_2804.79	10	evm.model.original_scaffold_753.337	7	PQ0G649530	.	.
3	evm.TU.FRAGSCAFF_134.403	6	EVM0044753	22	EVM0064068	5	evm.model.original_scaffold_838.224	6	evm.model.original_scaffold_1608.232	6	PQ0G289870	22	PQ0G500830
8	evm.TU.ORIGINAL_1167.70	.	.	.	.	.	.	.	.	.	.	.	.
3	evm.TU.FRAGSCAFF_14.640	6	EVM0007681	22	EVM0038518	.	.	6	evm.model.original_scaffold_2812.38	6	PQ0G549780	22	PQ0G277660
9	evm.TU.ORIGINAL_1482.35	.	.	.	.	.	.	.	.	.	.	.	.
12	evm.TU.FRAGSCAFF_94.108	.	.	.	.	.	.	.	.	.	.	.	.
7	evm.TU.FRAGSCAFF_317.9	.	.	.	.	.	.	.	.	.	.	.	.
3	evm.TU.FRAGSCAFF_14.527	.	.	.	.	.	.	.	.	.	.	.	.
11	evm.TU.FRAGSCAFF_311.333	13	EVM0025809	24	EVM0011763	12	evm.model.fragScaff_scaffold_399.417	11	evm.model.original_scaffold_1947.185	13	PQ0G314160	24	PQ0G366210
4	evm.TU.FRAGSCAFF_380.152	11	EVM0057545	14	EVM0059171	2	evm.model.fragScaff_scaffold_112.244	.	.	11	PQ0G716100	.	.
1	evm.TU.FRAGSCAFF_216.52	4	EVM0013913	10	EVM0019064	18	evm.model.original_scaffold_1387.78	17	evm.model.original_scaffold_2818.9	4	PQ0G633300	.	.
2	evm.TU.FRAGSCAFF_257.38	8	EVM0053942	15	EVM0030303	16	evm.model.original_scaffold_1288.50	15	evm.model.original_scaffold_2119.34	.	.	15	PQ0G151110
8	evm.TU.ORIGINAL_1436.257	18	EVM0055586	20	EVM0031194	.	.	4	evm.model.fragScaff_scaffold_445.111	.	.	20	PQ0G517150
11	evm.TU.FRAGSCAFF_311.71	.	.	.	.	.	.	11	evm.model.original_scaffold_1725.51	.	.	.	.
5	evm.TU.ORIGINAL_1315.226	9	EVM0059834	1	EVM0028904	22	evm.model.original_scaffold_1078.15	21	evm.model.fragScaff_scaffold_328.86	9	PQ0G434290	1	PQ0G159720
7	evm.TU.FRAGSCAFF_497.78	.	.	.	.	.	.	.	.	.	.	.	.
2	evm.TU.FRAGSCAFF_328.30	.	.	.	.	.	.	.	.	.	.	.	.
5	evm.TU.FRAGSCAFF_149.814	9	EVM0011605	.	.	22	evm.model.fragScaff_scaffold_446.230	21	evm.model.fragScaff_scaffold_448.215	9	PQ0G246310	1	PQ0G160830
8	evm.TU.FRAGSCAFF_405.87	.	.	.	.	.	.	.	.	.	.	.	.
4	evm.TU.ORIGINAL_1608.127	11	EVM0024439	14	EVM0045062	.	.	1	evm.model.fragScaff_scaffold_295.16	11	PQ0G052720	14	PQ0G130520
4	evm.TU.FRAGSCAFF_282.155	11	EVM0034715	14	EVM0022778	.	.	1	evm.model.original_scaffold_1318.103	11	PQ0G367310	.	.
3	evm.TU.FRAGSCAFF_56.14	.	.	.	.	.	.	.	.	.	.	.	.
3	evm.TU.ORIGINAL_1927.95	.	.	.	.	.	.	.	.	.	.	.	.
9	evm.TU.FRAGSCAFF_182.644	.	.	.	.	.	.	.	.	.	.	.	.
4	evm.TU.FRAGSCAFF_426.84	.	.	.	.	.	.	.	.	.	.	.	.
5	evm.TU.FRAGSCAFF_262.570	.	.	.	.	.	.	.	.	.	.	.	.
8	evm.TU.FRAGSCAFF_518.94	18	EVM0014592	20	EVM0058329	3	evm.model.original_scaffold_2621.33	4	evm.model.fragScaff_scaffold_154.132	18	PQ0G485490	.	.
8	evm.TU.ORIGINAL_1664.78	.	.	20	EVM0045780	3	evm.model.original_scaffold_613.18	4	evm.model.original_scaffold_683.4	18	PQ0G615650	20	PQ0G044380
5	evm.TU.FRAGSCAFF_262.415	.	.	1	EVM0058734	22	evm.model.original_scaffold_1537.30	21	evm.model.original_scaffold_1341.5	.	.	1	PQ0G564470
10	evm.TU.ORIGINAL_2311.136	.	.	.	.	.	.	.	.	.	.	.	.
1	evm.TU.FRAGSCAFF_502.127	.	.	10	EVM0020491	18	evm.model.original_scaffold_2784.91	17	evm.model.original_scaffold_1527.6	4	PQ0G379740	10	PQ0G410530
8	evm.TU.ORIGINAL_1064.32	18	EVM0051995	20	EVM0062632	.	.	4	evm.model.fragScaff_scaffold_445.209	18	PQ0G493450	20	PQ0G097940
11	evm.TU.ORIGINAL_958.71	.	.	.	.	.	.	.	.	.	.	.	.
3	evm.TU.ORIGINAL_2178.76	.	.	.	.	.	.	.	.	.	.	.	.
10	evm.TU.FRAGSCAFF_64.66	.	.	.	.	.	.	.	.	.	.	.	.
1	evm.TU.ORIGINAL_2331.553	.	.	.	.	.	.	.	.	.	.	.	.
5	evm.TU.FRAGSCAFF_262.514	9	EVM0010424	1	EVM0049119	22	evm.model.original_scaffold_1546.6	21	evm.model.original_scaffold_747.10	.	.	1	PQ0G081630
8	evm.TU.FRAGSCAFF_425.98	.	.	.	.	.	.	.	.	.	.	.	.
1	evm.TU.FRAGSCAFF_0.102	.	.	.	.	.	.	.	.	.	.	.	.
8	evm.TU.FRAGSCAFF_204.32	.	.	.	.	.	.	.	.	.	.	.	.
7	evm.TU.FRAGSCAFF_303.280	2	EVM0044144	.	.	24	evm.model.original_scaffold_608.8	23	evm.model.original_scaffold_1508.23	2	PQ0G253200	17	PQ0G328480
3	evm.TU.ORIGINAL_595.42	6	EVM0039520	22	EVM0002127	5	evm.model.fragScaff_scaffold_398.58	6	evm.model.original_scaffold_1623.15	6	PQ0G035670	22	PQ0G591840
12	evm.TU.FRAGSCAFF_466.207	.	.	.	.	.	.	.	.	.	.	.	.
12	evm.TU.FRAGSCAFF_286.174	23	EVM0016464	21	EVM0040535	13	evm.model.original_scaffold_739.123	.	.	23	PQ0G621160	21	PQ0G178710
3	evm.TU.ORIGINAL_2629.133	6	EVM0011712	22	EVM0044352	5	evm.model.fragScaff_scaffold_433.28	6	evm.model.original_scaffold_1832.27	6	PQ0G124220	.	.
4	evm.TU.FRAGSCAFF_523.644	11	EVM0061839	14	EVM0014492	.	.	.	.	11	PQ0G457430	14	PQ0G036670
10	evm.TU.FRAGSCAFF_252.58	.	.	.	.	.	.	.	.	.	.	.	.
12	evm.TU.FRAGSCAFF_406.12	.	.	.	.	.	.	.	.	.	.	.	.
6	evm.TU.FRAGSCAFF_58.129	7	EVM0058899	.	.	.	.	.	.	7	PQ0G028970	16	PQ0G469760
9	evm.TU.FRAGSCAFF_307.31	5	EVM0039947	12	EVM0046364	.	.	19	evm.model.original_scaffold_2463.243	5	PQ0G229610	12	PQ0G273790
7	evm.TU.FRAGSCAFF_303.147	2	EVM0016507	17	EVM0062745	.	.	23	evm.model.original_scaffold_1435.45	2	PQ0G344160	.	.
5	evm.TU.ORIGINAL_1315.161	9	EVM0046589	1	EVM0021625	22	evm.model.original_scaffold_1820.1	21	evm.model.original_scaffold_1718.19	9	PQ0G409090	.	.
7	evm.TU.FRAGSCAFF_497.135	2	EVM0029447	17	EVM0031863	24	evm.model.original_scaffold_2539.187	23	evm.model.original_scaffold_540.62	.	.	17	PQ0G180210
10	evm.TU.FRAGSCAFF_201.432	3	EVM0048077	19	EVM0017895	8	evm.model.fragScaff_scaffold_474.148	7	evm.model.original_scaffold_2394.10	3	PQ0G412700	19	PQ0G611780
8	evm.TU.ORIGINAL_1064.96	18	EVM0011232	20	EVM0041625	.	.	4	evm.model.fragScaff_scaffold_445.148	18	PQ0G414120	20	PQ0G517430
11	evm.TU.FRAGSCAFF_485.144	.	.	24	EVM0044122	.	.	11	evm.model.fragScaff_scaffold_382.26	.	.	24	PQ0G155530
4	evm.TU.FRAGSCAFF_426.186	11	EVM0031655	.	.	2	evm.model.fragScaff_scaffold_106.73	.	.	.	.	.	.
10	evm.TU.FRAGSCAFF_214.65	3	EVM0044200	19	EVM0024151	8	evm.model.fragScaff_scaffold_495.110	7	evm.model.original_scaffold_1965.66	3	PQ0G294540	19	PQ0G500150
8	evm.TU.FRAGSCAFF_204.310	18	EVM0009008	20	EVM0048357	3	evm.model.original_scaffold_2303.14	4	evm.model.fragScaff_scaffold_445.617	18	PQ0G422200	20	PQ0G348630
11	evm.TU.FRAGSCAFF_383.40	13	EVM0030318	.	.	.	.	.	.	.	.	.	.
7	evm.TU.FRAGSCAFF_303.211	.	.	.	.	.	.	.	.	.	.	.	.
9	evm.TU.FRAGSCAFF_182.69	5	EVM0026495	12	EVM0003985	20	evm.model.fragScaff_scaffold_298.48	19	evm.model.original_scaffold_1902.79	5	PQ0G228830	12	PQ0G321300
1	evm.TU.FRAGSCAFF_526.575	4	EVM0051402	10	EVM0031049	.	.	.	.	4	PQ0G621300	.	.
9	evm.TU.FRAGSCAFF_197.99	5	EVM0030639	12	EVM0060938	.	.	19	evm.model.original_scaffold_783.44	5	PQ0G368120	12	PQ0G426710
11	evm.TU.ORIGINAL_958.219	13	EVM0050060	24	EVM0046177	12	evm.model.original_scaffold_1504.32	.	.	13	PQ0G503430	24	PQ0G542740
10	evm.TU.FRAGSCAFF_64.45	.	.	19	EVM0020698	8	evm.model.fragScaff_scaffold_495.188	7	evm.model.fragScaff_scaffold_390.15	3	PQ0G282360	19	PQ0G142420
10	evm.TU.FRAGSCAFF_96.71	.	.	.	.	.	.	.	.	.	.	.	.
7	evm.TU.FRAGSCAFF_17.297	.	.	.	.	.	.	.	.	.	.	.	.
5	evm.TU.FRAGSCAFF_337.62	.	.	1	EVM0010294	.	.	.	.	.	.	.	.
1	evm.TU.FRAGSCAFF_502.83	.	.	.	.	.	.	.	.	.	.	.	.
2	evm.TU.FRAGSCAFF_527.6	.	.	.	.	.	.	.	.	.	.	.	.
4	evm.TU.FRAGSCAFF_523.209	11	EVM0055621	.	.	2	evm.model.original_scaffold_2614.245	1	evm.model.original_scaffold_1277.55	.	.	.	.
11	evm.TU.FRAGSCAFF_383.236	13	EVM0013938	24	EVM0008048	12	evm.model.fragScaff_scaffold_318.119	11	evm.model.original_scaffold_1763.25	.	.	24	PQ0G684350
2	evm.TU.FRAGSCAFF_219.340	8	EVM0040440	15	EVM0014447	16	evm.model.fragScaff_scaffold_205.310	15	evm.model.fragScaff_scaffold_87.172	.	.	15	PQ0G035890
7	evm.TU.ORIGINAL_1815.3	.	.	.	.	.	.	.	.	.	.	.	.
5	evm.TU.FRAGSCAFF_337.51	9	EVM0011327	1	EVM0023912	22	evm.model.fragScaff_scaffold_375.105	21	evm.model.fragScaff_scaffold_125.2	9	PQ0G137780	.	.
8	evm.TU.FRAGSCAFF_343.169	.	.	.	.	.	.	.	.	.	.	.	.
7	evm.TU.FRAGSCAFF_303.349	2	EVM0012709	17	EVM0048560	24	evm.model.original_scaffold_555.24	23	evm.model.original_scaffold_1313.19	2	PQ0G401600	.	.
3	evm.TU.ORIGINAL_1927.63	6	EVM0006331	22	EVM0019264	5	evm.model.fragScaff_scaffold_244.61	6	evm.model.original_scaffold_1608.133	6	PQ0G674610	.	.
3	evm.TU.ORIGINAL_2232.72	.	.	.	.	.	.	.	.	.	.	.	.
8	evm.TU.ORIGINAL_671.84	.	.	20	EVM0055121	3	evm.model.fragScaff_scaffold_438.28	.	.	.	.	.	.
3	evm.TU.FRAGSCAFF_134.425	6	EVM0009081	22	EVM0026026	.	.	6	evm.model.original_scaffold_1608.207	6	PQ0G289680	22	PQ0G500690
6	evm.TU.FRAGSCAFF_364.73	.	.	.	.	.	.	10	evm.model.fragScaff_scaffold_37.251	.	.	.	.
11	evm.TU.ORIGINAL_1195.19	.	.	.	.	.	.	.	.	.	.	.	.
3	evm.TU.FRAGSCAFF_134.173	6	EVM0062078	22	EVM0062671	5	evm.model.original_scaffold_838.31	6	evm.model.original_scaffold_1608.427	.	.	.	.
2	evm.TU.FRAGSCAFF_219.693	.	.	.	.	.	.	.	.	.	.	.	.
9	evm.TU.FRAGSCAFF_307.59	5	EVM0050656	12	EVM0001446	.	.	19	evm.model.original_scaffold_2463.222	5	PQ0G239810	12	PQ0G273630
8	evm.TU.FRAGSCAFF_425.165	.	.	.	.	.	.	.	.	.	.	.	.
4	evm.TU.FRAGSCAFF_523.174	11	EVM0011921	14	EVM0053625	2	evm.model.original_scaffold_2614.204	1	evm.model.original_scaffold_1277.16	11	PQ0G140420	.	.
4	evm.TU.ORIGINAL_631.160	.	.	.	.	.	.	.	.	.	.	.	.
2	evm.TU.FRAGSCAFF_219.497	8	EVM0058928	15	EVM0011770	16	evm.model.fragScaff_scaffold_205.138	15	evm.model.original_scaffold_1403.30	8	PQ0G290580	15	PQ0G271620
6	evm.TU.FRAGSCAFF_38.47	.	.	.	.	.	.	.	.	.	.	.	.
9	evm.TU.ORIGINAL_2377.44	.	.	.	.	.	.	.	.	.	.	.	.
1	evm.TU.FRAGSCAFF_46.170	4	EVM0000192	10	EVM0055469	18	evm.model.original_scaffold_942.4	17	evm.model.original_scaffold_2449.63	4	PQ0G203800	10	PQ0G153930
12	evm.TU.FRAGSCAFF_286.210	.	.	.	.	.	.	.	.	.	.	.	.
8	evm.TU.FRAGSCAFF_161.195	18	EVM0001152	20	EVM0012939	3	evm.model.fragScaff_scaffold_102.71	.	.	18	PQ0G353130	20	PQ0G207240
11	evm.TU.FRAGSCAFF_383.294	13	EVM0057563	24	EVM0000202	12	evm.model.fragScaff_scaffold_93.33	11	evm.model.fragScaff_scaffold_489.26	.	.	24	PQ0G339160
1	evm.TU.FRAGSCAFF_216.138	4	EVM0033262	10	EVM0028327	18	evm.model.original_scaffold_1386.6	17	evm.model.original_scaffold_2067.118	4	PQ0G388100	10	PQ0G273460
4	evm.TU.ORIGINAL_925.311	.	.	14	EVM0014415	2	evm.model.original_scaffold_1904.60	1	evm.model.original_scaffold_2403.22	11	PQ0G054060	14	PQ0G677580
1	evm.TU.ORIGINAL_1674.64	.	.	.	.	.	.	.	.	.	.	.	.
10	evm.TU.FRAGSCAFF_146.273	.	.	.	.	.	.	.	.	.	.	.	.
6	evm.TU.FRAGSCAFF_71.135	.	.	.	.	.	.	10	evm.model.original_scaffold_1622.2	.	.	.	.
6	evm.TU.FRAGSCAFF_364.47	.	.	.	.	.	.	.	.	.	.	.	.
5	evm.TU.FRAGSCAFF_262.380	.	.	.	.	.	.	.	.	.	.	.	.
11	evm.TU.FRAGSCAFF_383.172	13	EVM0007237	24	EVM0017232	12	evm.model.fragScaff_scaffold_396.26	11	evm.model.fragScaff_scaffold_482.20	13	PQ0G132570	24	PQ0G031560
8	evm.TU.ORIGINAL_608.9	.	.	.	.	.	.	.	.	.	.	.	.
8	evm.TU.ORIGINAL_1748.75	18	EVM0033196	20	EVM0038784	3	evm.model.original_scaffold_536.14	4	evm.model.fragScaff_scaffold_201.52	18	PQ0G291370	20	PQ0G375320
3	evm.TU.FRAGSCAFF_14.189	6	EVM0037973	22	EVM0039103	5	evm.model.fragScaff_scaffold_244.284	6	evm.model.original_scaffold_2331.138	6	PQ0G690750	.	.
11	evm.TU.FRAGSCAFF_311.134	13	EVM0028921	24	EVM0006372	12	evm.model.fragScaff_scaffold_392.54	11	evm.model.original_scaffold_1136.76	13	PQ0G071050	24	PQ0G379960
4	evm.TU.FRAGSCAFF_260.52	11	EVM0045638	14	EVM0017827	2	evm.model.original_scaffold_873.10	1	evm.model.fragScaff_scaffold_218.8	11	PQ0G291040	14	PQ0G291820
1	evm.TU.ORIGINAL_2398.87	.	.	.	.	.	.	.	.	.	.	.	.
3	evm.TU.ORIGINAL_1672.20	6	EVM0026738	22	EVM0046490	5	evm.model.original_scaffold_947.53	6	evm.model.fragScaff_scaffold_146.71	6	PQ0G107230	22	PQ0G287260
7	evm.TU.FRAGSCAFF_497.642	.	.	17	EVM0061364	24	evm.model.original_scaffold_907.123	23	evm.model.fragScaff_scaffold_65.163	.	.	17	PQ0G017180
3	evm.TU.FRAGSCAFF_134.424	6	EVM0006351	.	.	5	evm.model.original_scaffold_838.243	6	evm.model.original_scaffold_1608.208	6	PQ0G289690	.	.
4	evm.TU.FRAGSCAFF_380.344	.	.	.	.	.	.	.	.	.	.	.	.
10	evm.TU.FRAGSCAFF_64.90	.	.	.	.	.	.	.	.	.	.	.	.
3	evm.TU.ORIGINAL_1481.102	.	.	.	.	.	.	.	.	.	.	.	.
6	evm.TU.FRAGSCAFF_364.125	7	EVM0018299	16	EVM0047121	9	evm.model.fragScaff_scaffold_330.27	10	evm.model.fragScaff_scaffold_37.213	7	PQ0G475360	.	.
12	evm.TU.FRAGSCAFF_336.134	.	.	.	.	.	.	.	.	.	.	.	.
3	evm.TU.ORIGINAL_1144.54	6	EVM0047797	22	EVM0051871	5	evm.model.fragScaff_scaffold_92.4	.	.	6	PQ0G197980	.	.
8	evm.TU.ORIGINAL_1748.412	.	.	.	.	.	.	.	.	.	.	.	.
4	evm.TU.ORIGINAL_1608.9	.	.	.	.	.	.	.	.	.	.	.	.
5	evm.TU.FRAGSCAFF_149.82	9	EVM0014089	1	EVM0023428	22	evm.model.original_scaffold_1667.126	21	evm.model.original_scaffold_2600.45	9	PQ0G715390	1	PQ0G578680
3	evm.TU.FRAGSCAFF_14.873	6	EVM0003571	22	EVM0004454	.	.	6	evm.model.original_scaffold_2826.14	6	PQ0G728250	22	PQ0G661950
7	evm.TU.FRAGSCAFF_428.13	.	.	.	.	.	.	.	.	.	.	.	.
6	evm.TU.FRAGSCAFF_492.120	.	.	.	.	9	evm.model.original_scaffold_778.13	10	evm.model.original_scaffold_753.259	7	PQ0G722160	.	.
5	evm.TU.ORIGINAL_1315.190	9	EVM0001820	1	EVM0056795	22	evm.model.fragScaff_scaffold_108.10	21	evm.model.fragScaff_scaffold_328.109	9	PQ0G240990	1	PQ0G408110
9	evm.TU.FRAGSCAFF_175.17	.	.	.	.	.	.	.	.	.	.	.	.
7	evm.TU.FRAGSCAFF_303.258	2	EVM0004633	17	EVM0060626	.	.	23	evm.model.fragScaff_scaffold_215.119	.	.	17	PQ0G403910
11	evm.TU.FRAGSCAFF_383.119	13	EVM0007661	24	EVM0001535	12	evm.model.fragScaff_scaffold_396.70	11	evm.model.original_scaffold_1059.19	13	PQ0G133040	24	PQ0G051790
9	evm.TU.FRAGSCAFF_182.375	5	EVM0042929	12	EVM0064205	20	evm.model.original_scaffold_2173.184	19	evm.model.fragScaff_scaffold_73.115	5	PQ0G723150	12	PQ0G628580
5	evm.TU.FRAGSCAFF_463.65	9	EVM0025769	1	EVM0054890	22	evm.model.original_scaffold_1667.11	21	evm.model.original_scaffold_2600.155	9	PQ0G695780	1	PQ0G304680
5	evm.TU.FRAGSCAFF_262.41	9	EVM0048831	1	EVM0016456	22	evm.model.original_scaffold_1321.8	21	evm.model.original_scaffold_1734.40	.	.	1	PQ0G129600
3	evm.TU.FRAGSCAFF_90.217	.	.	.	.	.	.	.	.	.	.	.	.
10	evm.TU.FRAGSCAFF_11.15	.	.	.	.	.	.	.	.	.	.	.	.
2	evm.TU.FRAGSCAFF_219.701	.	.	15	EVM0042972	16	evm.model.fragScaff_scaffold_34.68	15	evm.model.fragScaff_scaffold_57.35	8	PQ0G600740	.	.
9	evm.TU.FRAGSCAFF_182.348	.	.	.	.	20	evm.model.original_scaffold_2173.214	.	.	.	.	.	.
3	evm.TU.FRAGSCAFF_93.35	.	.	.	.	.	.	.	.	.	.	.	.
10	evm.TU.FRAGSCAFF_523.612	3	EVM0000503	19	EVM0014878	8	evm.model.fragScaff_scaffold_512.103	7	evm.model.fragScaff_scaffold_242.81	.	.	19	PQ0G562110
11	evm.TU.FRAGSCAFF_119.29	.	.	24	EVM0016493	12	evm.model.original_scaffold_1784.66	11	evm.model.fragScaff_scaffold_208.156	13	PQ0G199680	24	PQ0G345010
8	evm.TU.FRAGSCAFF_405.123	.	.	.	.	.	.	.	.	.	.	.	.
6	evm.TU.FRAGSCAFF_38.53	.	.	.	.	.	.	.	.	.	.	.	.
11	evm.TU.FRAGSCAFF_383.96	.	.	.	.	.	.	.	.	.	.	.	.
6	evm.TU.FRAGSCAFF_374.399	.	.	.	.	.	.	.	.	.	.	.	.
1	evm.TU.FRAGSCAFF_80.49	.	.	.	.	.	.	.	.	.	.	.	.
10	evm.TU.FRAGSCAFF_201.231	.	.	.	.	8	evm.model.original_scaffold_2980.79	.	.	.	.	.	.
5	evm.TU.ORIGINAL_1315.133	9	EVM0020837	1	EVM0010881	22	evm.model.original_scaffold_1805.22	21	evm.model.original_scaffold_1718.43	9	PQ0G351920	1	PQ0G403850
4	evm.TU.ORIGINAL_925.276	11	EVM0065486	.	.	2	evm.model.original_scaffold_1904.25	1	evm.model.original_scaffold_2832.36	11	PQ0G388960	.	.
10	evm.TU.FRAGSCAFF_214.60	.	.	19	EVM0020596	8	evm.model.fragScaff_scaffold_495.112	7	evm.model.original_scaffold_1965.55	3	PQ0G294510	19	PQ0G500170
12	evm.TU.ORIGINAL_2399.101	23	EVM0065152	21	EVM0039231	13	evm.model.fragScaff_scaffold_238.86	.	.	.	.	.	.
7	evm.TU.ORIGINAL_2577.54	.	.	.	.	.	.	.	.	.	.	.	.
7	evm.TU.FRAGSCAFF_497.300	2	EVM0030686	17	EVM0042281	24	evm.model.fragScaff_scaffold_168.9	23	evm.model.fragScaff_scaffold_65.475	2	PQ0G731980	17	PQ0G027130
3	evm.TU.FRAGSCAFF_199.104	.	.	.	.	.	.	.	.	.	.	.	.
5	evm.TU.FRAGSCAFF_262.453	.	.	.	.	.	.	.	.	.	.	.	.
5	evm.TU.FRAGSCAFF_149.80	.	.	.	.	.	.	.	.	.	.	.	.
12	evm.TU.FRAGSCAFF_286.111	.	.	.	.	.	.	.	.	.	.	.	.
10	evm.TU.FRAGSCAFF_269.115	3	EVM0030433	19	EVM0004045	8	evm.model.original_scaffold_2477.165	7	evm.model.fragScaff_scaffold_504.165	3	PQ0G491890	19	PQ0G340900
5	evm.TU.FRAGSCAFF_149.702	9	EVM0006494	1	EVM0054075	22	evm.model.fragScaff_scaffold_446.118	.	.	9	PQ0G708360	.	.
4	evm.TU.FRAGSCAFF_380.355	11	EVM0050102	14	EVM0042947	2	evm.model.original_scaffold_1243.52	.	.	.	.	14	PQ0G015580
4	evm.TU.FRAGSCAFF_224.73	11	EVM0027870	14	EVM0061059	.	.	1	evm.model.original_scaffold_2340.57	11	PQ0G070240	14	PQ0G707330
6	evm.TU.FRAGSCAFF_296.35	.	.	.	.	.	.	.	.	.	.	.	.
1	evm.TU.ORIGINAL_2393.70	.	.	.	.	.	.	.	.	.	.	.	.
9	evm.TU.FRAGSCAFF_182.13	5	EVM0055657	.	.	20	evm.model.fragScaff_scaffold_298.115	19	evm.model.original_scaffold_1902.21	5	PQ0G694400	12	PQ0G628000
12	evm.TU.FRAGSCAFF_277.200	.	.	.	.	.	.	.	.	.	.	.	.
1	evm.TU.FRAGSCAFF_122.258	4	EVM0026358	10	EVM0064626	18	evm.model.fragScaff_scaffold_234.106	17	evm.model.original_scaffold_748.138	4	PQ0G157130	10	PQ0G425150
1	evm.TU.FRAGSCAFF_229.126	.	.	.	.	18	evm.model.original_scaffold_1948.110	17	evm.model.original_scaffold_2026.182	.	.	10	PQ0G360890
12	evm.TU.FRAGSCAFF_286.366	23	EVM0001928	21	EVM0005395	13	evm.model.fragScaff_scaffold_188.89	14	evm.model.original_scaffold_2387.51	.	.	21	PQ0G133310
8	evm.TU.FRAGSCAFF_401.393	.	.	.	.	.	.	.	.	.	.	.	.
2	evm.TU.ORIGINAL_737.2	.	.	.	.	.	.	.	.	.	.	.	.
5	evm.TU.FRAGSCAFF_149.776	.	.	.	.	.	.	.	.	.	.	.	.
10	evm.TU.FRAGSCAFF_201.315	3	EVM0023765	19	EVM0053559	8	evm.model.original_scaffold_2980.9	7	evm.model.original_scaffold_2876.86	3	PQ0G577700	19	PQ0G585420
10	evm.TU.FRAGSCAFF_269.162	3	EVM0060243	19	EVM0017448	8	evm.model.original_scaffold_2477.208	7	evm.model.fragScaff_scaffold_504.122	3	PQ0G426330	19	PQ0G109710
10	evm.TU.FRAGSCAFF_201.687	3	EVM0040561	19	EVM0050549	8	evm.model.fragScaff_scaffold_512.15	7	evm.model.fragScaff_scaffold_242.159	.	.	19	PQ0G730980
12	evm.TU.FRAGSCAFF_454.107	.	.	.	.	.	.	.	.	.	.	.	.
8	evm.TU.FRAGSCAFF_365.205	.	.	.	.	.	.	.	.	.	.	.	.
9	evm.TU.FRAGSCAFF_175.107	5	EVM0057448	.	.	.	.	.	.	5	PQ0G073510	.	.
3	evm.TU.FRAGSCAFF_14.751	6	EVM0000929	22	EVM0038955	5	evm.model.original_scaffold_593.81	6	evm.model.fragScaff_scaffold_224.64	6	PQ0G408580	22	PQ0G073000
6	evm.TU.FRAGSCAFF_492.168	7	EVM0058504	16	EVM0043443	9	evm.model.original_scaffold_2804.51	10	evm.model.original_scaffold_753.308	7	PQ0G649260	.	.
6	evm.TU.FRAGSCAFF_108.83	7	EVM0044190	16	EVM0031012	9	evm.model.original_scaffold_778.141	10	evm.model.original_scaffold_753.130	7	PQ0G465360	.	.
5	evm.TU.ORIGINAL_971.58	.	.	.	.	.	.	.	.	.	.	.	.
3	evm.TU.FRAGSCAFF_22.218	.	.	.	.	.	.	.	.	6	PQ0G116790	.	.
8	evm.TU.ORIGINAL_2327.70	.	.	.	.	.	.	.	.	.	.	.	.
1	evm.TU.FRAGSCAFF_122.271	.	.	.	.	18	evm.model.fragScaff_scaffold_234.122	17	evm.model.original_scaffold_748.157	.	.	.	.
11	evm.TU.FRAGSCAFF_485.241	.	.	.	.	.	.	.	.	.	.	.	.
4	evm.TU.ORIGINAL_925.111	.	.	.	.	.	.	.	.	.	.	.	.
6	evm.TU.FRAGSCAFF_492.277	7	EVM0050015	.	.	.	.	.	.	.	.	.	.
5	evm.TU.FRAGSCAFF_149.1047	9	EVM0030362	1	EVM0013354	22	evm.model.original_scaffold_2256.20	21	evm.model.original_scaffold_2255.96	.	.	.	.
8	evm.TU.FRAGSCAFF_204.135	18	EVM0021474	20	EVM0050886	3	evm.model.fragScaff_scaffold_97.138	4	evm.model.fragScaff_scaffold_445.473	.	.	20	PQ0G361670
6	evm.TU.FRAGSCAFF_543.136	.	.	.	.	.	.	10	evm.model.fragScaff_scaffold_426.79	.	.	.	.
2	evm.TU.FRAGSCAFF_202.112	.	.	.	.	.	.	.	.	.	.	.	.
9	evm.TU.FRAGSCAFF_307.170	5	EVM0004955	12	EVM0018624	20	evm.model.original_scaffold_1643.16	19	evm.model.original_scaffold_2463.64	5	PQ0G338130	.	.
7	evm.TU.FRAGSCAFF_303.507	.	.	.	.	.	.	.	.	.	.	.	.
8	evm.TU.ORIGINAL_2681.71	.	.	.	.	.	.	.	.	.	.	.	.
7	evm.TU.FRAGSCAFF_497.239	2	EVM0030365	17	EVM0055870	24	evm.model.original_scaffold_719.40	23	evm.model.original_scaffold_540.159	2	PQ0G522670	17	PQ0G536010
10	evm.TU.FRAGSCAFF_201.420	3	EVM0033595	19	EVM0058322	8	evm.model.fragScaff_scaffold_474.157	7	evm.model.original_scaffold_1100.77	3	PQ0G412580	.	.
8	evm.TU.ORIGINAL_2327.368	.	.	.	.	.	.	.	.	.	.	.	.
12	evm.TU.FRAGSCAFF_286.570	23	EVM0018112	21	EVM0053618	13	evm.model.fragScaff_scaffold_468.94	14	evm.model.original_scaffold_1934.27	23	PQ0G692890	21	PQ0G171170
12	evm.TU.ORIGINAL_2399.27	23	EVM0052200	21	EVM0060506	13	evm.model.fragScaff_scaffold_238.28	14	evm.model.original_scaffold_2547.166	23	PQ0G362570	21	PQ0G107420
4	evm.TU.FRAGSCAFF_224.65	.	.	.	.	.	.	.	.	.	.	.	.
8	evm.TU.FRAGSCAFF_524.27	18	EVM0038084	20	EVM0001634	3	evm.model.original_scaffold_934.22	4	evm.model.original_scaffold_1298.108	18	PQ0G346810	.	.
10	evm.TU.FRAGSCAFF_394.130	.	.	.	.	.	.	.	.	.	.	.	.
3	evm.TU.FRAGSCAFF_134.260	6	EVM0027282	22	EVM0038165	5	evm.model.original_scaffold_838.107	6	evm.model.original_scaffold_1608.346	.	.	22	PQ0G131100
3	evm.TU.ORIGINAL_1624.151	.	.	.	.	.	.	.	.	.	.	.	.
9	evm.TU.FRAGSCAFF_307.81	.	.	.	.	.	.	.	.	.	.	.	.
12	evm.TU.FRAGSCAFF_286.579	23	EVM0052940	21	EVM0051117	13	evm.model.fragScaff_scaffold_468.106	14	evm.model.original_scaffold_1934.39	23	PQ0G692970	21	PQ0G171250
11	evm.TU.FRAGSCAFF_311.153	13	EVM0057124	24	EVM0034199	.	.	11	evm.model.original_scaffold_1947.11	.	.	24	PQ0G087070
1	evm.TU.ORIGINAL_2077.169	.	.	.	.	.	.	.	.	.	.	.	.
4	evm.TU.FRAGSCAFF_523.726	11	EVM0054309	14	EVM0045115	.	.	1	evm.model.fragScaff_scaffold_359.66	11	PQ0G210520	14	PQ0G732290
10	evm.TU.FRAGSCAFF_217.276	3	EVM0039079	19	EVM0038344	8	evm.model.original_scaffold_2477.23	7	evm.model.original_scaffold_1521.21	.	.	19	PQ0G505320
2	evm.TU.FRAGSCAFF_219.144	8	EVM0005979	15	EVM0061866	16	evm.model.original_scaffold_2694.16	15	evm.model.original_scaffold_2929.39	.	.	15	PQ0G572390
10	evm.TU.FRAGSCAFF_214.21	.	.	.	.	.	.	.	.	.	.	.	.
11	evm.TU.ORIGINAL_600.241	.	.	.	.	.	.	.	.	.	.	.	.
3	evm.TU.ORIGINAL_1481.62	.	.	.	.	.	.	.	.	.	.	.	.
12	evm.TU.ORIGINAL_1048.11	23	EVM0003600	21	EVM0033832	13	evm.model.fragScaff_scaffold_111.15	14	evm.model.fragScaff_scaffold_459.77	23	PQ0G589840	.	.
7	evm.TU.FRAGSCAFF_469.197	.	.	.	.	.	.	.	.	.	.	.	.
11	evm.TU.FRAGSCAFF_311.389	13	EVM0039577	24	EVM0001828	12	evm.model.fragScaff_scaffold_399.352	.	.	13	PQ0G248540	.	.
4	evm.TU.ORIGINAL_631.6	.	.	.	.	.	.	.	.	.	.	.	.
2	evm.TU.FRAGSCAFF_219.607	8	EVM0041978	15	EVM0014823	16	evm.model.fragScaff_scaffold_205.31	15	evm.model.original_scaffold_2544.13	8	PQ0G404560	15	PQ0G426920
2	evm.TU.ORIGINAL_598.50	.	.	.	.	.	.	.	.	.	.	.	.
3	evm.TU.FRAGSCAFF_295.10	.	.	.	.	.	.	.	.	.	.	.	.
1	evm.TU.FRAGSCAFF_229.137	4	EVM0010403	10	EVM0017102	18	evm.model.original_scaffold_1948.95	17	evm.model.original_scaffold_2026.194	4	PQ0G308770	.	.
3	evm.TU.FRAGSCAFF_134.440	6	EVM0060539	22	EVM0055587	5	evm.model.original_scaffold_838.264	6	evm.model.original_scaffold_1608.186	6	PQ0G206420	22	PQ0G500550
1	evm.TU.ORIGINAL_2283.121	.	.	.	.	.	.	.	.	.	.	.	.
2	evm.TU.ORIGINAL_1071.52	.	.	.	.	.	.	.	.	.	.	.	.
9	evm.TU.FRAGSCAFF_283.66	.	.	.	.	.	.	.	.	.	.	.	.
8	evm.TU.FRAGSCAFF_204.66	18	EVM0036896	20	EVM0037632	3	evm.model.fragScaff_scaffold_97.78	4	evm.model.fragScaff_scaffold_445.407	18	PQ0G289100	20	PQ0G206060
8	evm.TU.ORIGINAL_1064.104	18	EVM0037654	.	.	.	.	4	evm.model.fragScaff_scaffold_445.138	.	.	20	PQ0G517380
3	evm.TU.FRAGSCAFF_14.494	.	.	.	.	.	.	.	.	.	.	.	.
3	evm.TU.FRAGSCAFF_415.400	6	EVM0055168	22	EVM0045763	5	evm.model.original_scaffold_2975.164	6	evm.model.original_scaffold_2249.20	6	PQ0G295990	22	PQ0G384900
9	evm.TU.FRAGSCAFF_197.123	5	EVM0015206	12	EVM0049002	20	evm.model.original_scaffold_2007.88	19	evm.model.fragScaff_scaffold_182.120	5	PQ0G367890	.	.
3	evm.TU.ORIGINAL_2282.29	.	.	.	.	.	.	.	.	.	.	.	.
9	evm.TU.FRAGSCAFF_175.174	.	.	.	.	.	.	.	.	.	.	.	.
4	evm.TU.ORIGINAL_1374.85	.	.	.	.	.	.	.	.	.	.	.	.
7	evm.TU.FRAGSCAFF_497.682	.	.	17	EVM0003899	24	evm.model.original_scaffold_907.88	23	evm.model.fragScaff_scaffold_65.129	2	PQ0G510090	17	PQ0G139330
4	evm.TU.FRAGSCAFF_8.123	.	.	.	.	.	.	.	.	.	.	.	.
9	evm.TU.FRAGSCAFF_307.14	5	EVM0008828	12	EVM0046201	20	evm.model.original_scaffold_1126.12	19	evm.model.original_scaffold_2463.258	5	PQ0G229740	12	PQ0G430500
4	evm.TU.FRAGSCAFF_251.128	.	.	.	.	.	.	.	.	.	.	.	.
4	evm.TU.FRAGSCAFF_8.143	11	EVM0027307	14	EVM0003136	2	evm.model.original_scaffold_1158.17	1	evm.model.fragScaff_scaffold_275.95	.	.	.	.
6	evm.TU.FRAGSCAFF_364.291	.	.	16	EVM0009329	.	.	10	evm.model.fragScaff_scaffold_37.73	7	PQ0G480140	16	PQ0G223130
10	evm.TU.FRAGSCAFF_269.138	3	EVM0062246	19	EVM0039388	8	evm.model.original_scaffold_2477.186_evm.model.original_scaffold_2477.187	7	evm.model.fragScaff_scaffold_504.140	3	PQ0G491690	19	PQ0G340690
8	evm.TU.FRAGSCAFF_204.287	.	.	.	.	3	evm.model.original_scaffold_2571.33	.	.	.	.	.	.
10	evm.TU.FRAGSCAFF_201.628	.	.	.	.	.	.	.	.	.	.	.	.
4	evm.TU.FRAGSCAFF_282.147	.	.	.	.	.	.	.	.	.	.	.	.
12	evm.TU.FRAGSCAFF_286.827	.	.	.	.	.	.	14	evm.model.original_scaffold_1144.34	.	.	.	.
1	evm.TU.ORIGINAL_2077.66	.	.	.	.	.	.	.	.	.	.	.	.
2	evm.TU.FRAGSCAFF_245.18	8	EVM0020160	15	EVM0053932	16	evm.model.original_scaffold_660.26	15	evm.model.fragScaff_scaffold_526.79	8	PQ0G306130	15	PQ0G663820
2	evm.TU.FRAGSCAFF_202.171	8	EVM0007167	15	EVM0039665	16	evm.model.fragScaff_scaffold_136.70	15	evm.model.original_scaffold_976.6	8	PQ0G032570	15	PQ0G697070
12	evm.TU.FRAGSCAFF_186.5	23	EVM0036092	21	EVM0012009	13	evm.model.fragScaff_scaffold_182.165	14	evm.model.fragScaff_scaffold_499.8	23	PQ0G651170	21	PQ0G007640
2	evm.TU.ORIGINAL_598.418	8	EVM0060631	15	EVM0002178	16	evm.model.fragScaff_scaffold_477.64	15	evm.model.fragScaff_scaffold_237.91	.	.	15	PQ0G373730
10	evm.TU.FRAGSCAFF_437.19	.	.	.	.	.	.	.	.	.	.	.	.
8	evm.TU.FRAGSCAFF_401.275	.	.	.	.	.	.	.	.	.	.	.	.
5	evm.TU.FRAGSCAFF_148.191	9	EVM0001424	1	EVM0010546	.	.	.	.	.	.	1	PQ0G266120
1	evm.TU.ORIGINAL_2331.654	.	.	.	.	.	.	.	.	.	.	.	.
12	evm.TU.FRAGSCAFF_286.650	.	.	21	EVM0053300	13	evm.model.fragScaff_scaffold_468.171	14	evm.model.fragScaff_scaffold_200.143	.	.	21	PQ0G506270
12	evm.TU.FRAGSCAFF_190.415	.	.	.	.	.	.	.	.	.	.	.	.
6	evm.TU.FRAGSCAFF_364.132	.	.	.	.	.	.	.	.	.	.	.	.
6	evm.TU.FRAGSCAFF_247.24	.	.	.	.	.	.	.	.	.	.	.	.
2	evm.TU.ORIGINAL_664.4	.	.	.	.	.	.	.	.	.	.	.	.
6	evm.TU.FRAGSCAFF_374.271	7	EVM0004873	.	.	9	evm.model.original_scaffold_761.79	10	evm.model.original_scaffold_1606.38	7	PQ0G713000	.	.
4	evm.TU.ORIGINAL_1740.131	11	EVM0063483	14	EVM0033925	2	evm.model.original_scaffold_2558.41	1	evm.model.fragScaff_scaffold_488.16	11	PQ0G303030	14	PQ0G599690
3	evm.TU.FRAGSCAFF_415.222	.	.	.	.	.	.	.	.	.	.	.	.
5	evm.TU.FRAGSCAFF_73.72	.	.	.	.	.	.	.	.	.	.	.	.
12	evm.TU.FRAGSCAFF_277.2	.	.	.	.	.	.	.	.	.	.	.	.
7	evm.TU.FRAGSCAFF_497.190	2	EVM0060624	17	EVM0000688	24	evm.model.original_scaffold_923.5	23	evm.model.original_scaffold_540.109	2	PQ0G523080	17	PQ0G686650
9	evm.TU.FRAGSCAFF_469.16	.	.	.	.	.	.	19	evm.model.fragScaff_scaffold_18.43	.	.	.	.
7	evm.TU.FRAGSCAFF_497.464	2	EVM0024861	17	EVM0034369	24	evm.model.fragScaff_scaffold_230.46	.	.	.	.	.	.
4	evm.TU.ORIGINAL_925.371	11	EVM0063544	14	EVM0015415	2	evm.model.fragScaff_scaffold_274.42	1	evm.model.original_scaffold_911.14	.	.	.	.
11	evm.TU.ORIGINAL_600.13	.	.	.	.	.	.	.	.	.	.	.	.
3	evm.TU.FRAGSCAFF_14.822	6	EVM0038384	22	EVM0064274	5	evm.model.original_scaffold_1860.57	6	evm.model.original_scaffold_1568.12	.	.	22	PQ0G085840
5	evm.TU.ORIGINAL_2369.147	.	.	.	.	.	.	.	.	.	.	.	.
8	evm.TU.FRAGSCAFF_401.439	.	.	.	.	.	.	.	.	.	.	.	.
1	evm.TU.FRAGSCAFF_46.90	4	EVM0049865	10	EVM0016096	18	evm.model.original_scaffold_2849.77	17	evm.model.fragScaff_scaffold_179.33	4	PQ0G201020	10	PQ0G380660
6	evm.TU.FRAGSCAFF_374.25	.	.	16	EVM0045804	.	.	.	.	.	.	16	PQ0G435520
11	evm.TU.ORIGINAL_958.124	13	EVM0051931	24	EVM0006163	12	evm.model.original_scaffold_1504.111	.	.	13	PQ0G504150	24	PQ0G670560
10	evm.TU.FRAGSCAFF_523.379	3	EVM0048958	19	EVM0044358	8	evm.model.original_scaffold_2114.164	7	evm.model.original_scaffold_1775.192	3	PQ0G713130	.	.
12	evm.TU.FRAGSCAFF_286.406	23	EVM0019446	21	EVM0028503	13	evm.model.fragScaff_scaffold_188.128	14	evm.model.fragScaff_scaffold_411.218	23	PQ0G312810	21	PQ0G562900
1	evm.TU.ORIGINAL_985.50	4	EVM0039866	10	EVM0051972	18	evm.model.original_scaffold_1948.29	17	evm.model.original_scaffold_2011.21	.	.	10	PQ0G463230
3	evm.TU.ORIGINAL_2629.156	6	EVM0046032	22	EVM0058012	5	evm.model.fragScaff_scaffold_433.6	6	evm.model.original_scaffold_1832.10	6	PQ0G124470	.	.
9	evm.TU.FRAGSCAFF_182.684	5	EVM0057881	12	EVM0012757	20	evm.model.original_scaffold_966.42	19	evm.model.fragScaff_scaffold_3.43	5	PQ0G461600	12	PQ0G026240
6	evm.TU.FRAGSCAFF_492.17	7	EVM0052053	16	EVM0018694	9	evm.model.original_scaffold_778.124	10	evm.model.original_scaffold_753.141	7	PQ0G465500	.	.
11	evm.TU.FRAGSCAFF_119.87	13	EVM0052169	24	EVM0058063	12	evm.model.original_scaffold_1621.21	11	evm.model.fragScaff_scaffold_208.84	.	.	24	PQ0G717690
3	evm.TU.FRAGSCAFF_90.387	6	EVM0023567	22	EVM0054096	.	.	6	evm.model.original_scaffold_1296.18	6	PQ0G716690	22	PQ0G389510
9	evm.TU.FRAGSCAFF_242.20	5	EVM0024077	12	EVM0045998	.	.	.	.	5	PQ0G479870	12	PQ0G319210
2	evm.TU.ORIGINAL_1685.133	.	.	.	.	.	.	.	.	.	.	.	.
12	evm.TU.FRAGSCAFF_454.82	23	EVM0050504	21	EVM0047666	13	evm.model.original_scaffold_2240.15	14	evm.model.original_scaffold_2785.48	23	PQ0G659810	.	.
7	evm.TU.FRAGSCAFF_233.114	2	EVM0016821	17	EVM0019562	24	evm.model.original_scaffold_532.3	23	evm.model.fragScaff_scaffold_160.4	2	PQ0G257980	.	.
5	evm.TU.ORIGINAL_1508.160	9	EVM0034325	1	EVM0005496	.	.	21	evm.model.fragScaff_scaffold_145.9	9	PQ0G368850	1	PQ0G516320
8	evm.TU.FRAGSCAFF_401.482	.	.	.	.	.	.	.	.	.	.	.	.
5	evm.TU.FRAGSCAFF_149.1346	.	.	.	.	.	.	.	.	.	.	.	.
12	evm.TU.FRAGSCAFF_105.298	.	.	.	.	.	.	.	.	.	.	.	.
8	evm.TU.FRAGSCAFF_161.97	18	EVM0062030	20	EVM0045777	3	evm.model.fragScaff_scaffold_357.4	4	evm.model.original_scaffold_1876.29_evm.model.original_scaffold_1876.30	18	PQ0G165900	.	.
4	evm.TU.FRAGSCAFF_114.51	.	.	.	.	.	.	.	.	.	.	.	.
8	evm.TU.ORIGINAL_671.31	.	.	.	.	.	.	.	.	.	.	.	.
9	evm.TU.ORIGINAL_1014.16	.	.	.	.	.	.	.	.	.	.	.	.
1	evm.TU.FRAGSCAFF_526.118	4	EVM0054041	10	EVM0015475	18	evm.model.fragScaff_scaffold_516.22	17	evm.model.fragScaff_scaffold_346.58	4	PQ0G085400	10	PQ0G581080
10	evm.TU.FRAGSCAFF_214.28	.	.	.	.	.	.	.	.	.	.	.	.
3	evm.TU.FRAGSCAFF_276.170	6	EVM0012835	22	EVM0031072	5	evm.model.original_scaffold_856.16	6	evm.model.original_scaffold_951.30	.	.	22	PQ0G269700
6	evm.TU.FRAGSCAFF_211.171	.	.	.	.	.	.	.	.	.	.	.	.
3	evm.TU.FRAGSCAFF_415.424	6	EVM0019941	22	EVM0023918	5	evm.model.original_scaffold_2975.144	6	evm.model.original_scaffold_2249.37	6	PQ0G295830	22	PQ0G385070
9	evm.TU.FRAGSCAFF_307.234	5	EVM0015537	12	EVM0053733	20	evm.model.original_scaffold_2505.39	19	evm.model.original_scaffold_2463.110	5	PQ0G365080	12	PQ0G606280
5	evm.TU.FRAGSCAFF_262.711	.	.	.	.	.	.	.	.	.	.	.	.
1	evm.TU.FRAGSCAFF_216.182	4	EVM0003792	10	EVM0063327	18	evm.model.fragScaff_scaffold_203.40	17	evm.model.original_scaffold_2811.18	4	PQ0G329040	10	PQ0G046740
4	evm.TU.FRAGSCAFF_347.34	.	.	.	.	.	.	.	.	.	.	.	.
10	evm.TU.ORIGINAL_1872.5	.	.	.	.	.	.	.	.	.	.	.	.
10	evm.TU.ORIGINAL_2311.206	3	EVM0032278	19	EVM0000272	8	evm.model.original_scaffold_2585.95	7	evm.model.original_scaffold_1145.25	.	.	19	PQ0G724740
7	evm.TU.FRAGSCAFF_303.59	2	EVM0018919	17	EVM0045824	24	evm.model.original_scaffold_2298.77	23	evm.model.original_scaffold_1435.135	2	PQ0G211310	17	PQ0G010190
7	evm.TU.FRAGSCAFF_303.870	.	.	.	.	.	.	.	.	.	.	.	.
8	evm.TU.FRAGSCAFF_361.287	.	.	.	.	.	.	.	.	.	.	.	.
3	evm.TU.FRAGSCAFF_90.219	.	.	.	.	.	.	.	.	.	.	.	.
8	evm.TU.ORIGINAL_1436.33	18	EVM0027320	20	EVM0033279	.	.	.	.	.	.	20	PQ0G021940
6	evm.TU.FRAGSCAFF_461.315	.	.	.	.	.	.	.	.	.	.	.	.
5	evm.TU.FRAGSCAFF_149.564	.	.	1	EVM0015913	22	evm.model.original_scaffold_861.164	21	evm.model.original_scaffold_3012.120	9	PQ0G313880	1	PQ0G242600
8	evm.TU.FRAGSCAFF_343.51	.	.	.	.	.	.	.	.	.	.	.	.
9	evm.TU.FRAGSCAFF_307.164	.	.	.	.	.	.	.	.	.	.	.	.
8	evm.TU.ORIGINAL_2327.50	18	EVM0031626	20	EVM0003926	3	evm.model.fragScaff_scaffold_441.219	.	.	18	PQ0G309430	.	.
5	evm.TU.ORIGINAL_1315.85	9	EVM0031327	1	EVM0023423	22	evm.model.fragScaff_scaffold_497.42	21	evm.model.original_scaffold_2829.71	9	PQ0G310240	1	PQ0G217550
2	evm.TU.FRAGSCAFF_257.41	8	EVM0001714	15	EVM0036349	16	evm.model.original_scaffold_1288.56	15	evm.model.original_scaffold_2119.24	.	.	15	PQ0G151130
11	evm.TU.ORIGINAL_1383.61	.	.	24	EVM0018019	.	.	.	.	.	.	24	PQ0G341540
2	evm.TU.ORIGINAL_598.38	8	EVM0002426	15	EVM0000700	.	.	15	evm.model.original_scaffold_2789.34	8	PQ0G682030	15	PQ0G533090
6	evm.TU.FRAGSCAFF_374.26	7	EVM0023297	16	EVM0056324	.	.	10	evm.model.original_scaffold_753.50	.	.	.	.
4	evm.TU.ORIGINAL_2223.51	11	EVM0047908	.	.	2	evm.model.original_scaffold_903.68	1	evm.model.original_scaffold_1633.53	11	PQ0G095170	.	.
1	evm.TU.FRAGSCAFF_80.48	.	.	.	.	.	.	.	.	.	.	.	.
11	evm.TU.FRAGSCAFF_311.407	13	EVM0017214	24	EVM0026583	12	evm.model.fragScaff_scaffold_399.330	11	evm.model.original_scaffold_1685.8	13	PQ0G248630	.	.
10	evm.TU.FRAGSCAFF_523.341	3	EVM0044472	19	EVM0062353	8	evm.model.original_scaffold_2114.128	7	evm.model.original_scaffold_1775.160	3	PQ0G209770	.	.
10	evm.TU.FRAGSCAFF_47.34	.	.	.	.	.	.	.	.	.	.	.	.
4	evm.TU.ORIGINAL_925.402	11	EVM0052402	14	EVM0004626	2	evm.model.fragScaff_scaffold_32.55	1	evm.model.original_scaffold_911.42	11	PQ0G246920	.	.
11	evm.TU.ORIGINAL_958.238	.	.	.	.	.	.	.	.	.	.	.	.
5	evm.TU.FRAGSCAFF_262.688	.	.	.	.	.	.	.	.	.	.	.	.
11	evm.TU.FRAGSCAFF_383.114	13	EVM0059073	.	.	.	.	.	.	.	.	24	PQ0G486520
4	evm.TU.FRAGSCAFF_523.218	.	.	.	.	.	.	.	.	.	.	.	.
7	evm.TU.FRAGSCAFF_303.894	2	EVM0060330	17	EVM0039478	24	evm.model.fragScaff_scaffold_391.116	23	evm.model.fragScaff_scaffold_66.206	2	PQ0G177050	.	.
1	evm.TU.FRAGSCAFF_229.93	4	EVM0016259	10	EVM0063218	18	evm.model.original_scaffold_1948.149	17	evm.model.original_scaffold_2026.148	4	PQ0G188080	10	PQ0G555830
3	evm.TU.FRAGSCAFF_14.87	.	.	.	.	.	.	.	.	.	.	.	.
3	evm.TU.FRAGSCAFF_14.356	6	EVM0055299	22	EVM0034706	5	evm.model.original_scaffold_2137.126	6	evm.model.fragScaff_scaffold_308.182	6	PQ0G183590	22	PQ0G592570
7	evm.TU.FRAGSCAFF_497.647	.	.	17	EVM0024383	24	evm.model.original_scaffold_907.115	23	evm.model.fragScaff_scaffold_65.155	.	.	17	PQ0G017110
4	evm.TU.FRAGSCAFF_282.110	11	EVM0046769	14	EVM0064600	.	.	1	evm.model.original_scaffold_1815.11	11	PQ0G419770	14	PQ0G277450
5	evm.TU.ORIGINAL_1315.172	9	EVM0001232	1	EVM0060683	22	evm.model.fragScaff_scaffold_108.22	21	evm.model.fragScaff_scaffold_328.122	9	PQ0G398540	1	PQ0G649890
12	evm.TU.FRAGSCAFF_507.490	.	.	.	.	.	.	.	.	.	.	.	.
9	evm.TU.FRAGSCAFF_242.334	5	EVM0036268	12	EVM0055798	20	evm.model.fragScaff_scaffold_298.147	19	evm.model.fragScaff_scaffold_268.233	5	PQ0G694160	.	.
3	evm.TU.FRAGSCAFF_295.164	.	.	.	.	.	.	.	.	.	.	.	.
5	evm.TU.FRAGSCAFF_354.99	.	.	.	.	.	.	21	evm.model.fragScaff_scaffold_217.8	.	.	.	.
5	evm.TU.FRAGSCAFF_262.564	.	.	.	.	.	.	21	evm.model.fragScaff_scaffold_460.21	.	.	.	.
1	evm.TU.FRAGSCAFF_502.120	.	.	.	.	.	.	17	evm.model.original_scaffold_1527.13	.	.	.	.
1	evm.TU.ORIGINAL_1674.53	.	.	.	.	.	.	.	.	.	.	.	.
12	evm.TU.FRAGSCAFF_286.399	.	.	21	EVM0033101	.	.	14	evm.model.original_scaffold_2387.21	23	PQ0G312890	.	.
3	evm.TU.ORIGINAL_2629.47	.	.	.	.	.	.	.	.	.	.	.	.
6	evm.TU.FRAGSCAFF_364.56	7	EVM0001910	16	EVM0028745	9	evm.model.fragScaff_scaffold_330.60	10	evm.model.fragScaff_scaffold_37.268	7	PQ0G475140	16	PQ0G416390
10	evm.TU.FRAGSCAFF_217.48	3	EVM0042975	19	EVM0006563	8	evm.model.original_scaffold_2114.47	7	evm.model.original_scaffold_1775.85	.	.	19	PQ0G154890
4	evm.TU.FRAGSCAFF_523.777	.	.	14	EVM0019595	.	.	.	.	.	.	.	.
6	evm.TU.FRAGSCAFF_165.70	.	.	.	.	.	.	.	.	.	.	.	.
5	evm.TU.FRAGSCAFF_149.953	9	EVM0023938	1	EVM0024225	22	evm.model.original_scaffold_1343.41	21	evm.model.fragScaff_scaffold_448.76	9	PQ0G408350	1	PQ0G209840
8	evm.TU.FRAGSCAFF_169.35	.	.	.	.	.	.	.	.	.	.	.	.
3	evm.TU.FRAGSCAFF_14.136	6	EVM0008196	22	EVM0051193	5	evm.model.fragScaff_scaffold_244.226	6	evm.model.original_scaffold_2331.191	6	PQ0G690270	22	PQ0G162210
8	evm.TU.ORIGINAL_2327.79	18	EVM0056307	20	EVM0017930	3	evm.model.fragScaff_scaffold_441.193	.	.	18	PQ0G309230	20	PQ0G417810
10	evm.TU.FRAGSCAFF_269.67	3	EVM0031177	19	EVM0039548	.	.	7	evm.model.fragScaff_scaffold_504.210	3	PQ0G062460	19	PQ0G411270
12	evm.TU.FRAGSCAFF_44.118	.	.	.	.	.	.	14	evm.model.original_scaffold_1636.51	.	.	.	.
8	evm.TU.FRAGSCAFF_467.20	.	.	20	EVM0013243	.	.	.	.	18	PQ0G034410	20	PQ0G418210
2	evm.TU.FRAGSCAFF_219.16	8	EVM0012963	15	EVM0032299	.	.	.	.	.	.	.	.
7	evm.TU.FRAGSCAFF_497.587	.	.	.	.	.	.	.	.	.	.	.	.
2	evm.TU.FRAGSCAFF_340.98	8	EVM0031597	.	.	16	evm.model.fragScaff_scaffold_34.168	15	evm.model.original_scaffold_2890.12	8	PQ0G536360	15	PQ0G535170
9	evm.TU.FRAGSCAFF_175.165	.	.	.	.	.	.	.	.	.	.	.	.
3	evm.TU.FRAGSCAFF_276.168	6	EVM0013333	22	EVM0012928	5	evm.model.original_scaffold_856.10	6	evm.model.original_scaffold_951.27	.	.	22	PQ0G269690
6	evm.TU.FRAGSCAFF_492.288	.	.	.	.	.	.	.	.	.	.	.	.
9	evm.TU.FRAGSCAFF_62.88	5	EVM0042156	12	EVM0011360	20	evm.model.fragScaff_scaffold_169.69	19	evm.model.original_scaffold_1747.34	.	.	.	.
4	evm.TU.ORIGINAL_631.222	.	.	.	.	.	.	.	.	.	.	.	.
4	evm.TU.ORIGINAL_925.216	11	EVM0035562	.	.	2	evm.model.original_scaffold_2699.67	1	evm.model.fragScaff_scaffold_279.30	11	PQ0G420390	.	.
3	evm.TU.ORIGINAL_2232.127	.	.	.	.	.	.	.	.	.	.	.	.
10	evm.TU.FRAGSCAFF_180.190	3	EVM0017923	19	EVM0003889	8	evm.model.fragScaff_scaffold_372.47	7	evm.model.fragScaff_scaffold_316.101	3	PQ0G036960	19	PQ0G645720
9	evm.TU.FRAGSCAFF_307.132	5	EVM0034299	.	.	20	evm.model.original_scaffold_2505.4	19	evm.model.original_scaffold_2463.158	.	.	12	PQ0G655760
10	evm.TU.FRAGSCAFF_201.578	3	EVM0061327	19	EVM0017337	8	evm.model.fragScaff_scaffold_474.28	7	evm.model.original_scaffold_2394.144	3	PQ0G314390	19	PQ0G437110
3	evm.TU.ORIGINAL_2629.250	6	EVM0041871	22	EVM0019222	5	evm.model.fragScaff_scaffold_286.105	6	evm.model.original_scaffold_1607.13	6	PQ0G263510	.	.
10	evm.TU.FRAGSCAFF_437.74	.	.	.	.	.	.	.	.	.	.	.	.
4	evm.TU.FRAGSCAFF_99.4	.	.	.	.	.	.	.	.	.	.	.	.
10	evm.TU.FRAGSCAFF_217.156	.	.	.	.	.	.	.	.	.	.	.	.
5	evm.TU.ORIGINAL_1315.104	9	EVM0001494	.	.	22	evm.model.fragScaff_scaffold_497.18	21	evm.model.original_scaffold_1813.4	.	.	1	PQ0G355490
11	evm.TU.ORIGINAL_958.240	.	.	.	.	.	.	.	.	.	.	.	.
1	evm.TU.ORIGINAL_985.14	4	EVM0012210	10	EVM0055273	18	evm.model.original_scaffold_1948.50	17	evm.model.original_scaffold_2026.241	4	PQ0G568520	10	PQ0G463460
2	evm.TU.ORIGINAL_1685.138	.	.	.	.	.	.	.	.	.	.	.	.
6	evm.TU.FRAGSCAFF_296.98	.	.	.	.	.	.	.	.	.	.	.	.
4	evm.TU.FRAGSCAFF_282.122	11	EVM0056799	14	EVM0033949	2	evm.model.original_scaffold_1036.34	1	evm.model.original_scaffold_1815.25	.	.	14	PQ0G149040
8	evm.TU.FRAGSCAFF_145.49_evm.TU.FRAGSCAFF_145.54	.	.	.	.	.	.	.	.	.	.	.	.
12	evm.TU.FRAGSCAFF_286.817	23	EVM0006103	21	EVM0031858	13	evm.model.original_scaffold_2208.37	14	evm.model.original_scaffold_1144.32	23	PQ0G005770	21	PQ0G472660
7	evm.TU.FRAGSCAFF_303.809	.	.	17	EVM0043003	.	.	23	evm.model.original_scaffold_2785.68	2	PQ0G622520	.	.
10	evm.TU.FRAGSCAFF_201.309	3	EVM0044849	.	.	8	evm.model.original_scaffold_2980.16	.	.	3	PQ0G577740	19	PQ0G484380
11	evm.TU.FRAGSCAFF_345.50	.	.	.	.	.	.	.	.	.	.	.	.
9	evm.TU.FRAGSCAFF_182.111	.	.	.	.	.	.	.	.	.	.	.	.
10	evm.TU.FRAGSCAFF_523.411	3	EVM0060070	19	EVM0032625	8	evm.model.original_scaffold_2114.194	7	evm.model.original_scaffold_2951.29	3	PQ0G713430	19	PQ0G230550
1	evm.TU.FRAGSCAFF_251.338	.	.	.	.	.	.	.	.	.	.	.	.
5	evm.TU.FRAGSCAFF_149.1234	.	.	.	.	.	.	.	.	.	.	.	.
10	evm.TU.FRAGSCAFF_269.99	3	EVM0049640	19	EVM0048800	8	evm.model.original_scaffold_2477.152	7	evm.model.fragScaff_scaffold_504.181	3	PQ0G492010	19	PQ0G341040
9	evm.TU.FRAGSCAFF_62.121	5	EVM0044736	12	EVM0050766	20	evm.model.original_scaffold_1557.6	19	evm.model.original_scaffold_2664.3	5	PQ0G505040	.	.
3	evm.TU.FRAGSCAFF_415.202	.	.	22	EVM0024944	5	evm.model.original_scaffold_1323.65	6	evm.model.fragScaff_scaffold_146.281	6	PQ0G355540	.	.
8	evm.TU.ORIGINAL_563.114	18	EVM0021391	20	EVM0020058	3	evm.model.fragScaff_scaffold_189.64	4	evm.model.original_scaffold_2863.8	.	.	.	.
12	evm.TU.FRAGSCAFF_286.723	23	EVM0009961	21	EVM0062486	13	evm.model.fragScaff_scaffold_468.251	14	evm.model.fragScaff_scaffold_200.72	23	PQ0G435380	21	PQ0G271880
3	evm.TU.FRAGSCAFF_14.720	.	.	.	.	.	.	.	.	.	.	.	.
11	evm.TU.ORIGINAL_600.226	.	.	.	.	.	.	.	.	.	.	.	.
5	evm.TU.ORIGINAL_1669.5	.	.	.	.	.	.	.	.	.	.	.	.
9	evm.TU.FRAGSCAFF_197.111	5	EVM0018841	12	EVM0056103	20	evm.model.original_scaffold_2007.104	19	evm.model.fragScaff_scaffold_182.130	5	PQ0G368000	12	PQ0G426820
3	evm.TU.FRAGSCAFF_415.70	.	.	.	.	.	.	.	.	.	.	.	.
8	evm.TU.FRAGSCAFF_112.32	.	.	.	.	.	.	.	.	.	.	.	.
12	evm.TU.FRAGSCAFF_368.280	.	.	.	.	.	.	.	.	.	.	.	.
7	evm.TU.FRAGSCAFF_497.110	.	.	.	.	.	.	.	.	.	.	.	.
8	evm.TU.FRAGSCAFF_161.330	.	.	20	EVM0057009	.	.	4	evm.model.fragScaff_scaffold_311.217	.	.	20	PQ0G599130
11	evm.TU.FRAGSCAFF_311.207	13	EVM0003788	24	EVM0041692	12	evm.model.fragScaff_scaffold_392.124	11	evm.model.original_scaffold_1947.63_evm.model.original_scaffold_1947.62	13	PQ0G218720	.	.
8	evm.TU.ORIGINAL_1664.73	18	EVM0041302	20	EVM0003181	3	evm.model.original_scaffold_613.23	4	evm.model.original_scaffold_2248.128	18	PQ0G615690	20	PQ0G044480
5	evm.TU.FRAGSCAFF_149.832	9	EVM0029358	1	EVM0001261	22	evm.model.fragScaff_scaffold_446.246	21	evm.model.fragScaff_scaffold_448.192	9	PQ0G246120	1	PQ0G160670
9	evm.TU.FRAGSCAFF_182.323	.	.	.	.	.	.	.	.	.	.	.	.
4	evm.TU.ORIGINAL_631.133	.	.	.	.	.	.	.	.	.	.	.	.
8	evm.TU.FRAGSCAFF_169.57	18	EVM0049822	20	EVM0061216	3	evm.model.original_scaffold_2292.19	4	evm.model.fragScaff_scaffold_207.25	18	PQ0G326370	20	PQ0G722000
8	evm.TU.FRAGSCAFF_401.440	.	.	.	.	.	.	.	.	.	.	.	.
4	evm.TU.FRAGSCAFF_282.100	11	EVM0052330	14	EVM0027915	2	evm.model.original_scaffold_2699.8	1	evm.model.fragScaff_scaffold_326.192	.	.	14	PQ0G277380
7	evm.TU.FRAGSCAFF_497.560	2	EVM0021862	.	.	24	evm.model.fragScaff_scaffold_230.128	23	evm.model.fragScaff_scaffold_65.243	2	PQ0G195650	.	.
5	evm.TU.FRAGSCAFF_149.155	9	EVM0043080	1	EVM0044949	22	evm.model.original_scaffold_1174.69	.	.	9	PQ0G110210	1	PQ0G363600
8	evm.TU.FRAGSCAFF_169.83	.	.	.	.	.	.	.	.	.	.	.	.
6	evm.TU.FRAGSCAFF_374.360	7	EVM0013234	16	EVM0016903	9	evm.model.original_scaffold_761.166	10	evm.model.original_scaffold_1531.66	7	PQ0G136000	16	PQ0G562340
6	evm.TU.FRAGSCAFF_492.216	7	EVM0038213	16	EVM0061346	9	evm.model.original_scaffold_2804.97	10	evm.model.original_scaffold_753.352	7	PQ0G377630	16	PQ0G289610
7	evm.TU.FRAGSCAFF_497.709	2	EVM0048378	17	EVM0016079	24	evm.model.original_scaffold_907.63	23	evm.model.fragScaff_scaffold_65.102	2	PQ0G210350	17	PQ0G007800
11	evm.TU.ORIGINAL_958.47	13	EVM0019392	24	EVM0058896	12	evm.model.original_scaffold_1504.182	.	.	13	PQ0G478110	24	PQ0G336180
8	evm.TU.FRAGSCAFF_361.629	.	.	.	.	.	.	.	.	.	.	.	.
9	evm.TU.ORIGINAL_845.32	.	.	.	.	.	.	.	.	.	.	.	.
1	evm.TU.FRAGSCAFF_436.393	.	.	.	.	.	.	.	.	.	.	.	.
2	evm.TU.FRAGSCAFF_116.126	.	.	.	.	.	.	.	.	.	.	.	.
11	evm.TU.ORIGINAL_958.57	13	EVM0008245	24	EVM0024010	12	evm.model.original_scaffold_1504.172	.	.	13	PQ0G478020	24	PQ0G378220
5	evm.TU.ORIGINAL_1508.38	.	.	.	.	.	.	.	.	.	.	.	.
1	evm.TU.ORIGINAL_1253.78	.	.	.	.	.	.	.	.	.	.	.	.
1	evm.TU.ORIGINAL_945.14	.	.	.	.	.	.	.	.	.	.	.	.
12	evm.TU.FRAGSCAFF_44.47	.	.	21	EVM0049782	.	.	14	evm.model.original_scaffold_2261.25	.	.	.	.
7	evm.TU.FRAGSCAFF_303.226	2	EVM0001408	17	EVM0002732	.	.	23	evm.model.fragScaff_scaffold_215.80	.	.	17	PQ0G403580
1	evm.TU.FRAGSCAFF_216.40	.	.	10	EVM0046865	.	.	.	.	.	.	10	PQ0G687920
4	evm.TU.FRAGSCAFF_251.67	.	.	.	.	.	.	.	.	.	.	.	.
7	evm.TU.FRAGSCAFF_17.167	.	.	.	.	.	.	.	.	2	PQ0G540290	.	.
4	evm.TU.FRAGSCAFF_61.28	.	.	.	.	.	.	.	.	.	.	.	.
6	evm.TU.FRAGSCAFF_364.262	.	.	.	.	.	.	.	.	.	.	.	.
12	evm.TU.FRAGSCAFF_507.79	23	EVM0043819	21	EVM0013869	13	evm.model.fragScaff_scaffold_238.213	14	evm.model.original_scaffold_2547.12	23	PQ0G451260	21	PQ0G324660
7	evm.TU.FRAGSCAFF_303.470	.	.	17	EVM0008509	24	evm.model.original_scaffold_2152.3	23	evm.model.original_scaffold_2707.105	.	.	17	PQ0G019930
2	evm.TU.FRAGSCAFF_219.220	8	EVM0024306	15	EVM0000528	16	evm.model.fragScaff_scaffold_205.428	15	evm.model.fragScaff_scaffold_87.51	8	PQ0G450690	15	PQ0G573070
11	evm.TU.FRAGSCAFF_131.153	.	.	.	.	.	.	.	.	.	.	.	.
11	evm.TU.FRAGSCAFF_145.169	.	.	24	EVM0042048	.	.	.	.	.	.	24	PQ0G717040
6	evm.TU.FRAGSCAFF_58.107	.	.	16	EVM0054423	.	.	10	evm.model.original_scaffold_2351.34	.	.	.	.
8	evm.TU.FRAGSCAFF_365.145	.	.	.	.	.	.	.	.	.	.	.	.
4	evm.TU.ORIGINAL_1551.54	11	EVM0062329	14	EVM0034965	.	.	1	evm.model.fragScaff_scaffold_454.28	.	.	14	PQ0G394380
7	evm.TU.FRAGSCAFF_497.213	.	.	.	.	.	.	.	.	.	.	.	.
9	evm.TU.FRAGSCAFF_197.125	5	EVM0044401	12	EVM0011048	20	evm.model.original_scaffold_2007.87	19	evm.model.fragScaff_scaffold_182.118	5	PQ0G367880	.	.
9	evm.TU.FRAGSCAFF_182.245	5	EVM0042244	12	EVM0037582	20	evm.model.fragScaff_scaffold_40.86	19	evm.model.fragScaff_scaffold_73.266	5	PQ0G513380	.	.
3	evm.TU.FRAGSCAFF_14.561	.	.	.	.	5	evm.model.original_scaffold_2513.42	6	evm.model.original_scaffold_883.29	.	.	.	.
12	evm.TU.ORIGINAL_2502.18	.	.	.	.	.	.	.	.	.	.	.	.
4	evm.TU.ORIGINAL_925.661	11	EVM0046686	14	EVM0012839	2	evm.model.original_scaffold_1665.72	1	evm.model.original_scaffold_2054.10	11	PQ0G137260	14	PQ0G475810
11	evm.TU.FRAGSCAFF_10.30	.	.	.	.	.	.	.	.	.	.	.	.
8	evm.TU.FRAGSCAFF_145.81	.	.	.	.	.	.	.	.	.	.	.	.
1	evm.TU.ORIGINAL_2331.321	.	.	.	.	.	.	.	.	.	.	.	.
11	evm.TU.FRAGSCAFF_485.6	.	.	24	EVM0025030	.	.	11	evm.model.original_scaffold_2484.5	.	.	.	.
10	evm.TU.ORIGINAL_2311.43	3	EVM0058174	19	EVM0042716	8	evm.model.original_scaffold_1555.51	7	evm.model.fragScaff_scaffold_458.127	.	.	19	PQ0G594640
3	evm.TU.FRAGSCAFF_415.314	.	.	.	.	.	.	6	evm.model.original_scaffold_1659.36	6	PQ0G063130	.	.
12	evm.TU.FRAGSCAFF_507.441	.	.	.	.	.	.	.	.	.	.	.	.
12	evm.TU.FRAGSCAFF_277.83	23	EVM0057949	21	EVM0019055	13	evm.model.fragScaff_scaffold_16.34	14	evm.model.original_scaffold_813.80	23	PQ0G313220	21	PQ0G049620
4	evm.TU.ORIGINAL_2671.81	11	EVM0002805	14	EVM0064442	2	evm.model.fragScaff_scaffold_112.98	.	.	11	PQ0G517520	.	.
5	evm.TU.FRAGSCAFF_262.643	.	.	.	.	.	.	.	.	.	.	.	.
3	evm.TU.FRAGSCAFF_14.740	.	.	.	.	.	.	.	.	.	.	.	.
1	evm.TU.FRAGSCAFF_122.251	4	EVM0053196	10	EVM0053567	18	evm.model.fragScaff_scaffold_234.99	17	evm.model.original_scaffold_748.130	4	PQ0G157210	10	PQ0G425080
10	evm.TU.FRAGSCAFF_271.121	.	.	.	.	.	.	.	.	.	.	.	.
7	evm.TU.FRAGSCAFF_529.90	2	EVM0044768	.	.	.	.	.	.	.	.	.	.
10	evm.TU.FRAGSCAFF_201.332	.	.	.	.	.	.	.	.	.	.	.	.
2	evm.TU.FRAGSCAFF_353.120	.	.	.	.	.	.	.	.	.	.	.	.
10	evm.TU.FRAGSCAFF_201.284	3	EVM0037967	19	EVM0028292	.	.	.	.	3	PQ0G577920	19	PQ0G484590
3	evm.TU.ORIGINAL_595.65	.	.	22	EVM0049274	5	evm.model.fragScaff_scaffold_398.31	6	evm.model.fragScaff_scaffold_507.12	.	.	22	PQ0G591960
2	evm.TU.ORIGINAL_598.3	.	.	.	.	.	.	.	.	.	.	.	.
7	evm.TU.FRAGSCAFF_303.539	2	EVM0046083	17	EVM0038181	.	.	.	.	.	.	17	PQ0G008530
2	evm.TU.ORIGINAL_2408.42	.	.	.	.	.	.	.	.	.	.	.	.
4	evm.TU.ORIGINAL_1625.25	.	.	.	.	.	.	.	.	.	.	.	.
8	evm.TU.ORIGINAL_1906.48	.	.	.	.	.	.	.	.	.	.	.	.
5	evm.TU.FRAGSCAFF_291.200	9	EVM0039720	1	EVM0046917	22	evm.model.fragScaff_scaffold_299.15	21	evm.model.fragScaff_scaffold_484.22	9	PQ0G428820	1	PQ0G569580
7	evm.TU.FRAGSCAFF_497.690	.	.	17	EVM0043907	24	evm.model.original_scaffold_907.80	23	evm.model.fragScaff_scaffold_65.119	2	PQ0G391710	17	PQ0G139420
10	evm.TU.FRAGSCAFF_171.47	.	.	.	.	.	.	.	.	.	.	.	.
3	evm.TU.ORIGINAL_1144.52	6	EVM0016193	22	EVM0033998	5	evm.model.original_scaffold_770.1	6	evm.model.fragScaff_scaffold_110.6	6	PQ0G198000	.	.
1	evm.TU.FRAGSCAFF_229.90	4	EVM0023200	10	EVM0020609	18	evm.model.original_scaffold_1948.155	17	evm.model.original_scaffold_2026.144	4	PQ0G188040	10	PQ0G555790
7	evm.TU.FRAGSCAFF_303.445	2	EVM0060908	17	EVM0042520	24	evm.model.original_scaffold_1348.25	.	.	2	PQ0G392860	17	PQ0G019730
10	evm.TU.FRAGSCAFF_47.16	.	.	.	.	.	.	.	.	.	.	.	.
3	evm.TU.FRAGSCAFF_14.458	.	.	.	.	.	.	.	.	.	.	.	.
4	evm.TU.ORIGINAL_1608.84	11	EVM0040385	14	EVM0064549	2	evm.model.original_scaffold_1137.116	1	evm.model.fragScaff_scaffold_295.50	11	PQ0G200000	14	PQ0G130290
2	evm.TU.FRAGSCAFF_219.410	8	EVM0059603	15	EVM0034366	.	.	15	evm.model.original_scaffold_1560.54	8	PQ0G696150	15	PQ0G685860
1	evm.TU.FRAGSCAFF_122.277	4	EVM0013078	10	EVM0056154	18	evm.model.fragScaff_scaffold_234.128	17	evm.model.original_scaffold_748.163	4	PQ0G280180	10	PQ0G252790
8	evm.TU.ORIGINAL_1748.23	18	EVM0039893	20	EVM0027693	.	.	4	evm.model.fragScaff_scaffold_201.10	.	.	20	PQ0G375660
10	evm.TU.ORIGINAL_1261.37	.	.	.	.	.	.	.	.	.	.	.	.
2	evm.TU.FRAGSCAFF_411.51	.	.	.	.	.	.	.	.	.	.	.	.
12	evm.TU.ORIGINAL_678.100	.	.	.	.	.	.	.	.	.	.	.	.
6	evm.TU.FRAGSCAFF_364.244	.	.	.	.	.	.	.	.	7	PQ0G172360	.	.
9	evm.TU.FRAGSCAFF_469.39	5	EVM0053647	12	EVM0011063	.	.	19	evm.model.fragScaff_scaffold_18.27	5	PQ0G344440	.	.
1	evm.TU.FRAGSCAFF_122.57	4	EVM0057599	10	EVM0008505	18	evm.model.fragScaff_scaffold_267.10	17	evm.model.fragScaff_scaffold_404.12	.	.	.	.
12	evm.TU.FRAGSCAFF_286.317	23	EVM0063533	21	EVM0020942	13	evm.model.fragScaff_scaffold_188.58	14	evm.model.original_scaffold_2802.74	23	PQ0G011370	.	.
3	evm.TU.ORIGINAL_588.51	.	.	.	.	.	.	.	.	.	.	.	.
10	evm.TU.FRAGSCAFF_478.59	.	.	.	.	.	.	.	.	.	.	.	.
8	evm.TU.ORIGINAL_1436.132	18	EVM0035194	20	EVM0035852	3	evm.model.original_scaffold_934.171	.	.	.	.	.	.
4	evm.TU.ORIGINAL_925.433	11	EVM0023684	14	EVM0015691	2	evm.model.fragScaff_scaffold_32.82	.	.	.	.	14	PQ0G366430
1	evm.TU.ORIGINAL_2393.42	.	.	.	.	.	.	.	.	.	.	.	.
11	evm.TU.ORIGINAL_600.234	.	.	.	.	.	.	.	.	.	.	.	.
10	evm.TU.FRAGSCAFF_269.31	.	.	19	EVM0061429	8	evm.model.original_scaffold_2477.81	7	evm.model.fragScaff_scaffold_288.37	3	PQ0G092360	.	.
12	evm.TU.FRAGSCAFF_466.131	.	.	.	.	.	.	.	.	.	.	.	.
11	evm.TU.ORIGINAL_600.268	.	.	.	.	.	.	.	.	.	.	.	.
3	evm.TU.FRAGSCAFF_415.244	6	EVM0041170	22	EVM0025349	5	evm.model.original_scaffold_1323.35	6	evm.model.fragScaff_scaffold_146.313	6	PQ0G062790	22	PQ0G681750
1	evm.TU.ORIGINAL_2331.444	.	.	.	.	.	.	.	.	.	.	.	.
2	evm.TU.FRAGSCAFF_219.658	.	.	15	EVM0023573	16	evm.model.fragScaff_scaffold_34.13	15	evm.model.fragScaff_scaffold_57.85	8	PQ0G601100	.	.
4	evm.TU.ORIGINAL_2374.11	.	.	.	.	2	evm.model.fragScaff_scaffold_142.197	.	.	.	.	.	.
9	evm.TU.ORIGINAL_2619.62	.	.	.	.	.	.	.	.	.	.	.	.
7	evm.TU.ORIGINAL_2577.62	.	.	.	.	.	.	.	.	.	.	.	.
1	evm.TU.ORIGINAL_945.30	.	.	.	.	.	.	.	.	.	.	.	.
9	evm.TU.FRAGSCAFF_444.66	.	.	.	.	.	.	.	.	.	.	.	.
8	evm.TU.FRAGSCAFF_401.300	.	.	.	.	.	.	.	.	.	.	.	.
6	evm.TU.FRAGSCAFF_492.60	7	EVM0035033	16	EVM0005445	9	evm.model.original_scaffold_778.78	10	evm.model.original_scaffold_753.191	7	PQ0G381560	16	PQ0G057220
5	evm.TU.FRAGSCAFF_123.75	.	.	.	.	.	.	.	.	.	.	.	.
10	evm.TU.FRAGSCAFF_437.11	.	.	.	.	.	.	.	.	.	.	.	.
4	evm.TU.ORIGINAL_925.571	11	EVM0045747	14	EVM0039575	2	evm.model.original_scaffold_1097.93	1	evm.model.original_scaffold_2054.93	11	PQ0G042720	.	.
7	evm.TU.ORIGINAL_2577.3	2	EVM0037808	17	EVM0010228	24	evm.model.original_scaffold_1630.34	23	evm.model.fragScaff_scaffold_65.19	2	PQ0G242740	17	PQ0G509550
5	evm.TU.FRAGSCAFF_149.41	9	EVM0022919	1	EVM0053338	22	evm.model.original_scaffold_1667.94	.	.	9	PQ0G388380	.	.
10	evm.TU.FRAGSCAFF_269.65	3	EVM0021328	19	EVM0006541	8	evm.model.original_scaffold_2477.119	7	evm.model.fragScaff_scaffold_504.215	.	.	19	PQ0G411310
12	evm.TU.ORIGINAL_587.30	.	.	.	.	.	.	.	.	.	.	.	.
3	evm.TU.FRAGSCAFF_14.588	6	EVM0059719	22	EVM0048741	5	evm.model.original_scaffold_2513.66	6	evm.model.original_scaffold_2812.4	6	PQ0G550120	22	PQ0G218500
4	evm.TU.ORIGINAL_2223.90	11	EVM0018473	.	.	2	evm.model.original_scaffold_903.31	1	evm.model.original_scaffold_1633.95	11	PQ0G237900	14	PQ0G548680
8	evm.TU.FRAGSCAFF_161.308	.	.	20	EVM0011382	3	evm.model.original_scaffold_1606.201	4	evm.model.original_scaffold_2764.22	18	PQ0G511610	20	PQ0G598900
1	evm.TU.FRAGSCAFF_526.234	.	.	.	.	.	.	.	.	.	.	.	.
2	evm.TU.FRAGSCAFF_219.173	8	EVM0004100	15	EVM0054557	16	evm.model.fragScaff_scaffold_205.480	15	evm.model.fragScaff_scaffold_87.6	8	PQ0G471800	15	PQ0G572660
11	evm.TU.ORIGINAL_958.102	13	EVM0048064	24	EVM0027425	12	evm.model.original_scaffold_1504.132	.	.	13	PQ0G477570	.	.
10	evm.TU.FRAGSCAFF_201.512	3	EVM0002539	19	EVM0006376	.	.	7	evm.model.original_scaffold_2394.83	3	PQ0G642540	.	.
3	evm.TU.ORIGINAL_1927.109	6	EVM0065330	22	EVM0040036	5	evm.model.fragScaff_scaffold_244.16	6	evm.model.original_scaffold_1608.181	6	PQ0G149830	22	PQ0G231110
5	evm.TU.ORIGINAL_1315.188	.	.	.	.	.	.	.	.	9	PQ0G240970	.	.
4	evm.TU.ORIGINAL_925.207	.	.	.	.	.	.	.	.	.	.	.	.
12	evm.TU.ORIGINAL_2593.60	23	EVM0005115	.	.	13	evm.model.original_scaffold_1930.11	14	evm.model.fragScaff_scaffold_527.237	.	.	.	.
10	evm.TU.FRAGSCAFF_523.317	3	EVM0018700	19	EVM0035025	8	evm.model.original_scaffold_2114.99	7	evm.model.original_scaffold_1775.133	3	PQ0G356390	19	PQ0G154430
5	evm.TU.FRAGSCAFF_149.178	9	EVM0026923	.	.	22	evm.model.original_scaffold_1174.89	.	.	.	.	.	.
11	evm.TU.FRAGSCAFF_311.463	13	EVM0018484	24	EVM0041800	12	evm.model.fragScaff_scaffold_399.258	11	evm.model.original_scaffold_1685.64	13	PQ0G303530	24	PQ0G436780
6	evm.TU.FRAGSCAFF_492.95	.	.	.	.	.	.	.	.	.	.	.	.
8	evm.TU.FRAGSCAFF_361.142	.	.	.	.	.	.	.	.	.	.	.	.
2	evm.TU.FRAGSCAFF_214.234	.	.	.	.	.	.	.	.	.	.	.	.
1	evm.TU.FRAGSCAFF_526.28	4	EVM0004567	10	EVM0011420	18	evm.model.fragScaff_scaffold_516.105	17	evm.model.fragScaff_scaffold_366.37	4	PQ0G201930	10	PQ0G580440
1	evm.TU.FRAGSCAFF_122.65	.	.	.	.	.	.	.	.	.	.	.	.
2	evm.TU.ORIGINAL_1528.3	.	.	.	.	.	.	.	.	.	.	.	.
4	evm.TU.ORIGINAL_2223.149	11	EVM0049647	.	.	2	evm.model.original_scaffold_2007.138	1	evm.model.original_scaffold_2171.30	11	PQ0G678090	.	.
7	evm.TU.FRAGSCAFF_303.149	2	EVM0037245	17	EVM0048563	.	.	23	evm.model.original_scaffold_1435.42	2	PQ0G344140	.	.
3	evm.TU.ORIGINAL_1927.83	6	EVM0012540	22	EVM0051734	.	.	6	evm.model.original_scaffold_1608.152	6	PQ0G324380	22	PQ0G231360
3	evm.TU.ORIGINAL_2232.41	.	.	.	.	.	.	.	.	.	.	.	.
1	evm.TU.FRAGSCAFF_122.177	4	EVM0046855	10	EVM0035265	18	evm.model.original_scaffold_2595.37	17	evm.model.original_scaffold_748.57	4	PQ0G001920	10	PQ0G612560
1	evm.TU.ORIGINAL_2331.11	.	.	.	.	.	.	.	.	.	.	.	.
8	evm.TU.ORIGINAL_2327.205	18	EVM0051658	20	EVM0016866	3	evm.model.fragScaff_scaffold_441.71	.	.	18	PQ0G658970	20	PQ0G431100
3	evm.TU.FRAGSCAFF_14.339	.	.	.	.	5	evm.model.fragScaff_scaffold_244.431	6	evm.model.fragScaff_scaffold_308.206	.	.	.	.
2	evm.TU.ORIGINAL_1089.13	.	.	.	.	.	.	.	.	.	.	.	.
9	evm.TU.FRAGSCAFF_182.410	5	EVM0023342	12	EVM0055029	20	evm.model.original_scaffold_2173.145	19	evm.model.fragScaff_scaffold_73.76	5	PQ0G138990	12	PQ0G646730
9	evm.TU.FRAGSCAFF_182.622	.	.	.	.	.	.	.	.	.	.	.	.
3	evm.TU.FRAGSCAFF_415.109	6	EVM0012395	22	EVM0040471	5	evm.model.original_scaffold_947.177	6	evm.model.fragScaff_scaffold_146.186	6	PQ0G281190	22	PQ0G258510
12	evm.TU.ORIGINAL_605.76	.	.	.	.	.	.	.	.	.	.	.	.
4	evm.TU.FRAGSCAFF_380.4	11	EVM0025306	14	EVM0060926	2	evm.model.fragScaff_scaffold_112.18	.	.	11	PQ0G518140	14	PQ0G145340
2	evm.TU.ORIGINAL_1946.1	.	.	.	.	.	.	.	.	.	.	.	.
3	evm.TU.ORIGINAL_2629.89	6	EVM0048975	22	EVM0018680	5	evm.model.fragScaff_scaffold_317.20	6	evm.model.fragScaff_scaffold_209.20	6	PQ0G148760	.	.
10	evm.TU.ORIGINAL_2311.98	.	.	.	.	.	.	.	.	.	.	.	.
3	evm.TU.FRAGSCAFF_134.305	.	.	.	.	.	.	.	.	.	.	.	.
8	evm.TU.FRAGSCAFF_361.211	.	.	.	.	.	.	.	.	.	.	.	.
9	evm.TU.FRAGSCAFF_197.191	5	EVM0049874	12	EVM0006922	20	evm.model.original_scaffold_2007.14	19	evm.model.fragScaff_scaffold_182.51	5	PQ0G440540	.	.
6	evm.TU.FRAGSCAFF_374.28	7	EVM0059287	16	EVM0029559	9	evm.model.original_scaffold_933.64	10	evm.model.original_scaffold_753.49	7	PQ0G106750	16	PQ0G435500
2	evm.TU.FRAGSCAFF_219.621	.	.	15	EVM0001112	.	.	.	.	8	PQ0G404400	15	PQ0G429350
9	evm.TU.FRAGSCAFF_82.32	.	.	.	.	.	.	.	.	.	.	.	.
1	evm.TU.FRAGSCAFF_122.172	.	.	.	.	.	.	.	.	.	.	.	.
8	evm.TU.ORIGINAL_2327.54	18	EVM0035231	20	EVM0026664	3	evm.model.fragScaff_scaffold_441.214	.	.	18	PQ0G309390	20	PQ0G485000
4	evm.TU.FRAGSCAFF_426.135	11	EVM0026721	14	EVM0060199	2	evm.model.original_scaffold_1415.15	1	evm.model.fragScaff_scaffold_361.120	.	.	.	.
11	evm.TU.ORIGINAL_958.177	.	.	.	.	.	.	.	.	.	.	.	.
8	evm.TU.ORIGINAL_2327.302	18	EVM0016025	20	EVM0059429	.	.	.	.	18	PQ0G586260	20	PQ0G405120
12	evm.TU.ORIGINAL_2593.45	.	.	.	.	.	.	.	.	.	.	.	.
11	evm.TU.FRAGSCAFF_451.299	.	.	.	.	.	.	.	.	.	.	.	.
3	evm.TU.ORIGINAL_2232.32	6	EVM0025418	22	EVM0039770	5	evm.model.original_scaffold_994.57	6	evm.model.original_scaffold_1541.71	6	PQ0G341790	22	PQ0G207720
3	evm.TU.FRAGSCAFF_134.152	6	EVM0060217	22	EVM0051894	5	evm.model.original_scaffold_1678.38	6	evm.model.original_scaffold_1608.446	.	.	22	PQ0G231060
4	evm.TU.ORIGINAL_925.563	11	EVM0015091	14	EVM0000910	2	evm.model.original_scaffold_1097.81	1	evm.model.original_scaffold_2054.100	11	PQ0G042630	14	PQ0G441620
10	evm.TU.FRAGSCAFF_267.46	.	.	.	.	.	.	.	.	.	.	.	.
4	evm.TU.FRAGSCAFF_380.85	.	.	.	.	.	.	.	.	.	.	.	.
6	evm.TU.FRAGSCAFF_374.106	7	EVM0038888	16	EVM0065310	9	evm.model.fragScaff_scaffold_452.98	10	evm.model.original_scaffold_2467.31	.	.	.	.
8	evm.TU.ORIGINAL_1167.52	.	.	.	.	.	.	.	.	.	.	.	.
4	evm.TU.FRAGSCAFF_60.44	.	.	.	.	.	.	.	.	.	.	.	.
1	evm.TU.FRAGSCAFF_526.492	4	EVM0014011	10	EVM0063958	.	.	17	evm.model.fragScaff_scaffold_194.84	4	PQ0G637870	10	PQ0G097090
3	evm.TU.FRAGSCAFF_14.45	6	EVM0032987	22	EVM0003830	5	evm.model.fragScaff_scaffold_244.133	6	evm.model.original_scaffold_1608.49	.	.	22	PQ0G259050
11	evm.TU.FRAGSCAFF_311.288	.	.	.	.	12	evm.model.fragScaff_scaffold_399.461	11	evm.model.original_scaffold_1947.136	13	PQ0G356100	.	.
10	evm.TU.FRAGSCAFF_404.41	.	.	.	.	.	.	.	.	.	.	.	.
10	evm.TU.ORIGINAL_1021.34	3	EVM0027684	19	EVM0011851	8	evm.model.original_scaffold_2727.34	7	evm.model.fragScaff_scaffold_262.89	3	PQ0G083510	19	PQ0G074160
9	evm.TU.ORIGINAL_1289.21	.	.	.	.	.	.	.	.	.	.	.	.
6	evm.TU.FRAGSCAFF_83.11	7	EVM0065845	.	.	9	evm.model.original_scaffold_2251.64	.	.	7	PQ0G177940	.	.
4	evm.TU.FRAGSCAFF_282.220	11	EVM0047533	14	EVM0001126	2	evm.model.original_scaffold_2883.34	1	evm.model.original_scaffold_1318.37	11	PQ0G516780	14	PQ0G103670
7	evm.TU.FRAGSCAFF_469.177	.	.	.	.	.	.	.	.	.	.	.	.
3	evm.TU.ORIGINAL_1624.34	.	.	.	.	.	.	.	.	.	.	.	.
9	evm.TU.FRAGSCAFF_182.186	.	.	.	.	.	.	.	.	.	.	.	.
8	evm.TU.FRAGSCAFF_161.15	18	EVM0065311	20	EVM0005053	3	evm.model.fragScaff_scaffold_67.13	4	evm.model.fragScaff_scaffold_6.4	18	PQ0G377590	20	PQ0G370360
11	evm.TU.ORIGINAL_958.133	13	EVM0064189	24	EVM0040740	.	.	.	.	13	PQ0G504090	24	PQ0G670630
12	evm.TU.FRAGSCAFF_286.732	23	EVM0020756	21	EVM0064894	13	evm.model.fragScaff_scaffold_468.260	14	evm.model.fragScaff_scaffold_200.64	23	PQ0G435460	21	PQ0G271940
12	evm.TU.FRAGSCAFF_286.533	23	EVM0064716	21	EVM0008586	13	evm.model.fragScaff_scaffold_468.65	14	evm.model.fragScaff_scaffold_411.95	.	.	.	.
3	evm.TU.FRAGSCAFF_415.603	6	EVM0048411	22	EVM0020748	5	evm.model.original_scaffold_1678.158	6	evm.model.original_scaffold_2276.23	6	PQ0G593820	22	PQ0G259610
10	evm.TU.FRAGSCAFF_523.393	3	EVM0003957	19	EVM0035989	8	evm.model.original_scaffold_2114.179	7	evm.model.original_scaffold_2951.11	3	PQ0G713290	19	PQ0G230410
4	evm.TU.FRAGSCAFF_523.20_evm.TU.FRAGSCAFF_523.21	11	EVM0059562	14	EVM0036418	2	evm.model.original_scaffold_2614.61	1	evm.model.original_scaffold_831.24	11	PQ0G163730	14	PQ0G598160
12	evm.TU.FRAGSCAFF_277.174	.	.	.	.	.	.	.	.	.	.	.	.
6	evm.TU.FRAGSCAFF_296.112	.	.	.	.	.	.	.	.	.	.	.	.
11	evm.TU.FRAGSCAFF_145.218	.	.	.	.	.	.	.	.	.	.	.	.
11	evm.TU.FRAGSCAFF_145.132	.	.	.	.	.	.	.	.	.	.	.	.
1	evm.TU.ORIGINAL_985.49	.	.	.	.	.	.	.	.	.	.	.	.
3	evm.TU.ORIGINAL_2629.103	6	EVM0022189	22	EVM0034104	5	evm.model.fragScaff_scaffold_433.92	6	evm.model.fragScaff_scaffold_209.37	6	PQ0G148590	.	.
9	evm.TU.FRAGSCAFF_242.202	.	.	.	.	.	.	.	.	.	.	.	.
4	evm.TU.FRAGSCAFF_380.230	11	EVM0025485	14	EVM0049325	.	.	1	evm.model.original_scaffold_2122.21	11	PQ0G325380	.	.
6	evm.TU.FRAGSCAFF_364.109	.	.	.	.	.	.	.	.	.	.	.	.
5	evm.TU.ORIGINAL_1315.175	.	.	.	.	.	.	.	.	9	PQ0G240940	.	.
1	evm.TU.FRAGSCAFF_122.252	4	EVM0037707	10	EVM0004130	18	evm.model.fragScaff_scaffold_234.100	17	evm.model.original_scaffold_748.132	4	PQ0G157200	10	PQ0G425090
3	evm.TU.FRAGSCAFF_14.611	6	EVM0010030	22	EVM0062784	5	evm.model.original_scaffold_2513.87	6	evm.model.original_scaffold_2812.21	6	PQ0G549980	22	PQ0G277520
9	evm.TU.FRAGSCAFF_62.30	.	.	.	.	.	.	.	.	.	.	.	.
7	evm.TU.FRAGSCAFF_303.549	2	EVM0041732	17	EVM0037167	.	.	23	evm.model.fragScaff_scaffold_523.20	2	PQ0G730320	17	PQ0G337050
10	evm.TU.FRAGSCAFF_523.320	3	EVM0054336	19	EVM0025411	.	.	7	evm.model.original_scaffold_1775.137	3	PQ0G356340	19	PQ0G154400
9	evm.TU.FRAGSCAFF_175.210	.	.	.	.	.	.	.	.	.	.	12	PQ0G217940
3	evm.TU.ORIGINAL_1863.223	.	.	.	.	.	.	.	.	.	.	.	.
2	evm.TU.ORIGINAL_1562.25	.	.	.	.	.	.	.	.	.	.	.	.
8	evm.TU.ORIGINAL_1167.31	.	.	.	.	.	.	.	.	.	.	.	.
8	evm.TU.FRAGSCAFF_204.169	.	.	.	.	.	.	.	.	.	.	.	.
6	evm.TU.FRAGSCAFF_461.317	.	.	.	.	.	.	.	.	.	.	.	.
8	evm.TU.FRAGSCAFF_401.282	.	.	.	.	.	.	.	.	.	.	.	.
8	evm.TU.ORIGINAL_608.30	.	.	.	.	.	.	.	.	.	.	.	.
4	evm.TU.FRAGSCAFF_523.31	11	EVM0005340	14	EVM0004902	2	evm.model.original_scaffold_2614.77	1	evm.model.original_scaffold_831.33	11	PQ0G163640	14	PQ0G598080
3	evm.TU.FRAGSCAFF_134.183	.	.	.	.	5	evm.model.original_scaffold_1678.10	.	.	.	.	.	.
5	evm.TU.FRAGSCAFF_149.1152	9	EVM0010464	1	EVM0044222	22	evm.model.original_scaffold_1566.69	21	evm.model.fragScaff_scaffold_458.560	.	.	1	PQ0G349410
8	evm.TU.ORIGINAL_1436.190	18	EVM0046578	20	EVM0056397	.	.	4	evm.model.fragScaff_scaffold_445.56	.	.	.	.
12	evm.TU.FRAGSCAFF_507.293	23	EVM0012690	21	EVM0043058	13	evm.model.original_scaffold_2919.71	14	evm.model.original_scaffold_2275.31	.	.	21	PQ0G451530
5	evm.TU.FRAGSCAFF_149.1386	.	.	.	.	.	.	.	.	.	.	.	.
2	evm.TU.FRAGSCAFF_219.163	8	EVM0020510	15	EVM0059378	.	.	15	evm.model.original_scaffold_2929.53	8	PQ0G652080	15	PQ0G572540
4	evm.TU.FRAGSCAFF_251.185	.	.	.	.	.	.	.	.	.	.	.	.
9	evm.TU.ORIGINAL_2619.23	5	EVM0052421	12	EVM0026566	20	evm.model.fragScaff_scaffold_395.53	19	evm.model.original_scaffold_2463.40	5	PQ0G245010	12	PQ0G557680
11	evm.TU.FRAGSCAFF_311.517	13	EVM0015257	24	EVM0018127	12	evm.model.fragScaff_scaffold_399.211	11	evm.model.original_scaffold_1685.115	.	.	24	PQ0G252370
6	evm.TU.FRAGSCAFF_108.25	.	.	.	.	.	.	.	.	.	.	.	.
4	evm.TU.FRAGSCAFF_523.269	11	EVM0047323	.	.	2	evm.model.original_scaffold_2614.298	1	evm.model.original_scaffold_2473.125	11	PQ0G400250	.	.
1	evm.TU.FRAGSCAFF_526.38	4	EVM0015061	10	EVM0034639	.	.	17	evm.model.fragScaff_scaffold_366.16	4	PQ0G610170	10	PQ0G580550
5	evm.TU.FRAGSCAFF_149.917	9	EVM0037043	1	EVM0058692	.	.	21	evm.model.fragScaff_scaffold_448.104	9	PQ0G731720	1	PQ0G210150
10	evm.TU.FRAGSCAFF_201.285	3	EVM0053291	19	EVM0026802	8	evm.model.original_scaffold_2980.32	.	.	3	PQ0G577910	19	PQ0G484570
8	evm.TU.ORIGINAL_1748.38	18	EVM0018223	20	EVM0046184	3	evm.model.original_scaffold_2349.110	4	evm.model.fragScaff_scaffold_201.22	18	PQ0G280440	20	PQ0G375550
8	evm.TU.FRAGSCAFF_401.37	.	.	.	.	.	.	.	.	.	.	.	.
3	evm.TU.FRAGSCAFF_22.279	.	.	.	.	.	.	.	.	.	.	.	.
9	evm.TU.FRAGSCAFF_35.45	.	.	12	EVM0011243	.	.	.	.	.	.	.	.
10	evm.TU.FRAGSCAFF_146.190	.	.	.	.	.	.	.	.	.	.	.	.
6	evm.TU.FRAGSCAFF_446.141	.	.	.	.	.	.	.	.	.	.	.	.
10	evm.TU.FRAGSCAFF_523.587	3	EVM0047495	19	EVM0005855	8	evm.model.fragScaff_scaffold_512.135	7	evm.model.fragScaff_scaffold_242.51	.	.	19	PQ0G186090
4	evm.TU.ORIGINAL_925.409	.	.	.	.	.	.	.	.	.	.	.	.
1	evm.TU.FRAGSCAFF_433.83	.	.	.	.	.	.	.	.	.	.	.	.
5	evm.TU.FRAGSCAFF_73.52	.	.	1	EVM0062688	.	.	.	.	.	.	.	.
9	evm.TU.ORIGINAL_2619.18	.	.	.	.	20	evm.model.fragScaff_scaffold_395.59	19	evm.model.original_scaffold_2463.46	.	.	.	.
9	evm.TU.ORIGINAL_1657.16	.	.	.	.	.	.	.	.	.	.	.	.
11	evm.TU.FRAGSCAFF_140.100	.	.	.	.	.	.	.	.	.	.	.	.
5	evm.TU.FRAGSCAFF_149.476	.	.	.	.	.	.	21	evm.model.original_scaffold_3012.190	.	.	.	.
1	evm.TU.FRAGSCAFF_122.77	.	.	.	.	18	evm.model.original_scaffold_3006.5	.	.	.	.	.	.
11	evm.TU.ORIGINAL_2130.24	.	.	24	EVM0036197	.	.	11	evm.model.original_scaffold_588.7	.	.	.	.
11	evm.TU.ORIGINAL_1464.1	.	.	.	.	.	.	.	.	.	.	.	.
7	evm.TU.FRAGSCAFF_233.116	2	EVM0041141	17	EVM0001475	.	.	23	evm.model.fragScaff_scaffold_243.30	2	PQ0G062110	.	.
11	evm.TU.ORIGINAL_958.76	13	EVM0031668	24	EVM0033048	12	evm.model.original_scaffold_1504.160	.	.	13	PQ0G477900	24	PQ0G378120
11	evm.TU.ORIGINAL_600.16	.	.	.	.	.	.	.	.	.	.	.	.
12	evm.TU.FRAGSCAFF_286.854	23	EVM0000141	21	EVM0039616	13	evm.model.original_scaffold_2208.14	14	evm.model.original_scaffold_1144.65	23	PQ0G256910	21	PQ0G225140
6	evm.TU.FRAGSCAFF_38.66	.	.	.	.	.	.	.	.	.	.	.	.
11	evm.TU.FRAGSCAFF_383.214	13	EVM0065069	24	EVM0045312	12	evm.model.fragScaff_scaffold_318.83	11	evm.model.original_scaffold_2455.26	13	PQ0G535600	.	.
3	evm.TU.ORIGINAL_1481.103	.	.	.	.	.	.	.	.	.	.	.	.
1	evm.TU.ORIGINAL_2118.221	.	.	.	.	.	.	.	.	.	.	.	.
1	evm.TU.FRAGSCAFF_122.46	.	.	.	.	.	.	17	evm.model.fragScaff_scaffold_404.25	4	PQ0G588450	10	PQ0G575470
5	evm.TU.FRAGSCAFF_149.459	.	.	.	.	.	.	.	.	.	.	.	.
2	evm.TU.FRAGSCAFF_202.177	8	EVM0047520	15	EVM0029958	16	evm.model.fragScaff_scaffold_136.63	15	evm.model.original_scaffold_976.2	8	PQ0G032610	15	PQ0G697040
8	evm.TU.ORIGINAL_2681.15	18	EVM0048971	.	.	3	evm.model.fragScaff_scaffold_320.65	.	.	.	.	.	.
8	evm.TU.ORIGINAL_608.56	.	.	.	.	.	.	.	.	.	.	.	.
4	evm.TU.FRAGSCAFF_380.375	11	EVM0005356	14	EVM0062346	2	evm.model.original_scaffold_1243.45	.	.	.	.	.	.
6	evm.TU.FRAGSCAFF_374.322	.	.	.	.	.	.	10	evm.model.original_scaffold_1531.35	7	PQ0G135730	16	PQ0G436420
1	evm.TU.FRAGSCAFF_206.254	.	.	.	.	.	.	.	.	.	.	.	.
10	evm.TU.ORIGINAL_819.1	.	.	.	.	.	.	7	evm.model.original_scaffold_2831.39	.	.	.	.
7	evm.TU.FRAGSCAFF_303.257	2	EVM0050368	17	EVM0007470	.	.	23	evm.model.fragScaff_scaffold_215.118	.	.	17	PQ0G403920
1	evm.TU.ORIGINAL_2077.159	.	.	.	.	.	.	.	.	.	.	.	.
11	evm.TU.FRAGSCAFF_145.234	.	.	.	.	.	.	.	.	.	.	.	.
6	evm.TU.FRAGSCAFF_364.269	7	EVM0061379	16	EVM0013966	9	evm.model.fragScaff_scaffold_60.29	10	evm.model.fragScaff_scaffold_37.92	.	.	16	PQ0G193770
8	evm.TU.FRAGSCAFF_204.261	18	EVM0016836	20	EVM0029519	3	evm.model.original_scaffold_2571.52	4	evm.model.fragScaff_scaffold_445.575	18	PQ0G422580	20	PQ0G399890
2	evm.TU.FRAGSCAFF_352.50	.	.	.	.	.	.	.	.	.	.	.	.
1	evm.TU.FRAGSCAFF_46.200	4	EVM0062406	10	EVM0038173	18	evm.model.original_scaffold_942.42	17	evm.model.original_scaffold_2449.20	4	PQ0G203680	10	PQ0G682560
11	evm.TU.FRAGSCAFF_485.146	.	.	24	EVM0037226	.	.	11	evm.model.fragScaff_scaffold_382.28	.	.	24	PQ0G155550
8	evm.TU.FRAGSCAFF_355.94	18	EVM0049617	20	EVM0005708	3	evm.model.fragScaff_scaffold_273.157	4	evm.model.original_scaffold_1598.100	.	.	20	PQ0G632400
5	evm.TU.FRAGSCAFF_149.779	9	EVM0048198	1	EVM0024907	22	evm.model.fragScaff_scaffold_446.202	21	evm.model.fragScaff_scaffold_448.251	9	PQ0G246630	.	.
2	evm.TU.FRAGSCAFF_219.411	8	EVM0014466	15	EVM0035351	16	evm.model.fragScaff_scaffold_205.227	15	evm.model.original_scaffold_1560.55	8	PQ0G696140	15	PQ0G685850
8	evm.TU.ORIGINAL_2456.64	.	.	.	.	.	.	.	.	.	.	.	.
4	evm.TU.FRAGSCAFF_523.22	.	.	.	.	.	.	.	.	.	.	.	.
8	evm.TU.FRAGSCAFF_361.383	.	.	.	.	.	.	.	.	.	.	.	.
1	evm.TU.FRAGSCAFF_335.322	.	.	.	.	.	.	.	.	.	.	.	.
7	evm.TU.ORIGINAL_960.13	.	.	.	.	.	.	.	.	.	.	.	.
4	evm.TU.FRAGSCAFF_347.10	.	.	.	.	.	.	.	.	.	.	.	.
10	evm.TU.FRAGSCAFF_146.48	.	.	19	EVM0060573	.	.	7	evm.model.original_scaffold_2120.265	3	PQ0G552530	19	PQ0G144340
6	evm.TU.ORIGINAL_2126.16	7	EVM0013502	16	EVM0005960	9	evm.model.fragScaff_scaffold_246.31	10	evm.model.original_scaffold_1844.39	7	PQ0G369050	16	PQ0G673270
12	evm.TU.FRAGSCAFF_277.21	.	.	.	.	.	.	14	evm.model.fragScaff_scaffold_172.91	.	.	.	.
7	evm.TU.FRAGSCAFF_233.172	.	.	.	.	.	.	.	.	.	.	.	.
4	evm.TU.FRAGSCAFF_494.5	.	.	.	.	.	.	.	.	.	.	.	.
9	evm.TU.FRAGSCAFF_242.250	5	EVM0056197	12	EVM0031745	20	evm.model.original_scaffold_1942.38	19	evm.model.fragScaff_scaffold_268.153	5	PQ0G626510	12	PQ0G077560
9	evm.TU.ORIGINAL_811.2	.	.	.	.	.	.	.	.	.	.	.	.
3	evm.TU.ORIGINAL_2629.118	6	EVM0037642	22	EVM0041350	5	evm.model.fragScaff_scaffold_433.48	6	evm.model.fragScaff_scaffold_209.50	6	PQ0G124140	.	.
4	evm.TU.ORIGINAL_925.16	.	.	.	.	.	.	.	.	.	.	.	.
5	evm.TU.FRAGSCAFF_148.46	9	EVM0045111	1	EVM0018000	22	evm.model.original_scaffold_2617.53	21	evm.model.fragScaff_scaffold_125.74	9	PQ0G662310	1	PQ0G128830
10	evm.TU.FRAGSCAFF_386.160	.	.	19	EVM0046206	.	.	7	evm.model.fragScaff_scaffold_302.61	.	.	19	PQ0G229390
11	evm.TU.FRAGSCAFF_311.395	13	EVM0018107	24	EVM0044130	12	evm.model.fragScaff_scaffold_399.346	.	.	.	.	24	PQ0G563500
9	evm.TU.FRAGSCAFF_342.164	.	.	.	.	.	.	.	.	.	.	.	.
8	evm.TU.FRAGSCAFF_204.233	18	EVM0007899	20	EVM0032948	3	evm.model.fragScaff_scaffold_97.227	4	evm.model.fragScaff_scaffold_445.557	.	.	.	.
7	evm.TU.FRAGSCAFF_497.385	2	EVM0054657	17	EVM0063109	24	evm.model.original_scaffold_2565.49	23	evm.model.fragScaff_scaffold_65.400	.	.	.	.
8	evm.TU.FRAGSCAFF_390.61	.	.	.	.	.	.	.	.	.	.	.	.
5	evm.TU.FRAGSCAFF_149.248	9	EVM0037697	1	EVM0055828	22	evm.model.original_scaffold_1174.157	.	.	.	.	1	PQ0G328280
12	evm.TU.FRAGSCAFF_286.786	23	EVM0024319	21	EVM0019133	13	evm.model.original_scaffold_2208.68	14	evm.model.fragScaff_scaffold_200.4	23	PQ0G015290	21	PQ0G541900
8	evm.TU.FRAGSCAFF_161.250	18	EVM0035715	20	EVM0059000	.	.	4	evm.model.original_scaffold_816.43	18	PQ0G676860	20	PQ0G286910
4	evm.TU.ORIGINAL_925.168	.	.	.	.	.	.	.	.	.	.	.	.
2	evm.TU.ORIGINAL_1699.66	.	.	.	.	.	.	.	.	.	.	.	.
8	evm.TU.ORIGINAL_1748.374	18	EVM0026013	.	.	.	.	.	.	.	.	.	.
7	evm.TU.FRAGSCAFF_233.213	.	.	.	.	.	.	.	.	.	.	17	PQ0G043980
12	evm.TU.FRAGSCAFF_454.16	23	EVM0043174	21	EVM0065460	13	evm.model.original_scaffold_828.23	14	evm.model.fragScaff_scaffold_459.102	23	PQ0G629070	.	.
4	evm.TU.ORIGINAL_910.27	.	.	.	.	.	.	.	.	.	.	.	.
4	evm.TU.FRAGSCAFF_114.135	11	EVM0045105	14	EVM0006066	2	evm.model.fragScaff_scaffold_132.102	1	evm.model.original_scaffold_1258.13	11	PQ0G531770	14	PQ0G556750
2	evm.TU.FRAGSCAFF_10.109	.	.	.	.	.	.	.	.	.	.	.	.
12	evm.TU.FRAGSCAFF_105.163	.	.	.	.	.	.	14	evm.model.original_scaffold_2889.188	.	.	21	PQ0G670460
9	evm.TU.FRAGSCAFF_182.141	5	EVM0016681	.	.	.	.	.	.	5	PQ0G105020	12	PQ0G090120
5	evm.TU.FRAGSCAFF_310.48	.	.	.	.	.	.	.	.	.	.	.	.
4	evm.TU.ORIGINAL_2374.127	.	.	.	.	.	.	.	.	.	.	.	.
3	evm.TU.FRAGSCAFF_14.759	.	.	.	.	.	.	.	.	.	.	.	.
1	evm.TU.FRAGSCAFF_46.209	.	.	.	.	.	.	.	.	.	.	.	.
8	evm.TU.FRAGSCAFF_161.13	18	EVM0008190	20	EVM0048056	3	evm.model.fragScaff_scaffold_67.17	4	evm.model.original_scaffold_2840.9	18	PQ0G638310	20	PQ0G356470
10	evm.TU.FRAGSCAFF_180.187	3	EVM0059193	19	EVM0050680	8	evm.model.fragScaff_scaffold_372.49	7	evm.model.fragScaff_scaffold_316.98	3	PQ0G036930	19	PQ0G645750
8	evm.TU.FRAGSCAFF_401.100	.	.	.	.	.	.	.	.	.	.	.	.
10	evm.TU.FRAGSCAFF_201.364	.	.	.	.	.	.	.	.	.	.	.	.
3	evm.TU.ORIGINAL_2629.13	.	.	.	.	.	.	.	.	.	.	.	.
2	evm.TU.ORIGINAL_598.317	8	EVM0022136	15	EVM0020507	16	evm.model.original_scaffold_959.58	.	.	8	PQ0G100700	15	PQ0G205450
1	evm.TU.FRAGSCAFF_521.89	.	.	.	.	.	.	.	.	.	.	.	.
3	evm.TU.FRAGSCAFF_244.16	.	.	22	EVM0050481	5	evm.model.fragScaff_scaffold_517.18	.	.	.	.	.	.
9	evm.TU.FRAGSCAFF_182.389	5	EVM0003922	12	EVM0010062	20	evm.model.original_scaffold_2173.169	19	evm.model.fragScaff_scaffold_73.103_evm.model.fragScaff_scaffold_73.104	5	PQ0G347400	12	PQ0G628690
5	evm.TU.FRAGSCAFF_354.103	9	EVM0031199	1	EVM0001786	22	evm.model.original_scaffold_1804.72	21	evm.model.fragScaff_scaffold_217.5	9	PQ0G024150	.	.
3	evm.TU.FRAGSCAFF_14.675	6	EVM0056749	22	EVM0031615	5	evm.model.original_scaffold_593.145	6	evm.model.original_scaffold_2812.71_evm.model.original_scaffold_2812.72	6	PQ0G426360	22	PQ0G110590
11	evm.TU.FRAGSCAFF_410.34	13	EVM0028629	24	EVM0042910	12	evm.model.original_scaffold_1485.26	.	.	13	PQ0G396080	.	.
4	evm.TU.ORIGINAL_2374.119	11	EVM0000409	.	.	2	evm.model.fragScaff_scaffold_142.79	1	evm.model.original_scaffold_2101.97	11	PQ0G300580	14	PQ0G628430
2	evm.TU.FRAGSCAFF_219.712	.	.	.	.	.	.	.	.	.	.	.	.
1	evm.TU.FRAGSCAFF_122.231	4	EVM0017156	10	EVM0037414	18	evm.model.fragScaff_scaffold_234.77	17	evm.model.original_scaffold_748.104	4	PQ0G091390	10	PQ0G424880
9	evm.TU.FRAGSCAFF_332.80	.	.	.	.	.	.	.	.	.	.	.	.
8	evm.TU.ORIGINAL_1906.45	.	.	20	EVM0041869	.	.	4	evm.model.fragScaff_scaffold_445.659	.	.	20	PQ0G454710
2	evm.TU.ORIGINAL_1071.7	.	.	.	.	.	.	.	.	.	.	.	.
12	evm.TU.FRAGSCAFF_507.421	23	EVM0010479	21	EVM0048141	13	evm.model.original_scaffold_847.76	14	evm.model.original_scaffold_705.19	23	PQ0G061830	21	PQ0G392730
4	evm.TU.FRAGSCAFF_8.175	.	.	.	.	.	.	.	.	.	.	.	.
2	evm.TU.ORIGINAL_598.253	8	EVM0055353	15	EVM0034862	16	evm.model.original_scaffold_2769.15	15	evm.model.original_scaffold_694.69	8	PQ0G454990	15	PQ0G337660
1	evm.TU.FRAGSCAFF_526.256	4	EVM0042298	10	EVM0006364	18	evm.model.original_scaffold_2835.52	17	evm.model.original_scaffold_789.2	4	PQ0G621410	.	.
[truncated: 35,238 more rows]
