# Supplementary material for: Reshuffling of the ancestral core-eudicot genome shaped chromatin topology and epigenetic modification in Panax
Source: Nat Commun. 2022 Apr 7;13:1902. doi: 10.1038/s41467-022-29561-5 (PMC8989883; doi:10.1038/s41467-022-29561-5)
Supplement: Supplementary file 7 — Supplementary Data 4 [file 41467_2022_29561_MOESM7_ESM.xlsx]

## Sheet: Data 4
Supplementary Data 4. Matrix of the collinear protein-coding genes of the three tetraploid species.
Panax ginseng		Panax japonicus		Panax quinquefolius
Chromosome ID	Gene ID	Chromosome ID	Gene ID	Chromosome ID	Gene ID
1	EVM0046527	.	.	.	.
.	.	.	.	1	PQ0G304590
.	.	.	.	1	PQ0G304600
1	EVM0065841	21	evm.model.original_scaffold_2600.165	1	PQ0G304610
.	.	21	evm.model.fragScaff_scaffold_367.2	.	.
1	EVM0043344	21	evm.model.original_scaffold_2600.163	1	PQ0G304620
1	EVM0026877	21	evm.model.original_scaffold_2600.162	1	PQ0G304630
1	EVM0002922	21	evm.model.original_scaffold_2600.161	1	PQ0G304640
1	EVM0034558	21	evm.model.original_scaffold_2600.160	1	PQ0G304650
1	EVM0051962	21	evm.model.original_scaffold_2600.159	1	PQ0G304660
.	.	21	evm.model.fragScaff_scaffold_510.165	.	.
1	EVM0006715	21	evm.model.fragScaff_scaffold_510.166	1	PQ0G363580
1	EVM0052774	21	evm.model.fragScaff_scaffold_510.167	1	PQ0G363590
.	.	21	evm.model.fragScaff_scaffold_510.168	.	.
.	.	21	evm.model.fragScaff_scaffold_510.169	.	.
.	.	21	evm.model.fragScaff_scaffold_510.170	.	.
1	EVM0044949	21	evm.model.fragScaff_scaffold_510.171	1	PQ0G363600
1	EVM0033109	21	evm.model.fragScaff_scaffold_510.172	1	PQ0G363610
.	.	21	evm.model.fragScaff_scaffold_510.173	1	PQ0G363550
1	EVM0039827	21	evm.model.fragScaff_scaffold_510.174	1	PQ0G363620
1	EVM0015644	21	evm.model.fragScaff_scaffold_510.175	.	.
1	EVM0045602	21	evm.model.fragScaff_scaffold_510.176	1	PQ0G363630
1	EVM0036099	21	evm.model.fragScaff_scaffold_510.177	.	.
1	EVM0032216	.	.	1	PQ0G363640
1	EVM0054099	21	evm.model.fragScaff_scaffold_510.178	.	.
1	EVM0024964	21	evm.model.fragScaff_scaffold_510.179	.	.
1	EVM0062226	21	evm.model.fragScaff_scaffold_510.180	1	PQ0G363650
.	.	21	evm.model.fragScaff_scaffold_510.181	.	.
1	EVM0011814	21	evm.model.fragScaff_scaffold_510.182	1	PQ0G363660
.	.	.	.	1	PQ0G363680
1	EVM0027350	21	evm.model.fragScaff_scaffold_510.183	1	PQ0G363670
1	EVM0018222	21	evm.model.fragScaff_scaffold_510.184	1	PQ0G363690
.	.	.	.	1	PQ0G579140
.	.	.	.	1	PQ0G579130
.	.	.	.	1	PQ0G579120
1	EVM0050985	21	evm.model.fragScaff_scaffold_510.185	1	PQ0G363700
.	.	.	.	1	PQ0G579090
.	.	.	.	1	PQ0G579100
.	.	.	.	1	PQ0G579110
1	EVM0052759	21	evm.model.fragScaff_scaffold_510.186	1	PQ0G405320
.	.	.	.	1	PQ0G405330
.	.	.	.	1	PQ0G405410
.	.	.	.	1	PQ0G579170
.	.	.	.	1	PQ0G579160
1	EVM0056237	21	evm.model.fragScaff_scaffold_510.187	1	PQ0G579150
1	EVM0043674	21	evm.model.fragScaff_scaffold_510.188	1	PQ0G405340
1	EVM0020000	21	evm.model.fragScaff_scaffold_510.189	1	PQ0G405350
1	EVM0017887	21	evm.model.fragScaff_scaffold_510.190	1	PQ0G405360
1	EVM0002650	.	.	1	PQ0G405370
1	EVM0050358	21	evm.model.fragScaff_scaffold_510.192	1	PQ0G405380
1	EVM0029176	21	evm.model.fragScaff_scaffold_510.193	1	PQ0G405390
1	EVM0065121	21	evm.model.fragScaff_scaffold_510.194	1	PQ0G405400
.	.	21	evm.model.fragScaff_scaffold_510.195	.	.
.	.	21	evm.model.fragScaff_scaffold_510.196	1	PQ0G579080
1	EVM0059471	21	evm.model.fragScaff_scaffold_510.197	1	PQ0G579070
1	EVM0030245	21	evm.model.fragScaff_scaffold_510.198	1	PQ0G579060
.	.	.	.	1	PQ0G579040
1	EVM0047877	21	evm.model.fragScaff_scaffold_510.199	1	PQ0G579050
.	.	21	evm.model.fragScaff_scaffold_510.200	.	.
.	.	21	evm.model.fragScaff_scaffold_510.201	.	.
1	EVM0056229	21	evm.model.fragScaff_scaffold_510.202	1	PQ0G579030
1	EVM0004012	21	evm.model.fragScaff_scaffold_510.203	1	PQ0G579020
1	EVM0055529	21	evm.model.fragScaff_scaffold_510.204	1	PQ0G579010
1	EVM0032946	21	evm.model.fragScaff_scaffold_510.206_evm.model.fragScaff_scaffold_510.207	1	PQ0G579000
1	EVM0022287	.	.	1	PQ0G578990
1	EVM0011816	21	evm.model.fragScaff_scaffold_510.208	.	.
1	EVM0045974	21	evm.model.fragScaff_scaffold_510.209	1	PQ0G578980
1	EVM0000297	.	.	1	PQ0G578970
.	.	.	.	1	PQ0G578950
1	EVM0003469	21	evm.model.fragScaff_scaffold_510.210	1	PQ0G578960
1	EVM0009564	21	evm.model.fragScaff_scaffold_510.211	1	PQ0G578940
.	.	21	evm.model.fragScaff_scaffold_510.212	.	.
1	EVM0034260	21	evm.model.fragScaff_scaffold_510.213	1	PQ0G578930
1	EVM0051399	21	evm.model.fragScaff_scaffold_510.214	1	PQ0G578920
1	EVM0020411	21	evm.model.fragScaff_scaffold_510.215	1	PQ0G578910
.	.	21	evm.model.fragScaff_scaffold_510.216	.	.
1	EVM0041475	21	evm.model.fragScaff_scaffold_510.217	1	PQ0G578900
1	EVM0009231	21	evm.model.fragScaff_scaffold_510.220	1	PQ0G578890
1	EVM0058210	21	evm.model.fragScaff_scaffold_510.221	1	PQ0G578880
.	.	21	evm.model.fragScaff_scaffold_510.222	.	.
.	.	21	evm.model.fragScaff_scaffold_510.223	.	.
.	.	21	evm.model.original_scaffold_2600.1	.	.
.	.	21	evm.model.original_scaffold_2600.2	.	.
.	.	21	evm.model.original_scaffold_2600.3	.	.
.	.	21	evm.model.original_scaffold_2600.4	.	.
.	.	21	evm.model.original_scaffold_2600.7	.	.
.	.	21	evm.model.original_scaffold_2600.8	.	.
.	.	21	evm.model.original_scaffold_2600.9	.	.
.	.	21	evm.model.original_scaffold_2600.10	.	.
.	.	21	evm.model.original_scaffold_2600.12	.	.
.	.	21	evm.model.original_scaffold_2600.13	.	.
.	.	21	evm.model.original_scaffold_2600.14	.	.
.	.	21	evm.model.original_scaffold_2600.17	.	.
.	.	21	evm.model.original_scaffold_2600.18	.	.
.	.	21	evm.model.original_scaffold_2600.19	.	.
.	.	21	evm.model.original_scaffold_2600.20	.	.
.	.	21	evm.model.original_scaffold_2600.21	.	.
.	.	21	evm.model.original_scaffold_2600.22	.	.
.	.	21	evm.model.original_scaffold_2600.23	.	.
1	EVM0064695	21	evm.model.original_scaffold_2600.24	1	PQ0G578870
1	EVM0019746	21	evm.model.original_scaffold_2600.25	1	PQ0G578860
1	EVM0033828	21	evm.model.original_scaffold_2600.26	1	PQ0G578850
1	EVM0052754	21	evm.model.original_scaffold_2600.27	1	PQ0G578840
1	EVM0031787	21	evm.model.original_scaffold_2600.28	1	PQ0G578830
1	EVM0057110	21	evm.model.original_scaffold_2600.29	1	PQ0G578820
1	EVM0005270	21	evm.model.original_scaffold_2600.30	1	PQ0G578810
.	.	.	.	1	PQ0G578790
.	.	21	evm.model.original_scaffold_2600.31	1	PQ0G578800
1	EVM0018796	21	evm.model.original_scaffold_2600.32	1	PQ0G578780
1	EVM0040614	21	evm.model.original_scaffold_2600.33	1	PQ0G578770
1	EVM0004079	21	evm.model.original_scaffold_2600.34	1	PQ0G578760
1	EVM0053540	21	evm.model.original_scaffold_2600.35	1	PQ0G578750
1	EVM0024797	21	evm.model.original_scaffold_2600.36	1	PQ0G578740
1	EVM0058100	21	evm.model.original_scaffold_2600.37	1	PQ0G578730
.	.	21	evm.model.original_scaffold_2600.38	.	.
1	EVM0044090	21	evm.model.original_scaffold_2600.39	1	PQ0G578720
.	.	21	evm.model.original_scaffold_2600.41	.	.
1	EVM0049658	21	evm.model.original_scaffold_2600.42	1	PQ0G578710
1	EVM0019883	21	evm.model.original_scaffold_2600.43	1	PQ0G578700
1	EVM0004176	21	evm.model.original_scaffold_2600.44	1	PQ0G578690
.	.	.	.	1	PQ0G222870
.	.	.	.	1	PQ0G222880
1	EVM0023428	21	evm.model.original_scaffold_2600.45	1	PQ0G578680
.	.	21	evm.model.original_scaffold_2600.46	.	.
1	EVM0024113	.	.	.	.
1	EVM0023950	21	evm.model.original_scaffold_2600.48	.	.
1	EVM0061314	21	evm.model.original_scaffold_2600.49	.	.
1	EVM0003589	21	evm.model.original_scaffold_2600.51	1	PQ0G222860
1	EVM0002313	.	.	.	.
1	EVM0034866	21	evm.model.original_scaffold_2600.52	1	PQ0G222850
1	EVM0017725	21	evm.model.original_scaffold_2600.53	1	PQ0G222840
1	EVM0011531	21	evm.model.original_scaffold_2600.54	1	PQ0G222830
.	.	21	evm.model.original_scaffold_2600.55	.	.
1	EVM0043927	21	evm.model.original_scaffold_2600.56	1	PQ0G222820
1	EVM0058474	21	evm.model.original_scaffold_2600.57	.	.
1	EVM0011956	21	evm.model.original_scaffold_2600.58	1	PQ0G222810
.	.	21	evm.model.original_scaffold_2600.59	1	PQ0G222800
1	EVM0030700	21	evm.model.original_scaffold_2600.60	1	PQ0G222790
.	.	21	evm.model.original_scaffold_2600.61	1	PQ0G222780
1	EVM0043987	21	evm.model.original_scaffold_2600.62	1	PQ0G222770
1	EVM0000011	21	evm.model.original_scaffold_2600.63	1	PQ0G222760
.	.	.	.	1	PQ0G222740
1	EVM0001550	21	evm.model.original_scaffold_2600.64	1	PQ0G222750
1	EVM0037823	21	evm.model.original_scaffold_2600.65	1	PQ0G222730
1	EVM0044400	.	.	1	PQ0G222720
1	EVM0031701	21	evm.model.original_scaffold_2600.66	1	PQ0G222710
.	.	21	evm.model.original_scaffold_2600.67	.	.
.	.	21	evm.model.original_scaffold_2600.68	1	PQ0G222700
1	EVM0022658	21	evm.model.original_scaffold_2600.69	1	PQ0G222690
1	EVM0054794	21	evm.model.original_scaffold_2600.70	1	PQ0G222680
1	EVM0001340	21	evm.model.original_scaffold_2600.71	1	PQ0G222670
1	EVM0017899	21	evm.model.original_scaffold_2600.72	1	PQ0G222660
1	EVM0015410	21	evm.model.original_scaffold_2600.73	.	.
1	EVM0025168	21	evm.model.original_scaffold_2600.74	.	.
.	.	21	evm.model.original_scaffold_2600.76	.	.
1	EVM0007699	21	evm.model.original_scaffold_2600.77	.	.
1	EVM0053338	.	.	.	.
1	EVM0025227	21	evm.model.original_scaffold_2600.78	.	.
1	EVM0044953	21	evm.model.original_scaffold_2600.79	.	.
1	EVM0056326	21	evm.model.original_scaffold_2600.80	.	.
1	EVM0009195	21	evm.model.original_scaffold_2600.81	.	.
1	EVM0003897	21	evm.model.original_scaffold_2600.82	.	.
.	.	21	evm.model.original_scaffold_2600.83	.	.
1	EVM0036886	21	evm.model.original_scaffold_2600.84	.	.
1	EVM0049581	21	evm.model.original_scaffold_2600.86	.	.
1	EVM0050630	21	evm.model.original_scaffold_2600.87	.	.
.	.	21	evm.model.original_scaffold_2600.88	.	.
.	.	21	evm.model.original_scaffold_2600.89	.	.
1	EVM0056914	21	evm.model.original_scaffold_2600.90	.	.
1	EVM0061045	21	evm.model.original_scaffold_2600.91	.	.
1	EVM0001021	21	evm.model.original_scaffold_2600.92	.	.
1	EVM0030145	21	evm.model.original_scaffold_2600.93	.	.
1	EVM0043143	21	evm.model.original_scaffold_2600.94	.	.
1	EVM0036053	21	evm.model.original_scaffold_2600.95	.	.
.	.	21	evm.model.original_scaffold_2600.96	.	.
.	.	21	evm.model.original_scaffold_2600.97	.	.
1	EVM0055654	21	evm.model.original_scaffold_2600.98	.	.
1	EVM0045126	21	evm.model.original_scaffold_2600.99	.	.
1	EVM0060581	21	evm.model.original_scaffold_2600.100	.	.
1	EVM0028318	21	evm.model.original_scaffold_2600.101	.	.
1	EVM0010446	.	.	.	.
1	EVM0010997	21	evm.model.original_scaffold_2600.102	.	.
1	EVM0024744	21	evm.model.original_scaffold_2600.103	.	.
.	.	21	evm.model.original_scaffold_2600.104	.	.
1	EVM0017057	21	evm.model.original_scaffold_2600.105	.	.
1	EVM0022122	21	evm.model.original_scaffold_2600.106	.	.
1	EVM0010195	21	evm.model.original_scaffold_2600.107	.	.
1	EVM0010599	21	evm.model.original_scaffold_2600.108	.	.
1	EVM0060446	21	evm.model.original_scaffold_2600.109_evm.model.original_scaffold_2600.110	.	.
.	.	21	evm.model.original_scaffold_2600.111	.	.
.	.	21	evm.model.original_scaffold_2600.112	.	.
1	EVM0044524	21	evm.model.original_scaffold_2600.113	.	.
1	EVM0049345	21	evm.model.original_scaffold_2600.114	.	.
1	EVM0037754	21	evm.model.original_scaffold_2600.115	.	.
1	EVM0034630	21	evm.model.original_scaffold_2600.116	.	.
1	EVM0022562	21	evm.model.original_scaffold_2600.117	.	.
1	EVM0010202	21	evm.model.original_scaffold_2600.118	.	.
.	.	21	evm.model.original_scaffold_2600.119	.	.
1	EVM0011852	21	evm.model.original_scaffold_2600.120	.	.
1	EVM0027767	.	.	.	.
1	EVM0034225	21	evm.model.original_scaffold_2600.121	.	.
.	.	21	evm.model.original_scaffold_2600.122	.	.
.	.	21	evm.model.original_scaffold_2600.123	.	.
1	EVM0046402	.	.	.	.
1	EVM0051022	21	evm.model.original_scaffold_2600.125	.	.
1	EVM0044384	21	evm.model.original_scaffold_2600.126	.	.
1	EVM0000922	21	evm.model.original_scaffold_2600.127	.	.
1	EVM0063867	21	evm.model.original_scaffold_2600.128	.	.
1	EVM0053541	21	evm.model.original_scaffold_2600.129	.	.
.	.	21	evm.model.original_scaffold_2600.130	.	.
1	EVM0030416	21	evm.model.original_scaffold_2600.131	.	.
.	.	21	evm.model.original_scaffold_2600.132	.	.
1	EVM0034962	.	.	.	.
1	EVM0004437	21	evm.model.original_scaffold_2600.133	1	PQ0G304890
1	EVM0011107	21	evm.model.original_scaffold_2600.134	1	PQ0G304880
1	EVM0028740	21	evm.model.original_scaffold_2600.135	1	PQ0G304870
1	EVM0005050	21	evm.model.original_scaffold_2600.136	1	PQ0G304860
1	EVM0007741	21	evm.model.original_scaffold_2600.137	1	PQ0G304850
1	EVM0053595	21	evm.model.original_scaffold_2600.138	1	PQ0G304840
1	EVM0049753	21	evm.model.original_scaffold_2600.139	1	PQ0G304830
1	EVM0039417	21	evm.model.original_scaffold_2600.140	1	PQ0G304820
.	.	21	evm.model.original_scaffold_2600.141	1	PQ0G304810
1	EVM0038355	21	evm.model.original_scaffold_2600.142	1	PQ0G304800
1	EVM0001534	.	.	.	.
1	EVM0047931	21	evm.model.original_scaffold_2600.143	1	PQ0G304790
.	.	21	evm.model.original_scaffold_2600.144	.	.
1	EVM0057080	21	evm.model.original_scaffold_2600.145	1	PQ0G304780
.	.	.	.	1	PQ0G304760
1	EVM0023955	21	evm.model.original_scaffold_2600.146	1	PQ0G304770
1	EVM0057942	.	.	.	.
1	EVM0057428	21	evm.model.original_scaffold_2600.149	1	PQ0G304750
1	EVM0046857	21	evm.model.original_scaffold_2600.150	1	PQ0G304740
1	EVM0033144	.	.	1	PQ0G304730
1	EVM0006516	21	evm.model.original_scaffold_2600.151	1	PQ0G304720
1	EVM0010435	21	evm.model.original_scaffold_2600.152	1	PQ0G304710
1	EVM0013818	21	evm.model.original_scaffold_2600.153	1	PQ0G304700
1	EVM0035379	21	evm.model.original_scaffold_2600.154	1	PQ0G304690
1	EVM0054890	21	evm.model.original_scaffold_2600.155	1	PQ0G304680
.	.	21	evm.model.original_scaffold_2600.156	.	.
1	EVM0062787	21	evm.model.original_scaffold_2600.158	1	PQ0G304670
1	EVM0015752	21	evm.model.fragScaff_scaffold_510.164	1	PQ0G363570
1	EVM0030809	21	evm.model.fragScaff_scaffold_510.163	1	PQ0G363560
.	.	21	evm.model.fragScaff_scaffold_510.160	1	PQ0G363540
.	.	21	evm.model.fragScaff_scaffold_510.161	.	.
1	EVM0003476	21	evm.model.fragScaff_scaffold_510.162	.	.
1	EVM0014253	21	evm.model.fragScaff_scaffold_510.159	1	PQ0G363530
.	.	.	.	1	PQ0G363520
1	EVM0050705	21	evm.model.fragScaff_scaffold_510.158	1	PQ0G363510
1	EVM0050397	21	evm.model.fragScaff_scaffold_510.157	1	PQ0G363500
1	EVM0059255	21	evm.model.fragScaff_scaffold_510.156	.	.
1	EVM0023814	21	evm.model.fragScaff_scaffold_510.155	1	PQ0G363490
1	EVM0014596	21	evm.model.fragScaff_scaffold_510.154	1	PQ0G363480
.	.	.	.	1	PQ0G363470
1	EVM0028311	21	evm.model.fragScaff_scaffold_510.153	1	PQ0G363460
1	EVM0006963	21	evm.model.fragScaff_scaffold_510.152	1	PQ0G363450
1	EVM0059693	21	evm.model.fragScaff_scaffold_510.151	1	PQ0G534760
1	EVM0027454	21	evm.model.fragScaff_scaffold_510.150	1	PQ0G534770
1	EVM0006205	21	evm.model.fragScaff_scaffold_510.148	1	PQ0G534780
.	.	21	evm.model.fragScaff_scaffold_510.146	.	.
1	EVM0006123	21	evm.model.fragScaff_scaffold_510.147	1	PQ0G534790
1	EVM0037352	21	evm.model.fragScaff_scaffold_510.145	1	PQ0G534800
1	EVM0029261	21	evm.model.fragScaff_scaffold_510.144	1	PQ0G534810
.	.	21	evm.model.fragScaff_scaffold_510.141	1	PQ0G534830
1	EVM0012749	21	evm.model.fragScaff_scaffold_510.143	1	PQ0G534820
1	EVM0026500	21	evm.model.fragScaff_scaffold_510.140	1	PQ0G534840
1	EVM0014218	21	evm.model.fragScaff_scaffold_510.139	1	PQ0G534850
1	EVM0030740	.	.	1	PQ0G534860
1	EVM0030879	21	evm.model.fragScaff_scaffold_510.138	.	.
.	.	21	evm.model.fragScaff_scaffold_510.134	1	PQ0G534880
.	.	21	evm.model.fragScaff_scaffold_510.135	.	.
1	EVM0025741	21	evm.model.fragScaff_scaffold_510.136	1	PQ0G534870
1	EVM0048679	21	evm.model.fragScaff_scaffold_510.133	1	PQ0G534890
1	EVM0017172	21	evm.model.fragScaff_scaffold_510.132	1	PQ0G534900
1	EVM0055039	21	evm.model.fragScaff_scaffold_510.131	1	PQ0G534910
1	EVM0063491	21	evm.model.fragScaff_scaffold_510.130	1	PQ0G534920
1	EVM0001790	21	evm.model.fragScaff_scaffold_510.129	1	PQ0G534930
.	.	21	evm.model.fragScaff_scaffold_510.127	.	.
1	EVM0046635	21	evm.model.fragScaff_scaffold_510.128	1	PQ0G534940
1	EVM0019973	21	evm.model.fragScaff_scaffold_510.126	1	PQ0G534950
1	EVM0053918	21	evm.model.fragScaff_scaffold_510.125	1	PQ0G534960
1	EVM0026089	21	evm.model.fragScaff_scaffold_510.124	1	PQ0G534970
1	EVM0033296	.	.	1	PQ0G534980
1	EVM0001309	21	evm.model.fragScaff_scaffold_510.123	1	PQ0G534990
1	EVM0037849	21	evm.model.fragScaff_scaffold_510.121	1	PQ0G535000
.	.	21	evm.model.fragScaff_scaffold_510.119	1	PQ0G535020
1	EVM0065128	21	evm.model.fragScaff_scaffold_510.120	1	PQ0G535010
.	.	21	evm.model.fragScaff_scaffold_510.117	.	.
1	EVM0035599	21	evm.model.fragScaff_scaffold_510.118	1	PQ0G535030
.	.	21	evm.model.fragScaff_scaffold_510.115	.	.
1	EVM0035762	21	evm.model.fragScaff_scaffold_510.116	1	PQ0G535040
.	.	.	.	1	PQ0G535050
1	EVM0012491	21	evm.model.fragScaff_scaffold_510.114	1	PQ0G535060
.	.	.	.	1	PQ0G535070
1	EVM0030636	21	evm.model.fragScaff_scaffold_510.113	1	PQ0G535080
.	.	21	evm.model.fragScaff_scaffold_510.110	.	.
1	EVM0045698	21	evm.model.fragScaff_scaffold_510.112	1	PQ0G535090
1	EVM0019566	21	evm.model.fragScaff_scaffold_510.109	1	PQ0G535100
.	.	.	.	1	PQ0G535110
.	.	.	.	1	PQ0G328010
.	.	.	.	1	PQ0G328020
1	EVM0057345	.	.	1	PQ0G328030
1	EVM0064567	21	evm.model.fragScaff_scaffold_510.108	.	.
1	EVM0061194	21	evm.model.fragScaff_scaffold_510.107	1	PQ0G328040
1	EVM0006538	21	evm.model.fragScaff_scaffold_510.105_evm.model.fragScaff_scaffold_510.106	1	PQ0G328050
1	EVM0041044	21	evm.model.fragScaff_scaffold_510.104	1	PQ0G328060
1	EVM0065828	21	evm.model.fragScaff_scaffold_510.103	1	PQ0G328070
1	EVM0012112	21	evm.model.fragScaff_scaffold_510.102	1	PQ0G328080
1	EVM0033120	21	evm.model.fragScaff_scaffold_510.101	1	PQ0G328090
1	EVM0027323	21	evm.model.fragScaff_scaffold_510.100	1	PQ0G328100
1	EVM0004434	21	evm.model.fragScaff_scaffold_510.99	1	PQ0G328110
1	EVM0052465	21	evm.model.fragScaff_scaffold_510.98	1	PQ0G328120
1	EVM0061470	.	.	1	PQ0G328130
1	EVM0033377	21	evm.model.fragScaff_scaffold_510.97	1	PQ0G328140
1	EVM0038022	21	evm.model.fragScaff_scaffold_510.96	1	PQ0G328150
1	EVM0059360	21	evm.model.fragScaff_scaffold_510.95	1	PQ0G328160
1	EVM0031377	21	evm.model.fragScaff_scaffold_510.94	1	PQ0G328170
1	EVM0056301	21	evm.model.fragScaff_scaffold_510.93	1	PQ0G328180
1	EVM0035145	21	evm.model.fragScaff_scaffold_510.92	1	PQ0G328190
.	.	21	evm.model.fragScaff_scaffold_510.90	1	PQ0G328210
1	EVM0040012	21	evm.model.fragScaff_scaffold_510.91	1	PQ0G328200
1	EVM0046772	21	evm.model.fragScaff_scaffold_510.89	1	PQ0G328220
1	EVM0042658	21	evm.model.fragScaff_scaffold_510.88	1	PQ0G328230
1	EVM0003848	21	evm.model.fragScaff_scaffold_510.87	1	PQ0G328240
.	.	21	evm.model.fragScaff_scaffold_510.84	1	PQ0G328260
1	EVM0063639	21	evm.model.fragScaff_scaffold_510.86	1	PQ0G328250
.	.	21	evm.model.fragScaff_scaffold_510.82	.	.
1	EVM0061550	21	evm.model.fragScaff_scaffold_510.83	1	PQ0G328270
1	EVM0055828	21	evm.model.fragScaff_scaffold_510.81	1	PQ0G328280
.	.	21	evm.model.fragScaff_scaffold_510.79	1	PQ0G328300
1	EVM0037600	21	evm.model.fragScaff_scaffold_510.80	1	PQ0G328290
1	EVM0050463	21	evm.model.fragScaff_scaffold_510.78	1	PQ0G328310
1	EVM0040858	21	evm.model.fragScaff_scaffold_510.77	1	PQ0G328320
.	.	.	.	1	PQ0G328330
1	EVM0042536	21	evm.model.fragScaff_scaffold_510.75_evm.model.fragScaff_scaffold_510.76	1	PQ0G328340
1	EVM0018912	21	evm.model.fragScaff_scaffold_510.74	1	PQ0G328350
1	EVM0039683	21	evm.model.fragScaff_scaffold_510.73	1	PQ0G328360
1	EVM0033141	21	evm.model.fragScaff_scaffold_510.72	1	PQ0G328370
1	EVM0040025	21	evm.model.fragScaff_scaffold_510.71	1	PQ0G353900
1	EVM0016066	21	evm.model.fragScaff_scaffold_510.70	1	PQ0G353910
.	.	21	evm.model.fragScaff_scaffold_510.37	.	.
.	.	21	evm.model.fragScaff_scaffold_510.39	.	.
.	.	21	evm.model.fragScaff_scaffold_510.40	.	.
.	.	21	evm.model.fragScaff_scaffold_510.41	.	.
.	.	21	evm.model.fragScaff_scaffold_510.42	.	.
.	.	21	evm.model.fragScaff_scaffold_510.43	.	.
.	.	21	evm.model.fragScaff_scaffold_510.44	.	.
.	.	21	evm.model.fragScaff_scaffold_510.45	.	.
.	.	21	evm.model.fragScaff_scaffold_510.46	.	.
.	.	21	evm.model.fragScaff_scaffold_510.47	.	.
.	.	21	evm.model.fragScaff_scaffold_510.48	.	.
.	.	21	evm.model.fragScaff_scaffold_510.49	.	.
.	.	21	evm.model.fragScaff_scaffold_510.50	.	.
.	.	21	evm.model.fragScaff_scaffold_510.51	.	.
.	.	21	evm.model.fragScaff_scaffold_510.52	.	.
.	.	21	evm.model.fragScaff_scaffold_510.53	.	.
.	.	21	evm.model.fragScaff_scaffold_510.54	.	.
.	.	21	evm.model.fragScaff_scaffold_510.55	.	.
.	.	21	evm.model.fragScaff_scaffold_510.56	.	.
.	.	21	evm.model.fragScaff_scaffold_510.57	.	.
.	.	21	evm.model.fragScaff_scaffold_510.58	.	.
.	.	21	evm.model.fragScaff_scaffold_510.59	.	.
.	.	21	evm.model.fragScaff_scaffold_510.60	.	.
.	.	21	evm.model.fragScaff_scaffold_510.62	.	.
.	.	21	evm.model.fragScaff_scaffold_510.63	.	.
.	.	21	evm.model.fragScaff_scaffold_510.64	.	.
.	.	21	evm.model.fragScaff_scaffold_510.65	.	.
.	.	21	evm.model.fragScaff_scaffold_510.66	.	.
.	.	21	evm.model.fragScaff_scaffold_510.67	.	.
.	.	21	evm.model.fragScaff_scaffold_510.68	.	.
1	EVM0026854	21	evm.model.fragScaff_scaffold_510.69	1	PQ0G353920
1	EVM0044955	21	evm.model.original_scaffold_3012.396	1	PQ0G353930
.	.	21	evm.model.fragScaff_scaffold_510.1	.	.
.	.	21	evm.model.fragScaff_scaffold_510.2	.	.
.	.	21	evm.model.fragScaff_scaffold_510.3	.	.
.	.	21	evm.model.fragScaff_scaffold_510.4	.	.
.	.	21	evm.model.fragScaff_scaffold_510.5	.	.
.	.	21	evm.model.fragScaff_scaffold_510.7	.	.
.	.	21	evm.model.fragScaff_scaffold_510.8	.	.
.	.	21	evm.model.fragScaff_scaffold_510.10_evm.model.fragScaff_scaffold_510.9	.	.
.	.	21	evm.model.fragScaff_scaffold_510.11	.	.
.	.	21	evm.model.fragScaff_scaffold_510.12	.	.
.	.	21	evm.model.fragScaff_scaffold_510.13	.	.
.	.	21	evm.model.fragScaff_scaffold_510.14	.	.
.	.	21	evm.model.fragScaff_scaffold_510.15	.	.
.	.	21	evm.model.fragScaff_scaffold_510.16	.	.
.	.	21	evm.model.fragScaff_scaffold_510.18	.	.
.	.	21	evm.model.fragScaff_scaffold_510.19	.	.
.	.	21	evm.model.fragScaff_scaffold_510.20	.	.
.	.	21	evm.model.fragScaff_scaffold_510.21	.	.
.	.	21	evm.model.fragScaff_scaffold_510.22	.	.
.	.	21	evm.model.fragScaff_scaffold_510.23	.	.
.	.	21	evm.model.fragScaff_scaffold_510.24	.	.
.	.	21	evm.model.fragScaff_scaffold_510.25	.	.
.	.	21	evm.model.fragScaff_scaffold_510.26	.	.
.	.	21	evm.model.fragScaff_scaffold_510.27	.	.
.	.	21	evm.model.original_scaffold_3012.394	.	.
1	EVM0043744	21	evm.model.original_scaffold_3012.395	1	PQ0G353940
1	EVM0013279	21	evm.model.original_scaffold_3012.393	1	PQ0G353950
1	EVM0049292	21	evm.model.original_scaffold_3012.392	1	PQ0G353960
1	EVM0020445	21	evm.model.original_scaffold_3012.391	1	PQ0G353970
.	.	21	evm.model.original_scaffold_3012.387	.	.
.	.	21	evm.model.original_scaffold_3012.388	.	.
.	.	21	evm.model.original_scaffold_3012.389	.	.
1	EVM0065213	21	evm.model.original_scaffold_3012.390	1	PQ0G353980
1	EVM0025088	21	evm.model.original_scaffold_3012.386	.	.
1	EVM0021102	21	evm.model.original_scaffold_3012.385	.	.
1	EVM0012256	21	evm.model.original_scaffold_3012.384	.	.
1	EVM0000476	21	evm.model.original_scaffold_3012.383	.	.
1	EVM0061916	21	evm.model.original_scaffold_3012.382	.	.
1	EVM0030743	21	evm.model.original_scaffold_3012.381	.	.
1	EVM0052115	21	evm.model.original_scaffold_3012.380	.	.
1	EVM0048461	.	.	.	.
1	EVM0038221	21	evm.model.original_scaffold_3012.379	.	.
.	.	21	evm.model.original_scaffold_3012.377	.	.
1	EVM0055824	21	evm.model.original_scaffold_3012.378	.	.
.	.	21	evm.model.original_scaffold_3012.375	.	.
1	EVM0005142	21	evm.model.original_scaffold_3012.376	.	.
.	.	21	evm.model.original_scaffold_3012.372	.	.
.	.	21	evm.model.original_scaffold_3012.373	.	.
1	EVM0063262	21	evm.model.original_scaffold_3012.374	.	.
1	EVM0013587	21	evm.model.original_scaffold_3012.371	.	.
.	.	21	evm.model.original_scaffold_3012.369	.	.
1	EVM0007393	21	evm.model.original_scaffold_3012.370	.	.
1	EVM0019960	21	evm.model.original_scaffold_3012.368	.	.
1	EVM0036338	21	evm.model.original_scaffold_3012.367	.	.
.	.	21	evm.model.original_scaffold_3012.365	.	.
1	EVM0025631	21	evm.model.original_scaffold_3012.366	.	.
1	EVM0049353	21	evm.model.original_scaffold_3012.364	.	.
.	.	21	evm.model.original_scaffold_3012.362	.	.
1	EVM0002098	21	evm.model.original_scaffold_3012.363	1	PQ0G350540
.	.	.	.	1	PQ0G350530
.	.	21	evm.model.fragScaff_scaffold_510.29	.	.
.	.	21	evm.model.fragScaff_scaffold_510.30	1	PQ0G350460
.	.	21	evm.model.fragScaff_scaffold_510.31	.	.
.	.	21	evm.model.fragScaff_scaffold_510.32	.	.
.	.	21	evm.model.fragScaff_scaffold_510.33	.	.
.	.	21	evm.model.fragScaff_scaffold_510.35	.	.
1	EVM0007180	21	evm.model.fragScaff_scaffold_510.36	1	PQ0G350520
1	EVM0001207	.	.	.	.
1	EVM0032188	21	evm.model.original_scaffold_3012.360	1	PQ0G350510
1	EVM0037525	21	evm.model.original_scaffold_3012.359	1	PQ0G350500
.	.	.	.	1	PQ0G350490
1	EVM0030045	21	evm.model.original_scaffold_3012.358	1	PQ0G350480
1	EVM0017715	21	evm.model.original_scaffold_3012.357	1	PQ0G350470
.	.	21	evm.model.original_scaffold_3012.355	.	.
1	EVM0025700	21	evm.model.original_scaffold_3012.356	1	PQ0G350450
1	EVM0010615	21	evm.model.fragScaff_scaffold_510.28	1	PQ0G350440
1	EVM0026192	21	evm.model.original_scaffold_3012.354	1	PQ0G350430
1	EVM0065315	21	evm.model.original_scaffold_3012.352	1	PQ0G350420
1	EVM0010183	21	evm.model.original_scaffold_3012.351	1	PQ0G350410
1	EVM0042498	21	evm.model.original_scaffold_3012.350	1	PQ0G350400
.	.	21	evm.model.original_scaffold_3012.348	.	.
1	EVM0013334	21	evm.model.original_scaffold_3012.349	.	.
1	EVM0024781	21	evm.model.original_scaffold_3012.347	1	PQ0G350390
1	EVM0011914	21	evm.model.original_scaffold_3012.346	1	PQ0G350380
.	.	21	evm.model.original_scaffold_3012.344	.	.
1	EVM0045334	21	evm.model.original_scaffold_3012.345	1	PQ0G350370
1	EVM0064217	21	evm.model.original_scaffold_3012.343	1	PQ0G350360
1	EVM0048358	21	evm.model.original_scaffold_3012.342	1	PQ0G350350
1	EVM0025785	21	evm.model.original_scaffold_3012.341	1	PQ0G350340
1	EVM0009151	21	evm.model.original_scaffold_3012.340	1	PQ0G350330
.	.	21	evm.model.original_scaffold_3012.336	.	.
1	EVM0036949	21	evm.model.original_scaffold_3012.338	1	PQ0G350320
1	EVM0019867	21	evm.model.original_scaffold_3012.337	1	PQ0G350310
1	EVM0051855	21	evm.model.original_scaffold_3012.335	.	.
1	EVM0061606	21	evm.model.original_scaffold_3012.334	.	.
.	.	21	evm.model.original_scaffold_3012.330	.	.
.	.	21	evm.model.original_scaffold_3012.331	.	.
.	.	21	evm.model.original_scaffold_3012.332	.	.
1	EVM0028568	21	evm.model.original_scaffold_3012.333	.	.
1	EVM0012845	21	evm.model.original_scaffold_3012.329	.	.
1	EVM0053758	21	evm.model.original_scaffold_3012.328	1	PQ0G015870
.	.	21	evm.model.original_scaffold_3012.324	.	.
.	.	21	evm.model.original_scaffold_3012.325	.	.
.	.	21	evm.model.original_scaffold_3012.326	.	.
1	EVM0062291	21	evm.model.original_scaffold_3012.327	1	PQ0G015880
1	EVM0015628	21	evm.model.original_scaffold_3012.323	1	PQ0G015890
.	.	.	.	1	PQ0G015900
.	.	.	.	1	PQ0G015910
.	.	21	evm.model.original_scaffold_3012.320	.	.
.	.	21	evm.model.original_scaffold_3012.321	.	.
1	EVM0013960	21	evm.model.original_scaffold_3012.322	1	PQ0G015920
.	.	.	.	1	PQ0G015930
1	EVM0055181	21	evm.model.original_scaffold_3012.319	1	PQ0G015940
1	EVM0055288	21	evm.model.original_scaffold_3012.318	1	PQ0G015950
1	EVM0042572	21	evm.model.original_scaffold_3012.317	1	PQ0G015960
.	.	21	evm.model.original_scaffold_3012.315	.	.
1	EVM0023049	21	evm.model.original_scaffold_3012.316	1	PQ0G015970
1	EVM0007925	21	evm.model.original_scaffold_3012.314	1	PQ0G015980
1	EVM0013623	21	evm.model.original_scaffold_3012.313	1	PQ0G015990
1	EVM0051324	.	.	.	.
1	EVM0021616	.	.	.	.
1	EVM0053798	21	evm.model.original_scaffold_3012.311	.	.
1	EVM0064558	21	evm.model.original_scaffold_3012.310	1	PQ0G016000
1	EVM0061623	21	evm.model.original_scaffold_3012.308_evm.model.original_scaffold_3012.309	1	PQ0G016010
.	.	21	evm.model.original_scaffold_3012.306	.	.
1	EVM0029416	21	evm.model.original_scaffold_3012.307	1	PQ0G016020
1	EVM0005540	21	evm.model.original_scaffold_3012.305	1	PQ0G016030
.	.	.	.	1	PQ0G016040
1	EVM0018092	21	evm.model.original_scaffold_3012.304	1	PQ0G016050
.	.	21	evm.model.original_scaffold_3012.302	.	.
1	EVM0033921	21	evm.model.original_scaffold_3012.303	1	PQ0G016060
1	EVM0033318	21	evm.model.original_scaffold_3012.301	1	PQ0G016070
1	EVM0039639	21	evm.model.original_scaffold_3012.300	1	PQ0G016080
1	EVM0050633	21	evm.model.original_scaffold_3012.298	1	PQ0G016090
1	EVM0061618	21	evm.model.original_scaffold_3012.297	1	PQ0G016100
1	EVM0041762	21	evm.model.original_scaffold_3012.296	1	PQ0G016110
.	.	21	evm.model.original_scaffold_3012.294	.	.
1	EVM0047661	21	evm.model.original_scaffold_3012.295	1	PQ0G016120
1	EVM0000484	21	evm.model.original_scaffold_3012.293	1	PQ0G453420
1	EVM0053513	21	evm.model.original_scaffold_3012.292	1	PQ0G453410
1	EVM0057688	21	evm.model.original_scaffold_3012.291	1	PQ0G453400
1	EVM0001332	21	evm.model.original_scaffold_3012.290	1	PQ0G453390
1	EVM0045078	21	evm.model.original_scaffold_3012.289	1	PQ0G453380
.	.	.	.	1	PQ0G453370
1	EVM0022038	21	evm.model.original_scaffold_3012.288	1	PQ0G453360
.	.	21	evm.model.original_scaffold_3012.286	.	.
1	EVM0036959	21	evm.model.original_scaffold_3012.287	1	PQ0G453350
1	EVM0042233	21	evm.model.original_scaffold_3012.285	1	PQ0G453340
.	.	21	evm.model.original_scaffold_3012.282	.	.
.	.	21	evm.model.original_scaffold_3012.283	.	.
1	EVM0050741	21	evm.model.original_scaffold_3012.284	1	PQ0G453330
1	EVM0024948	21	evm.model.original_scaffold_3012.280	1	PQ0G453320
1	EVM0004593	21	evm.model.original_scaffold_3012.279	1	PQ0G453310
.	.	21	evm.model.original_scaffold_3012.277	.	.
1	EVM0047146	21	evm.model.original_scaffold_3012.278	1	PQ0G453300
1	EVM0003006	21	evm.model.original_scaffold_3012.276	1	PQ0G453290
1	EVM0005374	21	evm.model.original_scaffold_3012.275	1	PQ0G453280
.	.	21	evm.model.original_scaffold_3012.273	.	.
1	EVM0031493	21	evm.model.original_scaffold_3012.274	1	PQ0G442410
.	.	21	evm.model.original_scaffold_3012.268	.	.
.	.	21	evm.model.original_scaffold_3012.269	.	.
.	.	21	evm.model.original_scaffold_3012.271	.	.
1	EVM0000548	21	evm.model.original_scaffold_3012.272	1	PQ0G442420
.	.	.	.	1	PQ0G442430
1	EVM0057242	.	.	.	.
1	EVM0056813	21	evm.model.original_scaffold_3012.264	1	PQ0G442440
1	EVM0018652	21	evm.model.original_scaffold_3012.263	1	PQ0G442450
.	.	.	.	1	PQ0G442460
1	EVM0057648	21	evm.model.original_scaffold_3012.262	1	PQ0G442470
1	EVM0062981	21	evm.model.original_scaffold_3012.261	1	PQ0G442480
.	.	21	evm.model.original_scaffold_3012.259	.	.
1	EVM0047744	21	evm.model.original_scaffold_3012.260	1	PQ0G442490
1	EVM0017423	21	evm.model.original_scaffold_3012.258	1	PQ0G442500
1	EVM0058292	21	evm.model.original_scaffold_3012.257	1	PQ0G442510
1	EVM0017081	21	evm.model.original_scaffold_3012.256	1	PQ0G442520
1	EVM0063632	21	evm.model.original_scaffold_3012.255	1	PQ0G442530
.	.	.	.	1	PQ0G608020
1	EVM0056300	21	evm.model.original_scaffold_3012.253	.	.
1	EVM0024478	21	evm.model.original_scaffold_3012.252	.	.
1	EVM0020833	.	.	.	.
1	EVM0023511	.	.	.	.
1	EVM0003587	.	.	.	.
1	EVM0053719	21	evm.model.original_scaffold_3012.251	.	.
1	EVM0003638	21	evm.model.original_scaffold_3012.250	.	.
.	.	21	evm.model.original_scaffold_3012.248	.	.
1	EVM0058715	21	evm.model.original_scaffold_3012.249	.	.
1	EVM0022183	21	evm.model.original_scaffold_3012.247	.	.
.	.	21	evm.model.original_scaffold_3012.245	.	.
1	EVM0045717	21	evm.model.original_scaffold_3012.246	.	.
1	EVM0020944	21	evm.model.original_scaffold_3012.244	1	PQ0G608010
1	EVM0052528	21	evm.model.original_scaffold_3012.243	1	PQ0G608000
1	EVM0033742	21	evm.model.original_scaffold_3012.242	1	PQ0G607990
1	EVM0065052	21	evm.model.original_scaffold_3012.241	1	PQ0G607980
1	EVM0054135	21	evm.model.original_scaffold_3012.240	1	PQ0G607970
.	.	.	.	1	PQ0G607960
1	EVM0056372	21	evm.model.original_scaffold_3012.238	1	PQ0G607950
1	EVM0038237	21	evm.model.original_scaffold_3012.237	.	.
1	EVM0038422	21	evm.model.original_scaffold_3012.236	1	PQ0G607940
1	EVM0064779	21	evm.model.original_scaffold_3012.235	1	PQ0G607930
1	EVM0063936	.	.	.	.
1	EVM0033099	21	evm.model.original_scaffold_3012.233	1	PQ0G607920
.	.	21	evm.model.original_scaffold_3012.231	.	.
1	EVM0008182	21	evm.model.original_scaffold_3012.232	1	PQ0G607910
1	EVM0029198	.	.	1	PQ0G607900
1	EVM0039224	21	evm.model.original_scaffold_3012.230	1	PQ0G607890
1	EVM0011146	.	.	.	.
1	EVM0050964	21	evm.model.original_scaffold_3012.229	1	PQ0G607880
1	EVM0011837	21	evm.model.original_scaffold_3012.228	1	PQ0G607870
1	EVM0044223	21	evm.model.original_scaffold_3012.226	1	PQ0G607860
1	EVM0036934	21	evm.model.original_scaffold_3012.225	1	PQ0G607850
.	.	21	evm.model.original_scaffold_3012.223	.	.
1	EVM0056146	21	evm.model.original_scaffold_3012.224	1	PQ0G607840
1	EVM0063981	21	evm.model.original_scaffold_3012.222	1	PQ0G607830
1	EVM0036585	21	evm.model.original_scaffold_3012.221	1	PQ0G607820
.	.	.	.	1	PQ0G607810
1	EVM0059388	21	evm.model.original_scaffold_3012.220	1	PQ0G607800
.	.	.	.	1	PQ0G607790
1	EVM0009446	21	evm.model.original_scaffold_3012.219	1	PQ0G607780
.	.	21	evm.model.original_scaffold_3012.216	.	.
1	EVM0060947	21	evm.model.original_scaffold_3012.217	1	PQ0G607770
1	EVM0021034	21	evm.model.original_scaffold_3012.215	1	PQ0G607760
1	EVM0065869	21	evm.model.original_scaffold_3012.214	1	PQ0G607750
1	EVM0034083	21	evm.model.original_scaffold_3012.213	1	PQ0G607740
1	EVM0036560	21	evm.model.original_scaffold_3012.211	1	PQ0G467320
1	EVM0022835	21	evm.model.original_scaffold_3012.210	1	PQ0G467330
.	.	21	evm.model.original_scaffold_3012.208	.	.
1	EVM0042412	21	evm.model.original_scaffold_3012.209	1	PQ0G467340
1	EVM0044735	21	evm.model.original_scaffold_3012.207	1	PQ0G467350
.	.	.	.	1	PQ0G467360
1	EVM0033388	21	evm.model.original_scaffold_3012.206	1	PQ0G467370
1	EVM0025705	21	evm.model.original_scaffold_3012.205	1	PQ0G467380
.	.	21	evm.model.original_scaffold_3012.203	.	.
1	EVM0030804	21	evm.model.original_scaffold_3012.204	1	PQ0G467390
.	.	.	.	1	PQ0G467400
.	.	.	.	1	PQ0G467410
1	EVM0063292	21	evm.model.original_scaffold_3012.202	1	PQ0G467420
.	.	21	evm.model.original_scaffold_3012.199	.	.
1	EVM0059448	21	evm.model.original_scaffold_3012.201	1	PQ0G467430
.	.	21	evm.model.original_scaffold_3012.197	.	.
1	EVM0019060	21	evm.model.original_scaffold_3012.198	1	PQ0G467440
1	EVM0054284	21	evm.model.original_scaffold_3012.196	1	PQ0G467450
1	EVM0056147	21	evm.model.original_scaffold_3012.195	1	PQ0G467460
1	EVM0063367	21	evm.model.original_scaffold_3012.193	1	PQ0G467470
1	EVM0030596	21	evm.model.original_scaffold_3012.192	1	PQ0G467480
1	EVM0049514	.	.	.	.
.	.	21	evm.model.original_scaffold_3012.190	.	.
1	EVM0061914	21	evm.model.original_scaffold_3012.191	1	PQ0G467490
1	EVM0017011	21	evm.model.original_scaffold_3012.189	1	PQ0G467500
1	EVM0048374	21	evm.model.original_scaffold_3012.188	1	PQ0G467510
1	EVM0026674	21	evm.model.original_scaffold_3012.187	1	PQ0G292880
1	EVM0004784	.	.	1	PQ0G292890
.	.	.	.	1	PQ0G292900
1	EVM0047026	21	evm.model.original_scaffold_3012.186	1	PQ0G292910
1	EVM0032479	.	.	1	PQ0G292920
.	.	21	evm.model.original_scaffold_3012.148	.	.
1	EVM0052642	21	evm.model.original_scaffold_3012.149	1	PQ0G293220
.	.	.	.	1	PQ0G293230
1	EVM0036451	.	.	1	PQ0G293210
1	EVM0031884	.	.	.	.
1	EVM0042699	21	evm.model.original_scaffold_3012.150	1	PQ0G293200
.	.	21	evm.model.original_scaffold_3012.151	.	.
1	EVM0028384	21	evm.model.original_scaffold_3012.152	1	PQ0G293190
.	.	21	evm.model.original_scaffold_3012.153	.	.
1	EVM0060768	21	evm.model.original_scaffold_3012.154	1	PQ0G293180
1	EVM0011218	21	evm.model.original_scaffold_3012.155	1	PQ0G293170
.	.	21	evm.model.original_scaffold_3012.156	.	.
1	EVM0027012	21	evm.model.original_scaffold_3012.157	1	PQ0G293160
1	EVM0016290	21	evm.model.original_scaffold_3012.158	1	PQ0G293150
1	EVM0002950	21	evm.model.original_scaffold_3012.159	1	PQ0G293140
1	EVM0008923	21	evm.model.original_scaffold_3012.160	1	PQ0G293130
.	.	21	evm.model.original_scaffold_3012.161	.	.
1	EVM0046026	21	evm.model.original_scaffold_3012.162	1	PQ0G293120
1	EVM0061555	21	evm.model.original_scaffold_3012.163	1	PQ0G293110
1	EVM0019032	.	.	.	.
1	EVM0046190	21	evm.model.original_scaffold_3012.165	1	PQ0G293090
1	EVM0002174	.	.	1	PQ0G293080
1	EVM0009802	21	evm.model.original_scaffold_3012.185	1	PQ0G292930
1	EVM0007185	.	.	.	.
.	.	21	evm.model.original_scaffold_3012.180	.	.
.	.	21	evm.model.original_scaffold_3012.181	.	.
.	.	21	evm.model.original_scaffold_3012.182	.	.
.	.	21	evm.model.original_scaffold_3012.183	.	.
1	EVM0013941	21	evm.model.original_scaffold_3012.184	1	PQ0G292940
.	.	.	.	1	PQ0G292950
1	EVM0044723	21	evm.model.original_scaffold_3012.179	1	PQ0G292960
.	.	.	.	1	PQ0G292970
1	EVM0060253	21	evm.model.original_scaffold_3012.178	1	PQ0G292980
.	.	21	evm.model.original_scaffold_3012.176	.	.
1	EVM0006600	21	evm.model.original_scaffold_3012.177	1	PQ0G292990
1	EVM0027201	21	evm.model.original_scaffold_3012.175	1	PQ0G293000
1	EVM0045452	21	evm.model.original_scaffold_3012.174	1	PQ0G293010
1	EVM0058797	21	evm.model.original_scaffold_3012.173	1	PQ0G293020
1	EVM0001292	21	evm.model.original_scaffold_3012.171_evm.model.original_scaffold_3012.172	1	PQ0G293030
1	EVM0057400	21	evm.model.original_scaffold_3012.170	1	PQ0G293040
1	EVM0027430	21	evm.model.original_scaffold_3012.169	1	PQ0G293050
1	EVM0021010	21	evm.model.original_scaffold_3012.168	1	PQ0G293060
1	EVM0041857	21	evm.model.original_scaffold_3012.167	1	PQ0G293070
1	EVM0004296	21	evm.model.original_scaffold_3012.166	.	.
1	EVM0063508	.	.	.	.
1	EVM0044660	21	evm.model.original_scaffold_3012.164	1	PQ0G293100
1	EVM0053578	.	.	.	.
1	EVM0035960	.	.	.	.
1	EVM0061509	21	evm.model.original_scaffold_3012.147	1	PQ0G293240
1	EVM0050947	.	.	1	PQ0G293250
1	EVM0040961	21	evm.model.original_scaffold_3012.146	1	PQ0G293260
1	EVM0046617	21	evm.model.original_scaffold_3012.145	1	PQ0G293270
1	EVM0054635	21	evm.model.original_scaffold_3012.144	1	PQ0G293280
1	EVM0028050	.	.	.	.
1	EVM0056820	21	evm.model.original_scaffold_3012.143	.	.
1	EVM0046034	21	evm.model.original_scaffold_3012.142	.	.
1	EVM0026435	21	evm.model.original_scaffold_3012.141	.	.
1	EVM0054576	21	evm.model.original_scaffold_3012.140	.	.
1	EVM0015058	21	evm.model.original_scaffold_3012.139	.	.
.	.	21	evm.model.original_scaffold_3012.137	.	.
1	EVM0030994	21	evm.model.original_scaffold_3012.138	.	.
1	EVM0043528	21	evm.model.original_scaffold_3012.136	.	.
1	EVM0060159	21	evm.model.original_scaffold_3012.135	.	.
1	EVM0014246	.	.	.	.
1	EVM0007977	.	.	.	.
1	EVM0028976	21	evm.model.original_scaffold_3012.134	.	.
1	EVM0043985	21	evm.model.original_scaffold_3012.133	1	PQ0G242470
1	EVM0047862	21	evm.model.original_scaffold_3012.132	1	PQ0G242480
1	EVM0057249	21	evm.model.original_scaffold_3012.131	1	PQ0G242490
1	EVM0013344	21	evm.model.original_scaffold_3012.130	1	PQ0G242500
1	EVM0042147	21	evm.model.original_scaffold_3012.129	1	PQ0G242510
1	EVM0035953	21	evm.model.original_scaffold_3012.128	1	PQ0G242520
1	EVM0051124	.	.	1	PQ0G242530
1	EVM0022442	21	evm.model.original_scaffold_3012.127	1	PQ0G242540
.	.	.	.	1	PQ0G242550
1	EVM0036140	21	evm.model.original_scaffold_3012.126	1	PQ0G242560
1	EVM0041412	21	evm.model.original_scaffold_3012.125	1	PQ0G242570
.	.	.	.	1	PQ0G242580
.	.	21	evm.model.original_scaffold_3012.122	.	.
.	.	21	evm.model.original_scaffold_3012.123	.	.
1	EVM0047563	21	evm.model.original_scaffold_3012.124	.	.
.	.	21	evm.model.original_scaffold_3012.120	.	.
1	EVM0034191	21	evm.model.original_scaffold_3012.121	1	PQ0G242590
.	.	21	evm.model.original_scaffold_3012.118	.	.
1	EVM0015913	21	evm.model.original_scaffold_3012.119	1	PQ0G242600
.	.	.	.	1	PQ0G242610
1	EVM0008269	.	.	1	PQ0G242620
.	.	21	evm.model.original_scaffold_3012.116	.	.
1	EVM0035420	21	evm.model.original_scaffold_3012.117	1	PQ0G242630
.	.	21	evm.model.original_scaffold_3012.114	.	.
1	EVM0016153	21	evm.model.original_scaffold_3012.115	1	PQ0G242640
.	.	.	.	1	PQ0G242650
.	.	21	evm.model.original_scaffold_3012.111	.	.
1	EVM0021299	21	evm.model.original_scaffold_3012.112	.	.
1	EVM0031524	21	evm.model.original_scaffold_3012.110	.	.
1	EVM0063944	21	evm.model.original_scaffold_3012.109	.	.
1	EVM0055498	21	evm.model.original_scaffold_3012.108	.	.
1	EVM0053919	21	evm.model.original_scaffold_3012.107	.	.
1	EVM0063166	21	evm.model.original_scaffold_3012.106	.	.
1	EVM0040551	21	evm.model.original_scaffold_3012.105	.	.
1	EVM0062262	21	evm.model.original_scaffold_3012.104	1	PQ0G410190
1	EVM0040073	21	evm.model.original_scaffold_3012.103	1	PQ0G410180
1	EVM0039822	21	evm.model.original_scaffold_3012.102	1	PQ0G410170
1	EVM0028034	.	.	1	PQ0G410160
.	.	.	.	1	PQ0G410150
1	EVM0008957	.	.	.	.
1	EVM0046496	21	evm.model.original_scaffold_3012.101	.	.
1	EVM0046288	21	evm.model.original_scaffold_3012.100	.	.
1	EVM0025394	21	evm.model.original_scaffold_3012.98_evm.model.original_scaffold_3012.99	.	.
1	EVM0025417	.	.	.	.
1	EVM0021647	21	evm.model.original_scaffold_3012.97	.	.
1	EVM0046479	21	evm.model.original_scaffold_3012.96	.	.
1	EVM0001554	21	evm.model.original_scaffold_3012.95	.	.
1	EVM0014562	21	evm.model.original_scaffold_3012.94	.	.
.	.	21	evm.model.original_scaffold_3012.91	.	.
1	EVM0003151	21	evm.model.original_scaffold_3012.93	.	.
1	EVM0052804	21	evm.model.original_scaffold_3012.90	.	.
1	EVM0020276	.	.	1	PQ0G509110
1	EVM0036125	.	.	1	PQ0G509120
1	EVM0058287	21	evm.model.original_scaffold_3012.88	1	PQ0G509130
1	EVM0007524	21	evm.model.original_scaffold_3012.87	1	PQ0G509140
1	EVM0052433	21	evm.model.original_scaffold_3012.86	1	PQ0G509150
1	EVM0064687	21	evm.model.original_scaffold_3012.85	1	PQ0G509160
.	.	21	evm.model.original_scaffold_3012.83	.	.
1	EVM0057870	21	evm.model.original_scaffold_3012.84	1	PQ0G509170
1	EVM0005089	21	evm.model.original_scaffold_3012.82	.	.
1	EVM0002341	21	evm.model.original_scaffold_3012.80	.	.
1	EVM0009949	21	evm.model.original_scaffold_3012.79	.	.
1	EVM0020645	21	evm.model.original_scaffold_3012.78	.	.
1	EVM0060005	21	evm.model.original_scaffold_3012.76	.	.
1	EVM0019492	.	.	.	.
.	.	21	evm.model.original_scaffold_3012.71	.	.
1	EVM0035418	21	evm.model.original_scaffold_3012.73	.	.
1	EVM0040076	21	evm.model.original_scaffold_3012.72	.	.
1	EVM0063864	21	evm.model.original_scaffold_3012.69	.	.
1	EVM0022829	.	.	.	.
1	EVM0033493	.	.	.	.
1	EVM0016750	.	.	.	.
.	.	21	evm.model.original_scaffold_3012.66	.	.
1	EVM0058330	21	evm.model.original_scaffold_3012.67	.	.
1	EVM0022461	.	.	.	.
1	EVM0045238	21	evm.model.original_scaffold_3012.65	.	.
.	.	21	evm.model.original_scaffold_3012.63	.	.
1	EVM0057788	21	evm.model.original_scaffold_3012.64	1	PQ0G384310
.	.	.	.	1	PQ0G384300
1	EVM0049790	.	.	.	.
1	EVM0024739	.	.	1	PQ0G384290
1	EVM0033222	.	.	.	.
.	.	21	evm.model.original_scaffold_3012.60	.	.
1	EVM0046123	21	evm.model.original_scaffold_3012.61	1	PQ0G384280
.	.	21	evm.model.original_scaffold_3012.58	.	.
1	EVM0022565	21	evm.model.original_scaffold_3012.59	1	PQ0G384270
1	EVM0052838	21	evm.model.original_scaffold_3012.57	1	PQ0G384260
.	.	21	evm.model.original_scaffold_3012.55	.	.
1	EVM0046903	21	evm.model.original_scaffold_3012.56	1	PQ0G384250
.	.	21	evm.model.original_scaffold_3012.52	.	.
1	EVM0049619	21	evm.model.original_scaffold_3012.53	1	PQ0G384240
.	.	21	evm.model.original_scaffold_3012.50	.	.
1	EVM0024516	21	evm.model.original_scaffold_3012.51	1	PQ0G087190
1	EVM0025156	21	evm.model.original_scaffold_3012.49	1	PQ0G087200
1	EVM0039998	21	evm.model.original_scaffold_3012.48	1	PQ0G087210
1	EVM0050311	21	evm.model.original_scaffold_3012.47	1	PQ0G087220
1	EVM0012052	21	evm.model.original_scaffold_3012.46	1	PQ0G087230
1	EVM0063259	21	evm.model.original_scaffold_3012.45	1	PQ0G087240
1	EVM0013003	21	evm.model.original_scaffold_3012.44	1	PQ0G087250
.	.	21	evm.model.original_scaffold_3012.41	.	.
.	.	21	evm.model.original_scaffold_3012.42	.	.
1	EVM0033395	21	evm.model.original_scaffold_3012.43	1	PQ0G087260
.	.	21	evm.model.original_scaffold_3012.38	.	.
.	.	21	evm.model.original_scaffold_3012.39	.	.
1	EVM0056555	21	evm.model.original_scaffold_3012.40	1	PQ0G087270
.	.	.	.	1	PQ0G087280
1	EVM0017794	21	evm.model.original_scaffold_3012.37	1	PQ0G087290
.	.	21	evm.model.original_scaffold_3012.33	.	.
.	.	21	evm.model.original_scaffold_3012.34	.	.
.	.	21	evm.model.original_scaffold_3012.35	.	.
1	EVM0038387	21	evm.model.original_scaffold_3012.36	1	PQ0G087300
1	EVM0054461	21	evm.model.original_scaffold_3012.32	1	PQ0G087310
1	EVM0042739	21	evm.model.original_scaffold_3012.31	1	PQ0G087320
1	EVM0058080	21	evm.model.original_scaffold_3012.30	1	PQ0G087330
.	.	21	evm.model.original_scaffold_3012.28	.	.
1	EVM0039983	21	evm.model.original_scaffold_3012.29	1	PQ0G087340
1	EVM0065495	21	evm.model.original_scaffold_3012.27	1	PQ0G087350
1	EVM0029436	21	evm.model.original_scaffold_3012.26	1	PQ0G087360
.	.	21	evm.model.original_scaffold_3012.24	.	.
1	EVM0063467	21	evm.model.original_scaffold_3012.25	1	PQ0G087370
1	EVM0048177	21	evm.model.original_scaffold_3012.23	1	PQ0G087380
1	EVM0059437	21	evm.model.original_scaffold_3012.22	.	.
.	.	21	evm.model.original_scaffold_3012.20	.	.
1	EVM0029061	21	evm.model.original_scaffold_3012.21	.	.
1	EVM0061411	21	evm.model.original_scaffold_3012.19	.	.
1	EVM0051804	21	evm.model.original_scaffold_3012.18	.	.
1	EVM0045893	21	evm.model.original_scaffold_3012.17	.	.
1	EVM0043466	21	evm.model.original_scaffold_3012.16	.	.
1	EVM0030463	21	evm.model.original_scaffold_3012.15	.	.
1	EVM0024728	21	evm.model.original_scaffold_3012.14	.	.
1	EVM0017275	.	.	.	.
1	EVM0052561	21	evm.model.original_scaffold_3012.13	.	.
1	EVM0018239	21	evm.model.original_scaffold_3012.11	.	.
1	EVM0060022	21	evm.model.original_scaffold_3012.10	.	.
.	.	21	evm.model.original_scaffold_3012.6	.	.
.	.	21	evm.model.original_scaffold_3012.7	.	.
.	.	21	evm.model.original_scaffold_3012.8	.	.
1	EVM0020212	21	evm.model.original_scaffold_3012.9	.	.
.	.	21	evm.model.original_scaffold_3012.4	.	.
1	EVM0047270	21	evm.model.original_scaffold_3012.5	.	.
1	EVM0044473	.	.	.	.
1	EVM0037700	.	.	.	.
1	EVM0007717	.	.	.	.
1	EVM0030375	.	.	.	.
1	EVM0037902	.	.	.	.
1	EVM0034575	.	.	.	.
1	EVM0037364	.	.	.	.
1	EVM0019715	.	.	.	.
1	EVM0012006	.	.	.	.
1	EVM0023235	.	.	.	.
1	EVM0000776	.	.	.	.
1	EVM0011085	.	.	.	.
1	EVM0051125	.	.	.	.
1	EVM0054075	.	.	.	.
1	EVM0057058	.	.	.	.
1	EVM0031398	.	.	1	PQ0G414440
1	EVM0060460	.	.	.	.
1	EVM0060023	.	.	1	PQ0G414450
1	EVM0032100	.	.	1	PQ0G414460
1	EVM0065604	.	.	1	PQ0G414470
1	EVM0025324	.	.	1	PQ0G397190
1	EVM0061848	.	.	.	.
1	EVM0059690	.	.	1	PQ0G397200
1	EVM0002048	.	.	.	.
1	EVM0040926	.	.	1	PQ0G397210
1	EVM0026917	.	.	1	PQ0G397220
1	EVM0000972	.	.	1	PQ0G397230
1	EVM0008855	.	.	1	PQ0G397240
.	.	.	.	1	PQ0G397250
1	EVM0045662	.	.	1	PQ0G397260
1	EVM0006478	.	.	1	PQ0G397270
1	EVM0040000	.	.	1	PQ0G397280
1	EVM0043791	.	.	1	PQ0G397290
.	.	.	.	1	PQ0G397300
1	EVM0036087	.	.	1	PQ0G397310
1	EVM0060678	21	evm.model.fragScaff_scaffold_448.302	1	PQ0G397320
.	.	21	evm.model.fragScaff_scaffold_448.300	.	.
1	EVM0034938	21	evm.model.fragScaff_scaffold_448.301	1	PQ0G397330
.	.	.	.	1	PQ0G397340
1	EVM0038034	21	evm.model.fragScaff_scaffold_448.299	1	PQ0G276500
1	EVM0031944	21	evm.model.fragScaff_scaffold_448.298	1	PQ0G276490
1	EVM0009169	21	evm.model.fragScaff_scaffold_448.297	1	PQ0G276480
1	EVM0000878	.	.	1	PQ0G276470
1	EVM0020803	.	.	1	PQ0G276460
1	EVM0055418	.	.	1	PQ0G276450
.	.	21	evm.model.fragScaff_scaffold_448.294	.	.
1	EVM0016620	21	evm.model.fragScaff_scaffold_448.295	1	PQ0G276440
1	EVM0023578	21	evm.model.fragScaff_scaffold_448.293	1	PQ0G276430
1	EVM0047027	21	evm.model.fragScaff_scaffold_448.292	1	PQ0G276420
1	EVM0058700	21	evm.model.fragScaff_scaffold_448.291	1	PQ0G276410
.	.	21	evm.model.fragScaff_scaffold_448.289	.	.
1	EVM0026690	21	evm.model.fragScaff_scaffold_448.290	1	PQ0G276400
1	EVM0033204	21	evm.model.fragScaff_scaffold_448.288	1	PQ0G276390
.	.	.	.	1	PQ0G276380
1	EVM0032743	21	evm.model.fragScaff_scaffold_448.287	1	PQ0G276370
1	EVM0039874	21	evm.model.fragScaff_scaffold_448.286	1	PQ0G276360
1	EVM0064628	21	evm.model.fragScaff_scaffold_448.285	1	PQ0G276350
1	EVM0038961	21	evm.model.fragScaff_scaffold_448.284	1	PQ0G276340
1	EVM0014396	21	evm.model.fragScaff_scaffold_448.283	1	PQ0G276330
.	.	21	evm.model.fragScaff_scaffold_448.281	.	.
1	EVM0022640	21	evm.model.fragScaff_scaffold_448.282	1	PQ0G276320
1	EVM0002754	21	evm.model.fragScaff_scaffold_448.280	1	PQ0G276310
.	.	.	.	1	PQ0G276300
1	EVM0038206	21	evm.model.fragScaff_scaffold_448.279	1	PQ0G276290
1	EVM0042574	.	.	.	.
.	.	21	evm.model.fragScaff_scaffold_448.277	.	.
1	EVM0058192	21	evm.model.fragScaff_scaffold_448.278	1	PQ0G276280
1	EVM0052792	21	evm.model.fragScaff_scaffold_448.276	1	PQ0G276270
1	EVM0014935	21	evm.model.fragScaff_scaffold_448.275	1	PQ0G276260
1	EVM0012305	.	.	1	PQ0G276250
.	.	21	evm.model.fragScaff_scaffold_448.271	.	.
1	EVM0063823	21	evm.model.fragScaff_scaffold_448.273	1	PQ0G276240
1	EVM0048320	21	evm.model.fragScaff_scaffold_448.270	1	PQ0G276230
1	EVM0015454	.	.	1	PQ0G276220
1	EVM0055174	21	evm.model.fragScaff_scaffold_448.269	1	PQ0G276210
1	EVM0009581	21	evm.model.fragScaff_scaffold_448.268	1	PQ0G276200
1	EVM0065581	21	evm.model.fragScaff_scaffold_448.266_evm.model.fragScaff_scaffold_448.267	1	PQ0G276190
1	EVM0062867	21	evm.model.fragScaff_scaffold_448.265	1	PQ0G276180
1	EVM0036734	21	evm.model.fragScaff_scaffold_448.264	1	PQ0G276170
1	EVM0010659	21	evm.model.fragScaff_scaffold_448.263	1	PQ0G276160
1	EVM0062770	21	evm.model.fragScaff_scaffold_448.262	.	.
1	EVM0062361	21	evm.model.fragScaff_scaffold_448.261	.	.
1	EVM0055889	21	evm.model.fragScaff_scaffold_448.260	.	.
1	EVM0011057	21	evm.model.fragScaff_scaffold_448.259	.	.
1	EVM0011661	21	evm.model.fragScaff_scaffold_448.258	.	.
1	EVM0022444	21	evm.model.fragScaff_scaffold_448.257	.	.
1	EVM0021294	21	evm.model.fragScaff_scaffold_448.256	.	.
1	EVM0065404	21	evm.model.fragScaff_scaffold_448.255	.	.
.	.	21	evm.model.fragScaff_scaffold_448.253	.	.
1	EVM0021609	21	evm.model.fragScaff_scaffold_448.254	.	.
1	EVM0035260	21	evm.model.fragScaff_scaffold_448.252	.	.
1	EVM0024907	21	evm.model.fragScaff_scaffold_448.251	.	.
.	.	21	evm.model.fragScaff_scaffold_448.249	.	.
1	EVM0015845	21	evm.model.fragScaff_scaffold_448.250	.	.
1	EVM0024257	21	evm.model.fragScaff_scaffold_448.248	.	.
1	EVM0056507	21	evm.model.fragScaff_scaffold_448.247	.	.
1	EVM0031241	21	evm.model.fragScaff_scaffold_448.246	.	.
.	.	21	evm.model.fragScaff_scaffold_448.244	.	.
1	EVM0023299	21	evm.model.fragScaff_scaffold_448.245	.	.
.	.	21	evm.model.fragScaff_scaffold_448.241	.	.
.	.	21	evm.model.fragScaff_scaffold_448.242	.	.
1	EVM0041638	21	evm.model.fragScaff_scaffold_448.243	.	.
1	EVM0059327	.	.	.	.
1	EVM0054542	21	evm.model.fragScaff_scaffold_448.240	.	.
1	EVM0050497	21	evm.model.fragScaff_scaffold_448.239	1	PQ0G677420
.	.	21	evm.model.fragScaff_scaffold_448.235	.	.
.	.	21	evm.model.fragScaff_scaffold_448.236	.	.
.	.	21	evm.model.fragScaff_scaffold_448.237	.	.
1	EVM0017366	21	evm.model.fragScaff_scaffold_448.238	1	PQ0G677410
1	EVM0059465	21	evm.model.fragScaff_scaffold_448.233	1	PQ0G677400
.	.	21	evm.model.fragScaff_scaffold_448.231	.	.
1	EVM0059630	21	evm.model.fragScaff_scaffold_448.232	1	PQ0G677390
1	EVM0005358	.	.	1	PQ0G677380
1	EVM0034563	21	evm.model.fragScaff_scaffold_448.230	1	PQ0G677370
.	.	.	.	1	PQ0G677360
1	EVM0040122	.	.	1	PQ0G677350
1	EVM0024494	.	.	1	PQ0G677340
1	EVM0008965	21	evm.model.fragScaff_scaffold_448.227	1	PQ0G677330
.	.	21	evm.model.fragScaff_scaffold_448.225	.	.
1	EVM0017134	21	evm.model.fragScaff_scaffold_448.226	1	PQ0G677320
1	EVM0012598	21	evm.model.fragScaff_scaffold_448.224	1	PQ0G677310
.	.	.	.	1	PQ0G677300
1	EVM0048397	21	evm.model.fragScaff_scaffold_448.223	1	PQ0G677290
1	EVM0030168	21	evm.model.fragScaff_scaffold_448.222	1	PQ0G677280
.	.	21	evm.model.fragScaff_scaffold_448.219	.	.
.	.	21	evm.model.fragScaff_scaffold_448.220	.	.
1	EVM0064062	21	evm.model.fragScaff_scaffold_448.221	1	PQ0G677270
1	EVM0063238	21	evm.model.fragScaff_scaffold_448.218	1	PQ0G160850
.	.	21	evm.model.fragScaff_scaffold_448.215	.	.
.	.	21	evm.model.fragScaff_scaffold_448.216	.	.
1	EVM0031730	21	evm.model.fragScaff_scaffold_448.217	1	PQ0G160840
1	EVM0011749	21	evm.model.fragScaff_scaffold_448.214	1	PQ0G160830
.	.	.	.	1	PQ0G160820
.	.	21	evm.model.fragScaff_scaffold_448.210	.	.
.	.	21	evm.model.fragScaff_scaffold_448.211	.	.
.	.	21	evm.model.fragScaff_scaffold_448.212	.	.
1	EVM0005261	21	evm.model.fragScaff_scaffold_448.213	1	PQ0G160810
.	.	21	evm.model.fragScaff_scaffold_448.208	.	.
1	EVM0055579	21	evm.model.fragScaff_scaffold_448.209	1	PQ0G160800
1	EVM0017228	21	evm.model.fragScaff_scaffold_448.207	1	PQ0G160790
.	.	.	.	1	PQ0G160780
1	EVM0054683	21	evm.model.fragScaff_scaffold_448.206	1	PQ0G160770
1	EVM0002219	21	evm.model.fragScaff_scaffold_448.205	1	PQ0G160760
.	.	21	evm.model.fragScaff_scaffold_448.200	.	.
.	.	.	.	1	PQ0G160740
.	.	21	evm.model.fragScaff_scaffold_448.201	1	PQ0G160730
.	.	21	evm.model.fragScaff_scaffold_448.202	.	.
.	.	21	evm.model.fragScaff_scaffold_448.203	.	.
1	EVM0036930	21	evm.model.fragScaff_scaffold_448.204	1	PQ0G160750
1	EVM0024709	21	evm.model.fragScaff_scaffold_448.199	1	PQ0G160720
1	EVM0017427	21	evm.model.fragScaff_scaffold_448.198	1	PQ0G160710
1	EVM0057100	21	evm.model.fragScaff_scaffold_448.197	1	PQ0G160700
.	.	21	evm.model.fragScaff_scaffold_448.194	.	.
1	EVM0064824	21	evm.model.fragScaff_scaffold_448.195	1	PQ0G160690
1	EVM0029419	21	evm.model.fragScaff_scaffold_448.193	1	PQ0G160680
1	EVM0001261	21	evm.model.fragScaff_scaffold_448.192	1	PQ0G160670
1	EVM0015448	21	evm.model.fragScaff_scaffold_448.191	1	PQ0G160660
1	EVM0003680	21	evm.model.fragScaff_scaffold_448.190	1	PQ0G160650
1	EVM0015563	21	evm.model.fragScaff_scaffold_448.188	1	PQ0G160640
1	EVM0022277	21	evm.model.fragScaff_scaffold_448.187	1	PQ0G160630
1	EVM0020302	21	evm.model.fragScaff_scaffold_448.186	1	PQ0G160620
.	.	.	.	1	PQ0G160610
1	EVM0010212	21	evm.model.fragScaff_scaffold_448.185	1	PQ0G160600
1	EVM0045242	21	evm.model.fragScaff_scaffold_448.183	1	PQ0G160590
1	EVM0034868	21	evm.model.fragScaff_scaffold_448.182	1	PQ0G160580
1	EVM0038948	21	evm.model.fragScaff_scaffold_448.181	1	PQ0G160570
.	.	21	evm.model.fragScaff_scaffold_448.179	1	PQ0G160550
1	EVM0044772	21	evm.model.fragScaff_scaffold_448.180	1	PQ0G160560
1	EVM0034779	21	evm.model.fragScaff_scaffold_448.178	1	PQ0G160540
1	EVM0054789	21	evm.model.fragScaff_scaffold_448.177	.	.
1	EVM0027471	21	evm.model.fragScaff_scaffold_448.176	1	PQ0G660800
1	EVM0008097	21	evm.model.fragScaff_scaffold_448.175	1	PQ0G660810
1	EVM0045433	.	.	1	PQ0G660820
.	.	21	evm.model.fragScaff_scaffold_448.173	1	PQ0G660840
1	EVM0020810	21	evm.model.fragScaff_scaffold_448.174	1	PQ0G660830
1	EVM0061270	21	evm.model.fragScaff_scaffold_448.172	1	PQ0G660850
1	EVM0032397	21	evm.model.fragScaff_scaffold_448.171	1	PQ0G660860
1	EVM0037275	21	evm.model.fragScaff_scaffold_448.170	1	PQ0G660870
1	EVM0055111	21	evm.model.fragScaff_scaffold_448.169	1	PQ0G660880
1	EVM0056514	21	evm.model.fragScaff_scaffold_448.168	1	PQ0G660890
1	EVM0056636	21	evm.model.fragScaff_scaffold_448.167	1	PQ0G660900
1	EVM0049511	21	evm.model.fragScaff_scaffold_448.166	1	PQ0G660910
1	EVM0033646	21	evm.model.fragScaff_scaffold_448.165	1	PQ0G660920
1	EVM0056168	21	evm.model.fragScaff_scaffold_448.163	1	PQ0G660930
.	.	21	evm.model.fragScaff_scaffold_448.161	.	.
1	EVM0036364	21	evm.model.fragScaff_scaffold_448.162	1	PQ0G660940
1	EVM0035075	21	evm.model.fragScaff_scaffold_448.160	1	PQ0G660950
1	EVM0048200	21	evm.model.fragScaff_scaffold_448.159	1	PQ0G660960
1	EVM0012026	21	evm.model.fragScaff_scaffold_448.158	1	PQ0G660970
1	EVM0024719	.	.	.	.
1	EVM0059907	21	evm.model.fragScaff_scaffold_448.157	1	PQ0G660980
1	EVM0036541	21	evm.model.fragScaff_scaffold_448.156	1	PQ0G660990
1	EVM0064434	.	.	1	PQ0G661000
1	EVM0029184	21	evm.model.fragScaff_scaffold_448.155	.	.
1	EVM0051278	.	.	.	.
1	EVM0021370	21	evm.model.fragScaff_scaffold_448.153	.	.
1	EVM0007839	21	evm.model.fragScaff_scaffold_448.152	1	PQ0G661010
1	EVM0023078	21	evm.model.fragScaff_scaffold_448.151	1	PQ0G661020
1	EVM0011214	21	evm.model.fragScaff_scaffold_448.150	1	PQ0G661030
1	EVM0009282	21	evm.model.fragScaff_scaffold_448.149	.	.
1	EVM0059744	21	evm.model.fragScaff_scaffold_448.148	1	PQ0G661040
.	.	21	evm.model.fragScaff_scaffold_448.146	.	.
1	EVM0050206	21	evm.model.fragScaff_scaffold_448.147	1	PQ0G661050
.	.	21	evm.model.fragScaff_scaffold_448.143	1	PQ0G661070
1	EVM0004397	21	evm.model.fragScaff_scaffold_448.144	1	PQ0G661060
1	EVM0007196	21	evm.model.fragScaff_scaffold_448.142	1	PQ0G661080
1	EVM0054223	21	evm.model.fragScaff_scaffold_448.141	1	PQ0G661090
1	EVM0000301	21	evm.model.fragScaff_scaffold_448.140	1	PQ0G661100
1	EVM0058968	21	evm.model.fragScaff_scaffold_448.139	1	PQ0G661110
1	EVM0046836	21	evm.model.fragScaff_scaffold_448.138	1	PQ0G661120
1	EVM0041696	21	evm.model.fragScaff_scaffold_448.137	1	PQ0G661130
1	EVM0062412	21	evm.model.fragScaff_scaffold_448.136	1	PQ0G661140
.	.	.	.	1	PQ0G661150
.	.	21	evm.model.fragScaff_scaffold_448.134	.	.
1	EVM0010728	21	evm.model.fragScaff_scaffold_448.135	1	PQ0G661160
1	EVM0021078	21	evm.model.fragScaff_scaffold_448.133	1	PQ0G661170
.	.	.	.	1	PQ0G661180
1	EVM0055496	21	evm.model.fragScaff_scaffold_448.132	1	PQ0G661190
1	EVM0034014	21	evm.model.fragScaff_scaffold_448.131	1	PQ0G661200
1	EVM0020939	21	evm.model.fragScaff_scaffold_448.130	1	PQ0G661210
.	.	21	evm.model.fragScaff_scaffold_448.128	.	.
1	EVM0018909	21	evm.model.fragScaff_scaffold_448.129	1	PQ0G661220
.	.	21	evm.model.fragScaff_scaffold_448.124	.	.
.	.	21	evm.model.fragScaff_scaffold_448.126	.	.
1	EVM0039070	21	evm.model.fragScaff_scaffold_448.127	1	PQ0G661230
1	EVM0020051	21	evm.model.fragScaff_scaffold_448.123	1	PQ0G661240
.	.	21	evm.model.fragScaff_scaffold_448.120	.	.
.	.	21	evm.model.fragScaff_scaffold_448.121	1	PQ0G661260
.	.	.	.	1	PQ0G243140
.	.	.	.	1	PQ0G243150
.	.	.	.	1	PQ0G243160
.	.	.	.	1	PQ0G243170
.	.	.	.	1	PQ0G243180
1	EVM0024115	21	evm.model.fragScaff_scaffold_448.122	1	PQ0G661250
1	EVM0008389	21	evm.model.fragScaff_scaffold_448.119	1	PQ0G243190
1	EVM0028397	21	evm.model.fragScaff_scaffold_448.118	1	PQ0G243200
1	EVM0054045	21	evm.model.fragScaff_scaffold_448.117	1	PQ0G243210
1	EVM0064420	21	evm.model.fragScaff_scaffold_448.116	1	PQ0G243220
.	.	.	.	1	PQ0G243230
1	EVM0059275	.	.	.	.
1	EVM0034728	21	evm.model.fragScaff_scaffold_448.115	1	PQ0G243240
1	EVM0050771	21	evm.model.fragScaff_scaffold_448.114	1	PQ0G243250
1	EVM0053248	21	evm.model.fragScaff_scaffold_448.113	1	PQ0G243260
1	EVM0050460	21	evm.model.fragScaff_scaffold_448.112	1	PQ0G243270
.	.	21	evm.model.fragScaff_scaffold_448.110	.	.
1	EVM0044219	21	evm.model.fragScaff_scaffold_448.111	1	PQ0G210210
.	.	.	.	1	PQ0G210200
1	EVM0008433	21	evm.model.fragScaff_scaffold_448.109	1	PQ0G210190
1	EVM0057287	21	evm.model.fragScaff_scaffold_448.108	1	PQ0G210180
.	.	21	evm.model.fragScaff_scaffold_448.105	.	.
1	EVM0024848	21	evm.model.fragScaff_scaffold_448.106	1	PQ0G210170
1	EVM0058692	21	evm.model.fragScaff_scaffold_448.104	1	PQ0G210160
.	.	.	.	1	PQ0G210150
1	EVM0007963	21	evm.model.fragScaff_scaffold_448.103	1	PQ0G210140
1	EVM0022628	21	evm.model.fragScaff_scaffold_448.102	1	PQ0G210130
.	.	21	evm.model.fragScaff_scaffold_448.99	1	PQ0G210100
.	.	21	evm.model.fragScaff_scaffold_448.100	1	PQ0G210110
1	EVM0048712	21	evm.model.fragScaff_scaffold_448.101	1	PQ0G210120
1	EVM0055908	21	evm.model.fragScaff_scaffold_448.98	1	PQ0G210090
1	EVM0015195	21	evm.model.fragScaff_scaffold_448.97	1	PQ0G210080
1	EVM0015572	.	.	1	PQ0G210070
1	EVM0030439	21	evm.model.fragScaff_scaffold_448.95	1	PQ0G210060
1	EVM0013645	21	evm.model.fragScaff_scaffold_448.94	1	PQ0G210050
.	.	21	evm.model.fragScaff_scaffold_448.91	.	.
.	.	21	evm.model.fragScaff_scaffold_448.92	.	.
1	EVM0036730	21	evm.model.fragScaff_scaffold_448.93	1	PQ0G210040
.	.	.	.	1	PQ0G210030
1	EVM0033435	.	.	1	PQ0G210020
1	EVM0030305	21	evm.model.fragScaff_scaffold_448.90	1	PQ0G210010
.	.	21	evm.model.fragScaff_scaffold_448.88	.	.
1	EVM0020608	21	evm.model.fragScaff_scaffold_448.89	1	PQ0G210000
1	EVM0014333	21	evm.model.fragScaff_scaffold_448.87	1	PQ0G209990
1	EVM0060102	21	evm.model.fragScaff_scaffold_448.86	1	PQ0G209980
.	.	21	evm.model.fragScaff_scaffold_448.84	.	.
1	EVM0054132	21	evm.model.fragScaff_scaffold_448.85	1	PQ0G209970
1	EVM0014820	.	.	1	PQ0G209960
.	.	21	evm.model.fragScaff_scaffold_448.82	.	.
1	EVM0035581	21	evm.model.fragScaff_scaffold_448.83	1	PQ0G209950
1	EVM0020875	21	evm.model.fragScaff_scaffold_448.81	1	PQ0G209940
.	.	.	.	1	PQ0G209930
1	EVM0004864	.	.	.	.
1	EVM0026935	.	.	1	PQ0G209920
1	EVM0004732	21	evm.model.fragScaff_scaffold_448.80	1	PQ0G209910
1	EVM0043078	.	.	1	PQ0G209900
1	EVM0035832	21	evm.model.fragScaff_scaffold_448.79	1	PQ0G209890
1	EVM0028434	.	.	1	PQ0G209880
1	EVM0064727	.	.	.	.
1	EVM0062238	.	.	1	PQ0G209870
1	EVM0010938	.	.	1	PQ0G209860
.	.	21	evm.model.fragScaff_scaffold_448.77	.	.
1	EVM0005473	21	evm.model.fragScaff_scaffold_448.78	1	PQ0G209850
1	EVM0024225	21	evm.model.fragScaff_scaffold_448.76	1	PQ0G209840
.	.	.	.	1	PQ0G253380
1	EVM0030264	21	evm.model.fragScaff_scaffold_448.75	.	.
.	.	21	evm.model.fragScaff_scaffold_448.71	.	.
1	EVM0025204	21	evm.model.fragScaff_scaffold_448.74	1	PQ0G253370
1	EVM0012189	21	evm.model.fragScaff_scaffold_448.69	1	PQ0G253360
1	EVM0005885	21	evm.model.fragScaff_scaffold_448.70	1	PQ0G253350
.	.	.	.	1	PQ0G253340
1	EVM0013087	21	evm.model.fragScaff_scaffold_448.68	1	PQ0G253330
1	EVM0017612	21	evm.model.fragScaff_scaffold_448.67	1	PQ0G253320
1	EVM0044412	21	evm.model.fragScaff_scaffold_448.66	1	PQ0G253310
1	EVM0059163	21	evm.model.fragScaff_scaffold_448.65	.	.
1	EVM0037420	21	evm.model.fragScaff_scaffold_448.64	1	PQ0G253300
1	EVM0056070	21	evm.model.fragScaff_scaffold_448.63	1	PQ0G253290
1	EVM0054637	21	evm.model.fragScaff_scaffold_448.62	1	PQ0G253280
1	EVM0052337	21	evm.model.fragScaff_scaffold_448.61	1	PQ0G253270
1	EVM0042861	21	evm.model.fragScaff_scaffold_448.60	1	PQ0G253260
.	.	21	evm.model.fragScaff_scaffold_448.58	.	.
1	EVM0050062	21	evm.model.fragScaff_scaffold_448.59	1	PQ0G253250
.	.	.	.	1	PQ0G253240
.	.	.	.	1	PQ0G253230
.	.	.	.	1	PQ0G253220
1	EVM0060933	21	evm.model.fragScaff_scaffold_448.57	.	.
1	EVM0064836	21	evm.model.fragScaff_scaffold_448.56	.	.
1	EVM0031355	21	evm.model.fragScaff_scaffold_448.55	.	.
1	EVM0042580	21	evm.model.fragScaff_scaffold_448.54	.	.
1	EVM0028350	21	evm.model.fragScaff_scaffold_448.53	.	.
.	.	21	evm.model.fragScaff_scaffold_448.49	.	.
.	.	21	evm.model.fragScaff_scaffold_448.50	.	.
.	.	21	evm.model.fragScaff_scaffold_448.51	.	.
1	EVM0036482	21	evm.model.fragScaff_scaffold_448.52	.	.
1	EVM0011795	21	evm.model.fragScaff_scaffold_448.48	.	.
1	EVM0055613	21	evm.model.fragScaff_scaffold_448.47	.	.
1	EVM0029836	21	evm.model.fragScaff_scaffold_448.46	.	.
.	.	21	evm.model.fragScaff_scaffold_448.44	.	.
1	EVM0055915	21	evm.model.fragScaff_scaffold_448.45	.	.
1	EVM0045903	21	evm.model.fragScaff_scaffold_448.43	.	.
1	EVM0048175	.	.	.	.
1	EVM0050150	.	.	.	.
1	EVM0063168	.	.	.	.
.	.	21	evm.model.fragScaff_scaffold_448.39	.	.
.	.	21	evm.model.fragScaff_scaffold_448.40	.	.
1	EVM0064814	21	evm.model.fragScaff_scaffold_448.42	.	.
1	EVM0041301	21	evm.model.fragScaff_scaffold_448.38	.	.
1	EVM0056442	21	evm.model.fragScaff_scaffold_448.37	.	.
.	.	21	evm.model.fragScaff_scaffold_448.35	.	.
1	EVM0023447	21	evm.model.fragScaff_scaffold_448.36	.	.
.	.	21	evm.model.fragScaff_scaffold_448.31	.	.
.	.	21	evm.model.fragScaff_scaffold_448.32	.	.
.	.	21	evm.model.fragScaff_scaffold_448.33	.	.
1	EVM0062644	21	evm.model.fragScaff_scaffold_448.34	.	.
1	EVM0013497	21	evm.model.fragScaff_scaffold_448.30	.	.
.	.	21	evm.model.fragScaff_scaffold_448.28	.	.
1	EVM0003134	21	evm.model.fragScaff_scaffold_448.29	.	.
1	EVM0001916	21	evm.model.fragScaff_scaffold_448.27	.	.
.	.	21	evm.model.fragScaff_scaffold_448.23	.	.
.	.	21	evm.model.fragScaff_scaffold_448.24	.	.
.	.	21	evm.model.fragScaff_scaffold_448.25	.	.
1	EVM0063618	21	evm.model.fragScaff_scaffold_448.26	.	.
1	EVM0025241	21	evm.model.fragScaff_scaffold_448.22	.	.
.	.	21	evm.model.fragScaff_scaffold_448.20	.	.
1	EVM0040007	21	evm.model.fragScaff_scaffold_448.21	.	.
1	EVM0024288	21	evm.model.fragScaff_scaffold_448.19	.	.
1	EVM0018404	.	.	.	.
1	EVM0058371	.	.	.	.
1	EVM0015890	21	evm.model.fragScaff_scaffold_448.16	.	.
1	EVM0063034	21	evm.model.fragScaff_scaffold_448.15	.	.
1	EVM0009284	.	.	.	.
1	EVM0010901	.	.	.	.
1	EVM0038918	21	evm.model.fragScaff_scaffold_448.14	.	.
1	EVM0005812	21	evm.model.fragScaff_scaffold_448.13	.	.
1	EVM0018784	21	evm.model.fragScaff_scaffold_448.12	.	.
.	.	21	evm.model.fragScaff_scaffold_448.10	.	.
1	EVM0042169	21	evm.model.fragScaff_scaffold_448.11	.	.
1	EVM0001443	21	evm.model.fragScaff_scaffold_448.9	.	.
1	EVM0021534	21	evm.model.fragScaff_scaffold_448.8	.	.
.	.	21	evm.model.fragScaff_scaffold_448.1	.	.
.	.	21	evm.model.fragScaff_scaffold_448.2	.	.
.	.	21	evm.model.fragScaff_scaffold_448.3	.	.
.	.	21	evm.model.fragScaff_scaffold_448.4	.	.
.	.	21	evm.model.fragScaff_scaffold_448.5	.	.
.	.	21	evm.model.fragScaff_scaffold_448.6	.	.
1	EVM0008276	21	evm.model.fragScaff_scaffold_448.7	.	.
1	EVM0019066	21	evm.model.original_scaffold_2255.118	.	.
1	EVM0065380	21	evm.model.original_scaffold_2255.117	.	.
1	EVM0000209	21	evm.model.original_scaffold_2255.116	.	.
1	EVM0002152	21	evm.model.original_scaffold_2255.115	.	.
1	EVM0025375	21	evm.model.original_scaffold_2255.114	.	.
1	EVM0065502	21	evm.model.original_scaffold_2255.113	.	.
1	EVM0002648	21	evm.model.original_scaffold_2255.112	.	.
1	EVM0014195	21	evm.model.original_scaffold_2255.111	.	.
1	EVM0018031	21	evm.model.original_scaffold_2255.110	.	.
1	EVM0035333	21	evm.model.original_scaffold_2255.109	.	.
1	EVM0041369	21	evm.model.original_scaffold_2255.108	.	.
1	EVM0024871	.	.	.	.
1	EVM0058937	21	evm.model.original_scaffold_2255.106	.	.
1	EVM0011919	21	evm.model.original_scaffold_2255.105	.	.
.	.	21	evm.model.original_scaffold_2255.101	.	.
1	EVM0056501	21	evm.model.original_scaffold_2255.102	.	.
1	EVM0043223	21	evm.model.original_scaffold_2255.100	.	.
1	EVM0001716	21	evm.model.original_scaffold_2255.99	.	.
1	EVM0065318	21	evm.model.original_scaffold_2255.98	.	.
1	EVM0019297	21	evm.model.original_scaffold_2255.97	.	.
1	EVM0013354	21	evm.model.original_scaffold_2255.96	.	.
1	EVM0053931	21	evm.model.original_scaffold_2255.95	.	.
1	EVM0040772	21	evm.model.original_scaffold_2255.94	.	.
.	.	21	evm.model.original_scaffold_2255.90	.	.
1	EVM0019840	21	evm.model.original_scaffold_2255.92_evm.model.original_scaffold_2255.93	.	.
.	.	21	evm.model.original_scaffold_2255.88	.	.
1	EVM0041748	21	evm.model.original_scaffold_2255.89	.	.
.	.	21	evm.model.original_scaffold_2255.85	.	.
1	EVM0020176	21	evm.model.original_scaffold_2255.87	1	PQ0G305470
1	EVM0011102	.	.	1	PQ0G305480
.	.	.	.	1	PQ0G305490
1	EVM0009772	21	evm.model.original_scaffold_2255.84	1	PQ0G305500
1	EVM0004974	21	evm.model.original_scaffold_2255.83	1	PQ0G305510
1	EVM0024915	21	evm.model.original_scaffold_2255.82	1	PQ0G305520
.	.	21	evm.model.original_scaffold_2255.80	.	.
1	EVM0064029	21	evm.model.original_scaffold_2255.81	1	PQ0G305530
1	EVM0042677	21	evm.model.original_scaffold_2255.79	1	PQ0G305540
.	.	.	.	1	PQ0G305550
1	EVM0012745	21	evm.model.original_scaffold_2255.78	1	PQ0G305560
1	EVM0026019	21	evm.model.original_scaffold_2255.77	1	PQ0G305570
1	EVM0029386	21	evm.model.original_scaffold_2255.76	1	PQ0G305580
1	EVM0008747	21	evm.model.original_scaffold_2255.75	1	PQ0G305590
1	EVM0047673	21	evm.model.original_scaffold_2255.73	1	PQ0G305600
.	.	21	evm.model.original_scaffold_2255.71	.	.
1	EVM0016813	21	evm.model.original_scaffold_2255.72	1	PQ0G305610
1	EVM0010595	21	evm.model.original_scaffold_2255.70	1	PQ0G305620
1	EVM0039367	21	evm.model.original_scaffold_2255.69	1	PQ0G305630
1	EVM0015145	21	evm.model.original_scaffold_2255.67	1	PQ0G305640
1	EVM0008356	.	.	1	PQ0G305650
.	.	21	evm.model.original_scaffold_2255.65	.	.
1	EVM0017837	21	evm.model.original_scaffold_2255.66	.	.
1	EVM0022192	21	evm.model.original_scaffold_2255.64	1	PQ0G305660
1	EVM0011419	21	evm.model.original_scaffold_2255.63	1	PQ0G305670
1	EVM0001266	21	evm.model.original_scaffold_2255.62	1	PQ0G305680
1	EVM0009768	21	evm.model.original_scaffold_2255.61	.	.
1	EVM0030075	21	evm.model.original_scaffold_2255.60	.	.
1	EVM0049740	21	evm.model.original_scaffold_2255.59	.	.
1	EVM0056594	21	evm.model.original_scaffold_2255.58	.	.
.	.	21	evm.model.original_scaffold_2255.56	.	.
1	EVM0024723	21	evm.model.original_scaffold_2255.57	.	.
1	EVM0009209	.	.	.	.
1	EVM0014030	21	evm.model.original_scaffold_2255.55	1	PQ0G360610
1	EVM0054186	21	evm.model.original_scaffold_2255.54	.	.
1	EVM0056951	21	evm.model.original_scaffold_2255.53	1	PQ0G360600
1	EVM0003273	21	evm.model.original_scaffold_2255.52	1	PQ0G360590
1	EVM0008049	21	evm.model.original_scaffold_2255.51	1	PQ0G360580
1	EVM0060387	21	evm.model.original_scaffold_2255.50	1	PQ0G360570
1	EVM0039851	21	evm.model.original_scaffold_2255.49	1	PQ0G360560
1	EVM0025945	21	evm.model.original_scaffold_2255.48	1	PQ0G360550
1	EVM0055515	.	.	.	.
1	EVM0045269	21	evm.model.original_scaffold_2255.47	1	PQ0G360540
.	.	21	evm.model.original_scaffold_2255.45	1	PQ0G360520
1	EVM0046995	21	evm.model.original_scaffold_2255.46	1	PQ0G360530
1	EVM0028356	21	evm.model.original_scaffold_2255.44	1	PQ0G360510
1	EVM0050479	21	evm.model.original_scaffold_2255.43	1	PQ0G360500
.	.	21	evm.model.original_scaffold_2255.41	.	.
1	EVM0028714	21	evm.model.original_scaffold_2255.42	1	PQ0G360490
1	EVM0054785	.	.	.	.
1	EVM0043930	21	evm.model.original_scaffold_2255.40	1	PQ0G360480
.	.	.	.	1	PQ0G360470
1	EVM0055645	21	evm.model.original_scaffold_2255.39	1	PQ0G360460
1	EVM0042863	21	evm.model.original_scaffold_2255.38	1	PQ0G360450
1	EVM0041705	21	evm.model.original_scaffold_2255.37	.	.
.	.	21	evm.model.original_scaffold_2255.34	.	.
1	EVM0050207	21	evm.model.original_scaffold_2255.35	1	PQ0G360440
1	EVM0038788	.	.	1	PQ0G360430
1	EVM0035100	.	.	.	.
.	.	21	evm.model.original_scaffold_2255.32	1	PQ0G360410
1	EVM0056433	21	evm.model.original_scaffold_2255.33	1	PQ0G360420
.	.	21	evm.model.original_scaffold_2255.30	.	.
1	EVM0005117	21	evm.model.original_scaffold_2255.31	1	PQ0G360400
1	EVM0049633	21	evm.model.original_scaffold_2255.29	1	PQ0G360390
1	EVM0063651	21	evm.model.original_scaffold_2255.28	1	PQ0G360380
1	EVM0019582	21	evm.model.original_scaffold_2255.27	1	PQ0G360370
1	EVM0028510	21	evm.model.original_scaffold_2255.26	1	PQ0G360360
.	.	.	.	1	PQ0G360350
.	.	21	evm.model.original_scaffold_2255.24	.	.
1	EVM0007595	21	evm.model.original_scaffold_2255.25	1	PQ0G360340
1	EVM0065073	21	evm.model.original_scaffold_2255.23	.	.
1	EVM0001516	.	.	.	.
1	EVM0018990	.	.	.	.
1	EVM0034681	.	.	.	.
1	EVM0046102	.	.	.	.
1	EVM0031752	.	.	.	.
1	EVM0002706	21	evm.model.original_scaffold_2255.21	1	PQ0G360330
1	EVM0051685	.	.	1	PQ0G360320
.	.	.	.	1	PQ0G349470
1	EVM0052260	21	evm.model.original_scaffold_2255.20	1	PQ0G349460
.	.	21	evm.model.original_scaffold_2255.1	.	.
.	.	21	evm.model.original_scaffold_2255.2	.	.
.	.	21	evm.model.original_scaffold_2255.3	1	PQ0G349340
.	.	21	evm.model.original_scaffold_2255.4	.	.
.	.	21	evm.model.original_scaffold_2255.6	.	.
.	.	21	evm.model.original_scaffold_2255.7	.	.
.	.	21	evm.model.original_scaffold_2255.8	.	.
.	.	21	evm.model.original_scaffold_2255.9	.	.
.	.	21	evm.model.original_scaffold_2255.10	.	.
.	.	21	evm.model.original_scaffold_2255.11	.	.
.	.	21	evm.model.original_scaffold_2255.12	.	.
.	.	21	evm.model.original_scaffold_2255.13	.	.
.	.	21	evm.model.original_scaffold_2255.14	.	.
.	.	21	evm.model.original_scaffold_2255.15	.	.
.	.	21	evm.model.original_scaffold_2255.17	.	.
.	.	21	evm.model.original_scaffold_2255.18	.	.
1	EVM0017301	21	evm.model.original_scaffold_2255.19	1	PQ0G349450
.	.	21	evm.model.fragScaff_scaffold_458.564	1	PQ0G349430
1	EVM0029048	21	evm.model.fragScaff_scaffold_458.565	1	PQ0G349440
.	.	21	evm.model.fragScaff_scaffold_458.561	.	.
1	EVM0027542	21	evm.model.fragScaff_scaffold_458.562	1	PQ0G349420
1	EVM0044222	21	evm.model.fragScaff_scaffold_458.560	1	PQ0G349410
.	.	21	evm.model.fragScaff_scaffold_458.557	.	.
1	EVM0008189	21	evm.model.fragScaff_scaffold_458.558	1	PQ0G349400
.	.	21	evm.model.fragScaff_scaffold_458.555	.	.
1	EVM0063897	21	evm.model.fragScaff_scaffold_458.556	1	PQ0G349390
.	.	21	evm.model.fragScaff_scaffold_458.553	.	.
1	EVM0049213	21	evm.model.fragScaff_scaffold_458.554	1	PQ0G349380
1	EVM0014909	21	evm.model.fragScaff_scaffold_458.552	.	.
1	EVM0015660	21	evm.model.fragScaff_scaffold_458.551	1	PQ0G349370
1	EVM0007420	21	evm.model.fragScaff_scaffold_458.550	1	PQ0G349360
1	EVM0045565	21	evm.model.fragScaff_scaffold_458.549	1	PQ0G349350
1	EVM0040863	21	evm.model.fragScaff_scaffold_458.547	1	PQ0G349330
1	EVM0036856	21	evm.model.fragScaff_scaffold_458.546	1	PQ0G349320
1	EVM0052969	21	evm.model.fragScaff_scaffold_458.545	1	PQ0G349310
.	.	.	.	1	PQ0G349300
1	EVM0021655	21	evm.model.fragScaff_scaffold_458.544	1	PQ0G349290
1	EVM0047069	21	evm.model.fragScaff_scaffold_458.543	1	PQ0G349280
.	.	21	evm.model.fragScaff_scaffold_458.541	.	.
1	EVM0020116	21	evm.model.fragScaff_scaffold_458.542	.	.
.	.	21	evm.model.fragScaff_scaffold_458.539	.	.
1	EVM0027159	21	evm.model.fragScaff_scaffold_458.540	.	.
1	EVM0010725	.	.	.	.
1	EVM0060649	21	evm.model.fragScaff_scaffold_458.538	.	.
1	EVM0033392	21	evm.model.fragScaff_scaffold_458.537	.	.
1	EVM0035681	21	evm.model.fragScaff_scaffold_458.536	.	.
.	.	21	evm.model.fragScaff_scaffold_458.534	.	.
1	EVM0015548	21	evm.model.fragScaff_scaffold_458.535	1	PQ0G371080
1	EVM0051540	21	evm.model.fragScaff_scaffold_458.533	1	PQ0G371090
.	.	21	evm.model.fragScaff_scaffold_458.531	.	.
1	EVM0059300	21	evm.model.fragScaff_scaffold_458.532	1	PQ0G371100
1	EVM0021226	.	.	1	PQ0G371110
.	.	21	evm.model.fragScaff_scaffold_458.529	.	.
1	EVM0044492	21	evm.model.fragScaff_scaffold_458.530	1	PQ0G371120
1	EVM0033654	21	evm.model.fragScaff_scaffold_458.528	1	PQ0G371130
1	EVM0021532	21	evm.model.fragScaff_scaffold_458.527	1	PQ0G371140
1	EVM0002703	21	evm.model.fragScaff_scaffold_458.526	1	PQ0G371150
1	EVM0034519	21	evm.model.fragScaff_scaffold_458.525	1	PQ0G371160
1	EVM0018782	21	evm.model.fragScaff_scaffold_458.524	1	PQ0G371170
.	.	21	evm.model.fragScaff_scaffold_458.522	.	.
1	EVM0006060	21	evm.model.fragScaff_scaffold_458.523	1	PQ0G371180
1	EVM0059843	21	evm.model.fragScaff_scaffold_458.521	1	PQ0G371190
.	.	.	.	1	PQ0G371200
1	EVM0009959	21	evm.model.fragScaff_scaffold_458.519	1	PQ0G371210
1	EVM0015583	21	evm.model.fragScaff_scaffold_458.518	1	PQ0G371220
1	EVM0021320	21	evm.model.fragScaff_scaffold_458.517	1	PQ0G371230
1	EVM0063664	21	evm.model.fragScaff_scaffold_458.516	1	PQ0G371240
1	EVM0003128	21	evm.model.fragScaff_scaffold_458.515	1	PQ0G371250
1	EVM0011841	21	evm.model.fragScaff_scaffold_458.514	1	PQ0G371260
1	EVM0013537	21	evm.model.fragScaff_scaffold_458.513	1	PQ0G371270
1	EVM0037434	21	evm.model.fragScaff_scaffold_458.512	1	PQ0G371280
1	EVM0007097	21	evm.model.fragScaff_scaffold_458.511	1	PQ0G371290
1	EVM0051214	.	.	1	PQ0G371300
.	.	21	evm.model.fragScaff_scaffold_458.509	.	.
1	EVM0043446	21	evm.model.fragScaff_scaffold_458.510	1	PQ0G371310
1	EVM0052339	21	evm.model.fragScaff_scaffold_458.508	1	PQ0G371320
1	EVM0049532	21	evm.model.fragScaff_scaffold_458.507	.	.
1	EVM0032949	21	evm.model.fragScaff_scaffold_458.506	1	PQ0G371330
1	EVM0026897	.	.	1	PQ0G371340
1	EVM0033046	21	evm.model.fragScaff_scaffold_458.505	1	PQ0G371350
1	EVM0063771	21	evm.model.fragScaff_scaffold_458.504	1	PQ0G371360
.	.	21	evm.model.fragScaff_scaffold_458.502	.	.
1	EVM0008802	21	evm.model.fragScaff_scaffold_458.503	1	PQ0G371370
1	EVM0029877	21	evm.model.fragScaff_scaffold_458.501	1	PQ0G371380
.	.	21	evm.model.fragScaff_scaffold_458.499	.	.
1	EVM0009279	21	evm.model.fragScaff_scaffold_458.500	1	PQ0G371390
1	EVM0031427	21	evm.model.fragScaff_scaffold_458.498	1	PQ0G371400
.	.	.	.	1	PQ0G371410
.	.	21	evm.model.fragScaff_scaffold_458.496	.	.
1	EVM0010115	21	evm.model.fragScaff_scaffold_458.497	1	PQ0G371420
.	.	21	evm.model.fragScaff_scaffold_458.494	.	.
1	EVM0040733	21	evm.model.fragScaff_scaffold_458.495	1	PQ0G371430
1	EVM0021178	21	evm.model.fragScaff_scaffold_458.492	1	PQ0G371440
1	EVM0026396	21	evm.model.fragScaff_scaffold_458.491	1	PQ0G371450
1	EVM0038820	21	evm.model.fragScaff_scaffold_458.490	1	PQ0G371460
1	EVM0063568	21	evm.model.fragScaff_scaffold_458.489	1	PQ0G371470
1	EVM0062781	.	.	1	PQ0G371480
.	.	.	.	1	PQ0G371490
.	.	21	evm.model.fragScaff_scaffold_458.487	1	PQ0G371510
1	EVM0036796	21	evm.model.fragScaff_scaffold_458.488	1	PQ0G371500
.	.	21	evm.model.fragScaff_scaffold_458.485	.	.
1	EVM0004403	21	evm.model.fragScaff_scaffold_458.486	1	PQ0G371520
1	EVM0019875	21	evm.model.fragScaff_scaffold_458.484	1	PQ0G371530
1	EVM0063003	.	.	.	.
1	EVM0040612	21	evm.model.fragScaff_scaffold_458.482	1	PQ0G371540
1	EVM0025961	21	evm.model.fragScaff_scaffold_458.481	1	PQ0G371550
1	EVM0006172	21	evm.model.fragScaff_scaffold_458.480	1	PQ0G371560
1	EVM0014328	21	evm.model.fragScaff_scaffold_458.479	1	PQ0G371570
1	EVM0055548	21	evm.model.fragScaff_scaffold_458.478	1	PQ0G371580
1	EVM0017948	21	evm.model.fragScaff_scaffold_458.477	1	PQ0G371590
1	EVM0043703	21	evm.model.fragScaff_scaffold_458.476	1	PQ0G371600
1	EVM0036417	21	evm.model.fragScaff_scaffold_458.475	1	PQ0G371610
1	EVM0003806	21	evm.model.fragScaff_scaffold_458.473	1	PQ0G371620
1	EVM0054596	21	evm.model.fragScaff_scaffold_458.472	1	PQ0G371630
.	.	.	.	1	PQ0G371640
1	EVM0058541	21	evm.model.fragScaff_scaffold_458.471	1	PQ0G371650
1	EVM0017770	21	evm.model.fragScaff_scaffold_458.469	1	PQ0G371660
1	EVM0032791	21	evm.model.fragScaff_scaffold_458.468	1	PQ0G371670
1	EVM0028882	21	evm.model.fragScaff_scaffold_458.467	1	PQ0G371680
1	EVM0045056	21	evm.model.fragScaff_scaffold_458.466	1	PQ0G371690
1	EVM0034766	21	evm.model.fragScaff_scaffold_458.465	1	PQ0G371700
1	EVM0018672	21	evm.model.fragScaff_scaffold_458.464	1	PQ0G371710
.	.	21	evm.model.fragScaff_scaffold_458.462	.	.
1	EVM0059723	21	evm.model.fragScaff_scaffold_458.463	1	PQ0G371720
1	EVM0051361	21	evm.model.fragScaff_scaffold_458.461	1	PQ0G371730
1	EVM0006727	21	evm.model.fragScaff_scaffold_458.460	1	PQ0G371740
1	EVM0041703	.	.	.	.
1	EVM0035019	21	evm.model.fragScaff_scaffold_458.459	1	PQ0G371750
1	EVM0053440	21	evm.model.fragScaff_scaffold_458.458	1	PQ0G371760
.	.	21	evm.model.fragScaff_scaffold_458.456	.	.
1	EVM0033858	21	evm.model.fragScaff_scaffold_458.457	1	PQ0G371770
1	EVM0009842	21	evm.model.fragScaff_scaffold_458.455	1	PQ0G371780
1	EVM0019704	21	evm.model.fragScaff_scaffold_458.454	1	PQ0G371790
1	EVM0044459	21	evm.model.fragScaff_scaffold_458.451	1	PQ0G371800
1	EVM0023302	21	evm.model.fragScaff_scaffold_458.450	1	PQ0G371810
1	EVM0037202	21	evm.model.fragScaff_scaffold_458.449	1	PQ0G371820
1	EVM0053203	21	evm.model.fragScaff_scaffold_458.448	1	PQ0G371830
1	EVM0038008	21	evm.model.fragScaff_scaffold_458.447	1	PQ0G371840
1	EVM0027955	21	evm.model.fragScaff_scaffold_458.446	.	.
1	EVM0039802	21	evm.model.fragScaff_scaffold_458.445	.	.
1	EVM0010603	21	evm.model.fragScaff_scaffold_458.444	.	.
1	EVM0023207	21	evm.model.fragScaff_scaffold_458.443	.	.
1	EVM0017789	.	.	.	.
1	EVM0038222	.	.	.	.
1	EVM0042045	.	.	.	.
1	EVM0051407	21	evm.model.fragScaff_scaffold_458.442	.	.
1	EVM0053940	21	evm.model.fragScaff_scaffold_458.441	.	.
.	.	21	evm.model.fragScaff_scaffold_458.439	.	.
1	EVM0033082	21	evm.model.fragScaff_scaffold_458.440	.	.
1	EVM0002057	.	.	.	.
1	EVM0046210	.	.	.	.
1	EVM0052745	.	.	.	.
1	EVM0026187	.	.	.	.
.	.	21	evm.model.fragScaff_scaffold_458.434	.	.
.	.	21	evm.model.fragScaff_scaffold_458.436	.	.
.	.	21	evm.model.fragScaff_scaffold_458.437	.	.
1	EVM0038598	21	evm.model.fragScaff_scaffold_458.438	.	.
.	.	21	evm.model.fragScaff_scaffold_458.431	.	.
1	EVM0009369	21	evm.model.fragScaff_scaffold_458.433	.	.
1	EVM0050757	.	.	.	.
1	EVM0029646	.	.	.	.
1	EVM0007232	21	evm.model.fragScaff_scaffold_458.430	.	.
1	EVM0063450	.	.	1	PQ0G371850
.	.	.	.	1	PQ0G363410
.	.	.	.	1	PQ0G588690
.	.	.	.	1	PQ0G588680
.	.	.	.	1	PQ0G588670
.	.	21	evm.model.fragScaff_scaffold_458.425	.	.
.	.	21	evm.model.fragScaff_scaffold_458.426	.	.
.	.	21	evm.model.fragScaff_scaffold_458.427	.	.
.	.	21	evm.model.fragScaff_scaffold_458.428	.	.
1	EVM0030241	21	evm.model.fragScaff_scaffold_458.429	.	.
1	EVM0018676	.	.	.	.
.	.	21	evm.model.fragScaff_scaffold_458.420	.	.
.	.	21	evm.model.fragScaff_scaffold_458.421	.	.
.	.	.	.	1	PQ0G588620
.	.	21	evm.model.fragScaff_scaffold_458.422	1	PQ0G588610
.	.	.	.	1	PQ0G588650
.	.	.	.	1	PQ0G588640
.	.	21	evm.model.fragScaff_scaffold_458.423	1	PQ0G588630
1	EVM0043248	21	evm.model.fragScaff_scaffold_458.424	1	PQ0G588660
1	EVM0018241	21	evm.model.fragScaff_scaffold_458.419	1	PQ0G588600
.	.	21	evm.model.fragScaff_scaffold_458.417	.	.
1	EVM0061072	21	evm.model.fragScaff_scaffold_458.418	1	PQ0G588590
1	EVM0063211	.	.	.	.
1	EVM0035517	.	.	.	.
.	.	21	evm.model.fragScaff_scaffold_458.415	.	.
1	EVM0039276	21	evm.model.fragScaff_scaffold_458.416	.	.
1	EVM0014368	.	.	1	PQ0G548040
1	EVM0039469	.	.	1	PQ0G548050
1	EVM0034265	.	.	.	.
1	EVM0040825	21	evm.model.fragScaff_scaffold_458.412	1	PQ0G548070
.	.	21	evm.model.fragScaff_scaffold_458.407	.	.
.	.	21	evm.model.fragScaff_scaffold_458.409	.	.
1	EVM0040812	21	evm.model.fragScaff_scaffold_458.410	1	PQ0G548080
1	EVM0052472	21	evm.model.fragScaff_scaffold_458.406	1	PQ0G548090
1	EVM0038298	21	evm.model.fragScaff_scaffold_458.405	1	PQ0G548100
.	.	21	evm.model.fragScaff_scaffold_458.402	.	.
.	.	21	evm.model.fragScaff_scaffold_458.403	.	.
1	EVM0035673	21	evm.model.fragScaff_scaffold_458.404	1	PQ0G548110
.	.	21	evm.model.fragScaff_scaffold_458.400	.	.
1	EVM0019073	21	evm.model.fragScaff_scaffold_458.401	1	PQ0G548120
1	EVM0041946	.	.	1	PQ0G548130
1	EVM0055163	21	evm.model.fragScaff_scaffold_458.398	1	PQ0G548140
1	EVM0059075	21	evm.model.fragScaff_scaffold_458.397	1	PQ0G548150
1	EVM0056710	21	evm.model.fragScaff_scaffold_458.396	1	PQ0G548160
.	.	21	evm.model.fragScaff_scaffold_458.382	.	.
.	.	21	evm.model.fragScaff_scaffold_458.384	.	.
.	.	21	evm.model.fragScaff_scaffold_458.385	.	.
.	.	21	evm.model.fragScaff_scaffold_458.386	.	.
.	.	21	evm.model.fragScaff_scaffold_458.387	.	.
.	.	21	evm.model.fragScaff_scaffold_458.389	.	.
.	.	21	evm.model.fragScaff_scaffold_458.390	.	.
.	.	21	evm.model.fragScaff_scaffold_458.391	.	.
.	.	21	evm.model.fragScaff_scaffold_458.392	.	.
1	EVM0043500	21	evm.model.fragScaff_scaffold_458.395	1	PQ0G548170
1	EVM0055730	.	.	1	PQ0G548180
1	EVM0044088	.	.	1	PQ0G548190
1	EVM0025006	21	evm.model.fragScaff_scaffold_458.379	1	PQ0G548200
1	EVM0056106	21	evm.model.fragScaff_scaffold_458.378	1	PQ0G548210
1	EVM0051867	21	evm.model.fragScaff_scaffold_458.377	1	PQ0G548220
.	.	21	evm.model.fragScaff_scaffold_458.372	1	PQ0G548060
1	EVM0050875	21	evm.model.fragScaff_scaffold_458.376	1	PQ0G548230
.	.	.	.	1	PQ0G548240
1	EVM0056774	.	.	1	PQ0G548250
1	EVM0063007	.	.	.	.
1	EVM0064306	21	evm.model.fragScaff_scaffold_458.369	1	PQ0G548260
1	EVM0017863	21	evm.model.fragScaff_scaffold_458.368	1	PQ0G548270
1	EVM0016098	21	evm.model.fragScaff_scaffold_458.367	1	PQ0G548280
.	.	21	evm.model.fragScaff_scaffold_458.363	.	.
.	.	21	evm.model.fragScaff_scaffold_458.365	.	.
1	EVM0041796	21	evm.model.fragScaff_scaffold_458.366	1	PQ0G548290
.	.	21	evm.model.fragScaff_scaffold_458.359	.	.
1	EVM0039271	21	evm.model.fragScaff_scaffold_458.361	1	PQ0G548300
1	EVM0050853	.	.	1	PQ0G548320
.	.	.	.	1	PQ0G548330
1	EVM0005720	.	.	1	PQ0G548310
1	EVM0007856	.	.	.	.
.	.	21	evm.model.fragScaff_scaffold_458.353	.	.
.	.	21	evm.model.fragScaff_scaffold_458.354	.	.
.	.	21	evm.model.fragScaff_scaffold_458.355	.	.
.	.	21	evm.model.fragScaff_scaffold_458.356	.	.
.	.	21	evm.model.fragScaff_scaffold_458.357	.	.
1	EVM0058164	21	evm.model.fragScaff_scaffold_458.358	.	.
.	.	21	evm.model.fragScaff_scaffold_443.109	.	.
1	EVM0031420	21	evm.model.fragScaff_scaffold_443.110	1	PQ0G548340
1	EVM0012563	21	evm.model.fragScaff_scaffold_443.108	1	PQ0G548350
1	EVM0044523	21	evm.model.fragScaff_scaffold_443.107	1	PQ0G548360
.	.	.	.	1	PQ0G548370
1	EVM0040997	.	.	1	PQ0G548380
1	EVM0022282	.	.	1	PQ0G548390
1	EVM0022850	.	.	1	PQ0G676810
1	EVM0039263	21	evm.model.fragScaff_scaffold_443.106	1	PQ0G676800
.	.	21	evm.model.fragScaff_scaffold_443.104	.	.
1	EVM0041269	21	evm.model.fragScaff_scaffold_443.105	1	PQ0G676790
.	.	.	.	1	PQ0G676780
1	EVM0056124	21	evm.model.fragScaff_scaffold_443.103	1	PQ0G676770
1	EVM0035150	21	evm.model.fragScaff_scaffold_443.102	1	PQ0G676760
1	EVM0039898	21	evm.model.fragScaff_scaffold_443.101	1	PQ0G676750
1	EVM0046104	21	evm.model.fragScaff_scaffold_443.99	1	PQ0G676740
1	EVM0018415	.	.	.	.
1	EVM0041370	21	evm.model.fragScaff_scaffold_443.98	1	PQ0G676730
1	EVM0022650	21	evm.model.fragScaff_scaffold_443.97	1	PQ0G676720
1	EVM0007457	21	evm.model.fragScaff_scaffold_443.96	1	PQ0G676710
1	EVM0051695	21	evm.model.fragScaff_scaffold_443.95	1	PQ0G676700
.	.	21	evm.model.fragScaff_scaffold_443.93	.	.
1	EVM0010266	21	evm.model.fragScaff_scaffold_443.94	1	PQ0G676690
1	EVM0032223	21	evm.model.fragScaff_scaffold_443.92	1	PQ0G676680
1	EVM0063240	21	evm.model.fragScaff_scaffold_443.91	1	PQ0G676670
1	EVM0027888	21	evm.model.fragScaff_scaffold_443.90	1	PQ0G676660
.	.	21	evm.model.fragScaff_scaffold_443.86	.	.
.	.	21	evm.model.fragScaff_scaffold_443.88	1	PQ0G676640
1	EVM0047054	21	evm.model.fragScaff_scaffold_443.89	1	PQ0G676650
1	EVM0054211	21	evm.model.fragScaff_scaffold_443.85	1	PQ0G676630
1	EVM0018467	21	evm.model.fragScaff_scaffold_443.84	1	PQ0G676620
1	EVM0000273	21	evm.model.fragScaff_scaffold_443.83	1	PQ0G676610
1	EVM0056185	.	.	1	PQ0G266270
.	.	21	evm.model.fragScaff_scaffold_443.79	.	.
.	.	21	evm.model.fragScaff_scaffold_443.80	.	.
.	.	21	evm.model.fragScaff_scaffold_443.81	1	PQ0G266250
1	EVM0060171	21	evm.model.fragScaff_scaffold_443.82	1	PQ0G266260
1	EVM0024464	21	evm.model.fragScaff_scaffold_443.78	1	PQ0G266240
.	.	.	.	1	PQ0G266230
1	EVM0023264	.	.	.	.
1	EVM0054669	21	evm.model.fragScaff_scaffold_443.75	1	PQ0G266220
.	.	.	.	1	PQ0G266210
1	EVM0002660	21	evm.model.fragScaff_scaffold_443.74	.	.
1	EVM0000943	21	evm.model.fragScaff_scaffold_443.73	1	PQ0G266200
1	EVM0041798	.	.	.	.
.	.	21	evm.model.fragScaff_scaffold_443.65	.	.
.	.	21	evm.model.fragScaff_scaffold_443.66_evm.model.fragScaff_scaffold_443.68	.	.
.	.	21	evm.model.fragScaff_scaffold_443.67	.	.
.	.	21	evm.model.fragScaff_scaffold_443.69	.	.
1	EVM0042489	21	evm.model.fragScaff_scaffold_443.71	1	PQ0G266190
1	EVM0028867	.	.	.	.
.	.	21	evm.model.fragScaff_scaffold_125.214	.	.
.	.	21	evm.model.fragScaff_scaffold_125.215	1	PQ0G266170
.	.	21	evm.model.fragScaff_scaffold_443.44	.	.
.	.	21	evm.model.fragScaff_scaffold_443.45	.	.
.	.	21	evm.model.fragScaff_scaffold_443.46	.	.
.	.	21	evm.model.fragScaff_scaffold_443.47	.	.
.	.	21	evm.model.fragScaff_scaffold_443.48	.	.
.	.	21	evm.model.fragScaff_scaffold_443.49	.	.
.	.	21	evm.model.fragScaff_scaffold_443.50	.	.
.	.	21	evm.model.fragScaff_scaffold_443.51	.	.
.	.	21	evm.model.fragScaff_scaffold_443.52	.	.
.	.	21	evm.model.fragScaff_scaffold_443.53	.	.
.	.	21	evm.model.fragScaff_scaffold_443.54	.	.
.	.	21	evm.model.fragScaff_scaffold_443.55	.	.
.	.	21	evm.model.fragScaff_scaffold_443.56	.	.
.	.	21	evm.model.fragScaff_scaffold_443.57	.	.
.	.	21	evm.model.fragScaff_scaffold_443.58	.	.
.	.	21	evm.model.fragScaff_scaffold_443.59	.	.
.	.	21	evm.model.fragScaff_scaffold_443.60	.	.
.	.	21	evm.model.fragScaff_scaffold_443.61	.	.
.	.	21	evm.model.fragScaff_scaffold_443.62	.	.
.	.	21	evm.model.fragScaff_scaffold_443.63	.	.
1	EVM0045490	21	evm.model.fragScaff_scaffold_443.64	1	PQ0G266180
1	EVM0063686	21	evm.model.fragScaff_scaffold_125.213	1	PQ0G266160
1	EVM0006374	21	evm.model.fragScaff_scaffold_125.212	1	PQ0G266150
.	.	21	evm.model.fragScaff_scaffold_125.208	.	.
.	.	21	evm.model.fragScaff_scaffold_125.209	.	.
.	.	21	evm.model.fragScaff_scaffold_125.210	.	.
1	EVM0000997	21	evm.model.fragScaff_scaffold_125.211	1	PQ0G266140
1	EVM0041594	.	.	1	PQ0G266130
1	EVM0018937	.	.	.	.
1	EVM0010546	.	.	1	PQ0G266120
1	EVM0019506	21	evm.model.fragScaff_scaffold_125.206	1	PQ0G266110
.	.	21	evm.model.fragScaff_scaffold_125.204	.	.
1	EVM0030623	21	evm.model.fragScaff_scaffold_125.205	1	PQ0G266100
1	EVM0052499	21	evm.model.fragScaff_scaffold_125.203	1	PQ0G266090
1	EVM0044470	21	evm.model.fragScaff_scaffold_125.202	1	PQ0G266080
1	EVM0044759	21	evm.model.fragScaff_scaffold_125.201	1	PQ0G266070
.	.	21	evm.model.fragScaff_scaffold_125.199	.	.
1	EVM0007072	21	evm.model.fragScaff_scaffold_125.200	1	PQ0G266060
1	EVM0016822	21	evm.model.fragScaff_scaffold_125.198	1	PQ0G266050
1	EVM0031936	21	evm.model.fragScaff_scaffold_125.197	1	PQ0G266040
.	.	21	evm.model.fragScaff_scaffold_125.194	.	.
1	EVM0062771	21	evm.model.fragScaff_scaffold_125.196	1	PQ0G266030
1	EVM0011175	21	evm.model.fragScaff_scaffold_125.193	1	PQ0G266020
1	EVM0032974	21	evm.model.fragScaff_scaffold_125.192	1	PQ0G385660
1	EVM0038476	21	evm.model.fragScaff_scaffold_125.191	1	PQ0G385650
1	EVM0048456	21	evm.model.fragScaff_scaffold_125.190	1	PQ0G385640
1	EVM0009082	21	evm.model.fragScaff_scaffold_125.189	1	PQ0G385630
1	EVM0013479	21	evm.model.fragScaff_scaffold_125.187	1	PQ0G385620
.	.	21	evm.model.fragScaff_scaffold_125.184	.	.
.	.	21	evm.model.fragScaff_scaffold_125.185	.	.
1	EVM0037419	21	evm.model.fragScaff_scaffold_125.186	1	PQ0G385610
1	EVM0059208	21	evm.model.fragScaff_scaffold_125.183	1	PQ0G385600
1	EVM0037993	21	evm.model.fragScaff_scaffold_125.182	1	PQ0G385590
1	EVM0048187	21	evm.model.fragScaff_scaffold_125.181	1	PQ0G385580
1	EVM0010198	21	evm.model.fragScaff_scaffold_125.180	1	PQ0G385570
1	EVM0013888	21	evm.model.fragScaff_scaffold_125.179	1	PQ0G385560
1	EVM0036180	21	evm.model.fragScaff_scaffold_125.178	1	PQ0G385550
.	.	.	.	1	PQ0G385540
1	EVM0064476	.	.	.	.
.	.	21	evm.model.fragScaff_scaffold_125.173	.	.
.	.	21	evm.model.fragScaff_scaffold_125.175	.	.
1	EVM0029171	21	evm.model.fragScaff_scaffold_125.176	1	PQ0G385530
1	EVM0037249	.	.	1	PQ0G385520
.	.	21	evm.model.fragScaff_scaffold_125.169	.	.
.	.	21	evm.model.fragScaff_scaffold_125.170	.	.
.	.	21	evm.model.fragScaff_scaffold_125.171	.	.
1	EVM0019532	21	evm.model.fragScaff_scaffold_125.172	1	PQ0G385510
1	EVM0064535	.	.	1	PQ0G385500
1	EVM0045303	21	evm.model.fragScaff_scaffold_125.168	1	PQ0G385490
.	.	.	.	1	PQ0G385480
1	EVM0009523	21	evm.model.fragScaff_scaffold_125.167	.	.
1	EVM0006078	21	evm.model.fragScaff_scaffold_125.165	1	PQ0G385470
1	EVM0064393	21	evm.model.fragScaff_scaffold_125.164	1	PQ0G385460
1	EVM0018399	21	evm.model.fragScaff_scaffold_125.162	1	PQ0G385450
1	EVM0021232	21	evm.model.fragScaff_scaffold_125.161	1	PQ0G348330
1	EVM0046524	21	evm.model.fragScaff_scaffold_125.160	1	PQ0G348340
1	EVM0031234	21	evm.model.fragScaff_scaffold_125.159	1	PQ0G348350
1	EVM0015094	21	evm.model.fragScaff_scaffold_125.158	1	PQ0G348360
1	EVM0039924	21	evm.model.fragScaff_scaffold_125.157	1	PQ0G348370
1	EVM0004806	.	.	1	PQ0G348380
1	EVM0014960	21	evm.model.fragScaff_scaffold_125.156	1	PQ0G348390
1	EVM0060487	21	evm.model.fragScaff_scaffold_125.155	.	.
1	EVM0003972	21	evm.model.fragScaff_scaffold_125.154	.	.
.	.	21	evm.model.fragScaff_scaffold_125.152	.	.
1	EVM0016397	21	evm.model.fragScaff_scaffold_125.153	.	.
1	EVM0004139	21	evm.model.fragScaff_scaffold_125.150	.	.
1	EVM0024274	.	.	.	.
.	.	21	evm.model.fragScaff_scaffold_125.148	.	.
1	EVM0011539	21	evm.model.fragScaff_scaffold_125.149	.	.
.	.	21	evm.model.fragScaff_scaffold_125.143	.	.
.	.	21	evm.model.fragScaff_scaffold_125.144	.	.
.	.	21	evm.model.fragScaff_scaffold_125.146	.	.
1	EVM0012986	21	evm.model.fragScaff_scaffold_125.147	.	.
1	EVM0031947	.	.	.	.
.	.	21	evm.model.fragScaff_scaffold_125.141	.	.
1	EVM0014831	21	evm.model.fragScaff_scaffold_125.142	.	.
1	EVM0027895	21	evm.model.fragScaff_scaffold_125.139	1	PQ0G401850
.	.	.	.	1	PQ0G391560
.	.	21	evm.model.fragScaff_scaffold_125.135	.	.
1	EVM0016426	21	evm.model.fragScaff_scaffold_125.137	1	PQ0G391550
.	.	21	evm.model.fragScaff_scaffold_125.132	.	.
.	.	21	evm.model.fragScaff_scaffold_125.133	.	.
1	EVM0038463	21	evm.model.fragScaff_scaffold_125.134	1	PQ0G391540
1	EVM0001823	21	evm.model.fragScaff_scaffold_125.131	1	PQ0G391530
.	.	.	.	1	PQ0G391520
1	EVM0042778	21	evm.model.fragScaff_scaffold_125.130	1	PQ0G391510
1	EVM0044888	21	evm.model.fragScaff_scaffold_125.129	.	.
1	EVM0032164	.	.	.	.
.	.	21	evm.model.fragScaff_scaffold_125.127	.	.
1	EVM0046610	21	evm.model.fragScaff_scaffold_125.128	.	.
.	.	21	evm.model.fragScaff_scaffold_125.125	.	.
1	EVM0007665	21	evm.model.fragScaff_scaffold_125.126	.	.
1	EVM0008916	21	evm.model.fragScaff_scaffold_125.124	1	PQ0G520090
1	EVM0023999	21	evm.model.fragScaff_scaffold_125.123	1	PQ0G520100
1	EVM0064417	21	evm.model.fragScaff_scaffold_125.122	1	PQ0G520110
1	EVM0039438	21	evm.model.fragScaff_scaffold_125.121	1	PQ0G520120
1	EVM0062701	21	evm.model.fragScaff_scaffold_125.120	1	PQ0G520130
1	EVM0022651	21	evm.model.fragScaff_scaffold_125.119	1	PQ0G520140
1	EVM0049383	21	evm.model.fragScaff_scaffold_125.118	1	PQ0G520150
1	EVM0056630	21	evm.model.fragScaff_scaffold_125.117	1	PQ0G520160
.	.	21	evm.model.fragScaff_scaffold_125.111	.	.
.	.	21	evm.model.fragScaff_scaffold_125.112	.	.
.	.	21	evm.model.fragScaff_scaffold_125.113	.	.
1	EVM0014651	21	evm.model.fragScaff_scaffold_125.116	1	PQ0G520170
.	.	.	.	1	PQ0G520180
.	.	.	.	1	PQ0G436120
1	EVM0043581	.	.	.	.
1	EVM0049616	.	.	.	.
1	EVM0019406	.	.	1	PQ0G436170
.	.	21	evm.model.fragScaff_scaffold_125.107	.	.
.	.	21	evm.model.fragScaff_scaffold_125.108	.	.
1	EVM0038243	21	evm.model.fragScaff_scaffold_125.110	1	PQ0G436130
1	EVM0009177	.	.	1	PQ0G436140
1	EVM0018959	21	evm.model.fragScaff_scaffold_125.105	1	PQ0G436150
.	.	21	evm.model.fragScaff_scaffold_125.103	.	.
1	EVM0004718	21	evm.model.fragScaff_scaffold_125.104	1	PQ0G436160
1	EVM0054662	.	.	.	.
1	EVM0023008	21	evm.model.fragScaff_scaffold_125.102	.	.
1	EVM0050321	21	evm.model.fragScaff_scaffold_125.101	1	PQ0G436180
.	.	21	evm.model.fragScaff_scaffold_125.99	.	.
1	EVM0045449	21	evm.model.fragScaff_scaffold_125.100	1	PQ0G436190
1	EVM0046105	21	evm.model.fragScaff_scaffold_125.98	1	PQ0G128990
1	EVM0029405	.	.	1	PQ0G128980
1	EVM0006430	.	.	.	.
1	EVM0044103	21	evm.model.fragScaff_scaffold_125.95	1	PQ0G128970
.	.	21	evm.model.fragScaff_scaffold_125.91	.	.
1	EVM0045300	21	evm.model.fragScaff_scaffold_125.93	1	PQ0G128960
1	EVM0025676	.	.	1	PQ0G128950
1	EVM0009858	21	evm.model.fragScaff_scaffold_125.90	.	.
1	EVM0051769	.	.	.	.
1	EVM0040738	.	.	.	.
1	EVM0054436	.	.	1	PQ0G128940
1	EVM0021762	.	.	.	.
1	EVM0021340	.	.	1	PQ0G128930
1	EVM0034466	.	.	.	.
1	EVM0024679	.	.	.	.
1	EVM0017814	.	.	.	.
1	EVM0033475	.	.	.	.
1	EVM0014916	.	.	.	.
1	EVM0038870	21	evm.model.fragScaff_scaffold_125.89	1	PQ0G128920
.	.	21	evm.model.fragScaff_scaffold_125.85	.	.
.	.	21	evm.model.fragScaff_scaffold_125.86	.	.
1	EVM0051502	21	evm.model.fragScaff_scaffold_125.87	1	PQ0G128910
1	EVM0026204	.	.	.	.
.	.	21	evm.model.fragScaff_scaffold_125.83	1	PQ0G128890
1	EVM0024790	21	evm.model.fragScaff_scaffold_125.84	1	PQ0G128900
1	EVM0016802	.	.	.	.
1	EVM0054173	21	evm.model.fragScaff_scaffold_125.80	1	PQ0G128880
.	.	21	evm.model.fragScaff_scaffold_125.78	.	.
1	EVM0036426	21	evm.model.fragScaff_scaffold_125.79	1	PQ0G128870
1	EVM0032782	.	.	.	.
1	EVM0056497	21	evm.model.fragScaff_scaffold_125.77	1	PQ0G128860
.	.	.	.	1	PQ0G128850
1	EVM0049752	21	evm.model.fragScaff_scaffold_125.75	1	PQ0G128840
1	EVM0002541	.	.	.	.
1	EVM0007604	.	.	.	.
.	.	21	evm.model.fragScaff_scaffold_125.69	.	.
.	.	21	evm.model.fragScaff_scaffold_125.70	.	.
.	.	21	evm.model.fragScaff_scaffold_125.72	.	.
1	EVM0018000	21	evm.model.fragScaff_scaffold_125.74	1	PQ0G128830
1	EVM0019720	.	.	1	PQ0G128820
1	EVM0000478	.	.	1	PQ0G128810
1	EVM0022397	21	evm.model.fragScaff_scaffold_125.68	1	PQ0G128800
.	.	21	evm.model.fragScaff_scaffold_125.64	1	PQ0G128780
1	EVM0038723	21	evm.model.fragScaff_scaffold_125.65	1	PQ0G128790
.	.	21	evm.model.fragScaff_scaffold_125.62	.	.
1	EVM0046743	21	evm.model.fragScaff_scaffold_125.63	1	PQ0G128770
1	EVM0011555	21	evm.model.fragScaff_scaffold_125.61	1	PQ0G128760
1	EVM0058354	21	evm.model.fragScaff_scaffold_125.60	1	PQ0G128750
.	.	.	.	1	PQ0G128740
1	EVM0014664	21	evm.model.fragScaff_scaffold_125.59	1	PQ0G128730
1	EVM0036248	21	evm.model.fragScaff_scaffold_125.58	1	PQ0G128720
.	.	21	evm.model.fragScaff_scaffold_125.56	.	.
1	EVM0005803	21	evm.model.fragScaff_scaffold_125.57	1	PQ0G128710
1	EVM0013526	.	.	.	.
.	.	21	evm.model.fragScaff_scaffold_125.54	.	.
1	EVM0052049	21	evm.model.fragScaff_scaffold_125.55	1	PQ0G128700
1	EVM0033304	21	evm.model.fragScaff_scaffold_125.53	1	PQ0G128690
.	.	21	evm.model.fragScaff_scaffold_125.51	.	.
1	EVM0060987	21	evm.model.fragScaff_scaffold_125.52	1	PQ0G128680
1	EVM0015081	21	evm.model.fragScaff_scaffold_125.50	1	PQ0G128670
.	.	21	evm.model.fragScaff_scaffold_125.48	.	.
1	EVM0060684	21	evm.model.fragScaff_scaffold_125.49	1	PQ0G128660
1	EVM0002689	21	evm.model.fragScaff_scaffold_125.47	1	PQ0G128650
1	EVM0016082	21	evm.model.fragScaff_scaffold_125.46	1	PQ0G128640
1	EVM0065249	21	evm.model.fragScaff_scaffold_125.45	1	PQ0G128630
1	EVM0045917	21	evm.model.fragScaff_scaffold_125.44	1	PQ0G128620
1	EVM0065596	.	.	1	PQ0G128610
.	.	21	evm.model.fragScaff_scaffold_125.41	.	.
1	EVM0011679	21	evm.model.fragScaff_scaffold_125.42	1	PQ0G128600
1	EVM0000563	.	.	.	.
1	EVM0026994	21	evm.model.fragScaff_scaffold_125.40	1	PQ0G128590
1	EVM0002755	21	evm.model.fragScaff_scaffold_125.39	1	PQ0G128580
1	EVM0030246	21	evm.model.fragScaff_scaffold_125.38	1	PQ0G128570
1	EVM0014490	21	evm.model.fragScaff_scaffold_125.37	1	PQ0G128560
1	EVM0011172	21	evm.model.fragScaff_scaffold_125.36	1	PQ0G128550
.	.	21	evm.model.fragScaff_scaffold_125.33	.	.
1	EVM0036045	21	evm.model.fragScaff_scaffold_125.35	1	PQ0G128540
1	EVM0002880	21	evm.model.fragScaff_scaffold_125.32	1	PQ0G495840
.	.	21	evm.model.fragScaff_scaffold_125.29	.	.
1	EVM0031560	21	evm.model.fragScaff_scaffold_125.31	1	PQ0G495830
1	EVM0002929	21	evm.model.fragScaff_scaffold_125.27	.	.
.	.	21	evm.model.fragScaff_scaffold_125.25	.	.
1	EVM0036887	21	evm.model.fragScaff_scaffold_125.26	.	.
1	EVM0053850	.	.	.	.
.	.	21	evm.model.fragScaff_scaffold_125.23	.	.
1	EVM0016445	21	evm.model.fragScaff_scaffold_125.24	.	.
1	EVM0020552	.	.	1	PQ0G189800
1	EVM0062647	21	evm.model.fragScaff_scaffold_125.4	.	.
1	EVM0032450	21	evm.model.fragScaff_scaffold_125.5	.	.
1	EVM0028606	21	evm.model.fragScaff_scaffold_125.6	1	PQ0G189790
1	EVM0027107	21	evm.model.fragScaff_scaffold_125.7	1	PQ0G189780
1	EVM0060453	21	evm.model.fragScaff_scaffold_125.8	1	PQ0G189770
1	EVM0054685	.	.	1	PQ0G189760
1	EVM0005463	21	evm.model.fragScaff_scaffold_125.10	.	.
.	.	21	evm.model.fragScaff_scaffold_125.11	.	.
1	EVM0019001	21	evm.model.fragScaff_scaffold_125.12	.	.
1	EVM0037695	21	evm.model.fragScaff_scaffold_125.13	.	.
1	EVM0019268	21	evm.model.fragScaff_scaffold_125.14	.	.
.	.	21	evm.model.fragScaff_scaffold_125.15	.	.
1	EVM0018091	21	evm.model.fragScaff_scaffold_125.16	.	.
.	.	21	evm.model.fragScaff_scaffold_125.17	.	.
1	EVM0058923	.	.	.	.
1	EVM0016061	.	.	.	.
1	EVM0009299	21	evm.model.fragScaff_scaffold_125.19	.	.
1	EVM0005537	21	evm.model.fragScaff_scaffold_125.21	.	.
1	EVM0018744	.	.	.	.
1	EVM0064155	21	evm.model.fragScaff_scaffold_125.22	.	.
1	EVM0058469	21	evm.model.fragScaff_scaffold_125.3	1	PQ0G189810
1	EVM0023912	21	evm.model.fragScaff_scaffold_125.2	.	.
1	EVM0060923	.	.	1	PQ0G189820
1	EVM0031803	.	.	1	PQ0G189830
1	EVM0062274	21	evm.model.fragScaff_scaffold_328.1	.	.
1	EVM0032024	21	evm.model.fragScaff_scaffold_328.2	1	PQ0G189840
1	EVM0006167	21	evm.model.fragScaff_scaffold_328.3	1	PQ0G189850
1	EVM0034902	.	.	1	PQ0G189860
1	EVM0017591	.	.	.	.
1	EVM0061332	.	.	1	PQ0G189870
1	EVM0010294	.	.	1	PQ0G189880
1	EVM0063721	21	evm.model.fragScaff_scaffold_328.5	.	.
1	EVM0036121	21	evm.model.fragScaff_scaffold_328.6	.	.
1	EVM0022739	.	.	1	PQ0G189890
1	EVM0019751	.	.	.	.
1	EVM0037714	.	.	.	.
1	EVM0011010	.	.	.	.
1	EVM0061592	21	evm.model.fragScaff_scaffold_328.10	.	.
1	EVM0033663	.	.	1	PQ0G160340
1	EVM0047618	.	.	.	.
.	.	21	evm.model.fragScaff_scaffold_328.15	.	.
1	EVM0009668	21	evm.model.fragScaff_scaffold_328.11	1	PQ0G160330
1	EVM0002845	.	.	1	PQ0G160320
.	.	.	.	1	PQ0G160310
1	EVM0045384	21	evm.model.fragScaff_scaffold_328.16	1	PQ0G160300
1	EVM0024811	.	.	1	PQ0G160290
.	.	21	evm.model.fragScaff_scaffold_328.19	.	.
.	.	21	evm.model.fragScaff_scaffold_328.18	.	.
1	EVM0036759	21	evm.model.fragScaff_scaffold_328.17	1	PQ0G160280
1	EVM0036475	21	evm.model.fragScaff_scaffold_328.20	1	PQ0G160270
.	.	21	evm.model.fragScaff_scaffold_328.22	.	.
1	EVM0056582	21	evm.model.fragScaff_scaffold_328.21	1	PQ0G160260
.	.	.	.	1	PQ0G160250
1	EVM0055842	.	.	.	.
1	EVM0002815	21	evm.model.fragScaff_scaffold_328.23	1	PQ0G160240
1	EVM0012529	21	evm.model.fragScaff_scaffold_328.24	1	PQ0G160230
.	.	21	evm.model.fragScaff_scaffold_328.27	.	.
.	.	21	evm.model.fragScaff_scaffold_328.26	.	.
1	EVM0036164	21	evm.model.fragScaff_scaffold_328.25	1	PQ0G160220
1	EVM0040568	21	evm.model.fragScaff_scaffold_328.28	1	PQ0G160210
1	EVM0028186	21	evm.model.fragScaff_scaffold_328.29	1	PQ0G160200
1	EVM0048464	21	evm.model.fragScaff_scaffold_328.30	1	PQ0G160190
1	EVM0022036	21	evm.model.fragScaff_scaffold_328.31	1	PQ0G160180
1	EVM0026327	21	evm.model.fragScaff_scaffold_328.32	1	PQ0G160170
1	EVM0033679	.	.	1	PQ0G160160
.	.	21	evm.model.fragScaff_scaffold_328.38	.	.
1	EVM0015178	21	evm.model.fragScaff_scaffold_328.35	1	PQ0G160150
1	EVM0053154	.	.	.	.
1	EVM0029151	21	evm.model.fragScaff_scaffold_328.39	1	PQ0G160140
.	.	21	evm.model.fragScaff_scaffold_328.42	.	.
.	.	21	evm.model.fragScaff_scaffold_328.41	.	.
1	EVM0035451	21	evm.model.fragScaff_scaffold_328.40	1	PQ0G160130
1	EVM0024058	21	evm.model.fragScaff_scaffold_328.43	1	PQ0G160120
.	.	.	.	1	PQ0G160110
.	.	.	.	1	PQ0G160100
1	EVM0054819	21	evm.model.fragScaff_scaffold_328.44	1	PQ0G160090
.	.	21	evm.model.fragScaff_scaffold_328.52	.	.
.	.	21	evm.model.fragScaff_scaffold_328.51	.	.
.	.	21	evm.model.fragScaff_scaffold_328.50	.	.
.	.	21	evm.model.fragScaff_scaffold_328.49	.	.
.	.	21	evm.model.fragScaff_scaffold_328.48	.	.
.	.	21	evm.model.fragScaff_scaffold_328.47	.	.
1	EVM0028047	21	evm.model.fragScaff_scaffold_328.46	1	PQ0G160080
1	EVM0025629	21	evm.model.fragScaff_scaffold_328.53	1	PQ0G160070
.	.	.	.	1	PQ0G160060
1	EVM0019416	21	evm.model.fragScaff_scaffold_328.54	1	PQ0G160050
.	.	21	evm.model.fragScaff_scaffold_328.56	.	.
1	EVM0055260	21	evm.model.fragScaff_scaffold_328.55	1	PQ0G160040
.	.	21	evm.model.fragScaff_scaffold_328.58	.	.
1	EVM0056346	21	evm.model.fragScaff_scaffold_328.57	1	PQ0G160030
1	EVM0043067	21	evm.model.fragScaff_scaffold_328.59	1	PQ0G160020
.	.	21	evm.model.fragScaff_scaffold_328.61	.	.
1	EVM0009627	21	evm.model.fragScaff_scaffold_328.60	1	PQ0G160010
1	EVM0007124	21	evm.model.fragScaff_scaffold_328.62	1	PQ0G160000
1	EVM0058841	21	evm.model.fragScaff_scaffold_328.63	1	PQ0G159990
.	.	.	.	1	PQ0G159980
.	.	.	.	1	PQ0G159970
.	.	.	.	1	PQ0G159960
1	EVM0028499	21	evm.model.fragScaff_scaffold_328.65	1	PQ0G159950
1	EVM0011193	21	evm.model.fragScaff_scaffold_328.66	1	PQ0G159940
1	EVM0062958	21	evm.model.fragScaff_scaffold_328.67	1	PQ0G159930
.	.	.	.	1	PQ0G159920
1	EVM0065847	.	.	1	PQ0G159910
1	EVM0036810	21	evm.model.fragScaff_scaffold_328.69	1	PQ0G159900
1	EVM0011499	21	evm.model.fragScaff_scaffold_328.70	1	PQ0G159890
1	EVM0019195	21	evm.model.fragScaff_scaffold_328.71	1	PQ0G159880
1	EVM0044297	.	.	1	PQ0G159870
1	EVM0023368	21	evm.model.fragScaff_scaffold_328.72_evm.model.fragScaff_scaffold_328.73	1	PQ0G159860
.	.	21	evm.model.fragScaff_scaffold_328.75	1	PQ0G159840
1	EVM0050969	21	evm.model.fragScaff_scaffold_328.74	1	PQ0G159850
1	EVM0005931	21	evm.model.fragScaff_scaffold_328.76	1	PQ0G159830
.	.	21	evm.model.fragScaff_scaffold_328.78	.	.
1	EVM0016685	21	evm.model.fragScaff_scaffold_328.77	1	PQ0G159820
1	EVM0049261	.	.	1	PQ0G159810
1	EVM0013580	21	evm.model.fragScaff_scaffold_328.79	1	PQ0G159800
1	EVM0063352	21	evm.model.fragScaff_scaffold_328.80	1	PQ0G159790
1	EVM0029353	.	.	.	.
1	EVM0024769	.	.	1	PQ0G159780
1	EVM0031904	21	evm.model.fragScaff_scaffold_328.81	1	PQ0G159770
1	EVM0049175	21	evm.model.fragScaff_scaffold_328.82	1	PQ0G159760
1	EVM0031173	21	evm.model.fragScaff_scaffold_328.83	1	PQ0G159750
1	EVM0006018	21	evm.model.fragScaff_scaffold_328.84	1	PQ0G159740
1	EVM0041854	21	evm.model.fragScaff_scaffold_328.85	1	PQ0G159730
1	EVM0028904	21	evm.model.fragScaff_scaffold_328.86	1	PQ0G159720
.	.	21	evm.model.fragScaff_scaffold_328.88	.	.
1	EVM0009101	21	evm.model.fragScaff_scaffold_328.87	1	PQ0G159710
1	EVM0040126	21	evm.model.fragScaff_scaffold_328.89	1	PQ0G159700
.	.	21	evm.model.fragScaff_scaffold_328.93	.	.
1	EVM0024420	21	evm.model.fragScaff_scaffold_328.90	1	PQ0G159690
1	EVM0011408	.	.	1	PQ0G159680
1	EVM0015732	21	evm.model.fragScaff_scaffold_328.94	1	PQ0G159670
.	.	21	evm.model.fragScaff_scaffold_328.99	.	.
.	.	21	evm.model.fragScaff_scaffold_328.98	.	.
.	.	21	evm.model.fragScaff_scaffold_328.96	1	PQ0G159650
1	EVM0048776	21	evm.model.fragScaff_scaffold_328.95	1	PQ0G159660
1	EVM0044776	.	.	.	.
1	EVM0051902	21	evm.model.fragScaff_scaffold_328.100	1	PQ0G159640
.	.	.	.	1	PQ0G159630
1	EVM0006382	21	evm.model.fragScaff_scaffold_328.101	1	PQ0G331400
.	.	21	evm.model.fragScaff_scaffold_328.105	.	.
.	.	21	evm.model.fragScaff_scaffold_328.103	.	.
1	EVM0001523	21	evm.model.fragScaff_scaffold_328.102	1	PQ0G331410
1	EVM0057960	21	evm.model.fragScaff_scaffold_328.106	1	PQ0G331420
1	EVM0030458	21	evm.model.fragScaff_scaffold_328.107	1	PQ0G331430
1	EVM0000076	.	.	.	.
1	EVM0022862	21	evm.model.fragScaff_scaffold_328.108	1	PQ0G408090
1	EVM0002431	.	.	1	PQ0G408100
.	.	21	evm.model.fragScaff_scaffold_328.111	.	.
1	EVM0056795	21	evm.model.fragScaff_scaffold_328.109	1	PQ0G408110
1	EVM0064486	21	evm.model.fragScaff_scaffold_328.112	1	PQ0G408120
1	EVM0026557	21	evm.model.fragScaff_scaffold_328.113	1	PQ0G408130
.	.	.	.	1	PQ0G408140
1	EVM0059841	21	evm.model.fragScaff_scaffold_328.116	1	PQ0G408150
1	EVM0014157	21	evm.model.fragScaff_scaffold_328.117	.	.
1	EVM0053133	21	evm.model.fragScaff_scaffold_328.118	1	PQ0G408160
.	.	.	.	1	PQ0G408170
.	.	21	evm.model.fragScaff_scaffold_328.121	.	.
1	EVM0028328	21	evm.model.fragScaff_scaffold_328.119	1	PQ0G408180
1	EVM0053496	21	evm.model.fragScaff_scaffold_328.120	1	PQ0G408190
[truncated: 113,061 more rows]
