# Supplementary material for: Reshuffling of the ancestral core-eudicot genome shaped chromatin topology and epigenetic modification in Panax
Source: Nat Commun. 2022 Apr 7;13:1902. doi: 10.1038/s41467-022-29561-5 (PMC8989883; doi:10.1038/s41467-022-29561-5)
Supplement: Supplementary file 8 — Supplementary Data 5 [file 41467_2022_29561_MOESM8_ESM.xlsx]

## Sheet: Data 5
Supplementary Data 5. PCA scores of the compartment A/B in Panax stipuleanatus genome.
Ps1*	Score		Ps2	Score		Ps3	Score		Ps4	Score		Ps5	Score		Ps6	Score		Ps7	Score		Ps8	Score		Ps9	Score		Ps10	Score		Ps11	Score		Ps12	Score
1	NA		1	0.00437466		1	NA		1	NA		1	NA		1	NA		1	NA		1	NA		1	NA		1	NA		1	NA		1	NA
2	NA		2	0.00412527		2	NA		2	NA		2	NA		2	NA		2	NA		2	NA		2	0.032		2	NA		2	NA		2	NA
3	NA		3	0.00344268		3	NA		3	NA		3	NA		3	NA		3	NA		3	NA		3	0.031		3	NA		3	NA		3	NA
4	NA		4	0.00218182		4	NA		4	NA		4	NA		4	NA		4	NA		4	NA		4	0.03		4	NA		4	NA		4	NA
5	NA		5	0.00197649		5	NA		5	NA		5	0.023		5	NA		5	NA		5	NA		5	0.027		5	NA		5	NA		5	NA
6	NA		6	0.000457524		6	NA		6	NA		6	0.023		6	NA		6	NA		6	NA		6	0.028		6	NA		6	NA		6	NA
7	NA		7	0.00226941		7	NA		7	0.007		7	0.024		7	NA		7	NA		7	NA		7	0.031		7	NA		7	NA		7	NA
8	NA		8	0.00129394		8	NA		8	0.008		8	0.024		8	NA		8	NA		8	NA		8	0.03		8	NA		8	NA		8	NA
9	NA		9	0.000241177		9	NA		9	0.007		9	0.024		9	NA		9	NA		9	NA		9	-0.0236421		9	NA		9	NA		9	NA
10	NA		10	0.000619732		10	NA		10	0.007		10	0.024		10	NA		10	NA		10	NA		10	0.029		10	NA		10	NA		10	NA
11	NA		11	0.00252937		11	NA		11	0.007		11	0.025		11	NA		11	NA		11	NA		11	0.03		11	NA		11	NA		11	NA
12	NA		12	0.0033121		12	NA		12	0.007		12	0.024		12	NA		12	NA		12	NA		12	0.03		12	NA		12	NA		12	NA
13	0.004		13	0.00239127		13	NA		13	NA		13	0.024		13	NA		13	NA		13	NA		13	0.029		13	NA		13	NA		13	NA
14	0.007		14	0.00102238		14	NA		14	0.006		14	0.024		14	NA		14	NA		14	NA		14	0.027		14	NA		14	NA		14	NA
15	0.009		15	0.00340627		15	NA		15	0.007		15	0.024		15	NA		15	NA		15	0.015		15	0.03		15	NA		15	NA		15	NA
16	0.008		16	0.00719049		16	NA		16	0.006		16	0.024		16	NA		16	NA		16	0.015		16	0.031		16	NA		16	NA		16	NA
17	0.009		17	0.00299309		17	NA		17	0.006		17	NA		17	NA		17	NA		17	0.015		17	0.029		17	NA		17	NA		17	NA
18	NA		18	0.0014092		18	NA		18	0.005		18	0.023		18	NA		18	NA		18	0.015		18	NA		18	NA		18	NA		18	NA
19	NA		19	0.00551312		19	NA		19	0.003		19	0.023		19	NA		19	NA		19	0.014		19	0.031		19	NA		19	NA		19	NA
20	NA		20	0.00561407		20	NA		20	-0.003		20	0.024		20	0.021		20	NA		20	0.015		20	NA		20	NA		20	NA		20	NA
21	0.007		21	0.00462925		21	NA		21	-0.007		21	0.023		21	0.021		21	NA		21	0.015		21	0.033		21	NA		21	NA		21	NA
22	0.009		22	0.0039821		22	NA		22	-0.005		22	0.023		22	0.021		22	NA		22	0.015		22	-0.0294935		22	NA		22	NA		22	NA
23	0.009		23	0.00638501		23	NA		23	0.001		23	0.024		23	0.022		23	NA		23	0.015		23	-0.0268041		23	NA		23	NA		23	NA
24	0.01		24	NA		24	NA		24	0.006		24	0.025		24	0.022		24	NA		24	0.013		24	-0.0220408		24	NA		24	NA		24	NA
25	0.01		25	0.00890459		25	NA		25	0.006		25	0.023		25	0.022		25	NA		25	0.014		25	0.027		25	NA		25	NA		25	NA
26	NA		26	0.0089838		26	NA		26	0.004		26	0.021		26	0.022		26	NA		26	NA		26	-0.0261031		26	NA		26	NA		26	0.038
27	NA		27	0.0127794		27	NA		27	0.003		27	0.022		27	0.022		27	NA		27	0.014		27	-0.0247193		27	NA		27	NA		27	NA
28	0.01		28	0.0048931		28	NA		28	0.004		28	0.022		28	0.023		28	0.021		28	0.014		28	NA		28	NA		28	NA		28	NA
29	NA		29	0.00415245		29	0.031		29	0.005		29	0.025		29	0.023		29	0.021		29	0.014		29	-0.021237		29	-0.026		29	NA		29	0.038
30	NA		30	0.00468556		30	NA		30	0.003		30	0.025		30	0.023		30	NA		30	0.014		30	-0.00758697		30	NA		30	NA		30	NA
31	NA		31	0.00727715		31	0.031		31	0.005		31	0.024		31	0.023		31	NA		31	0.014		31	-0.024428		31	NA		31	NA		31	NA
32	NA		32	0.00325626		32	NA		32	NA		32	0.025		32	0.024		32	NA		32	0.015		32	-0.019374		32	NA		32	NA		32	0.038
33	NA		33	0.00652995		33	NA		33	-0.004		33	0.023		33	0.024		33	0.023		33	0.014		33	-0.0181332		33	NA		33	NA		33	0.038
34	NA		34	0.0049398		34	NA		34	-0.01		34	0.024		34	0.023		34	0.021		34	0.015		34	0.00613473		34	NA		34	NA		34	0.038
35	NA		35	0.00603568		35	NA		35	-0.003		35	0.024		35	NA		35	NA		35	0.015		35	-0.0201595		35	NA		35	NA		35	0.038
36	NA		36	0.00687391		36	NA		36	-0.005		36	0.02		36	0.024		36	0.021		36	0.015		36	-0.0118726		36	NA		36	NA		36	0.038
37	0.012		37	0.00539368		37	NA		37	0.002		37	0.021		37	0.024		37	NA		37	0.015		37	-0.0118016		37	NA		37	NA		37	0.038
38	0.013		38	0.0057688		38	NA		38	0.002		38	0.023		38	0.023		38	0.021		38	0.015		38	-0.0208078		38	NA		38	NA		38	0.038
39	0.012		39	0.00827287		39	NA		39	-0.002		39	0.018		39	0.024		39	0.021		39	0.015		39	-0.0289948		39	NA		39	0.015		39	0.038
40	0.012		40	0.00526126		40	NA		40	0.003		40	0.022		40	NA		40	0.022		40	0.015		40	-0.0139004		40	-0.017		40	NA		40	0.038
41	0.014		41	0.00731121		41	NA		41	0.004		41	0.022		41	NA		41	0.021		41	0.014		41	-0.00914599		41	NA		41	NA		41	0.038
42	0.015		42	0.00664365		42	NA		42	-0.022143		42	-0.0244995		42	NA		42	0.021		42	0.013		42	0.0211186		42	NA		42	NA		42	NA
43	0.013		43	NA		43	NA		43	-0.022051		43	0.025		43	NA		43	0.022		43	0.013		43	0.00342996		43	NA		43	NA		43	0.038
44	0.014		44	0.025		44	NA		44	-0.001		44	-0.0452455		44	0.024		44	0.022		44	0.011		44	0.00507585		44	-0.011		44	NA		44	0.038
45	0.013		45	0.00635343		45	NA		45	-0.0265918		45	-0.0483662		45	0.024		45	NA		45	0.007		45	0.025165		45	NA		45	NA		45	NA
46	0.014		46	0.00583409		46	NA		46	-0.0241152		46	-0.0371373		46	0.024		46	0.021		46	0.003		46	0.0155583		46	NA		46	NA		46	0.038
47	0.014		47	0.00241079		47	NA		47	-0.009		47	-0.0389433		47	0.024		47	NA		47	0.003		47	-0.0149477		47	-0.009		47	NA		47	0.039
48	0.016		48	0.00594216		48	NA		48	NA		48	-0.045341		48	0.024		48	0.021		48	0.003		48	-0.0136697		48	NA		48	NA		48	0.038
49	NA		49	0.0045045		49	NA		49	-0.011		49	-0.0500526		49	0.024		49	0.022		49	0.01		49	0.00377951		49	NA		49	0.016		49	0.038
50	0.015		50	0.00786232		50	NA		50	-0.014		50	-0.0449813		50	0.024		50	0.02		50	0.015		50	0.00940081		50	-0.012		50	0.018		50	0.038
51	0.014		51	0.00439417		51	0.031		51	-0.008		51	-0.0451475		51	0.024		51	0.022		51	0.016		51	-0.00436613		51	NA		51	0.018		51	0.038
52	0.014		52	0.00397718		52	NA		52	-0.0346369		52	-0.0381606		52	0.023		52	0.022		52	0.015		52	0.00939286		52	NA		52	0.017		52	0.038
53	0.013		53	0.00860749		53	NA		53	-0.0342787		53	-0.0369577		53	0.024		53	0.023		53	0.016		53	0.00178869		53	-0.011		53	NA		53	0.039
54	0.015		54	0.00445974		54	0.032		54	-0.0370342		54	-0.0409638		54	0.023		54	0.023		54	0.015		54	-0.00940251		54	-0.006		54	NA		54	0.038
55	0.014		55	0.00883427		55	0.032		55	NA		55	-0.0462422		55	0.024		55	0.022		55	0.015		55	-0.00208983		55	-0.003		55	NA		55	0.038
56	0.013		56	0.00517479		56	0.032		56	-0.0277045		56	-0.0439812		56	0.024		56	0.021		56	0.015		56	-0.00946553		56	0.001		56	0.018		56	0.038
57	0.013		57	0.00605153		57	0.032		57	-0.0239732		57	-0.0399229		57	0.023		57	0.022		57	0.014		57	-0.0233489		57	NA		57	0.019		57	0.038
58	0.013		58	0.00514869		58	0.031		58	-0.029076		58	-0.0386622		58	0.023		58	0.022		58	0.012		58	-0.0259348		58	-0.001		58	NA		58	0.038
59	0.014		59	0.00479501		59	0.031		59	-0.0367243		59	-0.0316296		59	0.023		59	0.024		59	0.013		59	0.012		59	0.005		59	NA		59	0.038
60	0.016		60	0.00764187		60	NA		60	-0.0387138		60	-0.0410235		60	0.025		60	0.023		60	0.014		60	-0.00734142		60	0.001		60	0.019		60	0.039
61	0.014		61	0.0064933		61	0.032		61	-0.0332873		61	-0.0331829		61	0.024		61	0.021		61	0.013		61	0.00966878		61	0.004		61	0.021		61	0.038
62	0.016		62	0.0118421		62	0.032		62	-0.0401558		62	-0.0387914		62	0.026		62	0.023		62	0.012		62	0.0252331		62	0.007		62	0.02		62	0.039
63	0.016		63	0.0134064		63	0.032		63	-0.0352985		63	-0.0418892		63	0.027		63	0.022		63	0.012		63	-0.0105451		63	0.002		63	0.019		63	0.039
64	0.016		64	0.0058839		64	NA		64	-0.0291853		64	-0.0466135		64	0.026		64	0.022		64	0.013		64	-0.00729743		64	0.002		64	0.02		64	0.039
65	0.02		65	0.0058104		65	NA		65	-0.0333082		65	-0.0457932		65	0.024		65	0.022		65	0.012		65	-0.00804834		65	-0.005		65	NA		65	0.039
66	0.02		66	0.00769166		66	0.031		66	-0.0308655		66	-0.0452053		66	0.024		66	0.023		66	0.012		66	0.0126262		66	0.005		66	0.019		66	NA
67	0.02		67	0.00443486		67	NA		67	-0.0340963		67	-0.0331235		67	0.026		67	0.023		67	0.013		67	0.0171737		67	0.005		67	0.02		67	0.037
68	0.019		68	0.00484333		68	0.032		68	-0.0337346		68	0.024		68	NA		68	0.023		68	0.014		68	0.0106763		68	0.009		68	NA		68	0.038
69	NA		69	0.0073442		69	0.032		69	-0.0419435		69	-0.0365349		69	0.027		69	0.023		69	0.014		69	0.0321018		69	0.007		69	0.017		69	0.039
70	0.019		70	0.00757826		70	0.032		70	-0.0443461		70	-0.0392728		70	NA		70	0.023		70	0.012		70	0.0293323		70	0.004		70	0.021		70	0.039
71	0.018		71	0.00678935		71	0.032		71	-0.044143		71	-0.0412667		71	0.025		71	0.023		71	0.013		71	0.00408349		71	0.011		71	0.021		71	0.039
72	0.02		72	0.0105118		72	NA		72	-0.0436306		72	-0.0355127		72	0.025		72	0.024		72	0.011		72	0.0438224		72	NA		72	0.02		72	0.039
73	0.018		73	0.00783268		73	0.032		73	-0.042528		73	-0.0441174		73	0.024		73	NA		73	0.013		73	0.0328925		73	0.006		73	0.02		73	0.039
74	0.02		74	0.00793906		74	NA		74	-0.043657		74	-0.0459939		74	0.025		74	0.022		74	0.013		74	0.0409886		74	0.014		74	0.021		74	0.038
75	-0.00959099		75	0.00962029		75	NA		75	-0.04098		75	-0.0391154		75	0.023		75	0.022		75	0.01		75	0.0436069		75	0.01		75	0.021		75	0.039
76	-0.0084031		76	0.00908662		76	0.032		76	-0.0378133		76	-0.0360642		76	0.025		76	0.024		76	0.009		76	NA		76	0.015		76	NA		76	0.039
77	-0.02		77	0.0101914		77	0.032		77	-0.0397027		77	-0.02		77	0.023		77	0.024		77	0.01		77	0.0411453		77	0.007		77	NA		77	0.039
78	-0.00861649		78	0.0127003		78	0.032		78	-0.0425739		78	-0.034905		78	0.023		78	NA		78	0.009		78	0.0380745		78	0.008		78	NA		78	0.039
79	-0.019		79	0.0142056		79	NA		79	-0.0424863		79	-0.0382578		79	0.021		79	0.022		79	0.011		79	0.0196535		79	0.016		79	NA		79	0.038
80	-0.022		80	0.00896826		80	NA		80	-0.0416723		80	-0.0397472		80	0.023		80	0.023		80	0.012		80	0.030779		80	0.01		80	NA		80	0.039
81	-0.023		81	0.00931511		81	0.032		81	-0.0428499		81	-0.0481604		81	-0.00799836		81	0.023		81	0.012		81	0.0408932		81	0.016		81	NA		81	NA
82	-0.021		82	0.00575183		82	0.032		82	-0.0402301		82	-0.0424239		82	-0.00818079		82	0.024		82	0.014		82	0.0447763		82	0.014		82	0.023		82	0.039
83	-0.022		83	0.00984697		83	NA		83	-0.0417742		83	-0.0399007		83	-0.00570371		83	NA		83	0.013		83	0.0333398		83	0.016		83	0.023		83	0.039
84	-0.02		84	0.00918251		84	0.032		84	-0.0382832		84	-0.0463701		84	0.025		84	0.023		84	0.015		84	0.0393212		84	0.012		84	0.023		84	0.039
85	-0.02		85	0.0126346		85	0.032		85	-0.0362952		85	-0.0438862		85	0.026		85	0.025		85	0.015		85	0.044701		85	0.006		85	0.025		85	0.039
86	-0.019		86	0.0201013		86	NA		86	-0.041643		86	-0.0444649		86	0.025		86	0.025		86	0.008		86	0.0409149		86	0.017		86	0.023		86	NA
87	-0.019		87	0.017		87	0.032		87	-0.0421637		87	-0.040906		87	0.023		87	0.028		87	0.007		87	0.025324		87	0.012		87	0.024		87	0.039
88	-0.021		88	0.019343		88	0.032		88	-0.0431568		88	-0.0357818		88	0.023		88	0.028		88	0.004		88	0.0290743		88	0.01		88	0.023		88	NA
89	-0.018		89	0.0089934		89	0.032		89	-0.0420057		89	-0.0399118		89	0.023		89	0.027		89	-0.001		89	0.0207227		89	0.01		89	0.023		89	NA
90	-0.019		90	0.023		90	0.032		90	-0.0386109		90	-0.0447311		90	NA		90	0.027		90	NA		90	0.00774812		90	0.013		90	0.023		90	NA
91	-0.02		91	0.00157437		91	0.032		91	-0.0418637		91	-0.0437696		91	NA		91	0.025		91	NA		91	0.0294915		91	0.009		91	0.025		91	NA
92	-0.019		92	0.0117305		92	0.032		92	-0.0425039		92	-0.0408251		92	NA		92	0.027		92	0.011		92	0.0277556		92	0.017		92	0.024		92	0.039
93	-0.025		93	0.0096499		93	NA		93	-0.0443732		93	-0.0415386		93	NA		93	0.027		93	0.013		93	0.0319596		93	0.009		93	0.023		93	0.039
94	-0.0267972		94	0.00638512		94	NA		94	-0.0343955		94	-0.041208		94	NA		94	0.028		94	0.016		94	0.0323617		94	0.018		94	0.022		94	0.038
95	-0.022		95	0.0123276		95	NA		95	-0.0381273		95	-0.0441122		95	0.025		95	0.027		95	-0.0480566		95	0.0275369		95	0.018		95	0.023		95	0.039
96	NA		96	0.0132042		96	NA		96	-0.043877		96	-0.0400836		96	0.024		96	0.028		96	-0.0432789		96	0.0193628		96	0.013		96	0.022		96	0.039
97	-0.026		97	0.0130869		97	NA		97	-0.0442604		97	-0.0428628		97	0.025		97	0.03		97	-0.045865		97	0.00632412		97	0.018		97	0.022		97	0.039
98	-0.029		98	0.0178943		98	NA		98	-0.0398		98	-0.0414797		98	0.024		98	0.029		98	-0.0448174		98	0.00147384		98	0.016		98	NA		98	0.038
99	-0.0344891		99	0.013431		99	NA		99	-0.0396048		99	-0.0396996		99	NA		99	0.028		99	-0.036738		99	NA		99	0.015		99	NA		99	0.038
100	-0.026		100	0.0154379		100	0.032		100	-0.0319151		100	-0.0358324		100	NA		100	0.027		100	-0.0314074		100	0.0153632		100	0.017		100	0.024		100	0.039
101	-0.025		101	0.014903		101	0.032		101	-0.0393752		101	-0.0375944		101	NA		101	0.026		101	-0.0315599		101	-0.02		101	0.016		101	0.025		101	0.039
102	-0.0319548		102	0.015256		102	0.032		102	-0.0299309		102	-0.0422323		102	NA		102	0.024		102	-0.0405638		102	0.00964632		102	0.018		102	0.022		102	0.039
103	-0.028		103	0.0138087		103	0.032		103	-0.0394036		103	-0.0357708		103	NA		103	0.027		103	-0.041606		103	-0.0149184		103	0.019		103	0.021		103	0.039
104	-0.0315667		104	0.0163678		104	0.032		104	NA		104	-0.0363545		104	0.022		104	0.025		104	-0.0412218		104	-0.00945094		104	0.017		104	0.023		104	0.039
105	-0.0347972		105	0.0137683		105	0.032		105	NA		105	-0.0352908		105	0.023		105	0.027		105	-0.0370254		105	-0.0101118		105	0.02		105	0.024		105	0.039
106	-0.0391443		106	0.0139218		106	0.032		106	-0.0435039		106	-0.0393961		106	0.023		106	0.031		106	-0.0431993		106	0.00717065		106	0.017		106	0.023		106	0.039
107	-0.0426563		107	0.015359		107	0.032		107	-0.0440468		107	-0.0377771		107	0.024		107	0.03		107	-0.0427033		107	0.023077		107	0.017		107	0.024		107	0.039
108	-0.0416964		108	0.0146528		108	NA		108	-0.0423706		108	-0.0427507		108	0.022		108	0.033		108	-0.0423975		108	0.0212568		108	0.017		108	0.022		108	0.039
109	-0.0420065		109	0.0158712		109	0.032		109	-0.0451551		109	-0.0456998		109	0.026		109	0.033		109	-0.0415733		109	0.0162881		109	0.02		109	0.022		109	0.039
110	-0.0412554		110	0.0158663		110	NA		110	-0.0411949		110	-0.048478		110	0.025		110	0.032		110	-0.0379261		110	0.0103046		110	0.021		110	0.024		110	NA
111	-0.0400156		111	0.0163124		111	0.032		111	-0.0313323		111	-0.0451623		111	0.029		111	0.033		111	-0.0374115		111	0.018094		111	0.016		111	0.023		111	0.039
112	-0.028		112	0.0181403		112	0.032		112	-0.0413602		112	-0.0396229		112	NA		112	0.03		112	-0.039473		112	0.014584		112	0.019		112	0.024		112	0.039
113	-0.0373582		113	0.0196941		113	0.032		113	-0.0350443		113	-0.04008		113	0.00442489		113	0.034		113	-0.043363		113	-0.0018514		113	0.016		113	0.022		113	0.039
114	-0.0397903		114	0.00525085		114	0.032		114	-0.0260395		114	-0.0395659		114	0.00620483		114	0.034		114	-0.0417636		114	0.0216407		114	0.016		114	0.021		114	NA
115	-0.0393392		115	0.0163324		115	0.032		115	-0.0333126		115	-0.0363554		115	0.00400281		115	0.0299545		115	-0.0421838		115	0.0305561		115	0.021		115	0.023		115	0.039
116	-0.0383663		116	0.0181844		116	0.032		116	-0.0369667		116	-0.034		116	0.028		116	0.033		116	-0.0438122		116	0.0225342		116	0.017		116	NA		116	0.039
117	-0.0416032		117	0.0177221		117	0.032		117	-0.0374271		117	-0.034		117	0.025		117	0.029		117	-0.0406335		117	0.0108461		117	0.017		117	0.023		117	0.039
118	-0.0420123		118	0.015887		118	NA		118	-0.0387732		118	-0.035		118	0.00919278		118	NA		118	-0.0438022		118	NA		118	-0.018		118	0.023		118	0.039
119	-0.0391609		119	0.0176373		119	0.032		119	-0.0359861		119	-0.0436728		119	0.036		119	0.031		119	-0.0374439		119	0.0267207		119	NA		119	0.023		119	0.039
120	-0.0391605		120	0.0174312		120	0.032		120	-0.0371905		120	-0.0427298		120	0.029		120	NA		120	-0.0381888		120	0.00622088		120	0.022		120	0.022		120	0.039
121	-0.029		121	0.0171023		121	0.032		121	-0.0281732		121	-0.0431062		121	0.034		121	0.03		121	-0.0360866		121	-0.00758788		121	0.022		121	0.021		121	0.039
122	-0.0406753		122	0.0181698		122	0.032		122	-0.0342618		122	-0.0411614		122	0.028		122	0.029		122	-0.0391946		122	-0.00254246		122	0.018		122	0.019		122	0.039
123	-0.0380454		123	0.0166415		123	0.032		123	-0.036917		123	-0.0449758		123	0.029		123	0.029		123	-0.0400159		123	0.0236124		123	0.018		123	0.02		123	0.039
124	-0.0412736		124	0.03		124	0.032		124	-0.0362152		124	-0.0489334		124	0.00995738		124	0.028		124	-0.0422675		124	0.0333354		124	NA		124	0.022		124	0.039
125	-0.0389856		125	0.0193614		125	0.032		125	-0.0332266		125	-0.0478222		125	0.027		125	NA		125	-0.0410511		125	0.0207982		125	0.018		125	0.019		125	0.039
126	-0.0413297		126	0.0216782		126	0.032		126	-0.0377074		126	-0.0467178		126	0.031		126	0.033		126	-0.040617		126	-0.0216332		126	0.02		126	NA		126	0.039
127	-0.0405078		127	0.0198675		127	0.032		127	-0.0376344		127	-0.048431		127	-0.026		127	0.03435		127	-0.0390419		127	-0.00840221		127	0.021		127	0.023		127	0.039
128	-0.0406282		128	0.021631		128	0.032		128	-0.0362819		128	-0.0427892		128	0.0175398		128	0.033717		128	-0.0423491		128	0.00637817		128	0.02		128	0.025		128	0.039
129	-0.0423123		129	0.02011		129	0.032		129	-0.0407519		129	-0.032747		129	0.017111		129	0.026		129	-0.040919		129	0.0239544		129	0.022		129	NA		129	0.039
130	-0.0418648		130	0.0197439		130	0.032		130	-0.0401841		130	-0.0332668		130	0.0151302		130	NA		130	-0.0414341		130	0.0298572		130	0.019		130	0.025		130	0.039
131	-0.0400702		131	0.0204962		131	0.032		131	-0.0375516		131	-0.0429228		131	0.00927312		131	0.032		131	-0.0375559		131	0.0216841		131	0.018		131	0.025		131	0.039
132	-0.0414252		132	0.0213373		132	0.032		132	-0.0392442		132	-0.0436677		132	0.0111284		132	0.0363656		132	-0.0365147		132	0.0258747		132	0.018		132	0.021		132	0.039
133	-0.0425301		133	0.0225295		133	0.032		133	-0.0427139		133	-0.0490727		133	NA		133	0.033		133	-0.036745		133	0.02961		133	0.02		133	0.022		133	0.039
134	-0.0392543		134	0.0221256		134	0.032		134	-0.0428099		134	-0.0464559		134	0.00830419		134	0.032		134	-0.0354328		134	0.0158078		134	0.016		134	0.021		134	0.039
135	-0.0401927		135	0.0240548		135	NA		135	-0.0399308		135	-0.0444031		135	NA		135	0.032		135	-0.0309355		135	-0.0103788		135	0.017		135	0.023		135	0.039
136	-0.0399679		136	0.0238957		136	0.032		136	-0.0440742		136	-0.0406737		136	0.00946453		136	0.032		136	-0.0333271		136	0.0323587		136	0.017		136	0.018		136	0.039
137	-0.0404268		137	0.024695		137	0.032		137	-0.0438671		137	-0.0434601		137	0.0125962		137	0.029		137	-0.0369033		137	0.0415449		137	0.013		137	0.017		137	0.039
138	-0.039659		138	0.0207801		138	NA		138	-0.0436187		138	-0.039812		138	0.00925869		138	0.026		138	-0.0299309		138	0.0406254		138	0.018		138	0.02		138	0.039
139	-0.0400509		139	0.0206992		139	NA		139	-0.0253864		139	-0.0422796		139	0.0105623		139	0.032		139	-0.0343313		139	0.0423143		139	0.019		139	0.023		139	0.039
140	-0.03998		140	0.0214478		140	NA		140	-0.0377733		140	-0.0425878		140	0.0116079		140	0.0378688		140	-0.0338946		140	0.0378406		140	0.019		140	0.02		140	0.039
141	-0.0389942		141	0.0241745		141	NA		141	-0.04133		141	-0.016		141	0.0123043		141	0.0387053		141	-0.006		141	0.0332222		141	0.013		141	0.019		141	0.039
142	-0.0382087		142	0.0259661		142	NA		142	-0.0370904		142	-0.0409114		142	0.0129129		142	0.0339468		142	-0.0363017		142	0.0345393		142	0.016		142	0.018		142	0.039
143	-0.0367097		143	0.023401		143	0.032		143	-0.0408412		143	-0.0467239		143	0.0127293		143	0.0335547		143	-0.0372324		143	0.0338395		143	0.021		143	0.02		143	0.039
144	NA		144	0.0250471		144	0.032		144	-0.0413072		144	-0.0466714		144	0.0181214		144	0.0302186		144	-0.0347121		144	-0.00536007		144	0.019		144	0.023		144	0.039
145	-0.0377475		145	0.0241367		145	0.032		145	-0.0398169		145	-0.0473874		145	0.0180024		145	0.028772		145	-0.0341982		145	0.0211161		145	0.021		145	0.021		145	0.038
146	-0.0365557		146	0.0245796		146	0.032		146	-0.0320923		146	-0.0492058		146	0.013212		146	0.0263175		146	-0.032743		146	0.0401536		146	0.022		146	-0.00142673		146	0.038
147	-0.028		147	0.021207		147	0.032		147	-0.0378335		147	-0.0452664		147	0.0155615		147	0.02615		147	-0.0331281		147	0.0417833		147	0.018		147	NA		147	0.038
148	NA		148	0.0207181		148	0.032		148	-0.0420149		148	-0.0456102		148	0.0120647		148	0.0263021		148	-0.0351998		148	0.0294791		148	0.021		148	0.022		148	0.038
149	NA		149	0.0213361		149	0.032		149	-0.0390474		149	-0.0498992		149	0.019593		149	0.0253162		149	-0.0324498		149	0.00535138		149	0.02		149	0.023		149	0.039
150	-0.029		150	0.0209637		150	0.032		150	-0.0416453		150	-0.0459282		150	0.017992		150	0.0242117		150	-0.0377709		150	-0.021		150	NA		150	0.021		150	0.038
151	-0.0336794		151	0.0206906		151	0.032		151	-0.0433765		151	-0.0430956		151	0.0220494		151	0.0239258		151	NA		151	0.04504		151	0.018		151	0.023		151	0.039
152	-0.0298253		152	0.023		152	NA		152	-0.0418497		152	-0.0457536		152	0.0144527		152	0.0225501		152	-0.0458557		152	0.0402745		152	-0.014		152	0.023		152	0.039
153	-0.03199		153	0.023		153	0.032		153	-0.0444498		153	-0.045234		153	0.0101594		153	0.0220592		153	-0.0424361		153	0.0457578		153	0.015		153	-0.000263592		153	0.039
154	-0.0368545		154	0.036		154	0.032		154	-0.0420305		154	-0.0461939		154	-0.027		154	0.018649		154	-0.0327051		154	0.0420723		154	0.017		154	0.00230088		154	0.039
155	-0.0356442		155	0.0322253		155	0.032		155	-0.0416278		155	-0.0467876		155	0.0147097		155	0.0163835		155	-0.0385676		155	0.0431176		155	0.017		155	0.00151567		155	0.039
156	-0.0403359		156	0.0389541		156	NA		156	-0.0444807		156	-0.043682		156	0.0144994		156	0.0181404		156	-0.0390057		156	-0.031		156	0.012		156	-0.00120655		156	0.039
157	-0.039519		157	0.0347136		157	0.032		157	-0.0358254		157	-0.0409884		157	0.00924352		157	0.0186011		157	-0.0435111		157	-0.031		157	0.009		157	0.000671287		157	0.039
158	-0.0385665		158	0.0257038		158	0.032		158	-0.0415569		158	-0.046728		158	0.012416		158	0.0196052		158	-0.0415103		158	-0.029		158	0.016		158	0.0009904		158	0.039
159	-0.0398015		159	0.0284877		159	0.032		159	-0.0402409		159	-0.0455146		159	0.00683583		159	0.0259759		159	-0.0413239		159	-0.02		159	0.016		159	0.000867903		159	0.039
160	-0.0388433		160	0.0128504		160	0.032		160	-0.0420983		160	-0.0466004		160	0.00656006		160	0.0289058		160	NA		160	-0.025		160	0.017		160	0.00204087		160	0.039
161	-0.0400162		161	0.00779823		161	0.032		161	-0.041986		161	-0.0469913		161	0.034		161	0.0300837		161	-0.0343347		161	-0.019		161	0.013		161	0.00316916		161	0.039
162	-0.0393267		162	0.0094118		162	0.032		162	-0.034806		162	-0.0469544		162	0.033		162	0.0286087		162	-0.0340463		162	-0.019		162	0.012		162	0.00316085		162	0.039
163	-0.0399091		163	0.00855952		163	0.032		163	-0.0404475		163	-0.0443449		163	0.0120899		163	0.0300904		163	-0.0417922		163	0.007		163	0.015		163	0.0025622		163	0.0195254
164	-0.0415416		164	0.00839485		164	0.032		164	-0.0380578		164	-0.043738		164	0.00804405		164	0.0303224		164	-0.0382515		164	-0.025		164	0.014		164	-0.000477475		164	0.0199621
165	-0.0405012		165	0.00952771		165	0.032		165	-0.0372046		165	-0.0444854		165	0.0209697		165	0.0298811		165	-0.0339084		165	-0.026		165	0.016		165	-0.00120298		165	0.0220056
166	-0.0381382		166	0.0108925		166	0.032		166	-0.023		166	-0.0472701		166	0.024855		166	0.030189		166	-0.0359108		166	-0.029		166	0.021		166	0.00027306		166	0.037
167	-0.0392532		167	0.01		167	0.032		167	-0.0409012		167	-0.0454802		167	0.0239901		167	0.0310195		167	-0.0406929		167	-0.03		167	0.021		167	0.00139472		167	0.0202523
168	-0.0384307		168	0.0119176		168	0.032		168	-0.0414962		168	-0.0518659		168	0.0194477		168	0.0297173		168	-0.0336894		168	-0.021		168	0.019		168	0.011		168	0.020254
169	-0.0397421		169	NA		169	0.032		169	-0.0387478		169	-0.0503218		169	0.0174122		169	0.0287164		169	-0.036372		169	-0.028		169	0.019		169	-0.000273692		169	0.018443
170	-0.0391317		170	NA		170	0.032		170	-0.0393239		170	-0.0454475		170	0.0234473		170	0.0295845		170	-0.0324889		170	0.0419633		170	0.02		170	-0.00210526		170	0.0183734
171	-0.0381192		171	NA		171	0.032		171	-0.0384952		171	-0.0446447		171	0.0179835		171	0.0300979		171	-0.0348991		171	0.0412223		171	0.02		171	-0.00156728		171	NA
172	-0.0385169		172	NA		172	0.033		172	-0.0374693		172	-0.0456592		172	0.0117788		172	0.0305221		172	-0.0355937		172	0.0343399		172	NA		172	-0.00628751		172	0.039
173	-0.0433798		173	NA		173	0.032		173	-0.0396041		173	-0.0458807		173	0.0154764		173	0.0300355		173	-0.0376687		173	0.0268008		173	0.01		173	0.000473955		173	0.039
174	-0.0433914		174	NA		174	0.032		174	-0.0358017		174	-0.0512569		174	0.0175513		174	0.0308045		174	-0.0322129		174	0.0283377		174	0.009		174	-0.00100701		174	0.039
175	-0.040825		175	NA		175	0.032		175	-0.0395141		175	-0.0504179		175	0.0207084		175	0.0314379		175	-0.0340296		175	0.0252137		175	0.019		175	0.00216582		175	0.039
176	-0.0390417		176	NA		176	0.032		176	-0.0386786		176	-0.0462955		176	0.0195711		176	0.0314898		176	-0.0314344		176	0.0259868		176	0.018		176	0.021		176	0.0236446
177	-0.0416645		177	NA		177	0.032		177	-0.039308		177	-0.0471548		177	0.0178044		177	0.0325442		177	-0.0324481		177	0.0334337		177	0.019		177	0.021		177	0.039
178	-0.0403449		178	NA		178	0.032		178	-0.0362709		178	-0.052206		178	0.00827138		178	0.0323226		178	-0.0345719		178	0.0368411		178	-0.013		178	0.02		178	0.0334512
179	-0.039757		179	NA		179	0.032		179	-0.034416		179	-0.0503183		179	0.0129978		179	0.0326619		179	-0.029723		179	0.0374661		179	NA		179	0.014		179	0.039
180	-0.0393644		180	NA		180	0.032		180	-0.0316978		180	-0.0396138		180	0.0178091		180	0.0307008		180	-0.0300544		180	0.0357761		180	NA		180	0.017		180	0.039
181	-0.0391848		181	NA		181	0.032		181	-0.0395571		181	-0.0428717		181	0.0253536		181	0.0356906		181	NA		181	0.0307635		181	NA		181	0.016		181	0.039
182	-0.0381122		182	NA		182	0.032		182	-0.0378224		182	-0.0389502		182	0.0237458		182	0.0361418		182	-0.0303804		182	0.0195838		182	NA		182	0.012		182	0.038
183	-0.0359965		183	NA		183	0.032		183	-0.0339239		183	-0.0404794		183	0.0162675		183	0.0364595		183	-0.039732		183	0.00544982		183	0.014		183	0.018		183	0.038
184	-0.0360485		184	NA		184	0.032		184	-0.037663		184	-0.0377275		184	0.022459		184	0.0333017		184	-0.0377868		184	0.0290832		184	0.019		184	0.018		184	0.037
185	-0.0360109		185	NA		185	0.032		185	-0.0365124		185	-0.0374665		185	0.0314744		185	0.0352494		185	-0.0413432		185	0.0179085		185	0.018		185	-0.00528394		185	0.037
186	-0.03476		186	NA		186	0.032		186	-0.0383124		186	-0.0387191		186	0.0213454		186	0.0369948		186	-0.0439766		186	0.0253107		186	0.007		186	-0.00698109		186	NA
187	-0.0332744		187	NA		187	0.032		187	-0.0405419		187	NA		187	0.0182495		187	0.0369939		187	-0.0420323		187	0.0305728		187	-0.012		187	-0.0102913		187	0.038
188	-0.0353814		188	NA		188	0.032		188	-0.0407724		188	NA		188	0.0204255		188	0.0371188		188	-0.0403023		188	0.022047		188	0.007		188	-0.00679647		188	0.0249339
189	-0.0270695		189	NA		189	0.032		189	-0.0398659		189	NA		189	0.0236282		189	0.0357552		189	-0.0418135		189	0.00602822		189	-0.006		189	-0.00710548		189	0.038
190	-0.0360756		190	0.036		190	0.032		190	-0.0413234		190	NA		190	0.0292228		190	0.0355191		190	-0.0394694		190	-0.00304645		190	0.012		190	-0.00753199		190	0.039
191	-0.0353792		191	0.035		191	0.032		191	-0.0408298		191	0.025		191	0.0352656		191	0.0368773		191	-0.0376245		191	0.0213086		191	0.01		191	-0.00595774		191	0.039
192	-0.0369025		192	0.036		192	0.032		192	-0.0408294		192	-0.0463464		192	0.0267406		192	0.0364393		192	-0.0345289		192	0.0262233		192	0.013		192	NA		192	0.039
193	-0.0396747		193	0.036		193	0.032		193	-0.0415223		193	-0.0410321		193	0.0305124		193	0.0356858		193	-0.0332295		193	0.0258851		193	0.016		193	NA		193	0.0303459
194	-0.0398253		194	0.036		194	0.032		194	-0.0400249		194	-0.0453935		194	0.0342395		194	0.0363176		194	-0.0321354		194	0.0263314		194	0.014		194	-0.00778555		194	0.039
195	-0.0383548		195	0.036		195	0.032		195	-0.0419996		195	-0.0438092		195	0.0289611		195	0.0361702		195	-0.0331338		195	0.0177468		195	0.014		195	0.021		195	0.039
196	-0.029		196	NA		196	0.032		196	-0.040446		196	-0.0413312		196	0.0287794		196	0.036207		196	-0.0377183		196	0.0137863		196	0.011		196	-0.0074236		196	0.038
197	-0.029		197	0.035		197	0.032		197	-0.041453		197	-0.0469206		197	0.0277189		197	0.0365119		197	-0.0406892		197	-0.0020744		197	-0.001		197	-0.00568952		197	0.038
198	-0.0375554		198	0.035		198	0.032		198	-0.0419105		198	-0.0458074		198	0.0292274		198	0.0370391		198	-0.0370062		198	-0.0180452		198	-0.002		198	-0.00975655		198	0.038
199	-0.0379003		199	0.035		199	0.032		199	-0.0445752		199	-0.0461193		199	0.0297628		199	0.0341891		199	-0.0252214		199	-0.0033535		199	0.011		199	-0.0127418		199	0.038
200	-0.0390776		200	0.035		200	0.032		200	-0.0422927		200	-0.0485586		200	0.0282035		200	0.033		200	-0.029398		200	0.00775443		200	-0.001		200	-0.0110782		200	0.038
201	-0.0394385		201	0.036		201	0.032		201	-0.0417634		201	-0.0492387		201	0.0281328		201	0.0340306		201	-0.033		201	0.0227015		201	-0.022		201	-0.0151264		201	0.038
202	-0.0419674		202	0.035		202	0.032		202	-0.0413736		202	-0.0366385		202	0.0252947		202	0.0343108		202	-0.032		202	0.0211322		202	-0.007		202	-0.00987945		202	0.038
203	-0.0414786		203	0.036		203	0.032		203	-0.0400387		203	-0.0479254		203	0.0230074		203	0.033645		203	-0.029		203	0.0257043		203	0.009		203	-0.00769233		203	0.038
204	-0.0415894		204	0.036		204	0.032		204	-0.0372967		204	-0.0504545		204	0.0271942		204	0.0323457		204	-0.0197684		204	0.0297799		204	0.02		204	-0.00560002		204	0.038
205	-0.0411982		205	0.036		205	0.032		205	-0.04283		205	-0.0454087		205	0.0199954		205	0.0334624		205	-0.0283682		205	0.0289473		205	NA		205	-0.00880674		205	0.038
206	-0.0425514		206	0.035		206	0.032		206	-0.046059		206	-0.0443214		206	0.0240688		206	0.032694		206	-0.0255857		206	0.0266056		206	NA		206	-0.00557069		206	0.038
207	-0.0411169		207	NA		207	0.032		207	-0.0438599		207	-0.0353166		207	0.0255606		207	0.03301		207	-0.0204101		207	0.0272653		207	0.032		207	-0.00688036		207	0.0329075
208	-0.0399605		208	0.035		208	0.032		208	-0.0427732		208	-0.0326518		208	0.0271341		208	0.0336569		208	-0.0195843		208	0.0280853		208	NA		208	-0.00664643		208	0.038
209	-0.0414926		209	0.035		209	0.031		209	-0.042321		209	-0.0381221		209	0.0221138		209	0.032873		209	-0.018753		209	0.0246889		209	-0.022		209	-0.00775983		209	0.038
210	-0.0424933		210	0.036		210	0.032		210	-0.0429		210	-0.0425172		210	0.0269629		210	0.0320876		210	-0.03		210	0.0137454		210	-0.004		210	-0.00727369		210	0.038
211	-0.044759		211	0.036		211	0.031		211	-0.0420856		211	-0.040183		211	0.0252675		211	0.0320099		211	-0.0165472		211	0.0270204		211	-0.004		211	-0.00891053		211	0.038
212	-0.041514		212	NA		212	0.03		212	-0.0436283		212	0.026		212	0.0285304		212	0.0316605		212	-0.0180824		212	0.0274871		212	-0.002		212	-0.0166117		212	0.038
213	-0.0389375		213	0.035		213	NA		213	-0.0418133		213	0.019		213	0.0316822		213	0.0309302		213	-0.0204756		213	0.026321		213	0.009		213	-0.0197337		213	0.038
214	-0.0361512		214	0.035		214	0.031		214	-0.0406243		214	0.03		214	0.0325799		214	0.0302662		214	-0.0206887		214	0.0233294		214	0.003		214	-0.0119224		214	NA
215	-0.0357355		215	0.035		215	0.032		215	-0.0415021		215	-0.0346194		215	0.0274374		215	0.0303352		215	-0.0181047		215	0.0109274		215	-0.004		215	-0.0160723		215	0.038
216	-0.0351997		216	0.035		216	0.032		216	-0.0412671		216	-0.0364352		216	0.0290586		216	0.0298779		216	-0.018266		216	0.00729754		216	0.003		216	-0.0136791		216	0.038
217	-0.0358538		217	0.035		217	0.032		217	-0.0388547		217	-0.0352604		217	0.0298621		217	0.0290261		217	-0.0189793		217	0.0103366		217	NA		217	-0.00956656		217	0.038
218	-0.0345394		218	0.0140894		218	0.032		218	-0.0353456		218	-0.0298154		218	0.031039		218	0.030515		218	-0.0225441		218	0.00153176		218	0.001		218	-0.00903295		218	0.038
219	-0.0366702		219	0.0124518		219	0.032		219	-0.0387038		219	0.029		219	0.0332108		219	0.0303584		219	-0.0228998		219	0.0100666		219	-0.005		219	-0.00929511		219	0.038
220	NA		220	0.035		220	0.032		220	-0.0373231		220	0.031		220	0.0311879		220	0.0282322		220	-0.029755		220	0.0204094		220	0.006		220	-0.0144401		220	0.038
221	-0.0342307		221	0.0108106		221	0.032		221	-0.0355016		221	-0.0341488		221	0.0281415		221	0.0268556		221	-0.0383619		221	0.0123104		221	0.007		221	-0.0272974		221	0.038
222	-0.0355524		222	0.035		222	0.031		222	-0.0372214		222	-0.0275207		222	0.0339653		222	0.033		222	-0.0252953		222	0.00522989		222	0.002		222	-0.002		222	0.038
223	-0.0279806		223	0.036		223	0.031		223	-0.0354571		223	-0.0287208		223	0.0281312		223	0.0178875		223	-0.0231191		223	0.00631929		223	-0.008		223	0.011		223	0.038
224	-0.0340069		224	NA		224	0.031		224	-0.0346676		224	-0.024562		224	NA		224	0.0143799		224	-0.0269249		224	0.0159335		224	-0.013		224	-0.0176935		224	0.036
225	-0.0312069		225	0.036		225	0.032		225	-0.0354341		225	-0.0256542		225	0.0286059		225	0.0138097		225	-0.0277553		225	0.0215392		225	-0.002		225	-0.018871		225	0.035
226	-0.0356005		226	0.036		226	0.032		226	-0.0353395		226	-0.0232451		226	0.0273334		226	0.0143708		226	-0.0284221		226	0.0224148		226	0.002		226	-0.006		226	0.037
227	-0.0370455		227	0.0151062		227	0.032		227	-0.0351979		227	-0.0262342		227	0.0312245		227	0.0148894		227	-0.0299814		227	0.022987		227	0.005		227	-0.0143627		227	0.038
228	-0.0366992		228	0.036		228	0.032		228	-0.0363427		228	-0.0270805		228	0.0268071		228	0.0134791		228	-0.0333254		228	0.0240685		228	NA		228	-0.0157933		228	0.037
229	-0.0384102		229	0.014439		229	0.032		229	-0.0369466		229	-0.0214467		229	0.0249385		229	0.0145348		229	-0.0249315		229	0.0235168		229	0.002		229	-0.0144297		229	0.036
230	-0.0347065		230	0.0173675		230	0.032		230	-0.0343265		230	-0.020054		230	0.0275087		230	0.013009		230	-0.020194		230	0.027145		230	0.007		230	-0.0186358		230	0.037
231	-0.0368503		231	0.036		231	0.032		231	-0.0343061		231	-0.0221638		231	0.0277118		231	0.00678596		231	-0.0184133		231	0.0219018		231	0.001		231	-0.0216287		231	0.038
232	-0.0371452		232	0.036		232	0.031		232	-0.0358472		232	-0.021619		232	0.0292636		232	0.0159519		232	-0.0211444		232	0.0136501		232	-0.005		232	-0.0201964		232	0.037
233	-0.0368328		233	0.0178185		233	0.03		233	-0.0346903		233	-0.0176506		233	0.0339537		233	0.0207391		233	-0.0208054		233	0.0258349		233	0.008		233	-0.00980439		233	0.037
234	-0.035831		234	0.035		234	0.032		234	-0.034878		234	-0.0256042		234	0.0348926		234	0.022053		234	-0.0227556		234	0.0288753		234	NA		234	-0.00794221		234	0.0398265
235	-0.0383046		235	0.0157293		235	0.032		235	NA		235	-0.0326463		235	0.0342534		235	0.0244223		235	-0.0195346		235	0.0311108		235	-0.024		235	-0.0093288		235	0.036
236	-0.0390392		236	0.035		236	0.032		236	NA		236	-0.0373224		236	0.0371144		236	0.0250668		236	-0.0234903		236	0.029982		236	-0.011		236	-0.0188925		236	0.0428189
237	-0.0400767		237	0.034		237	0.031		237	NA		237	-0.0354819		237	0.037631		237	0.027289		237	-0.034157		237	0.0303102		237	NA		237	-0.0121098		237	0.032
238	-0.0404898		238	0.0106709		238	0.031		238	-0.0325644		238	-0.0353818		238	0.0247658		238	0.029664		238	-0.036137		238	0.0273196		238	0.003		238	-0.0159499		238	0.0328336
239	-0.0381774		239	0.013245		239	0.031		239	-0.0199907		239	-0.0289778		239	0.0240947		239	0.0303235		239	-0.0243857		239	-1.26481e-05		239	0.006		239	-0.0207664		239	0.034
240	-0.0380043		240	0.034		240	0.032		240	-0.0244786		240	-0.0241416		240	0.0265622		240	-0.036		240	-0.0258086		240	0.0154803		240	0.001		240	-0.0227287		240	0.034
241	-0.0366865		241	0.034		241	0.032		241	-0.0267012		241	-0.0246909		241	0.0291313		241	NA		241	-0.0243144		241	0.0216502		241	0.009		241	-0.0256416		241	0.035
242	-0.0370595		242	0.035		242	0.032		242	-0.0291001		242	-0.0237282		242	0.0292534		242	0.0323054		242	-0.0228556		242	0.0288891		242	0.009		242	-0.016092		242	0.0476314
243	-0.0375941		243	0.035		243	0.031		243	-0.0297093		243	-0.0252558		243	NA		243	0.0324677		243	-0.0198765		243	0.0308497		243	0.004		243	-0.0201591		243	0.0468498
244	-0.0385621		244	0.035		244	0.032		244	-0.0300658		244	-0.0257811		244	NA		244	0.0333027		244	-0.0238225		244	0.0279068		244	-0.003		244	-0.0240508		244	0.026
245	-0.0381968		245	0.035		245	0.032		245	-0.0308715		245	-0.0374568		245	NA		245	0.0340928		245	-0.0346207		245	0.027021		245	-0.005		245	-0.02188		245	NA
246	-0.0340116		246	0.0214143		246	0.032		246	-0.0315282		246	-0.0362695		246	NA		246	0.0343313		246	-0.0304564		246	0.0192052		246	-0.006		246	-0.0189634		246	NA
247	-0.0373481		247	0.0252199		247	0.032		247	-0.0329123		247	-0.0386861		247	NA		247	0.033		247	-0.0256474		247	-0.00641701		247	-0.007		247	-0.0246049		247	NA
248	-0.0367932		248	0.035		248	NA		248	NA		248	-0.0398222		248	NA		248	0.0324792		248	-0.0249093		248	-0.0068717		248	-0.009		248	-0.0182783		248	0.0387192
249	-0.0358742		249	0.035		249	NA		249	NA		249	-0.0386323		249	0.0271848		249	0.0354274		249	-0.0245965		249	-0.0107426		249	-0.009		249	-0.0168241		249	0.0380812
250	-0.0377306		250	0.035		250	0.031		250	-0.0338153		250	-0.0407331		250	0.0284231		250	0.0353523		250	-0.0255644		250	-0.0219955		250	0.004		250	-0.0155831		250	0.0408071
251	-0.038433		251	0.0135206		251	0.032		251	-0.0328725		251	-0.01		251	0.0256109		251	0.0370735		251	-0.025869		251	-0.0187222		251	-0.005		251	-0.00775986		251	0.036
252	-0.0379247		252	0.0166409		252	0.032		252	-0.034383		252	-0.014		252	0.0295335		252	0.0365895		252	-0.024692		252	0.0149616		252	0.003		252	-0.0116108		252	0.0420438
253	-0.0372535		253	0.0163633		253	0.031		253	-0.0345808		253	NA		253	0.0318262		253	0.0356269		253	-0.0278429		253	0.0277949		253	0.009		253	-0.0115828		253	0.033
254	-0.0378224		254	0.036		254	0.032		254	-0.0336182		254	NA		254	0.0311376		254	0.0365439		254	-0.0292574		254	0.0326411		254	0.0195889		254	-0.0156909		254	0.0531352
255	-0.0389911		255	0.035		255	0.031		255	-0.0344978		255	-0.019		255	0.0164315		255	0.0360042		255	-0.0300384		255	0.0273242		255	0.018		255	-0.0147281		255	0.0545782
256	-0.0392206		256	0.0184187		256	NA		256	-0.0347901		256	NA		256	0.0148285		256	0.036364		256	-0.0310774		256	-0.019352		256	-0.012		256	-0.0134393		256	0.0529108
257	-0.0373623		257	0.035		257	0.032		257	-0.034296		257	NA		257	0.0267646		257	0.0375319		257	-0.0308574		257	0.029		257	-0.017		257	-0.0181361		257	0.0482319
258	-0.0385332		258	NA		258	0.032		258	-0.0350333		258	-0.022		258	0.0286151		258	0.0383847		258	-0.0332335		258	0.0176269		258	-0.027		258	-0.0244269		258	0.0484327
259	-0.0388121		259	0.034		259	0.032		259	-0.0347327		259	-0.012168		259	0.0282109		259	0.0381551		259	-0.0387947		259	NA		259	-0.018		259	-0.0243254		259	0.0549116
260	-0.0392976		260	0.016718		260	0.032		260	-0.0347387		260	-0.00811477		260	0.0286688		260	0.0370808		260	-0.0291658		260	0.0208044		260	NA		260	-0.028193		260	0.0360556
261	-0.0369607		261	0.038		261	0.032		261	-0.0347169		261	-0.021		261	0.0372511		261	0.037229		261	-0.0292798		261	NA		261	NA		261	-0.0226732		261	0.0319679
262	-0.0362195		262	0.035		262	0.032		262	-0.034925		262	-0.00786824		262	0.032224		262	0.0361055		262	-0.0270777		262	0.031		262	NA		262	-0.026751		262	0.0560909
263	-0.0385462		263	0.0242802		263	0.033		263	-0.0360493		263	-0.0142829		263	0.0333351		263	0.0364637		263	-0.0272791		263	-0.000743493		263	0.012		263	-0.0172113		263	0.0409815
264	-0.0377111		264	0.031		264	0.033		264	-0.0370582		264	-0.0111699		264	0.0342981		264	0.0368905		264	-0.0305372		264	0.0268896		264	-0.012		264	-0.0211899		264	0.0289987
265	-0.0368463		265	NA		265	0.032		265	-0.0370696		265	-0.0154969		265	0.0345414		265	0.0382391		265	-0.0254229		265	0.024486		265	-0.02		265	-0.025356		265	0.0583099
266	-0.0345876		266	NA		266	0.032		266	-0.0370778		266	-0.0129841		266	0.0372631		266	0.0379731		266	NA		266	0.00659282		266	-0.017		266	-0.0225427		266	0.0407941
267	-0.0363994		267	0.026		267	0.033		267	-0.038569		267	-0.0165168		267	0.0328743		267	0.0394371		267	-0.0243846		267	0.00532672		267	-0.014		267	-0.020277		267	0.0501344
268	-0.0382198		268	0.023		268	0.032		268	-0.0391477		268	-0.0202136		268	0.0336481		268	0.0396707		268	-0.0371315		268	0.0337817		268	-0.019		268	-0.0280751		268	0.0621096
269	-0.0360058		269	0.037		269	0.031		269	-0.0385625		269	-0.0151876		269	0.0372522		269	0.0394255		269	-0.0278847		269	0.0299982		269	-0.014		269	-0.0282422		269	0.0622529
270	-0.0355655		270	NA		270	0.031		270	-0.0342697		270	-0.0105336		270	0.0359257		270	0.0387076		270	-0.0229989		270	-0.000882265		270	-0.019		270	-0.0212665		270	0.0538425
271	-0.0371669		271	NA		271	0.028		271	-0.0366874		271	-0.0091518		271	0.0336676		271	0.0391749		271	-0.0204095		271	0.0326116		271	-0.018		271	-0.0286793		271	NA
272	-0.0358175		272	0.037		272	NA		272	-0.0365732		272	-0.0160974		272	0.0207432		272	0.0387626		272	-0.0217699		272	0.0317567		272	-0.02		272	NA		272	0.010753
273	-0.0371031		273	0.037		273	0.029		273	-0.0377378		273	-0.0144079		273	0.026041		273	0.0396789		273	-0.0209691		273	0.0315681		273	-0.023		273	-0.0256644		273	0.00861377
274	-0.030515		274	0.0390469		274	0.027		274	-0.0347845		274	-0.011268		274	0.0162993		274	0.0396373		274	-0.0209631		274	0.0295471		274	NA		274	-0.0216965		274	0.00228509
275	-0.0355989		275	0.0291964		275	0.029		275	-0.0384596		275	-0.0169987		275	0.0170882		275	0.0400103		275	-0.0194935		275	-0.00835405		275	NA		275	-0.0308422		275	0.000264353
276	-0.0374707		276	0.036		276	NA		276	-0.0359045		276	-0.0118141		276	0.0184997		276	0.0407471		276	-0.0135195		276	0.00158279		276	-0.017		276	-0.0285294		276	0.000201877
277	-0.0371538		277	NA		277	0.0293023		277	-0.0370918		277	-0.00443484		277	0.0177765		277	0.0391745		277	-0.019221		277	0.00267023		277	0.0298051		277	-0.0279578		277	0.00312333
278	-0.0356839		278	NA		278	0.0313406		278	-0.0383757		278	-0.0057764		278	0.0222521		278	0.038		278	-0.0191141		278	0.0213978		278	0.0343792		278	-0.0205164		278	0.00782901
279	-0.0361913		279	0.034		279	0.0327224		279	-0.0376555		279	-0.0115406		279	0.0233389		279	0.0395747		279	-0.0236286		279	0.0105562		279	0.0351594		279	-0.0248006		279	-0.000914724
280	-0.0394799		280	0.035976		280	0.031		280	-0.0374743		280	-0.00781069		280	0.0273504		280	0.0404146		280	-0.0246982		280	-0.000634946		280	0.0317231		280	-0.0298481		280	-0.00190257
281	-0.0392538		281	0.0325007		281	0.032		281	-0.0390391		281	-0.0041224		281	0.0278734		281	0.0408095		281	-0.0246014		281	0.0251605		281	0.0339858		281	-0.0314096		281	-0.00195566
282	-0.0358474		282	0.0386622		282	0.0394315		282	-0.0397061		282	-0.00503675		282	0.0276406		282	0.0410879		282	-0.033414		282	0.0271388		282	0.0352698		282	-0.0319579		282	0.00242103
283	-0.0378359		283	0.033		283	0.0393778		283	-0.0405775		283	-0.00176117		283	0.0275709		283	0.0388254		283	-0.0306592		283	0.0403375		283	0.0374398		283	-0.0248888		283	0.00660853
284	-0.0367566		284	0.0417786		284	0.0353062		284	-0.0382978		284	-0.00583981		284	0.0276035		284	0.0407174		284	-0.0320711		284	0.0405984		284	0.0315437		284	-0.0181019		284	0.0124835
285	-0.0361715		285	0.0392322		285	0.0337493		285	-0.0418401		285	-0.00139718		285	0.0262694		285	0.0410119		285	-0.0333599		285	0.0436789		285	-0.02		285	-0.0198836		285	0.0447193
286	-0.0371551		286	0.0336913		286	0.032		286	-0.0424906		286	-0.00197295		286	0.0241973		286	0.041955		286	-0.0431221		286	0.0374371		286	-0.02		286	-0.0229485		286	0.0263378
287	-0.0385325		287	0.0291465		287	0.03		287	-0.0399467		287	-0.0054444		287	0.028821		287	0.042639		287	-0.0436806		287	0.0378201		287	-0.015		287	-0.0243277		287	0.0298394
288	-0.0371272		288	0.004		288	0.032		288	-0.0426947		288	-0.00314771		288	0.0328088		288	0.0434526		288	-0.034796		288	0.0420882		288	-0.02		288	-0.0221068		288	0.00870878
289	-0.0389128		289	0.0198436		289	0.0368554		289	-0.0421796		289	NA		289	0.0373388		289	0.0424297		289	-0.0250225		289	0.0452248		289	0.0342375		289	-0.0286354		289	0.0113305
290	-0.0369441		290	0.0392299		290	0.032		290	-0.0429753		290	-0.00437641		290	0.0366154		290	0.0419091		290	-0.0309815		290	0.0430963		290	-0.02		290	-0.0301701		290	0.00861966
291	-0.0361114		291	0.0423639		291	0.0350345		291	-0.0427613		291	-0.00336698		291	0.0370365		291	0.0430415		291	-0.0249118		291	0.0419706		291	0.0346342		291	-0.0289144		291	0.0123138
292	-0.0380816		292	0.0419148		292	0.03		292	-0.0417377		292	-0.00217672		292	0.0374396		292	0.0424009		292	-0.0247642		292	0.0382318		292	0.0353367		292	-0.0273582		292	0.0382293
293	-0.0387965		293	0.0236296		293	0.0347575		293	-0.0466363		293	0.00206918		293	0.0374871		293	0.0423679		293	-0.024069		293	0.0169989		293	0.0447559		293	-0.0299244		293	0.0177031
294	-0.0318251		294	0.009		294	0.0365057		294	-0.0442188		294	0.00414964		294	0.0339118		294	0.0426823		294	-0.0223411		294	0.0357039		294	0.0441893		294	-0.0248778		294	0.0206481
295	-0.0367221		295	0.02		295	0.031798		295	-0.0429637		295	0.00783767		295	0.0360681		295	0.0420843		295	-0.0263855		295	0.0414782		295	0.0404854		295	-0.0273002		295	0.00869252
296	-0.0355824		296	0.0383941		296	0.0370986		296	-0.0425231		296	0.000294594		296	0.0368371		296	0.0437245		296	-0.0346239		296	0.0389351		296	-0.026		296	-0.0302546		296	0.0161306
297	-0.0358651		297	0.0409355		297	0.0360895		297	-0.0439553		297	0.00317619		297	0.0375		297	0.039677		297	-0.040159		297	0.0279847		297	0.0389913		297	-0.0248414		297	0.0320984
298	-0.0361612		298	0.0401212		298	0.031		298	-0.0429172		298	0.00499114		298	0.0377459		298	0.0408863		298	-0.0294382		298	0.0311		298	0.0447453		298	-0.0309386		298	0.0068209
299	-0.0286213		299	0.028		299	0.0392289		299	-0.0418562		299	0.00140808		299	0.0346225		299	0.0409997		299	-0.027		299	0.0146701		299	0.0456543		299	-0.0304516		299	0.000741526
300	-0.0302754		300	0.033309		300	0.0410522		300	-0.0395268		300	0.00467622		300	0.0357066		300	0.0414108		300	-0.0220657		300	0.0397902		300	0.0432551		300	-0.0309813		300	0.00165756
301	-0.0281705		301	0.030122		301	0.0439047		301	-0.0400949		301	-0.00124843		301	0.0373778		301	0.0410713		301	-0.0201983		301	0.0401762		301	0.0447574		301	-0.0301886		301	0.00838249
302	-0.03411		302	0.028		302	0.0401925		302	-0.0406438		302	0.000424503		302	0.0363002		302	0.0427021		302	-0.0217025		302	0.0422087		302	0.0408759		302	-0.031302		302	0.0210641
303	-0.0327671		303	0.0379746		303	0.0432488		303	-0.0409809		303	0.00211229		303	0.0322069		303	0.0412398		303	-0.0241732		303	0.0424506		303	0.0443448		303	-0.03209		303	0.0449842
304	-0.0339601		304	0.0362488		304	0.0432954		304	NA		304	-0.000284769		304	NA		304	0.0418067		304	-0.0221091		304	0.0339416		304	0.0413534		304	-0.0318392		304	0.0272352
305	-0.0311837		305	0.0381083		305	0.0414365		305	-0.0403034		305	0.00157145		305	0.0358905		305	0.0429688		305	-0.024179		305	0.0297111		305	0.0375906		305	-0.0317987		305	0.0409404
306	-0.0379088		306	0.0177288		306	0.0431106		306	-0.0384969		306	-0.00226515		306	0.0380454		306	0.0414839		306	-0.0268519		306	0.0423148		306	0.045149		306	-0.0313383		306	0.0614258
307	-0.0381602		307	0.012		307	0.0424077		307	-0.0394465		307	-0.00294132		307	0.0365052		307	0.0429621		307	-0.0290823		307	0.0423785		307	0.0346884		307	-0.0335873		307	0.037637
308	-0.0364994		308	-0.0419982		308	0.0408028		308	-0.038373		308	-0.0031518		308	0.0376719		308	0.0417995		308	NA		308	0.0411346		308	0.0465581		308	-0.0297452		308	0.0583329
309	-0.0363977		309	-0.0408891		309	0.0380637		309	-0.0380818		309	-0.00931646		309	0.0380046		309	0.0415378		309	NA		309	0.0236445		309	0.0459394		309	-0.030357		309	0.042022
310	-0.0368159		310	-0.0437186		310	0.0371174		310	-0.0398917		310	-0.00330185		310	0.0373194		310	0.0417953		310	-0.0228304		310	0.0439874		310	0.0455886		310	-0.0309307		310	0.0187797
311	-0.0366304		311	-0.0428746		311	0.0373019		311	-0.0409543		311	-0.00172261		311	0.0328349		311	0.0431735		311	-0.0219652		311	0.0499583		311	0.0410601		311	-0.0309587		311	0.0209088
312	-0.03451		312	-0.0422253		312	0.0384501		312	-0.0405659		312	-0.000854298		312	0.0374073		312	0.0420113		312	-0.021882		312	0.042636		312	0.0351872		312	-0.032511		312	0.0172792
313	-0.0336998		313	-0.0434926		313	0.0418205		313	-0.0393929		313	-0.00419984		313	0.0408693		313	0.035		313	-0.0207765		313	0.0393515		313	0.0403653		313	-0.0320208		313	0.0314386
314	-0.026711		314	-0.0432256		314	0.0414609		314	-0.0396366		314	-0.00610939		314	0.0381441		314	0.033		314	-0.0334328		314	0.0382946		314	0.0463308		314	-0.0307553		314	0.0440098
315	-0.028		315	-0.0439943		315	0.0415939		315	-0.033		315	-0.00872986		315	0.0374642		315	0.033		315	-0.0376395		315	0.0375099		315	0.0437527		315	-0.0308685		315	0.0341038
316	-0.028		316	-0.0409223		316	0.0414708		316	-0.033		316	-0.0103795		316	0.0386303		316	0.033		316	-0.0373671		316	0.0470646		316	0.0441067		316	-0.029411		316	0.0521879
317	-0.031401		317	-0.0420577		317	0.044609		317	-0.032		317	-0.00645186		317	0.0389661		317	0.0415429		317	-0.0303717		317	0.0484035		317	0.038986		317	-0.0288009		317	0.0351489
318	-0.0399235		318	-0.0416928		318	0.0454899		318	-0.033		318	0.000803572		318	0.0314918		318	0.0417909		318	-0.0218634		318	0.0244586		318	0.0470086		318	-0.0283204		318	0.0216142
319	-0.039248		319	-0.0429112		319	0.0422914		319	-0.0390562		319	0.00189273		319	0.037536		319	0.0416973		319	-0.0251866		319	0.0389998		319	0.0464376		319	-0.0332367		319	0.0526016
320	-0.0374366		320	-0.0370341		320	0.0401696		320	-0.03823		320	-0.00332991		320	0.038779		320	0.034		320	-0.0110696		320	0.0470123		320	0.0456068		320	-0.0308281		320	0.0572606
321	-0.0353732		321	-0.0252493		321	0.0393976		321	NA		321	-0.000371494		321	0.0349193		321	0.0419948		321	-0.0153555		321	0.044803		321	0.0449972		321	-0.0298102		321	0.0425465
322	-0.0330971		322	-0.0337074		322	0.0389459		322	-0.0399857		322	-0.00826841		322	0.0369999		322	0.0410845		322	-0.0143559		322	0.0415099		322	0.0472707		322	-0.0340685		322	0.0157542
323	-0.0411326		323	-0.0370683		323	0.0364379		323	-0.0375811		323	-0.0104072		323	0.0391711		323	0.0421781		323	-0.031		323	0.0314103		323	0.0447239		323	-0.0333331		323	0.0105682
324	-0.0403454		324	-0.041149		324	0.0378211		324	-0.0387426		324	-0.00210622		324	0.0393724		324	0.0411369		324	NA		324	0.0404367		324	0.0480876		324	-0.035		324	0.0186868
325	-0.0402893		325	-0.0409416		325	0.0372691		325	-0.0381816		325	-0.0070437		325	0.0394212		325	0.0418603		325	-0.0121563		325	0.0379177		325	0.0483832		325	-0.0302181		325	0.0382889
326	-0.0397219		326	-0.0376938		326	0.0429502		326	-0.0110769		326	-0.0044272		326	0.0390036		326	0.0390592		326	NA		326	0.0326038		326	0.0466515		326	-0.0322814		326	0.0202484
327	-0.0415859		327	-0.0401739		327	0.0401284		327	-0.0115005		327	-0.005331		327	0.0392263		327	0.0400604		327	-0.00953209		327	0.0117761		327	0.0441293		327	-0.0322542		327	0.00431397
328	-0.0433374		328	-0.0389184		328	0.0444435		328	-0.0139416		328	-0.00631187		328	0.0392921		328	0.0397851		328	NA		328	0.0228124		328	0.0482021		328	-0.0308264		328	0.00541288
329	-0.0354714		329	-0.0358965		329	0.0426775		329	-0.0147423		329	-0.0052741		329	0.0401832		329	0.0412884		329	NA		329	0.0167259		329	0.0476773		329	-0.0317712		329	0.0068459
330	-0.0320734		330	-0.0352708		330	0.044648		330	-0.0143944		330	-0.0122147		330	0.0364508		330	0.041399		330	NA		330	-0.01		330	0.0476485		330	-0.032007		330	0.0132843
331	-0.0344571		331	NA		331	0.0405722		331	-0.0150516		331	NA		331	0.0392874		331	0.0421236		331	NA		331	-0.007		331	0.050789		331	-0.0334787		331	0.0233866
332	NA		332	-0.0361572		332	0.0367706		332	-0.0111802		332	-0.035		332	0.038574		332	0.04217		332	NA		332	NA		332	0.0500313		332	-0.0307846		332	0.0592997
333	NA		333	-0.0337727		333	0.0325441		333	-0.0103809		333	-0.00226205		333	0.0387445		333	0.0432478		333	NA		333	0.0379235		333	0.0473234		333	-0.0262856		333	0.0664053
334	NA		334	-0.0329907		334	0.0364291		334	-0.0105355		334	-0.00413884		334	0.0387803		334	0.0417758		334	NA		334	0.0256491		334	0.039575		334	-0.0284097		334	0.0507207
335	-0.0373772		335	-0.0357314		335	0.026477		335	-0.0107595		335	-0.00419078		335	0.0369747		335	0.0412284		335	NA		335	0.0226233		335	0.0474819		335	-0.0242906		335	0.0589709
336	-0.0383832		336	-0.0354141		336	0.0324869		336	-0.0395207		336	-0.00532028		336	0.0368295		336	0.0413915		336	-0.0150245		336	0.024765		336	0.0432767		336	-0.0222472		336	0.0562997
337	-0.037896		337	-0.0358352		337	0.0342214		337	-0.0410763		337	-0.0043342		337	0.0362369		337	0.0404611		337	-0.0166038		337	0.0191113		337	0.0455788		337	-0.0292409		337	0.033387
338	-0.03708		338	-0.0386668		338	0.0373149		338	-0.0395626		338	-0.00252348		338	0.0331083		338	0.0409706		338	-0.0226536		338	0.0361258		338	0.0455076		338	-0.0272993		338	0.0214084
339	-0.0369731		339	-0.0393365		339	0.0379975		339	-0.0288057		339	-0.00113007		339	0.0170645		339	0.0406168		339	NA		339	0.0435968		339	0.0484751		339	0.00178347		339	0.0217679
340	-0.0390551		340	-0.0399811		340	0.0373613		340	-0.0292399		340	-0.00799131		340	0.016826		340	0.0414182		340	NA		340	0.0452662		340	0.0446173		340	-0.0278805		340	0.0542605
341	-0.0399965		341	-0.0381069		341	0.036905		341	-0.0299541		341	-0.00731699		341	0.0149659		341	0.04363		341	-0.0218198		341	0.0441087		341	0.041842		341	-0.0290165		341	0.0549271
342	-0.0400286		342	-0.0404171		342	0.0374401		342	-0.0386582		342	-0.00189368		342	-0.00736009		342	0.042096		342	-0.0264936		342	0.0412884		342	0.0481174		342	-0.0249482		342	0.0235922
343	-0.0371314		343	-0.0370926		343	0.0403374		343	-0.0388901		343	-0.000618986		343	-0.0112793		343	0.0444248		343	-0.0246479		343	0.00335203		343	0.0473485		343	-0.0207391		343	0.0249202
344	-0.0365735		344	-0.0394721		344	0.0395297		344	-0.0385216		344	-0.00724585		344	NA		344	0.0434087		344	-0.0180343		344	0.008278		344	0.0487654		344	-0.0266829		344	0.0205964
345	-0.0381697		345	-0.0412639		345	0.043838		345	-0.0382639		345	-0.0111944		345	0.0186973		345	0.0448178		345	-0.0209671		345	0.0149906		345	0.0450935		345	-0.0240809		345	0.0205984
346	-0.0363932		346	-0.0395358		346	0.0413603		346	-0.0386862		346	-0.00951549		346	0.0194222		346	0.0454945		346	-0.0236728		346	0.00643106		346	0.0475145		346	-0.0208676		346	0.0292862
347	-0.0379071		347	-0.0382974		347	0.0439125		347	-0.0414208		347	-0.0131102		347	0.0171575		347	0.0438764		347	-0.0318567		347	0.0149687		347	0.0477946		347	-0.0305253		347	0.069327
348	-0.0373844		348	-0.0343279		348	0.0468172		348	-0.0431153		348	-0.011876		348	0.0189513		348	0.0444233		348	-0.0256897		348	-0.00131887		348	0.0480015		348	-0.0312001		348	0.0666019
349	-0.0303677		349	-0.0331561		349	0.0395671		349	-0.0420048		349	-0.01167		349	0.020022		349	0.0441697		349	-0.0238148		349	0.0294842		349	0.0463431		349	-0.0222713		349	0.0317083
350	-0.0361415		350	-0.0347779		350	0.0427287		350	-0.0383153		350	-0.0098102		350	0.0205131		350	0.0451898		350	-0.0171785		350	0.0349558		350	0.0495394		350	-0.0187843		350	0.0282843
351	-0.0368677		351	-0.0325742		351	0.0443422		351	-0.0372277		351	-0.0130541		351	0.021142		351	0.0428904		351	-0.0110099		351	0.0297327		351	0.0461175		351	-0.0213439		351	0.0155289
352	-0.0369884		352	-0.0333586		352	0.0447647		352	-0.0372344		352	-0.0131987		352	0.0216067		352	0.0430497		352	-0.0170546		352	0.0136144		352	0.0473045		352	-0.0323873		352	0.0191895
353	-0.0347719		353	-0.0338945		353	0.0419593		353	-0.0375419		353	-0.0107763		353	0.0209137		353	0.0439383		353	-0.0194588		353	-0.00130042		353	0.0468158		353	-0.0307802		353	0.0179229
354	-0.0366949		354	-0.0325641		354	0.0429173		354	-0.0372885		354	-0.035		354	0.0204095		354	0.0435488		354	-0.0298752		354	0.00487685		354	0.0466651		354	-0.0340144		354	0.0177995
355	-0.0354823		355	-0.0326176		355	0.0408602		355	-0.0382197		355	-0.00899531		355	0.0202625		355	0.0443885		355	-0.0366126		355	0.00905109		355	0.0489279		355	-0.0344007		355	0.0270038
356	-0.0374809		356	-0.0333045		356	0.0411385		356	-0.0410451		356	-0.00851101		356	0.0220101		356	0.042523		356	-0.0355131		356	0.013253		356	0.0483394		356	-0.0330074		356	0.0184206
357	-0.0354733		357	-0.0347708		357	0.0364807		357	-0.0402904		357	-0.00419112		357	0.0222812		357	0.0434205		357	-0.0367366		357	-0.0112663		357	0.0471381		357	-0.0336602		357	0.033333
358	-0.0363804		358	-0.0346642		358	0.0335371		358	-0.0385169		358	0.00117059		358	-0.032		358	0.0422155		358	-0.0323863		358	0.0138631		358	0.0480727		358	-0.0353402		358	0.0367327
359	-0.0307858		359	-0.0381346		359	0.035168		359	-0.0354835		359	-0.00337665		359	0.0216288		359	0.0418608		359	-0.0358934		359	0.018203		359	0.0490011		359	-0.0325886		359	0.0375596
360	-0.0330701		360	-0.0374104		360	0.0257632		360	-0.0337278		360	0.00165926		360	0.0206232		360	0.0420009		360	-0.033246		360	0.0555884		360	0.0490726		360	-0.0341802		360	0.0310379
361	-0.035282		361	-0.0395287		361	0.0196803		361	-0.0376449		361	-0.00349801		361	0.0225117		361	0.0416483		361	-0.0247704		361	0.0585993		361	0.0476461		361	-0.0332136		361	0.0311765
362	-0.034176		362	-0.0388629		362	0.0203238		362	-0.038462		362	-0.00621614		362	0.0238859		362	0.0421207		362	-0.0239344		362	0.0570359		362	0.0458317		362	-0.0334355		362	0.0558566
363	-0.0254063		363	-0.0358471		363	0.0197431		363	-0.0395901		363	-0.00894514		363	0.0251809		363	0.0408071		363	-0.0215057		363	0.0540327		363	0.0490708		363	-0.0356708		363	0.0481278
364	-0.0299507		364	-0.0367954		364	0.0151524		364	-0.0374905		364	-0.00486454		364	0.0256707		364	0.0413237		364	-0.0251504		364	0.0582242		364	0.0494597		364	-0.0357388		364	0.0248275
365	-0.0355405		365	-0.015		365	0.0165433		365	-0.0388117		365	0.00229448		365	0.0251412		365	0.0416351		365	-0.0258151		365	NA		365	0.0518121		365	-0.0267198		365	0.0158383
366	-0.0352992		366	-0.013		366	0.0180993		366	-0.0379549		366	0.00236042		366	0.0239859		366	0.0421572		366	-0.0382744		366	NA		366	0.0497326		366	NA		366	0.0175471
367	-0.0318593		367	-0.015		367	0.0245013		367	-0.0372193		367	0.00459074		367	0.0264364		367	0.0409465		367	-0.0388692		367	-0.023		367	0.0501593		367	NA		367	0.0187854
368	-0.0348563		368	-0.0384811		368	0.0162688		368	-0.0421046		368	0.0100439		368	0.0270274		368	0.0413606		368	-0.0279088		368	0.0481736		368	0.0477047		368	NA		368	0.0211996
369	-0.0312147		369	-0.038168		369	0.0243772		369	-0.0421878		369	0.0103861		369	0.0282278		369	0.0423644		369	-0.0264196		369	0.0432751		369	0.0468702		369	NA		369	0.0342094
370	-0.0306228		370	-0.034551		370	0.014119		370	-0.0387237		370	0.00484565		370	0.028316		370	0.0423408		370	-0.0328441		370	0.05639		370	0.0495154		370	NA		370	0.0196019
371	-0.0319758		371	-0.0322233		371	0.0192503		371	-0.0401572		371	0.00739701		371	NA		371	0.0414558		371	-0.0341108		371	0.054918		371	0.0491716		371	NA		371	0.028502
372	-0.0314376		372	-0.0336487		372	0.0272517		372	-0.0405934		372	0.00526412		372	0.0277077		372	0.0420602		372	-0.0246726		372	0.0559086		372	0.0475487		372	NA		372	0.029417
373	-0.0295913		373	-0.0333022		373	0.0218689		373	-0.0397227		373	0.00610905		373	0.0268622		373	0.0431207		373	-0.0394931		373	0.0565605		373	0.0469307		373	NA		373	0.0529024
374	-0.0282163		374	-0.0335598		374	0.021112		374	-0.0377344		374	-0.00529094		374	NA		374	0.0438745		374	-0.0280731		374	0.0497125		374	0.0445802		374	-0.0338608		374	0.0383705
375	-0.0341588		375	-0.0337252		375	0.0291024		375	-0.0409092		375	-0.00199359		375	0.0294732		375	0.0417348		375	-0.0300714		375	0.0456557		375	0.038946		375	-0.0323965		375	0.0488199
376	-0.0369749		376	-0.0355944		376	0.0329719		376	-0.0382752		376	0.00129569		376	0.029777		376	-0.03		376	-0.0332534		376	0.0532728		376	NA		376	-0.0334478		376	0.0432332
377	-0.0322484		377	-0.0355376		377	0.0225734		377	-0.0361922		377	0.000609331		377	0.031261		377	0.0418305		377	-0.0345021		377	0.0510561		377	0.0366308		377	-0.0319551		377	0.0290281
378	-0.0348385		378	-0.0331666		378	0.0206606		378	-0.0347154		378	-0.00204467		378	0.0298254		378	0.0408465		378	-0.0279937		378	0.0438792		378	0.0365534		378	-0.0275909		378	0.0587536
379	-0.0351945		379	-0.0358329		379	0.0344793		379	-0.0354423		379	-0.00793801		379	0.0317282		379	0.0432361		379	-0.0359279		379	0.0320596		379	0.0365072		379	-0.0310204		379	0.0700647
380	-0.0371751		380	-0.0339994		380	0.0365562		380	-0.0373458		380	-0.00217777		380	0.0294711		380	0.0427823		380	-0.036947		380	0.0503187		380	0.0365034		380	-0.0329196		380	0.0496729
381	-0.0295917		381	-0.0362825		381	0.0311115		381	-0.0353781		381	-0.00010171		381	0.0323678		381	0.0448877		381	-0.036822		381	0.0515812		381	0.0422902		381	-0.0347632		381	0.034607
382	-0.0326767		382	-0.0342972		382	0.0371479		382	-0.038535		382	-0.00768965		382	0.0320975		382	0.0418524		382	-0.0340328		382	0.0404202		382	0.0473039		382	-0.0338083		382	0.0225275
383	-0.0322762		383	-0.0315599		383	0.0410568		383	-0.038356		383	-0.000604945		383	0.0303744		383	0.0429561		383	-0.0333746		383	0.0295314		383	0.0474587		383	-0.031845		383	0.0284613
384	-0.0341351		384	-0.0328264		384	0.0385521		384	-0.0401581		384	-0.00161373		384	0.0326583		384	0.0422339		384	-0.0246447		384	0.0396014		384	0.0448939		384	-0.0250892		384	0.0500247
385	-0.0410745		385	-0.0328973		385	0.0364678		385	-0.0382687		385	0.00329839		385	0.0351716		385	0.0433651		385	-0.0223457		385	0.0412098		385	0.0481697		385	-0.0324299		385	0.0304014
386	-0.0423031		386	-0.0297791		386	0.037718		386	-0.0367697		386	0.00245618		386	0.0311616		386	0.0427612		386	-0.0277118		386	0.0463748		386	0.0491865		386	-0.0270205		386	0.0246064
387	-0.0404038		387	-0.0361493		387	0.0352544		387	-0.0373757		387	0.00424698		387	0.0315082		387	0.0435885		387	-0.0216038		387	0.0346776		387	0.0436963		387	-0.0309513		387	0.0437938
388	-0.0411344		388	-0.0316137		388	0.03986		388	-0.0378248		388	-0.00915664		388	0.0300391		388	0.0448212		388	-0.0261291		388	0.0218231		388	0.0498056		388	-0.0286002		388	0.0314518
389	-0.0408608		389	-0.0321865		389	0.0396027		389	-0.0372527		389	-0.0104324		389	-0.036		389	0.0431348		389	-0.0283239		389	0.0485757		389	0.0486052		389	-0.0275801		389	0.0530338
390	-0.0398777		390	-0.0314086		390	0.0291762		390	-0.0330596		390	-0.0114528		390	0.035		390	0.0434188		390	-0.018383		390	-0.041		390	0.0470906		390	-0.0292849		390	0.0609216
391	-0.038374		391	-0.0289827		391	0.0357525		391	-0.0404173		391	-0.00708001		391	0.036		391	0.0448529		391	0.0182377		391	-0.041		391	0.0473239		391	-0.0334519		391	0.0329436
392	-0.0372444		392	-0.0304258		392	0.0386158		392	-0.0404756		392	0.000247495		392	NA		392	0.0434881		392	0.00627854		392	0.0511463		392	0.0476426		392	-0.0313964		392	0.0242047
393	-0.0383172		393	-0.0252777		393	0.0310009		393	-0.038789		393	-0.00132517		393	NA		393	0.0418253		393	-0.0363021		393	0.0527801		393	0.0454116		393	-0.0289234		393	0.025675
394	-0.0339794		394	-0.0291624		394	0.0307758		394	-0.0370279		394	-0.000550422		394	0.0323533		394	0.041603		394	-0.034329		394	0.0536602		394	0.0470752		394	-0.0310782		394	0.0275606
395	-0.0358562		395	-0.0304962		395	0.0349921		395	-0.0386294		395	-0.00401676		395	0.0356464		395	0.0426844		395	-0.0383185		395	0.04823		395	0.0387746		395	-0.0290746		395	0.025666
396	-0.0387286		396	-0.0288591		396	0.0254193		396	-0.0378618		396	-0.000930837		396	0.0366602		396	0.0410853		396	-0.0405801		396	0.0383297		396	0.0487487		396	-0.0284676		396	0.0352883
397	-0.0380507		397	-0.0277613		397	0.0312149		397	-0.037125		397	-0.00100968		397	0.0383325		397	0.0407348		397	-0.0381151		397	0.0525501		397	0.0440815		397	-0.0311787		397	0.0568971
398	-0.0357476		398	-0.0242023		398	0.0420082		398	-0.041874		398	-0.00713074		398	0.0324633		398	0.0401042		398	-0.0308668		398	0.0553517		398	0.0429979		398	-0.0285016		398	0.032776
399	-0.0390854		399	-0.0288188		399	0.0424113		399	-0.040288		399	-0.0137142		399	0.0330895		399	0.0398215		399	-0.0224245		399	0.0499387		399	0.0482994		399	-0.0255761		399	0.0300184
400	-0.0399491		400	-0.0257657		400	0.0444774		400	-0.037269		400	-0.00693791		400	0.0350478		400	0.0397091		400	-0.0330572		400	0.0500512		400	0.0455149		400	-0.0173226		400	0.0299457
401	-0.0391595		401	-0.0275858		401	0.0430753		401	-0.038611		401	-0.00237465		401	0.0341715		401	0.0394483		401	-0.0352354		401	0.0316533		401	0.0473923		401	-0.0258668		401	0.0316868
402	-0.0403885		402	-0.0287166		402	0.0406868		402	-0.0378817		402	-0.00326034		402	0.0345031		402	0.021134		402	-0.0335956		402	0.0254067		402	0.0415585		402	-0.0214098		402	0.0556079
403	-0.0407723		403	-0.0293933		403	0.0450521		403	-0.038305		403	-0.00562346		403	0.0351437		403	0.0394349		403	-0.0239947		403	0.0502909		403	0.0464679		403	-0.0261116		403	0.0474655
404	-0.0394759		404	-0.030055		404	0.0371868		404	-0.0379507		404	-0.00751176		404	0.0355736		404	0.0397879		404	NA		404	0.0545145		404	0.0476954		404	-0.0293546		404	0.0512668
405	-0.0431424		405	-0.0307138		405	0.0395777		405	-0.0357685		405	0.000386297		405	0.0365472		405	0.0384547		405	-0.0158067		405	0.0467366		405	0.0479314		405	-0.0229481		405	0.0357726
406	-0.0429698		406	-0.0289243		406	0.0412672		406	-0.0361107		406	-0.000613529		406	0.0356226		406	0.0388164		406	-0.0297099		406	0.0159654		406	0.0472175		406	-0.0258961		406	0.0319628
407	-0.0406515		407	-0.0243298		407	0.0300456		407	-0.0356687		407	-0.0011345		407	0.036011		407	0.0390336		407	-0.025175		407	0.0355788		407	0.0490614		407	-0.0152532		407	0.0299878
408	-0.0393386		408	-0.0234872		408	0.0272666		408	-0.0347855		408	-0.00381514		408	0.0340117		408	0.0388203		408	-0.0258375		408	0.0444915		408	0.0477942		408	-0.0189596		408	0.0334237
409	-0.0356818		409	-0.0241683		409	0.0439091		409	-0.0307536		409	-0.00452041		409	0.0359892		409	0.0371351		409	-0.0193156		409	0.0214424		409	0.04339		409	-0.0167803		409	0.0330454
410	-0.0393551		410	-0.0246963		410	0.0406801		410	-0.0313503		410	-0.00624923		410	0.0301212		410	0.0383499		410	-0.0230077		410	0.02841		410	0.0486383		410	-0.0185602		410	0.0329041
411	-0.0401826		411	-0.0225283		411	NA		411	-0.0243767		411	-0.0106642		411	0.028773		411	0.0371238		411	-0.0173111		411	0.0296245		411	0.0472964		411	-0.0243128		411	0.0335499
412	-0.0363253		412	-0.0213401		412	0.0318732		412	-0.0249353		412	-0.00527732		412	0.0342197		412	0.0364819		412	-0.025915		412	0.0314213		412	0.0487459		412	-0.0255496		412	0.0358609
413	-0.040115		413	-0.0211879		413	0.0314242		413	-0.0228779		413	-0.0103278		413	0.0378266		413	0.0364935		413	-0.0309415		413	0.0256606		413	0.0418547		413	-0.0373757		413	0.0290183
414	-0.0384188		414	-0.0216675		414	0.0415591		414	-0.0209759		414	-0.00705055		414	0.0326368		414	0.033468		414	-0.0290266		414	0.0424124		414	0.0387158		414	-0.0364298		414	-0.0229172
415	-0.0340036		415	-0.0226445		415	0.0312742		415	-0.0199937		415	-0.0107925		415	NA		415	0.0326015		415	-0.0172897		415	0.0466098		415	NA		415	-0.0338765		415	-0.0259074
416	-0.0396095		416	-0.0235651		416	0.0336882		416	-0.0152367		416	-0.00764652		416	0.034237		416	0.0300156		416	-0.01664		416	0.0474118		416	0.0438975		416	-0.036039		416	-0.0284437
417	-0.0382023		417	-0.0236176		417	0.0293994		417	-0.0137412		417	-0.00755427		417	0.0337532		417	0.0271283		417	-0.0196162		417	0.0449623		417	0.0451539		417	-0.033827		417	-0.0281485
418	-0.0371588		418	-0.0219467		418	0.0357438		418	-0.0121524		418	-0.0109992		418	0.0345057		418	0.0231526		418	-0.0199091		418	0.0413809		418	0.0465131		418	-0.0343856		418	-0.0293421
419	-0.0384281		419	NA		419	0.0389347		419	-0.010634		419	-0.00725453		419	0.0354749		419	0.0200351		419	-0.0275788		419	0.0525996		419	0.0474366		419	-0.0325353		419	-0.0276044
420	-0.0370851		420	-0.0227133		420	0.0288001		420	NA		420	0.00330309		420	0.0350148		420	0.025		420	-0.0246408		420	0.0482325		420	0.0467313		420	-0.0341588		420	-0.0299227
421	-0.0372794		421	-0.0215221		421	0.0293924		421	-0.00874712		421	-0.00113165		421	0.0313248		421	-0.014		421	-0.016164		421	0.0512256		421	0.0449491		421	-0.0357908		421	-0.0359991
422	-0.0323757		422	-0.0237561		422	0.0164247		422	-0.00896179		422	-0.00277071		422	0.0297997		422	0.015		422	-0.0212684		422	0.0530753		422	0.0438532		422	-0.0252791		422	-0.0396108
423	-0.0358707		423	-0.0206865		423	0.0146614		423	-0.0121049		423	0.00199842		423	0.0317015		423	0.015		423	-0.00719095		423	0.052383		423	0.0417646		423	-0.0279591		423	-0.0394052
424	-0.0348823		424	-0.0244138		424	0.0124009		424	-0.0124808		424	-0.000561508		424	-0.033		424	0.016		424	-0.00279818		424	0.0414437		424	0.0332894		424	-0.0305079		424	-0.039151
425	-0.0355351		425	-0.0190716		425	0.016351		425	-0.012123		425	0.00246951		425	0.0324349		425	0.016		425	-0.022043		425	0.0399589		425	0.0238722		425	-0.0337087		425	-0.0363926
426	-0.0363519		426	-0.0155415		426	0.0310983		426	-0.0119605		426	-0.00668319		426	0.0322483		426	0.016		426	-0.0107468		426	0.0460244		426	0.014746		426	-0.0360009		426	-0.0340768
427	-0.028		427	-0.0150841		427	0.0228777		427	-0.0123516		427	-0.00373654		427	0.0265464		427	0.016		427	-0.0119197		427	0.0456063		427	0.0170423		427	-0.0365878		427	-0.0358074
428	-0.0257301		428	-0.0168392		428	0.0348296		428	-0.017699		428	0.00121274		428	0.0293536		428	-0.0142702		428	-0.0169411		428	0.0485652		428	0.0162603		428	-0.0331136		428	-0.0403155
429	-0.0362532		429	-0.0160887		429	0.0263217		429	-0.0194265		429	-0.000717376		429	0.0238257		429	-0.0149032		429	-0.00484115		429	0.0481321		429	0.0171206		429	-0.0323088		429	-0.0409279
430	-0.0278091		430	-0.0135383		430	0.0152891		430	-0.0207554		430	0.000141116		430	0.0262661		430	-0.0157707		430	-0.00581066		430	0.0219728		430	0.0169338		430	-0.0349304		430	-0.0450552
431	-0.0351648		431	-0.0141612		431	0.0240354		431	-0.0202971		431	0.000744364		431	0.0277055		431	-0.0151207		431	-0.00431865		431	0.0198949		431	0.0150079		431	-0.0362792		431	-0.0420382
432	-0.0373681		432	-0.0154458		432	0.0181962		432	-0.0190691		432	0.00226884		432	0.0270176		432	-0.0150583		432	-0.018597		432	0.0375362		432	0.0167471		432	-0.0283393		432	-0.0433018
433	-0.03624		433	-0.0164896		433	0.0316401		433	-0.0186528		433	0.00517166		433	0.0291882		433	-0.0142675		433	-0.0164336		433	0.0432028		433	0.0141692		433	-0.0338306		433	-0.0298099
434	-0.0381863		434	-0.0165916		434	0.0210666		434	-0.0201506		434	0.00488627		434	0.0281969		434	-0.0150153		434	-0.00480276		434	0.0477741		434	0.025729		434	-0.0280147		434	-0.0412615
435	-0.0341373		435	-0.0179778		435	0.0154617		435	-0.0208073		435	0.00999338		435	0.030532		435	-0.0195521		435	-0.00803623		435	0.0445506		435	0.033225		435	-0.0300217		435	-0.0473626
436	-0.0372706		436	-0.0141228		436	0.0267842		436	-0.0245197		436	0.00978466		436	0.0284215		436	-0.0144119		436	-0.0160378		436	NA		436	0.0360237		436	-0.0340732		436	-0.0480707
437	-0.0372214		437	-0.0104336		437	0.0219189		437	-0.0266325		437	0.00786702		437	0.0278821		437	-0.0127446		437	-0.0217194		437	0.0444143		437	0.0359963		437	-0.0346556		437	-0.0486673
438	-0.0374846		438	-0.00945147		438	0.0294229		438	-0.0268376		438	0.000738515		438	0.025843		438	-0.0139047		438	-0.0107205		438	0.0443117		438	0.0340545		438	-0.0254392		438	-0.0444224
439	NA		439	-0.00954434		439	0.0332914		439	-0.0254994		439	0.00274712		439	0.0253384		439	-0.0129458		439	-0.00794025		439	0.0432256		439	0.0429175		439	-0.0327877		439	-0.035274
440	-0.0387776		440	-0.00698138		440	0.0204763		440	-0.0278733		440	0.00451535		440	0.0178391		440	-0.0123776		440	-0.0203174		440	-0.028		440	0.0320105		440	-0.0327955		440	-0.0404432
441	-0.0364095		441	-0.00647727		441	0.0285781		441	-0.0282896		441	0.00582047		441	0.0197906		441	0.021		441	-0.0189719		441	-0.027		441	0.0341733		441	-0.0277299		441	-0.0364218
442	-0.0364261		442	-0.00928319		442	0.0370573		442	-0.0286403		442	0.00559878		442	0.0183031		442	-0.0129138		442	-0.00295672		442	-0.025		442	0.0334628		442	-0.0322175		442	-0.0486795
443	-0.0359703		443	-0.00677297		443	0.0377548		443	-0.0289671		443	0.00593128		443	0.016557		443	-0.0126441		443	0.00120935		443	-0.02		443	0.0331373		443	-0.0320313		443	-0.0502309
444	-0.034323		444	-0.00978604		444	0.0401794		444	-0.0278774		444	4.50581e-05		444	0.0152194		444	-0.011416		444	0.000856817		444	-0.012		444	0.02913		444	-0.0308854		444	-0.0527781
445	-0.0362675		445	-0.00481303		445	0.0459013		445	-0.0315714		445	-0.006804		445	0.0157746		445	-0.0105921		445	4.52419e-05		445	0.0273388		445	0.0290723		445	-0.0266657		445	-0.0489419
446	-0.0377382		446	-0.00668011		446	0.0338124		446	-0.0272845		446	-0.0107662		446	0.0173287		446	-0.00955773		446	-0.0200376		446	-0.042		446	0.0321821		446	-0.0202565		446	-0.0493345
447	-0.0327147		447	-0.00693027		447	0.0328662		447	-0.0307438		447	-0.00983045		447	0.0193063		447	-0.0106844		447	-0.00102231		447	-0.042		447	0.034793		447	-0.0296324		447	-0.0447519
448	NA		448	-0.00604804		448	0.0379091		448	NA		448	-0.00196744		448	0.0195389		448	-0.0107859		448	0.0007601		448	-0.04		448	0.0365531		448	-0.029138		448	-0.0229703
449	NA		449	-0.0012226		449	0.028893		449	NA		449	-0.00223728		449	0.0180877		449	-0.0108115		449	0.00743687		449	-0.033		449	0.0340188		449	-0.0313886		449	-0.011199
450	-0.029		450	-0.00238276		450	0.025795		450	-0.032975		450	-0.000415681		450	0.0208991		450	-0.00530989		450	0.00841107		450	-0.04		450	0.0361896		450	-0.0317766		450	-0.0433834
451	-0.0379972		451	-0.00298004		451	0.0265828		451	-0.0298115		451	-0.0281489		451	0.0203801		451	-0.00204267		451	0.00516228		451	-0.041		451	0.0365831		451	-0.0308908		451	-0.0450024
452	-0.0394187		452	-0.033		452	0.0158669		452	-0.0359794		452	-0.001		452	0.0215165		452	-0.00459574		452	0.00763588		452	-0.041		452	0.0373486		452	-0.0360614		452	-0.0454823
453	-0.0404308		453	-0.0132242		453	0.0170765		453	NA		453	0.007		453	0.0215713		453	0.00227275		453	0.00555478		453	-0.037		453	0.0362281		453	-0.03329		453	-0.0535971
454	-0.0407478		454	-0.0146606		454	0.0266679		454	-0.034803		454	NA		454	0.0263006		454	0.024		454	-0.000801478		454	0.0280777		454	0.0343289		454	-0.0330021		454	-0.0502814
455	-0.0401101		455	-0.0112857		455	0.0374388		455	NA		455	-0.00589682		455	0.026567		455	0.00313469		455	-0.00379795		455	0.0335319		455	0.0341099		455	-0.0366025		455	-0.055422
456	-0.0315708		456	-0.0120001		456	0.0364638		456	NA		456	-0.00903333		456	0.0263799		456	-0.0248058		456	-0.0144591		456	0.0239542		456	0.0339206		456	-0.0374352		456	-0.0505108
457	-0.03766		457	-0.0119525		457	0.0287615		457	NA		457	-0.00762154		457	0.0273324		457	-0.0225539		457	0.00241777		457	0.032157		457	0.0325897		457	-0.0357688		457	-0.046206
458	-0.0364909		458	-0.0136248		458	0.042217		458	-0.03		458	-0.000568075		458	0.0277023		458	-0.0236552		458	0.00727152		458	0.0319443		458	0.0351784		458	-0.0347337		458	-0.0299673
459	-0.0324672		459	-0.0155478		459	0.0432438		459	NA		459	-0.0084431		459	0.0303584		459	-0.0231924		459	0.00880245		459	0.0194934		459	0.0343365		459	-0.0360502		459	-0.0436591
460	-0.0340555		460	-0.00921852		460	0.0328054		460	NA		460	-0.0128552		460	0.0334669		460	-0.0246523		460	0.00668771		460	0.0281709		460	0.036372		460	-0.0363847		460	-0.022
461	-0.033849		461	-0.00947258		461	0.0303053		461	-0.0136554		461	-0.00554201		461	0.0325809		461	-0.0253103		461	0.00908062		461	0.0377076		461	0.0337275		461	-0.035221		461	-0.024
462	-0.0330225		462	-0.00896017		462	0.0448088		462	-0.0155973		462	-0.00276181		462	0.0311078		462	-0.0253954		462	0.00596934		462	0.0401094		462	0.0315215		462	-0.0349127		462	-0.0489418
463	-0.0289713		463	-0.00988832		463	0.040043		463	-0.0147334		463	-0.000144799		463	0.0272825		463	-0.0265299		463	-0.00687685		463	0.0389893		463	0.0337351		463	-0.034		463	-0.0500103
464	-0.0299584		464	-0.00773741		464	0.0465694		464	-0.0144673		464	-0.00405296		464	0.0277041		464	-0.0236818		464	0.0047438		464	0.0352658		464	0.035084		464	-0.0363468		464	-0.0476369
465	-0.0326174		465	-0.0124601		465	0.0414113		465	-0.0167308		465	0.00296089		465	0.0289217		465	-0.0247777		465	0.00560354		465	0.0360111		465	0.0339641		465	-0.0313755		465	-0.0156533
466	-0.0344574		466	-0.0134274		466	0.0385136		466	-0.0172131		466	0.000576925		466	0.0256406		466	-0.0257007		466	0.00955959		466	0.0317888		466	0.0350362		466	-0.035229		466	0.00465161
467	-0.0367699		467	-0.0162376		467	0.0447367		467	-0.019044		467	-0.00107648		467	0.0248461		467	-0.0264118		467	0.00881807		467	0.0263831		467	0.0348763		467	-0.0341015		467	-0.0241199
468	-0.0379666		468	-0.0185471		468	0.0360414		468	-0.0208181		468	-0.0118873		468	0.0263455		468	-0.027037		468	0.00717886		468	0.0380208		468	0.0325667		468	-0.0303383		468	-0.00655344
469	-0.0366389		469	-0.0183035		469	0.0382536		469	-0.0200788		469	-0.00908973		469	0.0259257		469	-0.0277306		469	0.0087296		469	0.0368399		469	0.0350402		469	-0.0339706		469	-0.033509
470	-0.0369341		470	-0.0267783		470	0.0171989		470	-0.0192797		470	-0.000692585		470	NA		470	-0.0257591		470	0.00754054		470	0.038291		470	0.0302814		470	-0.0298897		470	-0.0457035
471	-0.0379242		471	-0.0332947		471	0.0118989		471	-0.0198578		471	-0.0052258		471	0.0152357		471	-0.026083		471	0.00406714		471	0.027713		471	0.02783		471	-0.0286298		471	-0.038943
472	-0.0380965		472	-0.0347013		472	0.0171811		472	-0.0207795		472	-0.0130418		472	0.0159029		472	-0.0258904		472	0.00290044		472	0.0287747		472	0.0264699		472	-0.030057		472	-0.0353125
473	-0.0370821		473	-0.0348381		473	0.0349161		473	-0.0215278		473	-0.0101966		473	0.0161944		473	-0.0268104		473	0.00267785		473	0.0314191		473	0.0305787		473	-0.0335481		473	-0.0352642
474	-0.0312602		474	-0.0342872		474	0.0186951		474	-0.0206551		474	-0.00775653		474	0.0153288		474	-0.0274605		474	-0.0032335		474	0.043371		474	0.0348985		474	-0.0324975		474	-0.000726926
475	-0.0387778		475	-0.0325197		475	0.00956999		475	-0.0220566		475	-0.00707918		475	0.0154434		475	-0.0265154		475	-0.0107983		475	0.0426231		475	0.0336726		475	-0.0342825		475	0.0122396
476	-0.0379987		476	-0.0325589		476	0.010384		476	-0.0223687		476	-0.0144141		476	0.0163248		476	-0.0251199		476	-0.0131218		476	0.0425796		476	0.0344555		476	-0.0323704		476	-0.0139488
477	-0.0378864		477	NA		477	0.0108806		477	-0.0246093		477	-0.00981891		477	-0.027		477	-0.0243749		477	-0.00153345		477	0.0402627		477	0.0322752		477	-0.0323731		477	-0.0103137
478	-0.035984		478	-0.0384983		478	0.0178783		478	-0.0240171		478	-0.000167586		478	-0.028		478	-0.02625		478	0.0018175		478	0.0409987		478	0.0342973		478	-0.0328697		478	-0.019265
479	-0.0345631		479	-0.038967		479	0.0260955		479	NA		479	0.000391162		479	-0.028		479	-0.0267348		479	0.000699967		479	0.043076		479	0.0351295		479	-0.0333178		479	-0.0349727
480	-0.0360422		480	-0.0406049		480	0.0160843		480	-0.0282848		480	-0.00379982		480	0.028		480	-0.0259298		480	-0.00482566		480	0.0432727		480	0.0341267		480	-0.0321285		480	-0.0382839
481	-0.0337432		481	-0.0377023		481	0.0124057		481	-0.0269708		481	-0.00123328		481	0.026		481	-0.0236792		481	-0.00410922		481	0.0309834		481	0.0354093		481	-0.0272313		481	-0.0347906
482	-0.025213		482	-0.0386342		482	0.020782		482	-0.0305906		482	0.00216087		482	0.027		482	-0.026881		482	0.0019699		482	0.0431869		482	0.0341708		482	-0.0342921		482	0.00724817
483	-0.029		483	-0.0434663		483	0.0259294		483	-0.0299863		483	-0.00392476		483	NA		483	-0.0255835		483	0.0048334		483	0.0301786		483	0.0330197		483	-0.033177		483	-0.0155029
484	NA		484	-0.0416513		484	0.0362283		484	-0.0292188		484	0.000861227		484	0.0149583		484	-0.0248859		484	0.00624565		484	0.0415019		484	0.0335337		484	-0.0278199		484	-0.0241017
485	-0.0250593		485	-0.0393682		485	0.0270083		485	-0.0319439		485	0.00527955		485	0.015919		485	-0.0271103		485	0.000788118		485	0.0384275		485	0.0338619		485	-0.0302948		485	-0.00638186
486	-0.029		486	-0.0418934		486	0.0252856		486	-0.03		486	0.0072224		486	0.018572		486	-0.0287519		486	-0.00728021		486	0.0322017		486	0.0330097		486	-0.0321525		486	0.0321265
487	-0.029		487	-0.0460396		487	0.0194682		487	-0.0274133		487	0.00709662		487	0.0177057		487	-0.0270453		487	0.00178134		487	0.0435576		487	0.0371703		487	-0.03193		487	0.0307324
488	NA		488	-0.0410256		488	0.0286594		488	-0.033		488	0.00821853		488	0.0186561		488	-0.0262365		488	0.00505156		488	0.040578		488	0.0176521		488	-0.0311897		488	0.0297007
489	-0.029		489	-0.0415679		489	0.0246763		489	-0.00829512		489	0.00577534		489	0.0190914		489	-0.0253089		489	-0.00398192		489	0.0265652		489	0.0344424		489	-0.0253353		489	-0.0169477
490	-0.0243105		490	-0.0423511		490	0.0382368		490	0.0141653		490	0.00325708		490	0.018606		490	-0.025382		490	-0.00504078		490	0.0333916		490	0.0380073		490	-0.031087		490	-0.0124927
491	-0.029		491	-0.0420262		491	0.0109138		491	0.0145497		491	0.0039786		491	0.01947		491	-0.024155		491	-0.00843897		491	0.0435992		491	0.0363252		491	-0.027724		491	-0.0122786
492	-0.029		492	-0.043698		492	0.00534431		492	0.0150892		492	0.000621659		492	0.0165007		492	-0.0248578		492	-0.00975763		492	0.0370981		492	0.0365187		492	-0.0320497		492	0.022991
493	-0.029		493	-0.043566		493	0.00200586		493	0.0132134		493	-0.00184282		493	0.0186463		493	-0.0238177		493	-0.000962598		493	0.0383756		493	0.0363559		493	-0.03		493	0.0183091
494	NA		494	-0.0432195		494	0.00112437		494	0.0166726		494	0.00658121		494	0.0207506		494	-0.0238992		494	-0.000616194		494	0.0471738		494	0.035651		494	NA		494	-0.00521239
495	NA		495	-0.0464234		495	0.00151155		495	0.0170657		495	-0.00692127		495	0.0183908		495	-0.0242195		495	-0.000374943		495	0.0481571		495	0.0346171		495	-0.0281797		495	-0.00109638
496	NA		496	-0.0474463		496	0.00463802		496	0.0176007		496	0.0014419		496	NA		496	-0.0250289		496	-0.00817667		496	0.0502391		496	0.0335584		496	-0.0273407		496	0.0199533
497	NA		497	-0.0465263		497	0.00441977		497	0.0171299		497	0.00132605		497	NA		497	-0.0251698		497	-0.00287913		497	0.0489307		497	0.0367214		497	-0.0267263		497	0.0367822
498	NA		498	-0.0452421		498	0.0105818		498	0.0174085		498	-0.000584393		498	NA		498	-0.0260766		498	-0.0196019		498	0.0379503		498	0.0363178		498	-0.0259998		498	0.0401569
499	-0.029		499	-0.0433513		499	0.0321194		499	0.015994		499	-0.00424715		499	0.0198314		499	-0.0276243		499	-0.0116367		499	NA		499	0.0363854		499	-0.0288343		499	-0.00196838
500	NA		500	-0.0422898		500	0.0249749		500	0.0176122		500	0.00464827		500	0.0143317		500	-0.0263818		500	-0.0029519		500	0.0409626		500	0.034874		500	-0.03		500	-0.0136743
501	-0.029		501	-0.0470072		501	0.0105382		501	0.0182349		501	0.00210285		501	0.0197045		501	-0.0260552		501	-0.00661138		501	0.0493901		501	0.0369581		501	-0.033032		501	-0.0141863
502	-0.029		502	-0.0461366		502	0.00458633		502	0.0170125		502	0.00732077		502	0.0184388		502	-0.0264876		502	-0.00375673		502	0.0505016		502	0.0353925		502	-0.0278334		502	0.00988284
503	NA		503	-0.0448394		503	0.01382		503	0.015899		503	0.00296001		503	0.0216262		503	-0.0262785		503	-0.0126136		503	0.0269375		503	0.0308971		503	-0.0284269		503	-0.00760323
504	NA		504	-0.0437397		504	0.0163052		504	0.0169472		504	0.00748704		504	0.0197655		504	-0.0269121		504	-0.0107251		504	0.0286056		504	0.0199465		504	-0.03		504	-0.014597
505	NA		505	-0.0457378		505	0.0198633		505	0.0159777		505	0.00504026		505	0.0189262		505	-0.0238283		505	-0.00302091		505	0.0482466		505	0.0259456		505	-0.0293414		505	-0.0172545
506	NA		506	-0.0426214		506	0.00825446		506	0.0178794		506	0.00879554		506	0.0223657		506	-0.0241692		506	0.00947027		506	0.0544788		506	0.0292444		506	NA		506	-0.0159079
507	NA		507	-0.0410633		507	0.00419934		507	0.0164944		507	0.0111917		507	0.0207736		507	-0.0238951		507	0.00913056		507	0.055897		507	0.0315451		507	-0.03		507	-0.0116698
508	-0.029		508	-0.0437197		508	0.00799153		508	0.0168071		508	0.0140824		508	0.0245616		508	-0.0236436		508	-0.00659645		508	0.0561036		508	0.030856		508	-0.0253778		508	0.0266388
509	-0.029		509	-0.0422168		509	0.0224406		509	NA		509	0.0122275		509	0.0227733		509	-0.0226226		509	-0.00385083		509	0.0565564		509	0.0327594		509	NA		509	0.00558054
510	-0.029		510	-0.0429458		510	0.013249		510	0.0132813		510	0.00875581		510	0.0228828		510	-0.0243445		510	-0.0147193		510	0.0498154		510	0.028051		510	-0.0255549		510	-0.00840352
511	-0.029		511	-0.0451775		511	0.0149679		511	0.0118583		511	0.011476		511	0.0230354		511	-0.0229658		511	-0.00150459		511	0.0073865		511	0.0250573		511	-0.0293522		511	-0.0160313
512	NA		512	-0.0459367		512	0.00785547		512	0.0133057		512	0.0116527		512	0.0229405		512	-0.0256733		512	0.00331103		512	0.00730919		512	0.0153379		512	-0.0245294		512	-0.00897081
513	NA		513	-0.0447669		513	0.0035678		513	0.0128582		513	0.00790631		513	0.0199867		513	-0.0226093		513	0.00911135		513	0.00539587		513	0.0131189		513	-0.031743		513	-0.00392317
514	-0.029		514	-0.0477482		514	0.00553389		514	0.0132646		514	0.00715337		514	0.0251696		514	-0.0238043		514	0.0106333		514	0.0259618		514	0.0135008		514	-0.0289832		514	0.0194688
515	-0.029		515	-0.0446419		515	0.0204254		515	0.0145785		515	0.0113646		515	0.0257908		515	-0.0238211		515	0.0135356		515	0.0361049		515	0.0119062		515	-0.0330819		515	0.025791
516	-0.029		516	-0.04324		516	0.0139534		516	0.0146445		516	0.00876057		516	0.0257768		516	-0.0235913		516	-0.000202764		516	0.0435359		516	0.0127703		516	-0.0333454		516	-0.00153765
517	-0.029		517	-0.0411281		517	0.0077392		517	0.0184682		517	0.00924892		517	0.0250112		517	-0.0223351		517	0.00731067		517	0.0489717		517	0.0132638		517	-0.030479		517	0.014063
518	-0.0103979		518	-0.0426934		518	0.0186238		518	0.0167083		518	0.00779327		518	0.0266563		518	-0.0265513		518	0.00642458		518	0.0487633		518	0.0136726		518	-0.0292171		518	-0.0035323
519	-0.029		519	-0.0428106		519	0.0164047		519	0.0163113		519	0.00568198		519	0.0272387		519	-0.024562		519	0.00317668		519	0.0528441		519	0.0145311		519	-0.0336275		519	-0.00573155
520	-0.0058201		520	-0.0432441		520	0.0101863		520	0.0141614		520	0.00587703		520	0.0251218		520	-0.0185117		520	-0.00504858		520	0.0549782		520	0.0145915		520	-0.0343097		520	0.00275049
521	-0.00410051		521	-0.0431865		521	0.00471838		521	0.0126334		521	0.000974009		521	0.0299613		521	-0.0142024		521	0.00604626		521	0.053261		521	0.0146762		521	-0.0328343		521	-0.00723751
522	-0.00975157		522	-0.0399937		522	0.00796759		522	0.0153119		522	0.00660428		522	0.0304683		522	-0.0141473		522	0.0096174		522	0.0565334		522	0.0124978		522	-0.0333191		522	-0.00318835
523	-0.00590143		523	-0.0396158		523	0.00387279		523	0.0148207		523	0.00752735		523	0.03066		523	-0.0143291		523	0.00980653		523	0.0559136		523	0.0269778		523	-0.033		523	0.00664692
524	-0.00773614		524	-0.0365869		524	0.00609253		524	0.0160278		524	0.00233781		524	0.0300391		524	-0.0139511		524	0.00406691		524	0.0589384		524	0.0293508		524	-0.0315996		524	0.0283109
525	-0.00790761		525	-0.0362039		525	0.0124511		525	0.0148827		525	0.00652028		525	0.0295243		525	NA		525	NA		525	0.0582515		525	0.0238587		525	-0.0299162		525	0.0073833
526	-0.00795444		526	NA		526	0.0355311		526	0.0130436		526	0.00650838		526	0.0292176		526	-0.00752478		526	0.0151203		526	0.059069		526	0.0131596		526	-0.0290545		526	-0.00353391
527	-0.00713972		527	NA		527	0.01926		527	0.013209		527	0.00665941		527	0.0318543		527	-0.0115977		527	0.0101942		527	0.057957		527	-0.025		527	-0.0315455		527	-0.00459112
528	-0.00895985		528	0.017		528	0.012776		528	0.0118873		528	0.00889239		528	0.0304607		528	-0.00918683		528	0.014289		528	0.0504702		528	0.030573		528	-0.0309999		528	NA
529	-0.010623		529	-0.0524045		529	0.0162125		529	0.0127228		529	0.00758664		529	0.0316367		529	-0.0081557		529	0.00669338		529	0.0263432		529	0.0302488		529	NA		529	0.0154079
530	-0.0104893		530	-0.0532815		530	0.0196688		530	0.0166259		530	0.0040214		530	0.0329792		530	0.018		530	0.0114731		530	0.0486905		530	0.0303824		530	NA		530	0.0253934
531	-0.00987143		531	-0.053765		531	0.034727		531	0.0129261		531	0.0075733		531	0.0327732		531	-0.0232554		531	0.013987		531	0.0480392		531	0.0331361		531	-0.0230667		531	0.0249026
532	-0.0100513		532	-0.0516165		532	0.0276368		532	0.0134956		532	0.000709933		532	0.0325556		532	-0.024757		532	0.0127617		532	0.0200214		532	0.0308574		532	-0.0288652		532	0.0303065
533	-0.00871678		533	-0.0550828		533	0.0235802		533	0.00876344		533	0.00201337		533	0.0326032		533	-0.0211189		533	-0.033		533	0.0322853		533	0.0321677		533	-0.0297084		533	0.0384473
534	-0.00917946		534	-0.055448		534	0.0287856		534	0.00849146		534	0.00579197		534	0.0326597		534	-0.0201088		534	-0.0117039		534	0.0185538		534	0.0314851		534	-0.0291912		534	0.0415893
535	-0.00958171		535	-0.0553462		535	0.0216295		535	0.00776774		535	0.00815561		535	0.0328675		535	-0.0204781		535	0.0105736		535	0.0254715		535	0.0321881		535	-0.0272127		535	0.0605961
536	-0.00937893		536	-0.0544122		536	0.0382092		536	0.00889769		536	0.00952597		536	0.033723		536	-0.0211124		536	0.012474		536	0.03177		536	0.0316924		536	-0.0235948		536	0.0301438
537	-0.0126653		537	-0.0528246		537	0.0287225		537	0.00912503		537	0.0110428		537	0.034988		537	-0.018064		537	0.0131806		537	0.0352349		537	0.0326682		537	-0.0290481		537	0.0198897
538	-0.0105221		538	-0.0542269		538	0.0237441		538	0.00904465		538	0.00826099		538	0.0345792		538	-0.018913		538	-0.00504297		538	0.0374095		538	0.0314891		538	-0.029423		538	0.02379
539	-0.00886393		539	NA		539	0.036611		539	0.00749785		539	0.00807745		539	0.0337897		539	-0.0202392		539	0.00743427		539	0.0403371		539	0.0318548		539	-0.0307776		539	0.0234726
540	-0.0119679		540	-0.0530017		540	0.0229799		540	0.0084145		540	0.00978993		540	0.0352681		540	-0.0214521		540	0.00940296		540	0.0384715		540	0.0285873		540	-0.0288072		540	0.0512124
541	-0.0109798		541	-0.0533393		541	0.0152904		541	0.00549707		541	0.0070068		541	0.0357327		541	-0.0211952		541	0.00742056		541	0.0379024		541	0.026591		541	-0.0199166		541	0.037074
542	-0.011495		542	-0.0514405		542	0.01766		542	0.00932931		542	-0.0011499		542	0.0347453		542	-0.0209354		542	0.00882218		542	0.0416591		542	0.0280055		542	-0.0345769		542	0.0385829
543	-0.0131376		543	-0.0502069		543	0.0358756		543	0.00954594		543	-0.0112186		543	0.0335073		543	-0.021776		543	0.0146244		543	-0.037		543	0.0292143		543	-0.0355299		543	0.0234572
544	-0.0102862		544	-0.0462245		544	0.0257941		544	0.00942472		544	-0.0080002		544	0.0338549		544	-0.0231124		544	0.0109808		544	NA		544	0.0247037		544	-0.0352506		544	0.0251585
545	-0.00889776		545	-0.0417424		545	0.0271099		545	0.00871123		545	-0.00783427		545	0.0351091		545	-0.02458		545	0.0107161		545	NA		545	0.0462681		545	-0.0352051		545	0.0253642
546	-0.0105897		546	NA		546	0.015894		546	0.0114448		546	-0.0055508		546	0.0334738		546	-0.0230429		546	0.0124407		546	NA		546	0.046882		546	-0.0337314		546	0.0306492
547	-0.0101767		547	-0.0327976		547	0.0178042		547	0.00573295		547	-0.002905		547	0.0338375		547	-0.0250443		547	0.0114946		547	NA		547	0.0437829		547	-0.0374504		547	0.0164147
548	-0.00983181		548	-0.0351226		548	0.0180001		548	0.00841254		548	-0.00927794		548	0.03373		548	-0.0225124		548	0.0091108		548	NA		548	0.0474623		548	-0.0365474		548	0.0160734
549	-0.011392		549	-0.0346078		549	0.00741431		549	0.00816747		549	-0.0114599		549	0.0346331		549	-0.0215105		549	-0.00132599		549	NA		549	0.0469797		549	-0.0357091		549	0.0100718
550	-0.0110254		550	0.016		550	0.00458081		550	0.00694334		550	-0.00545828		550	0.0347978		550	-0.0224604		550	-0.00717542		550	NA		550	0.0469475		550	-0.0356686		550	0.00876865
551	-0.00927174		551	-0.043204		551	0.00882858		551	0.00678721		551	-0.00624787		551	-0.01		551	-0.0213911		551	0.00188828		551	NA		551	0.0460631		551	-0.036593		551	0.0205128
552	-0.0111767		552	-0.0466718		552	0.0263528		552	0.00541914		552	-0.00568065		552	-0.005		552	-0.0248386		552	0.0076176		552	NA		552	0.0461274		552	-0.0356147		552	0.0211921
553	-0.00526964		553	-0.0462385		553	0.0144052		553	0.00219756		553	-0.0051552		553	0.0369541		553	-0.0207073		553	0.00302862		553	NA		553	0.0453121		553	-0.036046		553	0.0258681
554	-0.00325254		554	-0.0450096		554	0.00520787		554	0.00324872		554	-0.00721139		554	0.0368602		554	-0.0206361		554	-0.000845744		554	NA		554	0.0461982		554	-0.0360816		554	0.0603707
555	-0.0049676		555	-0.0456235		555	0.00619578		555	0.00219549		555	-0.0116369		555	0.0367189		555	-0.0190561		555	-0.00162806		555	0.0233122		555	0.0461649		555	-0.0368065		555	0.0389354
556	-0.00297548		556	-0.0457171		556	0.00150644		556	0.0030582		556	-0.0134568		556	0.0378067		556	-0.0210429		556	0.000310112		556	0.014055		556	0.0445346		556	-0.0374091		556	0.0421816
557	-0.00564624		557	-0.0441267		557	-0.0111025		557	0.00707087		557	-0.00803157		557	0.039082		557	-0.0196081		557	-0.00864423		557	0.0204853		557	0.0440341		557	-0.0367768		557	0.0512631
558	-0.00613387		558	-0.0458439		558	0.00121851		558	0.00939741		558	-0.00934199		558	NA		558	-0.0191443		558	2.19558e-05		558	0.0182557		558	0.0370597		558	-0.0379471		558	0.0558019
559	-0.00435905		559	NA		559	-0.000678721		559	NA		559	-0.00564194		559	0.0372201		559	-0.020888		559	0.00202885		559	0.00602205		559	0.032222		559	-0.0370522		559	0.0501284
560	-0.00777282		560	-0.044979		560	0.00132613		560	0.00509016		560	-0.00219617		560	0.0388021		560	-0.0197081		560	0.00618244		560	-0.00720769		560	0.0365333		560	-0.033784		560	0.0471378
561	-0.00584413		561	-0.0444736		561	0.00238748		561	0.00728709		561	-0.010341		561	0.0347609		561	-0.0200392		561	0.00367035		561	0.00394187		561	0.0461063		561	-0.033287		561	0.0545071
562	-0.00559715		562	-0.0413906		562	-0.000299292		562	0.00711694		562	-0.000993324		562	0.0337693		562	-0.0192919		562	-0.00478064		562	0.034501		562	0.0442652		562	-0.0384448		562	0.0457559
563	-0.00242801		563	-0.0425058		563	0.00268431		563	0.00302541		563	0.00516003		563	0.0318622		563	-0.0210324		563	-0.00642089		563	0.0360971		563	0.0325886		563	-0.0378527		563	0.0223908
564	-0.00667869		564	-0.0411323		564	0.00348638		564	0.00556671		564	0.00400219		564	0.0330996		564	-0.019014		564	-0.0107282		564	0.0352986		564	0.0333776		564	-0.0374636		564	0.0440462
565	-0.00534931		565	-0.0428765		565	0.00579596		565	0.00229477		565	0.000193274		565	0.0303469		565	-0.0206483		565	-0.0073919		565	0.0252407		565	0.0331828		565	-0.0338898		565	0.0324674
566	-0.0113337		566	-0.0419357		566	0.0140373		566	0.00598654		566	-0.0022526		566	0.0233066		566	-0.020806		566	-0.000860454		566	0.0353916		566	0.0331744		566	-0.0349165		566	0.0433955
567	-0.0113796		567	-0.0410372		567	0.012802		567	0.00714938		567	-0.00285324		567	0.032954		567	-0.0213489		567	-0.00776512		567	0.0375048		567	0.0332157		567	-0.0337029		567	0.0469408
568	-0.0114842		568	-0.0400037		568	0.00830765		568	0.00581336		568	0.00488066		568	0.0318893		568	-0.0205719		568	-0.0025669		568	0.0283585		568	0.0331717		568	-0.0310194		568	0.044122
569	-0.0115933		569	-0.039779		569	0.00592204		569	0.00436496		569	0.000501193		569	0.0306742		569	-0.0201623		569	-0.033		569	0.0439284		569	0.0329009		569	-0.0353658		569	0.0502476
570	-0.011372		570	-0.0437409		570	0.00555991		570	0.00523308		570	-0.00443869		570	0.0303654		570	-0.0217583		570	0.0120975		570	0.0486126		570	0.0336678		570	-0.034272		570	0.0294674
571	-0.0112952		571	-0.0421555		571	0.0183406		571	0.00460785		571	-0.00069999		571	0.0269333		571	-0.0209202		571	0.0127765		571	0.0411666		571	0.0323293		571	-0.034403		571	0.0454072
572	-0.00872284		572	-0.0454053		572	0.0081144		572	0.00231535		572	-0.00279981		572	0.0327022		572	NA		572	0.00948139		572	0.0480453		572	0.0326107		572	-0.0343998		572	0.0386985
573	-0.00833797		573	-0.0455936		573	0.00973587		573	0.00355692		573	-0.00144167		573	0.0325696		573	-0.0198656		573	0.01183		573	0.0514136		573	0.0329636		573	-0.0350796		573	0.0132026
574	-0.00824113		574	-0.0466109		574	0.0214002		574	0.00286907		574	0.00183535		574	0.0352211		574	-0.019399		574	0.00977288		574	0.0544252		574	0.0320193		574	-0.035359		574	0.0154344
575	-0.00650012		575	-0.0443334		575	0.00103305		575	0.00179007		575	-0.00166992		575	0.0363089		575	-0.0202398		575	0.0118093		575	0.0538726		575	0.0409925		575	-0.034203		575	0.0468258
576	-0.00860941		576	-0.0448291		576	0.00222939		576	0.00311799		576	-0.000801124		576	0.0352387		576	-0.0192441		576	0.00853594		576	0.0483564		576	0.0405693		576	-0.0365348		576	0.0269546
577	-0.0127206		577	-0.0449902		577	0.00212693		577	3.77299e-05		577	-0.00203569		577	0.0352849		577	-0.0204966		577	-0.00204201		577	0.0459913		577	0.0392728		577	-0.0336286		577	0.0218641
578	-0.0148946		578	-0.0466577		578	0.00908223		578	0.000712126		578	-0.00267426		578	0.0336582		578	-0.0253028		578	0.0098327		578	0.0340343		578	0.0376907		578	-0.0365682		578	0.0546041
579	-0.013283		579	-0.0474951		579	0.009422		579	-0.00135516		579	0.000142894		579	0.0407977		579	-0.0302572		579	0.0106275		579	0.0540239		579	0.0359594		579	-0.0376301		579	0.0282977
580	-0.00834486		580	-0.0482501		580	0.00299069		580	-0.00949996		580	0.00179387		580	0.0408971		580	-0.0302817		580	0.0113646		580	0.0599098		580	0.0310966		580	-0.036203		580	0.0207861
581	-0.0027079		581	-0.047979		581	-0.00171409		581	0.000338014		581	-0.033		581	0.0395571		581	-0.0299982		581	0.0145786		581	0.0612648		581	0.0143071		581	-0.0357636		581	0.0121255
582	-0.00849569		582	-0.0480809		582	-0.00703863		582	0.000368862		582	0.00496672		582	0.0386931		582	-0.0292619		582	0.008892		582	0.0599393		582	0.0191309		582	-0.0353729		582	-0.00627277
583	-0.0100848		583	-0.0504459		583	-0.00583468		583	-0.00161507		583	0.00321251		583	0.0373049		583	-0.0292084		583	0.0102616		583	-0.0147314		583	0.0299123		583	-0.0350629		583	-0.00659465
584	-0.00860115		584	-0.0454514		584	-0.00924035		584	-0.000445574		584	-0.000462982		584	0.0375909		584	-0.0289343		584	0.0121177		584	-0.013275		584	0.0340141		584	-0.0358107		584	-0.00786526
585	-0.00540359		585	-0.0488628		585	-0.0059045		585	0.00398865		585	0.0037538		585	0.0381171		585	-0.0289532		585	0.0049672		585	0.0619783		585	0.0347166		585	-0.035445		585	-0.0053608
586	-0.00605251		586	-0.0519444		586	-0.00408624		586	-0.00119524		586	0.00130984		586	0.037415		586	-0.0302069		586	0.00306546		586	0.0631243		586	0.0404648		586	-0.0353395		586	-0.038
587	-0.00576446		587	-0.0543255		587	-0.00409733		587	-0.00382683		587	-0.00719371		587	0.0376503		587	-0.0193898		587	0.0134481		587	0.061082		587	0.0421759		587	-0.0363721		587	-0.0102897
588	-0.00793036		588	-0.0522994		588	-0.00534076		588	-0.00444583		588	-0.00587292		588	0.0360438		588	-0.0164182		588	0.00634578		588	0.0551745		588	0.0416658		588	-0.03744		588	-0.038
589	-0.00703591		589	-0.0527868		589	-0.00664635		589	-0.00486385		589	-0.0053499		589	0.0361443		589	-0.0194139		589	0.0123558		589	0.0510834		589	0.0415644		589	-0.0368694		589	-0.0139723
590	-0.00914813		590	-0.0517242		590	-0.00170941		590	-0.00583477		590	-0.00422128		590	0.0382637		590	-0.0184834		590	0.0109237		590	0.0185496		590	0.04055		590	-0.0361069		590	-0.00999191
591	-0.00701904		591	-0.0529037		591	0.00925279		591	-0.00543442		591	-0.00430519		591	0.0366259		591	-0.0198642		591	0.0100818		591	0.0470409		591	0.0404337		591	-0.0357363		591	-0.038
592	-0.00727319		592	-0.05315		592	0.000697178		592	-0.00377248		592	-0.0111778		592	0.0376345		592	-0.0181221		592	0.0118916		592	0.0599503		592	0.0379545		592	-0.0379163		592	-0.038
593	-0.00613147		593	-0.0512365		593	0.00151032		593	-0.00699196		593	-0.00423858		593	0.0402021		593	-0.0169396		593	0.0105374		593	0.0601831		593	0.0318258		593	-0.0362079		593	-0.038
594	-0.025		594	-0.0490714		594	0.00527499		594	-0.00908024		594	-0.0069579		594	0.0391253		594	-0.0183396		594	0.00300382		594	0.0607051		594	0.0271862		594	-0.0364762		594	-0.0010102
595	-0.00203504		595	-0.0515952		595	0.0235058		595	-0.0064732		595	-0.0101021		595	0.0383212		595	-0.0192295		595	-0.00794645		595	0.061684		595	0.0228077		595	-0.0366515		595	0.005768
596	-0.000309108		596	-0.05214		596	0.027458		596	-0.00705292		596	-0.00673915		596	0.0388516		596	-0.0167562		596	0.0055626		596	0.0587439		596	NA		596	-0.0346538		596	0.0207038
597	-0.00189721		597	-0.0507981		597	0.00155828		597	-0.00471335		597	-0.00342988		597	0.0384122		597	-0.0189633		597	0.00947151		597	0.0561904		597	NA		597	-0.0347279		597	0.00456412
598	-0.00260476		598	-0.0551263		598	-0.00689248		598	-0.00699363		598	0.00292675		598	0.0382182		598	-0.0173525		598	0.00774957		598	0.0613422		598	NA		598	-0.036		598	0.00153211
599	-0.00130457		599	-0.0535212		599	-0.00985444		599	-0.00940388		599	0.0010612		599	0.0375471		599	-0.0168426		599	0.0103281		599	0.0601008		599	NA		599	-0.0341029		599	0.0141285
600	-0.000118454		600	-0.0541934		600	-0.00801501		600	-0.00763959		600	-0.00317158		600	0.0384372		600	-0.0185354		600	-0.00357443		600	0.0624272		600	0.0289846		600	-0.034575		600	0.0183581
601	-0.00154859		601	-0.0554247		601	-0.00594522		601	-0.00860538		601	-0.00164163		601	0.0386087		601	-0.0213315		601	-0.00675916		601	0.0553541		601	0.0288682		601	-0.0338801		601	0.0202992
602	-0.00248343		602	-0.055612		602	-0.00532574		602	-0.00649614		602	-0.0018688		602	0.038611		602	-0.0189742		602	-0.0208601		602	0.0586092		602	0.0281823		602	-0.0313889		602	0.0278147
603	-0.00192395		603	-0.0517573		603	-0.00176891		603	-0.00773759		603	-0.00838413		603	0.0393392		603	-0.0194238		603	-0.0176418		603	0.0603578		603	0.0290271		603	-0.0335017		603	0.0305804
604	-0.00255734		604	-0.0479256		604	0.00916873		604	-0.0100523		604	-0.00289659		604	0.0354933		604	-0.0205637		604	-0.0103188		604	0.0554426		604	0.0298749		604	-0.0323933		604	0.0223289
605	-0.025		605	-0.0439089		605	0.0209794		605	-0.00813551		605	-0.0016796		605	0.0339357		605	-0.0229937		605	-0.0148671		605	0.0589934		605	0.0269049		605	-0.0313835		605	0.0191601
606	-8.50742e-05		606	-0.042486		606	0.0111214		606	-0.00719949		606	-0.00373136		606	0.0342701		606	-0.0203016		606	-0.00273571		606	0.0532963		606	0.0307832		606	-0.0339565		606	0.0240879
607	-0.00733263		607	-0.0350343		607	0.0110397		607	-0.00979179		607	-0.00715815		607	0.0337508		607	-0.0212341		607	0.00107729		607	0.0501948		607	0.0297388		607	-0.030627		607	0.0404285
608	-0.00444349		608	-0.0366652		608	0.0133579		608	-0.00826869		608	-0.00178595		608	0.0332853		608	-0.0175489		608	-0.0085895		608	0.0595744		608	0.0308138		608	-0.0318352		608	0.0309851
609	-0.00479564		609	-0.0375057		609	0.0251089		609	-0.0106528		609	-0.00406548		609	0.0293795		609	-0.0161855		609	0.00239636		609	0.0586631		609	0.0324481		609	-0.0327277		609	0.0243416
610	-0.00315826		610	0.0372505		610	0.00417948		610	-0.00926958		610	0.000302262		610	0.0323318		610	-0.0164016		610	0.0055697		610	0.0458311		610	0.0325727		610	-0.034908		610	0.0314549
611	-0.00379783		611	0.038116		611	-0.00370294		611	-0.00910029		611	0.00602655		611	0.0333337		611	-0.0217689		611	-0.03		611	0.053671		611	0.0342826		611	-0.0349773		611	0.0338301
612	-0.00542903		612	0.0374441		612	-0.00294756		612	-0.0085971		612	0.0060747		612	0.0340496		612	-0.0212323		612	0.00817559		612	0.0518404		612	0.0346055		612	-0.035921		612	0.022568
613	-0.00315927		613	0.0380023		613	0.00432238		613	-0.011001		613	0.0039452		613	0.0341557		613	-0.0211497		613	0.00561028		613	0.0450161		613	0.0326454		613	-0.036		613	0.022506
614	-0.0049509		614	0.0358934		614	0.0265309		614	-0.00988529		614	-0.00221853		614	0.0341804		614	-0.0203062		614	0.00177698		614	0.0387442		614	0.0338914		614	-0.036		614	0.0232137
615	-0.0048701		615	0.0306944		615	0.00182086		615	-0.00938915		615	0.0018219		615	0.0337435		615	-0.017595		615	-0.00275899		615	0.0178934		615	0.0329682		615	-0.0378633		615	0.0298696
616	-0.00267045		616	0.0298785		616	-0.00822258		616	-0.0104872		616	-0.00702811		616	0.0322236		616	-0.0186767		616	-0.0196442		616	-0.00861941		616	0.0363135		616	-0.0366963		616	0.0430939
617	0.00221772		617	0.0291034		617	-0.0117843		617	-0.0111768		617	-0.0052416		617	0.0328723		617	-0.0192724		617	-0.00976488		617	0.0393067		617	0.0331621		617	-0.036		617	NA
618	0.00103273		618	0.0215162		618	-0.0108489		618	-0.012332		618	0.0012103		618	-0.03		618	-0.0160525		618	-0.00525071		618	0.0194864		618	0.0325937		618	-0.0379225		618	0.0225293
619	0.00120461		619	0.00589491		619	-0.0105843		619	-0.0118565		619	0.00521192		619	0.0323552		619	-0.0231751		619	-0.0143555		619	0.036256		619	0.0318725		619	-0.036		619	0.0243315
620	0.000943557		620	0.00918033		620	-0.0120742		620	-0.0120649		620	0.00723883		620	0.0366258		620	-0.0201422		620	-0.0238856		620	0.0474984		620	0.0335427		620	-0.036		620	0.0313983
621	0.000591153		621	0.00953962		621	-0.00836675		621	-0.014941		621	0.00656446		621	0.0355507		621	-0.0182115		621	-0.0122169		621	0.0433039		621	0.0327906		621	-0.036		621	0.0313333
622	0.00247612		622	0.00909472		622	0.0102166		622	-0.0106566		622	0.00156098		622	0.0353195		622	-0.017293		622	0.00525694		622	0.0427045		622	0.0335246		622	-0.036		622	0.04367
623	0.00350217		623	0.0096442		623	0.00428481		623	-0.0118104		623	-9.28323e-05		623	0.0345323		623	-0.0181065		623	0.00695729		623	0.0384341		623	0.0371569		623	-0.0346656		623	0.0360931
624	0.00206361		624	0.0116009		624	1.40457e-05		624	-0.0137149		624	0.0073859		624	0.0353814		624	-0.0186322		624	0.00774543		624	0.0410355		624	0.0364863		624	-0.0348191		624	0.0476389
625	0.00265623		625	0.0119417		625	0.0261679		625	-0.011819		625	0.0091151		625	0.0353529		625	-0.0166512		625	0.00614028		625	0.0409505		625	0.0349832		625	-0.0372233		625	0.0191478
626	0.00296452		626	0.0127918		626	0.0115561		626	-0.0107286		626	0.0127019		626	0.035032		626	-0.0197833		626	0.00383509		626	0.00881265		626	0.0382629		626	-0.0369093		626	0.0137243
627	0.00181567		627	0.0139361		627	0.007168		627	-0.0112695		627	0.0060612		627	0.0280625		627	-0.0176959		627	-0.000964022		627	0.0219679		627	0.0364695		627	-0.0346099		627	0.0174082
628	0.00144277		628	0.0130699		628	0.012145		628	-0.0142011		628	0.00335916		628	0.0292434		628	-0.0174693		628	-0.0188888		628	0.0366478		628	0.037601		628	-0.0300664		628	0.0193836
629	0.00215597		629	0.0145332		629	0.0018286		629	-0.0101606		629	-0.00457962		629	0.0279233		629	-0.0109201		629	-0.00386786		629	0.0156329		629	0.028566		629	-0.0317321		629	0.0229269
630	0.00389717		630	0.0142139		630	0.0107089		630	-0.0126436		630	0.00299989		630	0.0276902		630	-0.0117289		630	0.000433216		630	0.0128404		630	NA		630	-0.0320089		630	0.0231396
631	0.000980039		631	0.0124158		631	0.00224868		631	-0.0116639		631	-0.000960251		631	0.0276974		631	-0.0100984		631	0.00353703		631	0.0170086		631	0.0365899		631	-0.0344553		631	0.0205127
632	0.00164707		632	0.0127788		632	0.00897298		632	-0.0151043		632	0.00326921		632	0.0266645		632	-0.011		632	-0.00231188		632	0.0122895		632	0.0373467		632	-0.0337516		632	0.0229065
633	0.00383516		633	0.0133911		633	0.00914945		633	-0.0128086		633	0.0027263		633	0.0263083		633	-0.00990587		633	-0.00140346		633	0.021254		633	0.0358168		633	-0.0353381		633	0.0348417
634	0.0044713		634	0.0138517		634	0.00995778		634	-0.0170179		634	-0.000331689		634	0.0255716		634	-0.0119448		634	-0.00145702		634	0.0240462		634	0.038062		634	-0.0364094		634	NA
635	0.00468851		635	0.0162346		635	0.0304117		635	-0.0154203		635	0.00038535		635	0.0247446		635	-0.0120178		635	-0.00821657		635	0.0217671		635	0.0381379		635	-0.0360836		635	NA
636	0.00623833		636	0.0157826		636	0.0140999		636	-0.0180199		636	0.00479807		636	0.0237877		636	-0.011359		636	-0.00247887		636	0.0233844		636	0.0388688		636	-0.0370231		636	NA
637	0.00601411		637	0.0174447		637	0.00259215		637	-0.0171495		637	0.00509421		637	0.0231517		637	-0.0111512		637	-0.00308861		637	0.0267627		637	0.0369199		637	-0.0374551		637	NA
638	0.00332902		638	0.0157593		638	0.00534174		638	-0.0194304		638	0.00624015		638	0.0227264		638	-0.0139241		638	-0.00521302		638	0.0147696		638	0.0364121		638	-0.0351796		638	NA
639	0.00467032		639	0.013983		639	0.00448382		639	-0.0174923		639	0.0101363		639	0.0210241		639	-0.00992644		639	-0.00143154		639	0.0145427		639	0.0365129		639	-0.036821		639	NA
640	0.00578299		640	0.0158255		640	0.0242278		640	-0.0140466		640	0.00902632		640	0.0182746		640	-0.0126324		640	0.000652615		640	0.0139454		640	0.0370043		640	-0.0364601		640	NA
641	0.00667672		641	NA		641	0.014838		641	-0.0169676		641	0.00738984		641	0.0187116		641	-0.0132988		641	-0.00352158		641	-0.0103418		641	0.0360623		641	-0.0371934		641	0.006
642	0.00405069		642	0.0148104		642	0.0184364		642	-0.0223747		642	0.00963163		642	0.0188217		642	-0.0137738		642	-0.0147071		642	0.0214161		642	0.0380388		642	-0.0376862		642	0.00964375
643	0.00783785		643	0.0136623		643	0.0199627		643	-0.0204032		643	0.0265539		643	0.0173848		643	-0.0116586		643	-0.00373238		643	0.0152296		643	0.0381697		643	-0.0373162		643	0.00480964
644	0.00646329		644	0.0157824		644	0.0193215		644	-0.0187463		644	NA		644	0.0160825		644	-0.010758		644	0.000159161		644	0.0377804		644	0.0318991		644	-0.0383242		644	-0.036
645	0.00440077		645	0.0155252		645	0.0010522		645	-0.0158855		645	NA		645	0.01521		645	-0.00861967		645	0.019673		645	0.0332333		645	0.0306204		645	-0.0379149		645	0.0267045
646	0.00335771		646	0.0154516		646	-0.00343326		646	-0.0160022		646	0.0310485		646	0.0131336		646	-0.0105034		646	0.0211978		646	0.00583891		646	0.035996		646	-0.0358159		646	0.0270282
647	0.00307428		647	0.0146522		647	0.0096834		647	-0.0169059		647	0.0302232		647	0.0128033		647	-0.0123436		647	0.0235518		647	0.0328248		647	0.0359625		647	-0.0369677		647	0.0275494
648	0.00482018		648	0.0118688		648	-0.00267005		648	-0.0163437		648	0.0311953		648	0.0140627		648	-0.0105991		648	0.0246811		648	0.0204647		648	0.0364256		648	-0.0377918		648	0.007
649	0.0049994		649	0.0149103		649	-0.00468187		649	-0.0162517		649	0.0303538		649	0.0158376		649	-0.0112358		649	0.0246682		649	0.0292584		649	0.0355553		649	-0.0370745		649	NA
650	0.00459265		650	0.0172476		650	0.00607931		650	-0.0167544		650	0.0293632		650	0.0164604		650	-0.00869089		650	0.022936		650	0.049645		650	0.0226079		650	-0.0371281		650	-0.0362365
651	0.00303806		651	0.0157078		651	-0.00872024		651	-0.0186591		651	0.0307772		651	0.0165071		651	-0.00647613		651	0.0234499		651	0.0515187		651	0.0227229		651	-0.037288		651	-0.037495
652	0.00221042		652	0.0179592		652	0.00163774		652	-0.0169763		652	0.0293449		652	0.0170601		652	-0.0089359		652	0.0123903		652	0.0360721		652	0.0189693		652	-0.0345133		652	-0.0418233
653	0.00155143		653	0.0135734		653	0.015886		653	-0.0180977		653	0.0290718		653	0.0186441		653	-0.0110445		653	0.010201		653	0.0509347		653	0.0214818		653	-0.034982		653	-0.0422941
654	0.00408328		654	0.0165525		654	0.0167253		654	-0.0185164		654	0.0129303		654	0.0173546		654	-0.0085289		654	0.0088608		654	0.0572368		654	0.0230986		654	-0.034767		654	-0.04066
655	0.00673442		655	0.0143656		655	NA		655	-0.015497		655	0.0102729		655	0.0174164		655	-0.00934471		655	0.025797		655	0.0537305		655	0.0243929		655	-0.0336732		655	-0.0370371
656	0.00519332		656	0.0147837		656	0.00150609		656	-0.0166234		656	0.00938674		656	0.0166475		656	-0.00659883		656	0.0268391		656	0.0529037		656	0.0246097		656	-0.0343153		656	-0.037451
657	0.00366807		657	0.0117008		657	-0.00509556		657	-0.0191545		657	0.0107426		657	0.0197578		657	-0.00490861		657	0.0280065		657	0.0535778		657	0.0247381		657	-0.0334134		657	-0.0348133
658	0.00460095		658	0.0130819		658	0.0047167		658	-0.0197074		658	0.0135669		658	0.0204711		658	-0.00569778		658	0.0093503		658	0.0517173		658	0.0191748		658	-0.0349786		658	-0.0384546
659	0.00263895		659	0.0121441		659	0.0117249		659	-0.022354		659	0.0109599		659	0.0212341		659	NA		659	0.0249478		659	0.0421214		659	0.00871562		659	-0.0348179		659	-0.0521309
660	0.00602075		660	0.0109128		660	-0.000117042		660	-0.0166581		660	0.0120184		660	0.0210122		660	-0.00677616		660	0.0289143		660	NA		660	0.00930986		660	-0.0364638		660	-0.0515587
661	0.0016027		661	0.0132895		661	-0.00690406		661	-0.0168165		661	0.0136168		661	0.0225038		661	-0.00696343		661	0.0288928		661	0.011401		661	0.0150604		661	-0.0362535		661	-0.0319085
662	0.00604248		662	0.0110379		662	-0.00873355		662	-0.02349		662	0.0121563		662	0.021971		662	-0.00399154		662	0.028916		662	0.0415615		662	0.0227794		662	-0.0348523		662	-0.0304956
663	0.00703555		663	0.0117766		663	-0.00552469		663	-0.0199524		663	0.0113496		663	0.0216158		663	-0.00382295		663	0.0263228		663	0.0386218		663	0.0182507		663	-0.034919		663	-0.0567116
664	0.00865297		664	0.0115816		664	0.0155354		664	-0.0225599		664	0.0115784		664	0.0232249		664	-0.00589689		664	0.0260639		664	0.0438368		664	0.0189752		664	-0.036205		664	-0.0617731
665	0.00484134		665	0.0116749		665	0.00175644		665	-0.0204719		665	0.00593131		665	0.021244		665	-0.0090679		665	0.0321824		665	0.0244996		665	0.0189574		665	-0.0323672		665	-0.0648577
666	0.0103247		666	0.0104391		666	-0.00700413		666	-0.0214284		666	0.0107864		666	0.0230254		666	-0.00515192		666	0.0334682		666	0.0413077		666	0.0259975		666	-0.0255532		666	-0.0687167
667	0.0119203		667	0.0120899		667	-0.00843792		667	-0.0217571		667	0.0107697		667	0.0249539		667	NA		667	0.0248362		667	0.0366296		667	0.0287306		667	-0.0246847		667	-0.0671486
668	0.0104102		668	0.0124844		668	-0.0062558		668	-0.0228025		668	0.0180623		668	0.0246328		668	0.000794784		668	0.0287589		668	0.0491793		668	0.0287507		668	-0.0257766		668	-0.0681642
669	0.00945531		669	0.010978		669	-0.000650824		669	-0.0200445		669	0.0144336		669	NA		669	-0.00689523		669	0.0309676		669	0.0489078		669	0.02889		669	-0.0270264		669	-0.067462
670	0.00682602		670	0.00894066		670	0.0230584		670	-0.0204315		670	0.0179501		670	NA		670	-0.00661832		670	0.0146927		670	0.042756		670	0.0266349		670	-0.0266567		670	-0.0669416
671	0.00637183		671	0.00908873		671	-0.000438143		671	-0.0210455		671	0.0135921		671	NA		671	-0.00494967		671	0.0219023		671	0.045307		671	0.0244123		671	-0.0266344		671	-0.0652103
672	0.00893388		672	0.0119784		672	-0.00483218		672	-0.0232554		672	0.014404		672	NA		672	-0.00751985		672	0.0292236		672	0.0413749		672	0.0199243		672	-0.0262061		672	-0.0668895
673	0.00742611		673	0.00983733		673	-0.00236649		673	-0.0222065		673	0.0113309		673	NA		673	-0.00718643		673	0.0242337		673	0.0122965		673	0.017302		673	-0.0257711		673	-0.0673522
674	0.00890212		674	0.0133478		674	-0.0117852		674	-0.0243419		674	0.0113896		674	NA		674	-0.00481491		674	0.0184345		674	0.00893179		674	0.0165563		674	-0.0273897		674	-0.0653854
675	0.00670015		675	0.0116692		675	-0.00359436		675	-0.0228431		675	0.00896685		675	-0.014		675	-0.00530895		675	0.0125465		675	0.0330443		675	0.0192409		675	-0.035		675	-0.0630143
676	0.028		676	0.0134595		676	-0.00789205		676	-0.0206526		676	0.0045746		676	-0.015		676	-0.00428418		676	0.0237937		676	0.0498486		676	0.0156671		676	-0.032996		676	-0.0532608
677	0.00936429		677	0.0125632		677	-0.0103567		677	-0.0208568		677	0.0106697		677	0.0197804		677	-0.00644715		677	0.0262295		677	0.0506419		677	0.0154226		677	-0.0357994		677	-0.044736
678	0.00775607		678	0.00958369		678	-0.00800998		678	-0.0237282		678	0.00431863		678	0.0251805		678	-0.00704186		678	0.0264178		678	0.0545607		678	0.0161953		678	-0.0349229		678	-0.0415085
679	0.00756195		679	0.0383973		679	-0.0109502		679	-0.0208282		679	0.0113953		679	0.0251726		679	-0.00434222		679	0.0286327		679	0.0541149		679	0.0151248		679	-0.0351766		679	-0.0535226
680	0.028		680	0.00990013		680	-0.00816264		680	-0.0186325		680	0.0132667		680	0.0259414		680	-0.00711795		680	0.0284323		680	0.0311469		680	0.0198439		680	-0.035918		680	-0.0493674
681	0.00917074		681	0.012284		681	-0.00375439		681	-0.0216935		681	0.00846023		681	0.0261587		681	-0.0044385		681	0.030683		681	0.026926		681	0.0246361		681	-0.0351643		681	-0.0606918
682	0.0116656		682	0.0129397		682	0.00663695		682	-0.0195076		682	0.0151872		682	0.0222097		682	-0.0045856		682	0.0301925		682	0.0466187		682	0.0232687		682	-0.0356151		682	-0.0573807
683	0.011251		683	0.0127753		683	0.00937646		683	-0.0196821		683	0.0104328		683	0.0256752		683	-0.00634935		683	0.0226239		683	0.050785		683	0.0249131		683	-0.0356191		683	-0.0576324
684	0.0114489		684	0.0122505		684	-0.00133592		684	-0.0207664		684	0.0119039		684	0.0236412		684	-0.00158836		684	0.0290917		684	0.0482781		684	0.026453		684	-0.0365769		684	-0.0537414
685	0.0107625		685	0.0126661		685	0.0110425		685	-0.0206329		685	0.0127662		685	0.0244816		685	-0.00534555		685	0.025104		685	0.0530316		685	0.0264378		685	-0.0364872		685	-0.0515615
686	0.0102853		686	0.0110165		686	0.0127999		686	-0.0220339		686	0.00672504		686	0.0209251		686	-0.00376346		686	0.0276777		686	0.051974		686	0.0249318		686	-0.0369151		686	-0.0453662
687	0.00999468		687	0.00886367		687	0.00123788		687	-0.025397		687	-0.00130756		687	0.0224995		687	-0.00146325		687	NA		687	0.0406652		687	0.0240986		687	-0.0368806		687	-0.0479231
688	0.0129774		688	0.0105244		688	0.00872355		688	-0.0230727		688	0.00177772		688	0.0237949		688	-0.00210241		688	0.0240978		688	0.0391443		688	0.0239183		688	-0.0360382		688	-0.0545006
689	0.0125264		689	0.0101109		689	0.0260011		689	-0.0252719		689	-0.00246621		689	0.023214		689	-0.00154475		689	0.0273695		689	0.0501271		689	0.023698		689	-0.0356897		689	-0.0537739
690	0.0132419		690	0.00930211		690	0.00941565		690	-0.0243491		690	0.000780791		690	0.0239247		690	0.000699229		690	0.0261076		690	0.0369345		690	0.0224449		690	-0.0370857		690	-0.0523487
691	0.0136594		691	0.0103171		691	0.00972316		691	-0.0216908		691	0.00438312		691	0.0232148		691	-3.85956e-05		691	0.0279257		691	-0.00400392		691	0.0132854		691	-0.0362577		691	-0.0323928
692	0.0153231		692	0.00889045		692	0.0249937		692	-0.0190648		692	0.0027243		692	0.0263274		692	0.00127974		692	0.0276591		692	0.0434022		692	0.0165291		692	-0.0362182		692	-0.0468141
693	0.0122788		693	0.00933075		693	-0.00611301		693	-0.022976		693	0.00307179		693	0.0225833		693	0.00131694		693	0.030377		693	0.0409247		693	0.0173777		693	-0.0359228		693	-0.0387174
694	0.0127604		694	0.010688		694	-0.018026		694	-0.0230365		694	0.00791593		694	0.0211392		694	0.0024992		694	0.030509		694	0.0325044		694	0.0188878		694	-0.0346898		694	-0.0426018
695	0.0113552		695	0.00693343		695	-0.0207633		695	-0.0227005		695	0.00696498		695	0.021399		695	0.000617661		695	NA		695	0.005405		695	0.01994		695	-0.034951		695	-0.0281027
696	0.0111359		696	0.00288719		696	-0.0221338		696	-0.0232243		696	0.00603236		696	0.0205792		696	0.000167382		696	NA		696	0.00988957		696	0.02034		696	-0.0340705		696	-0.0285542
697	0.0122131		697	0.00819789		697	-0.0190016		697	-0.0248536		697	0.0104646		697	0.0214698		697	0.00138014		697	NA		697	0.0189056		697	0.0225737		697	-0.0343043		697	-0.0308826
698	0.0136534		698	0.00957989		698	-0.0222773		698	-0.0230889		698	0.0123564		698	0.0208671		698	0.00062765		698	NA		698	0.0379621		698	0.0241408		698	-0.0345836		698	-0.0206413
699	0.0106168		699	0.00887995		699	-0.0193812		699	-0.0233577		699	0.00890578		699	0.0236733		699	0.00184144		699	NA		699	NA		699	0.0235131		699	-0.0324158		699	-0.0228366
700	0.0132151		700	0.00741717		700	-0.0192689		700	-0.0328286		700	0.00540587		700	0.022836		700	0.00281638		700	NA		700	0.0446182		700	0.025672		700	NA		700	-0.0190276
701	0.029		701	0.00471416		701	-0.0192105		701	-0.0278415		701	0.00789114		701	0.0249446		701	0.00388534		701	NA		701	0.0440476		701	0.0246677		701	-0.0332152		701	-0.0190033
702	0.012849		702	0.0102933		702	-0.0156505		702	-0.018661		702	-0.00495712		702	0.0248769		702	0.00427628		702	NA		702	0.0484787		702	0.0257564		702	-0.0302158		702	-0.0184849
703	0.0134819		703	0.0114355		703	-0.0104335		703	-0.0352198		703	0.00240135		703	0.0232209		703	0.00533552		703	NA		703	0.0455001		703	0.0275103		703	-0.0318409		703	-0.0232895
704	0.0102116		704	0.00923294		704	0.00997203		704	-0.0344563		704	-0.000422364		704	0.0191631		704	0.00780774		704	NA		704	0.047715		704	0.0279007		704	-0.0270141		704	-0.0230634
705	0.0118229		705	0.00613763		705	-0.00607698		705	-0.035123		705	-5.3162e-05		705	0.0183951		705	0.00957695		705	NA		705	0.0200082		705	0.0284219		705	-0.0342979		705	-0.00654554
706	0.00952325		706	0.00792397		706	-0.00191563		706	-0.0362606		706	-0.00441024		706	NA		706	0.00882399		706	-0.033		706	-0.0146332		706	0.02875		706	-0.0320033		706	-0.00837073
707	0.0131869		707	0.012648		707	0.00521702		707	-0.0249312		707	-0.00223467		707	0.0207916		707	0.0127208		707	0.0325169		707	0.0120735		707	0.0313378		707	-0.0315584		707	-0.00374374
708	0.0100821		708	0.011319		708	-0.0109548		708	-0.0233037		708	-0.00158347		708	0.0174278		708	0.0121924		708	0.0317522		708	0.0200521		708	0.0292571		708	-0.0344582		708	0.0182453
709	0.0103027		709	0.0118586		709	-0.0110312		709	-0.0236213		709	0.00393642		709	0.0131536		709	0.0130679		709	0.0308586		709	0.0165627		709	0.0326907		709	-0.0324943		709	0.01677
710	0.00887799		710	0.0113625		710	0.0066275		710	-0.0220611		710	0.00169876		710	0.0146395		710	0.0105569		710	0.0317619		710	0.0375874		710	0.031337		710	-0.0351901		710	0.0250937
711	0.0094895		711	0.0118716		711	-0.007058		711	-0.0228536		711	-0.0059432		711	0.0138153		711	0.0119758		711	0.0328087		711	0.0415244		711	0.0291826		711	-0.0344717		711	0.00222335
712	0.00797129		712	0.0131482		712	-0.0149153		712	-0.0224122		712	-0.00847459		712	-0.0120223		712	0.0135862		712	0.0325479		712	0.0469433		712	0.0277774		712	-0.0335313		712	-0.00904415
713	0.0108401		713	0.0156709		713	-0.0184134		713	-0.0201818		713	-0.0018824		713	-0.00642406		713	0.0150479		713	0.0318786		713	0.0471402		713	0.0265873		713	-0.034587		713	-0.0184436
714	0.00926195		714	0.0143173		714	-0.0177607		714	-0.0213184		714	-0.00147797		714	0.00488691		714	0.0116952		714	0.0184748		714	0.0424965		714	-0.031		714	-0.0337184		714	-0.0141237
715	0.0104856		715	0.0160243		715	-0.0146921		715	-0.0197593		715	-0.00110476		715	-0.00894743		715	0.0120244		715	0.0325725		715	0.048168		715	0.0300205		715	-0.0328291		715	-0.0164008
716	0.00791186		716	0.0157695		716	-0.020638		716	-0.0214867		716	0.000440925		716	-0.00683426		716	0.00804151		716	0.0355151		716	0.0466291		716	0.0298181		716	-0.0297701		716	-0.0177218
717	0.00805138		717	0.0162505		717	-0.018527		717	-0.0207395		717	0.000960242		717	-0.0114237		717	0.0104888		717	0.0322486		717	0.0456398		717	0.0313312		717	-0.0303464		717	-0.00809429
718	0.00967204		718	0.0167504		718	-0.018167		718	-0.0209398		718	-0.000824801		718	0.0156434		718	0.0106129		718	0.0123762		718	0.0468138		718	0.0314093		718	-0.0303706		718	0.0183159
719	0.011487		719	0.0140782		719	-0.0134991		719	-0.0196151		719	0.0161243		719	0.0183813		719	0.0114112		719	0.0112617		719	0.0467667		719	0.0312168		719	-0.0302685		719	0.0186068
720	0.00749084		720	0.0126352		720	-0.0092146		720	-0.0221783		720	0.0181401		720	0.0249162		720	0.0124225		720	0.0216877		720	0.0381043		720	-0.032		720	-0.0308378		720	0.00652422
721	0.0105118		721	0.0124934		721	-0.0101144		721	-0.0192111		721	0.0111596		721	0.0238417		721	0.0125142		721	0.0299325		721	0.0428326		721	0.0333105		721	-0.030759		721	0.00204524
722	0.00864431		722	0.0117335		722	-0.0162621		722	-0.0189578		722	0.019095		722	0.0253339		722	0.010648		722	0.0315762		722	0.0363619		722	0.0336168		722	-0.0296943		722	0.0228543
723	0.0115859		723	0.00930293		723	-0.0149308		723	-0.0199492		723	0.0102128		723	0.0252935		723	0.0116439		723	0.0304174		723	0.0143644		723	0.0324702		723	-0.0300574		723	0.0185282
724	0.00936418		724	0.0109036		724	-0.0106746		724	-0.0163794		724	0.00959163		724	0.0239307		724	0.0110481		724	0.0277712		724	-0.00758748		724	0.0303634		724	-0.0288369		724	-0.00625527
725	0.010661		725	0.00800475		725	-0.00906925		725	-0.0161317		725	0.00555264		725	0.0235286		725	0.0102669		725	0.0325875		725	0.0121234		725	0.0292442		725	-0.0275335		725	0.0318535
726	0.00779944		726	0.00803426		726	-0.00999018		726	-0.0155533		726	0.0173896		726	0.0249218		726	0.00995886		726	0.0319714		726	0.0115675		726	0.0168564		726	-0.0255414		726	0.0307715
727	0.0117873		727	0.00789017		727	-0.00774402		727	-0.0152113		727	0.0196915		727	0.0237903		727	0.0106303		727	0.026154		727	-0.00794021		727	0.0149975		727	-0.022607		727	-0.0101037
728	0.0127292		728	0.00659354		728	-0.0143561		728	0.00621769		728	0.0184477		728	0.0253148		728	0.00965987		728	0.0264345		728	-0.0101039		728	0.017221		728	-0.034		728	-0.0144094
729	0.00960142		729	0.00758075		729	-0.0184341		729	0.0107912		729	0.022123		729	0.0242879		729	0.00977847		729	0.0153717		729	0.00475243		729	0.0253674		729	-0.0259376		729	-0.0132054
730	0.011947		730	0.0124726		730	-0.0143493		730	0.0112718		730	0.0163919		730	0.0236386		730	0.010209		730	0.00469484		730	0.00447919		730	0.0236301		730	-0.0260727		730	-0.033
731	0.0118803		731	0.0107396		731	-0.00758675		731	0.00968382		731	0.017063		731	0.0254669		731	0.0086146		731	0.0062463		731	0.00369426		731	NA		731	-0.0253285		731	NA
732	0.0120926		732	0.0109181		732	-0.00990659		732	0.00992335		732	0.0144165		732	0.0238508		732	0.00730175		732	0.0155119		732	0.00194703		732	0.0235474		732	-0.0248343		732	NA
733	0.0117487		733	0.0086533		733	-0.00595273		733	0.00900337		733	0.0132752		733	0.0232802		733	-0.00954279		733	0.0206279		733	NA		733	0.0265105		733	-0.022655		733	NA
734	0.0133817		734	0.0107217		734	-0.0150823		734	0.0127491		734	0.0184872		734	0.0243585		734	-0.0109296		734	0.0171437		734	-0.018		734	0.0272226		734	-0.0291364		734	NA
735	0.0150422		735	0.0115985		735	-0.0148055		735	0.0143644		735	0.0169508		735	0.0249262		735	-0.00886855		735	0.0152994		735	-0.021		735	0.0301755		735	-0.0297066		735	NA
736	0.0116636		736	0.011402		736	-0.00666437		736	0.0161811		736	0.0277612		736	-0.021		736	0.0143727		736	0.0235822		736	-0.00411369		736	0.0201983		736	-0.0291884		736	0.0201585
737	0.0122186		737	0.0134488		737	0.00205947		737	0.0152501		737	0.0236577		737	NA		737	0.0154304		737	0.0193441		737	-0.00307468		737	0.0265805		737	-0.0273575		737	-0.0071172
738	0.0127249		738	0.0141797		738	0.002516		738	0.0187237		738	0.0216228		738	NA		738	0.00654154		738	0.0164665		738	-0.00420077		738	0.0282917		738	-0.0306336		738	-0.0156649
739	0.0126411		739	0.0109723		739	-0.007995		739	0.0208205		739	0.0195378		739	0.0235495		739	0.00368061		739	0.00506035		739	-0.00174839		739	0.0299584		739	-0.0308275		739	-0.0180415
740	0.0152954		740	0.0112996		740	-0.0102869		740	0.0193136		740	0.0217184		740	0.021836		740	0.00503743		740	0.0271913		740	-0.00214733		740	0.0261119		740	-0.0313922		740	-0.0100577
741	0.0149731		741	0.0126541		741	-0.00881831		741	0.022398		741	0.023205		741	0.0216596		741	0.00575492		741	0.00892714		741	NA		741	-0.027		741	-0.030382		741	0.0102123
742	0.0177307		742	0.0153755		742	-0.00568483		742	0.0213727		742	0.0236869		742	0.0225761		742	0.00748246		742	0.0212193		742	-0.00135032		742	-0.028		742	-0.0297036		742	0.0380677
743	0.0173749		743	0.0121603		743	0.00359897		743	0.0222079		743	0.0198072		743	0.0218011		743	0.00791687		743	0.0257497		743	-0.00737366		743	0.0274565		743	-0.031392		743	0.039146
744	0.0153494		744	0.0123294		744	0.00217052		744	0.0180288		744	0.0173742		744	0.0232926		744	0.00773359		744	0.00893987		744	-0.033		744	0.0247074		744	-0.0321187		744	0.043476
745	0.0138801		745	0.0127685		745	0.00804869		745	0.0148214		745	0.0201097		745	0.0234504		745	0.00825438		745	0.0114634		745	-0.031		745	0.0306591		745	-0.031834		745	-0.00398223
746	0.0139905		746	0.0105726		746	0.0187927		746	0.017777		746	0.0194873		746	0.0224119		746	0.0139651		746	0.0115946		746	-0.0244022		746	0.0317468		746	-0.0309173		746	-0.0375479
747	0.0131341		747	0.0132479		747	0.0198014		747	0.0180434		747	0.0175677		747	0.0225901		747	0.0140855		747	0.0136309		747	0.008		747	0.030166		747	-0.0327639		747	-0.042896
748	0.0129647		748	0.0110877		748	0.00754775		748	0.0172789		748	0.0200272		748	NA		748	0.0143342		748	0.0139219		748	-0.03		748	0.0322702		748	-0.0328855		748	-0.0433262
749	0.0134827		749	0.011434		749	0.0136327		749	0.0186418		749	0.0184351		749	NA		749	0.0110057		749	0.00521132		749	-0.031		749	0.0369673		749	-0.0324344		749	-0.0237247
750	0.0144677		750	0.0120495		750	0.0215816		750	0.0223305		750	0.0185816		750	0.0224169		750	0.0106523		750	0.00435812		750	-0.00981094		750	0.0361604		750	-0.027717		750	-0.0236599
751	0.0115361		751	0.0111541		751	0.000931862		751	0.0206925		751	0.0143203		751	0.0263097		751	0.0144258		751	0.0180215		751	-0.00805075		751	0.0377135		751	-0.0322589		751	-0.0421279
752	0.0102497		752	0.0115913		752	0.011049		752	0.0244471		752	0.0146976		752	0.0277418		752	0.0131969		752	0.0163855		752	-0.012633		752	0.0370527		752	-0.0319111		752	-0.0433904
753	0.0125671		753	0.0115738		753	0.0064131		753	0.0236771		753	0.0190214		753	0.0260622		753	0.0120603		753	0.00791887		753	-0.0105892		753	0.0388357		753	-0.0311385		753	-0.0426584
754	0.0122479		754	0.0183699		754	0.00644709		754	0.024484		754	0.0178943		754	0.0227672		754	0.0116469		754	-0.010353		754	-0.0104417		754	0.03822		754	-0.0336575		754	-0.0489774
755	0.0126711		755	0.0158378		755	-0.0106213		755	0.0226226		755	0.01608		755	0.0237381		755	0.011155		755	0.00119182		755	-0.00937429		755	0.0382174		755	-0.0347653		755	-0.0407499
756	0.0147642		756	0.0191858		756	-0.00645647		756	0.0240159		756	0.0154796		756	0.0198047		756	0.0116802		756	0.00929396		756	-0.0134961		756	0.0373438		756	-0.0333753		756	-0.0190628
757	0.0118626		757	0.0186591		757	-0.00205442		757	0.0238677		757	0.0158041		757	0.0217482		757	0.013		757	0.00206424		757	-0.0237487		757	0.0336025		757	-0.0311698		757	-0.03845
758	0.0127385		758	0.0154813		758	-0.00892215		758	0.0240877		758	0.0197312		758	0.0238167		758	0.0129329		758	-0.00677357		758	-0.0335959		758	0.000737351		758	-0.0350823		758	-0.0424114
759	0.0119785		759	0.0154281		759	-0.0106711		759	0.0216733		759	0.0191135		759	0.0220859		759	-0.00288564		759	-0.00420385		759	-0.0259522		759	0.0389826		759	-0.0306471		759	-0.0424628
760	0.0116955		760	0.0194872		760	-0.00484103		760	0.0233438		760	0.0169199		760	0.0209563		760	0.0112814		760	-0.00236052		760	-0.0143388		760	0.0372567		760	-0.0346764		760	-0.0314793
761	0.0133087		761	0.0161151		761	-0.00447522		761	0.0236044		761	0.0182904		761	0.0147311		761	0.0123801		761	0.00747092		761	-0.018287		761	0.0403154		761	-0.0363473		761	-0.0464347
762	0.028		762	0.0202978		762	0.00920939		762	0.0237278		762	0.0212814		762	0.0177537		762	0.0108578		762	0.0168803		762	-0.0207983		762	0.029345		762	-0.0353342		762	-0.0491568
763	0.0136778		763	0.0205314		763	0.0223989		763	0.0228479		763	0.0191473		763	0.0181691		763	0.0136693		763	0.0276784		763	-0.0096979		763	0.0401216		763	-0.0289933		763	-0.0515832
764	0.0157561		764	0.0190695		764	-0.00443339		764	0.0229132		764	0.0214851		764	0.0194991		764	0.0111867		764	0.0257885		764	-0.00947328		764	0.038544		764	-0.0358978		764	-0.0501856
765	0.0149049		765	0.0180018		765	-0.00751067		765	0.0221028		765	0.020862		765	0.0207289		765	0.0124043		765	0.0225536		765	-0.00944891		765	0.0379833		765	-0.0352235		765	-0.0514606
766	0.013896		766	0.0189824		766	-0.0136596		766	0.0183038		766	0.0105852		766	0.0204212		766	0.0139543		766	0.0215648		766	-0.0161537		766	0.0380546		766	-0.0379415		766	-0.0454364
767	0.0123401		767	0.0157536		767	-0.010558		767	0.023372		767	0.0231592		767	0.0208937		767	0.0122405		767	0.0336023		767	-0.017374		767	0.0357655		767	-0.0337108		767	-0.0457391
768	0.0106163		768	0.0191123		768	-0.0109562		768	0.019878		768	0.0188425		768	0.0202389		768	0.0134059		768	0.0319604		768	-0.013536		768	0.0379252		768	-0.0302587		768	-0.0423318
769	0.0146549		769	0.0178123		769	-0.0115332		769	0.0216651		769	0.0214161		769	0.0217533		769	0.0144244		769	0.0245802		769	-0.0146993		769	0.0387494		769	-0.0334056		769	-0.041149
770	0.0140812		770	0.0156531		770	-0.0128474		770	0.0228361		770	0.0244113		770	0.0170245		770	0.0134838		770	0.0323219		770	-0.0187984		770	0.0377987		770	-0.0331286		770	-0.0356689
771	0.0146696		771	0.0165326		771	-0.0126821		771	0.0203042		771	0.0157198		771	0.0161774		771	0.0138912		771	0.0325046		771	-0.0201796		771	0.0368283		771	-0.0327553		771	-0.0250178
772	0.0124879		772	0.0158053		772	-0.0103352		772	NA		772	0.0163063		772	0.0208718		772	NA		772	0.0310186		772	-0.0147167		772	0.0378655		772	-0.0321793		772	-0.0345592
773	0.0133343		773	0.0178874		773	0.000515372		773	NA		773	0.0162119		773	0.019141		773	0.0111185		773	0.0338984		773	-0.0123654		773	0.0374975		773	-0.0310526		773	NA
774	0.0130366		774	0.0198274		774	-0.0137118		774	0.0247564		774	0.0186105		774	0.018684		774	0.0149499		774	0.0119775		774	-0.016407		774	0.0348163		774	-0.0310696		774	-0.0135507
775	0.0141014		775	0.0210425		775	-0.0164249		775	0.0236238		775	0.0213705		775	0.0208158		775	0.0168905		775	0.0320544		775	-0.0158244		775	0.0366046		775	-0.0299439		775	-0.0246072
776	0.0138226		776	0.0224909		776	-0.0142946		776	0.0213151		776	0.0196177		776	0.0213039		776	0.016437		776	0.0365084		776	-0.0236278		776	0.0388758		776	-0.0291154		776	-0.0393747
777	0.0154513		777	0.0197104		777	-0.0102662		777	0.0236922		777	0.0191428		777	0.0157709		777	0.0169906		777	0.0385792		777	-0.0312623		777	0.0381981		777	-0.0260875		777	-0.0445428
778	0.0140874		778	0.0199057		778	-0.0125844		778	0.0212113		778	0.0131331		778	0.0188404		778	0.0186968		778	0.0404783		778	-0.0242023		778	0.0377219		778	-0.0267588		778	-0.028
779	0.0145655		779	0.0205032		779	-0.0118569		779	0.0216937		779	0.0163562		779	0.0167399		779	0.0168705		779	0.0388504		779	-0.00773098		779	0.0376673		779	-0.027118		779	-0.044058
780	0.0146062		780	0.0180473		780	-6.69371e-05		780	0.0211866		780	0.0183246		780	NA		780	0.0177786		780	0.0402747		780	-0.00723093		780	0.0368218		780	-0.0255356		780	-0.0415895
781	0.0174016		781	0.018349		781	-0.00850301		781	0.0236988		781	0.0184469		781	NA		781	0.0161148		781	0.0296145		781	-0.00366115		781	0.0373118		781	-0.0255049		781	-0.0330919
782	0.0162758		782	0.0199087		782	-0.0105258		782	0.0230186		782	0.0184597		782	NA		782	0.0166107		782	0.0436339		782	-0.0166879		782	0.0393669		782	-0.025763		782	-0.013008
783	0.0171659		783	0.0195665		783	-0.0006115		783	0.0220113		783	0.0142707		783	NA		783	0.0169896		783	0.0427575		783	-0.0421313		783	0.0362748		783	-0.0202489		783	-0.0286584
784	0.0161641		784	0.0172264		784	-0.012677		784	0.0207213		784	0.00729355		784	NA		784	0.0162427		784	0.0433344		784	-0.0011651		784	0.0383205		784	-0.0233842		784	-0.0244294
785	0.0155137		785	0.0146083		785	-0.0119086		785	0.0214498		785	0.00740144		785	NA		785	0.0139038		785	0.0423392		785	0.00638832		785	0.0380062		785	-0.0222852		785	0.00404045
786	0.0167418		786	0.017386		786	-0.0102622		786	0.0222522		786	0.00635947		786	NA		786	0.0168625		786	0.042468		786	0.00112033		786	0.0382187		786	-0.01195		786	-0.029722
787	0.0144218		787	0.0167013		787	-0.0166681		787	0.0221041		787	0.00174497		787	NA		787	0.014503		787	0.0378715		787	NA		787	0.0398246		787	-0.0138981		787	-0.0451087
788	0.0160156		788	0.0164366		788	-0.0186092		788	NA		788	0.00900391		788	NA		788	0.0162945		788	0.0403401		788	0.00626548		788	0.0382668		788	0.029		788	-0.0506452
789	0.0145046		789	0.0165851		789	-0.0187457		789	0.0191454		789	0.0152494		789	NA		789	0.0156907		789	0.0435805		789	0.0118156		789	0.0381284		789	-0.0139079		789	-0.0414055
790	0.0147223		790	0.0145572		790	-0.0216581		790	0.0196232		790	0.0147308		790	NA		790	0.0177304		790	0.0416684		790	0.00485872		790	0.0375159		790	-0.0148218		790	-0.0509658
791	0.0137106		791	0.0158028		791	-0.0217968		791	0.0231366		791	0.0172544		791	-0.019		791	0.0151395		791	0.0413074		791	-0.00830544		791	0.037831		791	-0.0140549		791	-0.0285723
792	0.0153286		792	0.016057		792	-0.0205218		792	0.0191406		792	0.0195125		792	0.0160747		792	0.0164962		792	0.0422095		792	0.00200715		792	0.0382997		792	-0.0213662		792	-0.0233941
793	0.0165002		793	0.0141804		793	-0.0196019		793	0.0215233		793	0.0226851		793	0.0152579		793	0.0170509		793	0.0425131		793	-0.0111735		793	0.0369887		793	-0.0190838		793	-0.049505
794	0.0171099		794	0.0161054		794	-0.0140096		794	0.0170652		794	0.0167125		794	0.0114238		794	0.0157698		794	0.034532		794	-0.0405623		794	0.0378791		794	-0.0233442		794	-0.0470789
795	0.0183838		795	0.0194361		795	-0.00352638		795	0.0164985		795	0.00944256		795	0.017212		795	0.0138363		795	0.0244478		795	-0.0115421		795	0.0376153		795	-0.0234253		795	-0.0487931
796	0.0169085		796	0.0191751		796	-0.0146968		796	0.0187578		796	0.0205288		796	0.0145678		796	0.0169111		796	0.0345827		796	-0.00202791		796	0.0374573		796	-0.0257346		796	-0.0406997
797	0.0153928		797	0.0177809		797	-0.015053		797	0.0190848		797	0.0249087		797	0.0165162		797	0.0156129		797	0.0284517		797	-0.00177503		797	0.0374178		797	-0.0276365		797	-0.0346632
798	0.014842		798	0.0186693		798	-0.0128021		798	0.0181734		798	0.0215563		798	0.017956		798	0.015532		798	0.0336929		798	0.0145784		798	0.0371453		798	-0.0236051		798	-0.0493386
799	0.0158484		799	0.0190386		799	-0.0156328		799	0.0186642		799	0.0217002		799	0.026111		799	0.0171694		799	0.0214575		799	0.0154643		799	0.0356308		799	-0.0270413		799	-0.048311
800	0.0183952		800	0.0182425		800	-0.00016373		800	0.0188209		800	0.0197378		800	0.0195717		800	0.0187256		800	0.0324966		800	-0.014594		800	0.0361825		800	-0.0308301		800	-0.0468389
801	0.0170699		801	0.0202153		801	-0.00519257		801	0.0202755		801	0.0184804		801	0.0196699		801	0.0173577		801	0.0298322		801	-0.00641115		801	0.0382993		801	-0.0281442		801	-0.0268451
802	0.0205518		802	0.0231883		802	0.0127019		802	0.0209659		802	0.0172443		802	0.0214468		802	0.0178953		802	0.0155966		802	0.00359207		802	0.0359484		802	-0.0288935		802	-0.036743
803	0.0206056		803	0.0212863		803	0.00260276		803	0.020826		803	0.0135706		803	0.0171005		803	0.0161526		803	0.0248748		803	-0.00313737		803	0.0343082		803	-0.0288721		803	-0.0479419
804	0.0190385		804	0.020678		804	-0.0087826		804	0.0203125		804	0.0166168		804	0.0185962		804	0.0162521		804	0.0223328		804	-0.0202594		804	0.0354107		804	-0.0304445		804	-0.0533142
805	0.0203868		805	0.0193982		805	0.00144755		805	0.0195483		805	0.0170484		805	0.0174662		805	0.013334		805	0.0192748		805	-0.0417483		805	0.0346362		805	-0.0307112		805	-0.0498749
806	0.0175229		806	0.0210326		806	0.00810285		806	0.0203022		806	0.0153596		806	0.0182632		806	0.0144175		806	0.016487		806	0.00163545		806	0.0331893		806	-0.0304888		806	-0.0487441
807	0.0168128		807	0.0218381		807	0.0118764		807	0.0217925		807	0.0172706		807	0.0188509		807	0.0151976		807	0.0164832		807	0.00565139		807	0.0348428		807	-0.0323543		807	-0.0309599
808	0.0157062		808	0.0220214		808	0.00939957		808	0.0213766		808	0.0159686		808	0.0224604		808	0.0138814		808	0.0323217		808	0.00928311		808	0.0344732		808	-0.0319538		808	-0.0205326
809	0.0133208		809	0.0191967		809	-0.00231212		809	0.0209442		809	0.0182541		809	0.0240863		809	0.0141352		809	0.0304479		809	-0.00765319		809	0.0343867		809	-0.03298		809	0.00526159
810	0.00636239		810	0.00393515		810	-0.0143124		810	0.0209849		810	0.0162119		810	0.021878		810	0.0155768		810	0.0324534		810	0.00778325		810	0.0339189		810	-0.0333332		810	-0.0306981
811	0.0124063		811	0.0110125		811	-0.0107899		811	0.0210638		811	0.0136757		811	0.0245165		811	0.0164102		811	0.0344888		811	-0.0331274		811	0.0332793		811	-0.0330385		811	-0.0442691
812	0.0163137		812	0.04		812	-0.00630153		812	0.0239693		812	0.0128298		812	0.0223156		812	0.0172244		812	0.0295301		812	0.000336125		812	0.0342695		812	-0.0337432		812	-0.0426691
813	0.0164427		813	0.033		813	-0.0144997		813	0.0218052		813	0.00940537		813	0.0215601		813	0.014749		813	0.0355267		813	0.0123797		813	0.0324369		813	-0.0351389		813	-0.042748
814	0.015508		814	0.039		814	-0.0117875		814	0.0213105		814	0.0121275		814	0.0224056		814	0.0155612		814	0.031068		814	0.00923106		814	0.0290813		814	-0.0357522		814	-0.0486003
815	0.0177858		815	0.04		815	-0.012202		815	0.0207067		815	0.0148655		815	0.0220928		815	0.0130771		815	0.0251169		815	-0.0128983		815	0.0278558		815	-0.0359674		815	-0.0462338
816	0.0172325		816	0.04		816	-0.0109233		816	0.0212111		816	0.010837		816	0.0201822		816	0.0156131		816	0.0336396		816	-0.00940882		816	0.0288908		816	-0.0345819		816	-0.0168958
817	0.0148592		817	0.0215403		817	0.0066336		817	0.021322		817	0.014594		817	0.0170648		817	0.0145949		817	0.0318229		817	0.00285888		817	0.0301556		817	-0.0348057		817	-0.0369088
818	0.0140064		818	NA		818	-0.00127621		818	0.0214773		818	0.011568		818	0.0200574		818	0.0142428		818	0.0321889		818	0.00708497		818	0.0273054		818	-0.0350456		818	-0.00700556
819	0.0145997		819	0.0197713		819	-0.028		819	0.0210538		819	0.0138672		819	0.0198216		819	0.0135391		819	0.0221823		819	-0.00216429		819	0.0256204		819	-0.0327516		819	-0.0295191
820	0.0162189		820	0.04		820	-0.0113587		820	0.019601		820	0.0128659		820	0.0191817		820	0.0155753		820	0.0353575		820	-0.0299232		820	0.022469		820	-0.0333738		820	-0.0461507
821	0.0140819		821	0.0191801		821	-0.0133733		821	0.0196776		821	0.0173097		821	0.0183854		821	0.0151191		821	0.0373655		821	-0.0275757		821	0.00939594		821	-0.0374542		821	-0.0437162
822	0.014765		822	0.0207865		822	-0.0126029		822	0.0207473		822	NA		822	0.0156045		822	0.015152		822	0.037604		822	-0.0340333		822	-0.00345762		822	-0.0366392		822	-0.0415987
823	0.0124104		823	0.0266872		823	-0.0131305		823	0.0197737		823	NA		823	0.0179601		823	0.0146711		823	0.0383763		823	NA		823	-0.00407646		823	-0.0341029		823	-0.0436565
824	0.0166933		824	0.0261501		824	-0.0111458		824	0.0200196		824	0.00659284		824	0.0187895		824	0.0161669		824	0.039645		824	-0.000291724		824	-0.0038737		824	-0.0374877		824	-0.0415602
825	0.0179567		825	0.0258343		825	-5.58257e-05		825	0.0201393		825	0.00602673		825	0.0175247		825	0.015206		825	0.0360289		825	0.00741274		825	-0.000825144		825	-0.0378724		825	-0.0522986
826	0.0212008		826	0.0236954		826	-0.0119941		826	0.0187946		826	0.0154652		826	0.0183358		826	0.0154108		826	0.0385542		826	0.00596624		826	0.00141701		826	NA		826	-0.044571
827	0.018836		827	0.0241423		827	-0.0158391		827	0.0172615		827	0.0114923		827	0.0172556		827	0.0142586		827	0.0348917		827	-0.00522851		827	-0.000870622		827	NA		827	-0.0421583
828	0.028		828	0.0252115		828	-0.0194986		828	0.0154165		828	NA		828	0.0208241		828	0.0143991		828	0.0356797		828	-0.0151326		828	-0.001795		828	-0.0381393		828	-0.0445197
829	0.0178425		829	0.0263799		829	-0.0210224		829	0.0176051		829	NA		829	0.0172553		829	0.0127353		829	0.0348985		829	-0.0263092		829	-0.00131439		829	-0.0364867		829	-0.0311083
830	0.0180387		830	0.0255858		830	-0.0198736		830	0.0165334		830	-0.032		830	0.0179233		830	0.0138977		830	0.0357491		830	-0.0285341		830	-0.00153392		830	-0.0381013		830	-0.0357354
831	0.0182011		831	NA		831	-0.020405		831	0.0159844		831	-0.033		831	0.0189423		831	0.0116945		831	0.0324349		831	-0.0436607		831	-0.00162785		831	-0.0386452		831	-0.0277421
832	0.0181053		832	0.0195592		832	-0.0186572		832	0.016257		832	NA		832	0.0160324		832	0.00997765		832	0.0357693		832	-0.0105311		832	-0.0007183		832	-0.039452		832	-0.042696
833	0.017187		833	0.0236506		833	-0.0209837		833	0.0151774		833	NA		833	0.0187949		833	0.00709801		833	0.0344305		833	-0.0271386		833	-0.00217207		833	-0.0383171		833	-0.0443001
834	0.0168519		834	0.0265186		834	-0.0182854		834	NA		834	-0.033		834	0.0181951		834	0.00787014		834	0.0349502		834	-0.0421461		834	0.000109216		834	-0.0392651		834	-0.0092419
835	0.0147726		835	0.0241975		835	-0.0189532		835	NA		835	0.0289853		835	0.0164236		835	0.00864716		835	0.0378792		835	-0.0175663		835	-0.00243614		835	-0.0384786		835	-0.0299684
836	0.0160126		836	0.0238542		836	-0.0149228		836	NA		836	0.0314926		836	0.0175165		836	0.0086178		836	0.0369598		836	-0.0166075		836	0.000799963		836	-0.0385882		836	-0.0345966
837	0.0167501		837	0.0241602		837	-9.50051e-05		837	0.0151419		837	0.0308035		837	0.0164476		837	0.00706946		837	0.0365355		837	-0.0303541		837	NA		837	-0.0391453		837	-0.0411414
838	0.0167981		838	0.0241491		838	-0.00587924		838	0.0150162		838	0.0305551		838	0.0197285		838	0.00860249		838	0.031197		838	0.00286547		838	-0.00249219		838	-0.038866		838	-0.0343149
839	0.0148523		839	0.0209087		839	-0.0161958		839	0.0144442		839	0.0292669		839	0.0147506		839	0.00779806		839	0.0270073		839	0.00788744		839	-0.00219417		839	-0.0374766		839	-0.00207569
840	0.0142945		840	0.0224595		840	-0.0164039		840	0.0146151		840	0.0258403		840	0.0128097		840	0.00700006		840	0.031571		840	0.0061543		840	-0.00459031		840	-0.0401175		840	0.0336433
841	0.0144632		841	0.0217579		841	-0.00155963		841	0.0130416		841	0.0298958		841	0.0137608		841	0.00594967		841	0.030685		841	0.00953412		841	9.57959e-05		841	-0.0370391		841	-0.0164361
842	0.0140622		842	0.0210189		842	-0.0179887		842	0.0149217		842	0.0249733		842	0.0139089		842	0.00643531		842	0.0377035		842	0.00466129		842	-0.00133349		842	-0.0404791		842	-0.0278619
843	0.0170461		843	NA		843	-0.0205146		843	0.0150605		843	0.0250045		843	0.0156456		843	0.00620476		843	0.0336804		843	0.00729074		843	-0.00287346		843	-0.0394992		843	-0.0228017
844	0.0181298		844	0.0194215		844	-0.02297		844	0.014203		844	0.0278654		844	0.0153711		844	0.00600106		844	0.0366671		844	-0.0127093		844	-0.0053233		844	-0.0387197		844	-0.0305825
845	0.0188897		845	0.0191127		845	-0.0191203		845	0.0139705		845	0.0293758		845	0.0114559		845	0.00592206		845	-0.03		845	-0.0383194		845	-0.00452753		845	-0.0384429		845	-0.0181243
846	0.0196987		846	0.0204522		846	-0.0140578		846	0.0144626		846	0.0325391		846	0.00955859		846	0.00487162		846	0.0386816		846	-0.0122324		846	-0.00481369		846	-0.0394847		846	0.0403453
847	0.017836		847	0.0194244		847	-0.00313363		847	0.0142461		847	0.0345561		847	0.0131703		847	0.00488755		847	-0.029		847	-0.00304034		847	-0.00642786		847	-0.0390701		847	NA
848	0.0179802		848	0.0194045		848	-0.0028203		848	0.0135951		848	0.0315346		848	0.0113728		848	0.00392276		848	-0.03		848	0.000527634		848	-0.0045262		848	-0.0396732		848	-0.020308
849	0.0173589		849	0.0178714		849	-3.2168e-05		849	0.0135337		849	0.0313471		849	-0.034		849	0.000686105		849	-0.03		849	0.000929054		849	0.00330551		849	-0.0383808		849	NA
850	0.0189565		850	0.0170809		850	0.00498713		850	0.0140506		850	0.0395179		850	0.0138211		850	-0.0117781		850	0.0321161		850	-0.000337864		850	0.00160192		850	-0.0378369		850	-0.0231587
851	0.019097		851	0.0153125		851	-0.00499112		851	0.0115373		851	0.0380371		851	0.0145308		851	-0.0135098		851	0.0176404		851	-0.0114633		851	0.00579486		851	-0.0399461		851	-0.0268557
852	0.018928		852	0.0149022		852	-0.0189586		852	0.00819451		852	NA		852	0.0113318		852	-0.0133839		852	0.0316628		852	-0.0354952		852	0.00828601		852	-0.0378972		852	-0.0331537
853	0.0181835		853	0.0155039		853	-0.0169992		853	0.0184289		853	NA		853	0.00942696		853	-0.00374927		853	0.0333217		853	-0.0280412		853	-0.00131777		853	-0.034245		853	-0.0272294
854	0.0168363		854	0.0134527		854	-0.0212524		854	0.0206361		854	NA		854	0.00839993		854	NA		854	0.031755		854	-0.0382453		854	-0.00355744		854	-0.0368555		854	-0.00808392
855	0.0164444		855	0.0127792		855	-0.00500389		855	0.0218867		855	-0.033		855	0.0107812		855	0.00605535		855	0.0252493		855	-0.0322468		855	-0.00280588		855	-0.0300765		855	0.04334
856	0.0167232		856	0.0120234		856	-0.0210522		856	0.0212664		856	NA		856	0.00993648		856	-0.00861921		856	0.0247162		856	-0.0535164		856	-0.00257102		856	-0.034399		856	0.0364089
857	0.0161786		857	0.0124379		857	-0.0177194		857	0.0220185		857	-0.031		857	0.0117993		857	-0.010148		857	0.00683838		857	-0.0524424		857	-0.0026138		857	-0.0391555		857	-0.007
858	0.0160434		858	0.0109343		858	-0.00149869		858	0.0220176		858	0.0386602		858	0.00956251		858	-0.0107425		858	0.0230232		858	-0.0465759		858	-0.00440676		858	-0.0372682		858	0.00917728
859	0.0148511		859	0.0104938		859	-0.0221993		859	0.0226213		859	0.0408976		859	0.0101722		859	-0.011596		859	0.0269638		859	-0.0275586		859	0.0118886		859	-0.0404805		859	0.0384155
860	0.0137956		860	0.00929086		860	-0.0215709		860	0.0271473		860	0.0406849		860	0.00891585		860	-0.0117561		860	0.0302081		860	-0.00833252		860	0.00699343		860	-0.0386536		860	0.00911724
861	0.0119485		861	0.00806066		861	-0.0249858		861	0.0272117		861	0.0402705		861	0.00892509		861	-0.0106955		861	0.0255241		861	-0.00671158		861	0.0017399		861	-0.039125		861	0.00181075
862	0.0122848		862	0.00661857		862	-0.0263954		862	0.0252036		862	0.0425856		862	0.0098275		862	0.00550342		862	0.0421206		862	-0.0426256		862	0.00599326		862	-0.0389603		862	0.00754932
863	0.010095		863	0.0369614		863	-0.0271504		863	0.0241202		863	0.038827		863	NA		863	0.00583793		863	0.0400968		863	-0.0305257		863	0.0053118		863	-0.0393355		863	0.0378898
864	0.0103742		864	0.0384513		864	-0.0257457		864	0.0245322		864	0.0343851		864	0.00585139		864	0.00592436		864	0.0408109		864	NA		864	0.0051061		864	-0.0388043		864	0.0438372
865	0.00786394		865	0.0371937		865	-0.0239085		865	0.0251727		865	0.0411585		865	0.0037239		865	0.00583961		865	0.0217169		865	-0.0057815		865	0.00354762		865	-0.007		865	0.0084058
866	0.00582295		866	0.0368296		866	-0.026		866	0.0250272		866	0.038461		866	0.00510455		866	0.018		866	0.0295891		866	-0.00257414		866	0.00350088		866	-0.0374559		866	-0.00177531
867	0.00778931		867	0.0357446		867	-0.0108967		867	0.0242101		867	0.0457587		867	0.00784379		867	0.0110669		867	0.0137681		867	-0.0268038		867	-0.0155833		867	-0.0354303		867	0.0281777
868	0.025		868	0.0373677		868	-0.00790064		868	0.0226962		868	0.0463952		868	0.00739597		868	0.0180647		868	0.0201718		868	-0.023754		868	-0.0114931		868	-0.0374794		868	0.00335527
869	0.026		869	0.0360377		869	-0.00428893		869	0.0209482		869	0.0430094		869	0.00802939		869	0.0196882		869	0.0267325		869	NA		869	-0.00195486		869	-0.0379085		869	-0.0196053
870	0.025		870	0.0377058		870	0.00327367		870	0.0210253		870	0.0455199		870	0.00890974		870	0.0203584		870	0.0289405		870	-0.0232563		870	-0.0013921		870	-0.0365791		870	NA
871	0.026		871	0.0362396		871	-0.00197067		871	0.019211		871	NA		871	0.00863599		871	0.0147686		871	0.0184089		871	-0.00589518		871	0.00214156		871	-0.0377374		871	-0.0176375
872	0.026		872	0.0342635		872	0.00178542		872	NA		872	NA		872	0.00759884		872	0.00870461		872	0.0234281		872	0.00673265		872	0.000916718		872	-0.0378233		872	-0.0236541
873	0.027		873	0.0388394		873	-0.0211685		873	0.0288681		873	NA		873	NA		873	0.00685807		873	0.0318684		873	0.00396287		873	0.00036539		873	-0.0374553		873	-0.0335956
874	0.026		874	0.0378049		874	-0.014523		874	0.0269042		874	NA		874	0.004059		874	0.03		874	0.0328886		874	0.00849431		874	8.10782e-05		874	-0.0382073		874	-0.0394561
875	0.026		875	0.0379182		875	-0.0224333		875	0.0304514		875	NA		875	-0.00462565		875	0.031		875	0.0295836		875	-0.000222916		875	0.000530876		875	-0.0376458		875	-0.0390325
876	0.027		876	0.0380074		876	-0.0215086		876	0.0312676		876	NA		876	-0.00540221		876	NA		876	0.026436		876	-0.0294498		876	0.00110128		876	-0.0385615		876	-0.0334103
877	0.027		877	0.0368353		877	-0.0242153		877	0.0316297		877	0.0474297		877	-0.00634101		877	0.031		877	0.0128961		877	-0.0133717		877	-0.000304475		877	-0.0389461		877	-0.0356845
878	0.026		878	0.0373068		878	-0.0249629		878	0.029592		878	0.0456508		878	-0.00770303		878	NA		878	0.00400382		878	0.00483126		878	0.0018536		878	-0.0362305		878	-0.023996
879	0.01411		879	0.0367804		879	-0.0253574		879	0.0326494		879	0.0492877		879	-0.00787242		879	-0.00479146		879	0.0278103		879	-0.00307485		879	0.00237664		879	-0.0328841		879	0.00790217
880	0.0175393		880	0.0359562		880	-0.0266739		880	0.0332197		880	0.0448909		880	-0.00861055		880	0.00220699		880	0.0315392		880	-0.0280993		880	0.0029864		880	-0.0337422		880	0.0237322
881	0.0167907		881	0.036655		881	-0.0299783		881	0.0335665		881	0.0446707		881	-0.033		881	0.00136495		881	0.0240888		881	-0.0119781		881	0.0007441		881	-0.0296804		881	0.0409033
882	0.0177008		882	0.037428		882	-0.0284515		882	0.0331995		882	0.0484576		882	-0.032		882	0.00240668		882	0.036647		882	-0.0416157		882	0.000825593		882	-0.0294904		882	-0.0139673
883	0.0185069		883	0.037069		883	-0.0249994		883	0.0348977		883	0.0368159		883	-0.032		883	0.00290553		883	0.0402162		883	-0.0495609		883	-0.00153076		883	-0.0351026		883	-0.00161319
884	0.0195562		884	0.03814		884	-0.0248448		884	0.0352067		884	0.0490152		884	-0.033		884	-2.21779e-05		884	0.0388149		884	-0.0289824		884	-0.00257525		884	-0.0348374		884	0.0450302
885	0.0220423		885	0.0381518		885	-0.0267822		885	0.0346435		885	0.0502541		885	-0.033		885	NA		885	0.0350242		885	-0.0332373		885	-0.00233258		885	-0.0342681		885	0.0452497
886	0.0238461		886	0.0400871		886	-0.0260413		886	0.0342931		886	0.0482737		886	-0.033		886	0.00439727		886	0.0333419		886	-0.0222817		886	0.00184224		886	-0.0351821		886	-0.0065352
887	0.0225125		887	0.0429235		887	-0.0218579		887	0.0326052		887	0.0460186		887	-0.033		887	0.00460848		887	0.0302957		887	-0.0353571		887	0.000466188		887	-0.0345464		887	NA
888	0.0226012		888	0.0371158		888	-0.0074716		888	0.0338314		888	0.0368921		888	NA		888	0.00270852		888	0.0328518		888	-0.0210855		888	0.0011271		888	-0.0318955		888	NA
889	0.0212383		889	0.0422342		889	-0.0110618		889	0.0346178		889	0.0410076		889	NA		889	0.0033387		889	0.0284728		889	-0.00234676		889	0.00241283		889	-0.0341799		889	NA
890	0.0223908		890	0.0413444		890	-0.0186973		890	0.0354107		890	0.0495672		890	NA		890	0.00324298		890	0.034625		890	-0.0306664		890	0.00134172		890	-0.0367729		890	-0.0312352
891	0.0222143		891	0.0420656		891	-0.029		891	0.0348891		891	0.0486385		891	-0.033674		891	0.00521258		891	0.0333659		891	-0.0132186		891	0.00278696		891	-0.0287371		891	-0.031887
892	0.026		892	0.03976		892	-0.020443		892	0.0357768		892	0.0486934		892	-0.0323581		892	0.00645792		892	0.0323103		892	-0.0223256		892	0.00102395		892	-0.0319762		892	-0.0292112
893	0.0220277		893	0.037631		893	-0.0151167		893	0.03852		893	0.050492		893	-0.0312244		893	0.00385508		893	0.0331739		893	-0.00618461		893	0.00355761		893	-0.0375052		893	-0.029346
894	0.027		894	0.0378316		894	-0.00340568		894	0.0362431		894	0.0495673		894	-0.0342028		894	0.00427486		894	0.0275175		894	-0.0238541		894	0.00102035		894	-0.0363785		894	-0.0348221
895	0.026		895	0.0363193		895	0.00256703		895	0.0356689		895	0.0513374		895	-0.0296875		895	0.000624887		895	0.0267243		895	-0.035394		895	0.00168685		895	-0.0334104		895	-0.0321908
896	0.027		896	0.0371484		896	0.00902222		896	0.0350033		896	0.0498902		896	-0.0312694		896	0.000988637		896	0.0263118		896	-0.014046		896	0.00211641		896	-0.0253462		896	-0.0301647
897	0.027		897	0.0396292		897	0.00663198		897	0.0327227		897	0.0422416		897	-0.0298498		897	0.00232243		897	0.0395256		897	-0.0243264		897	0.000502257		897	-0.0302406		897	-0.0122041
898	0.026		898	0.0368377		898	-0.0100608		898	0.0321534		898	0.0509278		898	-0.0329253		898	0.00155049		898	0.038892		898	-0.0404666		898	-0.000772473		898	-0.0322166		898	0.0347672
899	0.028		899	0.0376994		899	-0.00156005		899	0.0322207		899	0.0496525		899	-0.0315521		899	0.00237644		899	0.0363618		899	-0.0160131		899	-0.000831593		899	-0.0338315		899	-0.00460949
900	0.0250476		900	0.0382515		900	-0.0168341		900	0.0264278		900	0.0540574		900	-0.0299911		900	0.00302406		900	0.0405128		900	-0.0216943		900	-0.00118678		900	-0.0347869		900	-0.0189699
901	0.026		901	0.0359219		901	-0.00678221		901	0.0298758		901	NA		901	-0.033		901	0.00344196		901	0.0414057		901	-0.0411564		901	-0.00187975		901	-0.0347006		901	0.0200798
902	0.0216535		902	0.0390582		902	-0.0202132		902	0.0337526		902	0.0443795		902	-0.0289351		902	0.00815342		902	0.0362662		902	-0.0272616		902	-0.00328058		902	-0.0336374		902	0.0328159
903	0.0202089		903	0.0337524		903	-0.0251699		903	0.0344393		903	0.0527934		903	-0.0296273		903	NA		903	0.0376884		903	-0.0204895		903	-0.00125973		903	-0.0347745		903	0.00369648
904	0.0208459		904	0.0343619		904	-0.0254651		904	0.0345382		904	0.0498104		904	-0.0315034		904	0.00608322		904	0.0421892		904	-0.00367331		904	-0.00228625		904	-0.0356747		904	-0.00666746
905	0.0205237		905	0.0337605		905	-0.0245373		905	0.0349269		905	0.049671		905	-0.0341326		905	0.00941191		905	0.0420832		905	-0.00313128		905	NA		905	-0.0341519		905	-0.00750319
906	0.0187621		906	0.0313014		906	-0.0252467		906	0.0340481		906	0.0496888		906	-0.0378288		906	0.0076555		906	0.0404438		906	-0.030792		906	NA		906	-0.0340948		906	-0.0179563
907	0.0184998		907	0.0289316		907	-0.0188178		907	0.0342123		907	0.042314		907	-0.0311785		907	0.00979915		907	0.0365107		907	-0.0429723		907	-0.0112387		907	-0.0355893		907	-0.00715397
908	0.0219613		908	0.0301462		908	-0.0133983		908	0.033973		908	0.0334653		908	-0.0314047		908	0.0104148		908	0.0363171		908	-0.0232798		908	-0.0107911		908	-0.0305926		908	0.0393085
909	0.0209582		909	0.0270634		909	-0.0207607		909	0.0341018		909	0.049569		909	-0.0325155		909	0.0118118		909	NA		909	-0.0254499		909	-0.00533008		909	-0.0322882		909	0.00212891
910	0.0196168		910	0.0305919		910	-0.0191444		910	0.0357974		910	0.0489791		910	-0.0332391		910	0.0121561		910	0.0331262		910	-0.0466755		910	-0.007946		910	-0.0346654		910	-0.0234266
911	0.0215074		911	0.0353043		911	-0.0241843		911	0.0365061		911	0.0520659		911	-0.0349851		911	0.0107834		911	0.0328867		911	-0.0237011		911	-0.00834105		911	-0.035848		911	-0.0262015
912	0.023461		912	0.0340278		912	-0.0163566		912	0.037007		912	0.0500791		912	-0.0340066		912	-0.027		912	0.0407191		912	-0.0318057		912	-0.00970751		912	-0.0358122		912	-0.0148434
913	0.0235079		913	0.0342285		913	-0.0278864		913	0.0381866		913	0.0479325		913	-0.0250554		913	0.0108708		913	0.0404406		913	-0.0432608		913	-0.011006		913	0.003		913	-0.0330272
914	0.0251039		914	0.0358472		914	-0.0296071		914	0.0358555		914	0.0517025		914	-0.0299546		914	0.00860984		914	0.0364871		914	-0.0389905		914	-0.0100404		914	-0.0339517		914	-0.0208119
915	0.0230804		915	0.0350447		915	-0.0275317		915	0.0358394		915	0.0515713		915	-0.0283773		915	0.0080816		915	0.0391701		915	-0.0424444		915	-0.0133551		915	-0.032415		915	-0.0327325
916	0.0223392		916	0.0362267		916	-0.0229495		916	0.0354852		916	0.0539499		916	-0.0291628		916	0.00851459		916	0.0390814		916	-0.0461007		916	-0.0199786		916	-0.0339799		916	-0.029841
917	0.0244628		917	0.0376905		917	-0.0189406		917	0.0359106		917	0.0512538		917	-0.0262008		917	0.0100854		917	0.0357065		917	-0.0478551		917	-0.0205034		917	-0.0317647		917	0.032369
918	0.0250573		918	0.0367844		918	-0.0276062		918	0.0370667		918	0.0510603		918	-0.0316829		918	0.00556399		918	0.021441		918	-0.0425784		918	-0.020467		918	-0.0318606		918	0.00310725
919	0.028		919	0.036318		919	-0.0311921		919	0.0354609		919	0.0525404		919	-0.0298046		919	0.0101774		919	0.0236727		919	-0.0495999		919	-0.0208002		919	-0.0302349		919	-0.0278194
920	0.026675		920	0.0369473		920	-0.0205259		920	0.0364403		920	0.0451563		920	-0.034064		920	0.0120122		920	0.0183272		920	-0.0501928		920	-0.0204696		920	-0.0291862		920	-0.036424
921	0.0250937		921	0.0404514		921	-0.0308485		921	0.0353775		921	0.0549214		921	-0.0327775		921	0.0117659		921	0.0353368		921	-0.0498434		921	-0.0213307		921	-0.0314259		921	-0.037668
922	0.0236777		922	0.03945		922	-0.0296514		922	0.0320791		922	0.0521762		922	-0.0296871		922	0.0137576		922	0.0430614		922	-0.0394124		922	-0.0195913		922	-0.0311373		922	-0.0413529
923	0.0229752		923	0.0390071		923	-0.0308118		923	0.0351808		923	NA		923	-0.0319265		923	0.0112388		923	0.0425811		923	-0.0478047		923	NA		923	-0.0299934		923	-0.0394527
924	0.0234399		924	0.0393086		924	-0.0310026		924	0.0306232		924	0.0508877		924	NA		924	0.0111442		924	-0.025		924	-0.0466871		924	-0.0108801		924	-0.0307517		924	-0.0391179
925	0.022782		925	0.0385087		925	-0.020058		925	NA		925	0.0475824		925	-0.0305924		925	0.0114367		925	NA		925	-0.0483825		925	-0.0119177		925	-0.0312528		925	-0.0370782
926	0.0252943		926	0.0354732		926	-0.0242217		926	0.0351113		926	0.0512146		926	-0.0281327		926	0.0103327		926	NA		926	-0.0361573		926	-0.0023282		926	-0.0290681		926	-0.0347776
927	0.0228776		927	0.040681		927	-0.00345948		927	0.034529		927	0.0517899		927	-0.0307477		927	0.0116467		927	0.0145416		927	-0.0234922		927	-0.00222684		927	-0.0279815		927	-0.0244481
928	0.0221611		928	0.036		928	-0.0226254		928	0.0354077		928	0.0512609		928	-0.030297		928	0.0108219		928	0.00923684		928	-0.043276		928	-0.00188187		928	-0.029569		928	0.0296518
929	0.0226991		929	0.02		929	-0.0303384		929	0.0351332		929	0.0482847		929	-0.0293168		929	0.00956147		929	0.0105175		929	-0.0461806		929	-0.00294424		929	-0.0268363		929	0.0196292
930	0.0180433		930	0.037		930	-0.0351127		930	0.0377642		930	0.0451195		930	-0.0279996		930	0.0108641		930	0.0137335		930	-0.0270724		930	-0.00306243		930	0.034		930	-0.011879
931	0.0212133		931	0.038		931	-0.0308938		931	0.0339474		931	0.047354		931	-0.0257721		931	0.0109283		931	0.00837023		931	-0.0297763		931	-0.00217549		931	0.034		931	-0.00105396
932	0.0193016		932	0.038		932	-0.0266112		932	0.0362883		932	0.0466134		932	-0.0302079		932	0.0103046		932	0.0235274		932	-0.0306721		932	0.000239699		932	0.0338814		932	0.0326523
933	0.0231205		933	0.038		933	-0.0311722		933	0.0373071		933	0.0439841		933	-0.0290717		933	0.0107718		933	0.0237757		933	-0.0309788		933	-0.00316548		933	0.0353708		933	0.0028556
934	0.027		934	0.038		934	-0.0351847		934	0.0373782		934	0.0444525		934	-0.0309093		934	0.015912		934	0.0230138		934	-0.0476576		934	-0.0040541		934	0.0347192		934	-0.0182431
935	0.0253438		935	0.037		935	-0.0352149		935	0.0380518		935	0.0441016		935	-0.0325902		935	0.0132527		935	0.0167883		935	-0.0494048		935	-0.00242793		935	0.0351858		935	-0.0136361
936	0.0215716		936	0.037		936	-0.0337365		936	0.0379489		936	0.0402082		936	-0.036		936	0.00812975		936	0.0170239		936	-0.0379799		936	-0.00363771		936	0.0349385		936	0.0214723
937	0.0237216		937	0.0318271		937	-0.0276784		937	0.0304494		937	NA		937	-0.0366995		937	0.0119584		937	0.0164357		937	-0.0375164		937	-0.00313686		937	0.0340182		937	0.0263697
938	0.0242661		938	0.0323177		938	-0.0317038		938	0.040272		938	-0.008		938	-0.0323567		938	0.0125843		938	0.0257119		938	-0.0380338		938	-0.00611755		938	0.0336121		938	0.0145966
939	0.0253014		939	0.037098		939	-0.0182645		939	0.0393158		939	0.0417043		939	-0.0341401		939	0.0139163		939	0.0227964		939	-0.0399776		939	-0.00596909		939	0.0341228		939	0.00764559
940	0.0248005		940	NA		940	-0.0343512		940	0.0393744		940	0.0449035		940	-0.0337075		940	0.0143949		940	0.0205727		940	0.04		940	-0.00802852		940	0.0342432		940	0.0250865
941	0.0271037		941	0.0346135		941	-0.0362271		941	0.0375412		941	0.0467887		941	-0.0310519		941	0.012943		941	0.0196909		941	-0.0408498		941	-0.00435329		941	0.0358249		941	0.0430323
942	0.0244192		942	0.0389718		942	-0.0379118		942	0.0379569		942	0.0475459		942	-0.033439		942	0.0143772		942	0.022335		942	-0.0529877		942	-0.00303172		942	0.0346862		942	0.0224179
943	0.0283449		943	0.0281213		943	-0.0357804		943	0.0387778		943	0.0460655		943	-0.0340573		943	0.0132572		943	0.0191822		943	-0.0486526		943	-0.00461927		943	0.0340674		943	0.0230651
944	0.0246157		944	0.0365872		944	-0.0387648		944	0.0393201		944	0.0471109		944	-0.0349682		944	0.0128864		944	0.0347258		944	-0.0514273		944	-0.00613795		944	0.0343292		944	0.0150507
945	0.0256783		945	0.0314757		945	NA		945	0.0381875		945	0.0494004		945	-0.0358819		945	0.0128556		945	0.0367552		945	-0.0504735		945	-0.00771853		945	0.0346523		945	-0.00891236
946	0.0256935		946	0.0330748		946	-0.0382809		946	0.0305396		946	0.0508199		946	-0.0344496		946	0.014938		946	0.0357747		946	-0.0441051		946	-0.0074278		946	0.0339133		946	0.00677747
947	0.0201565		947	0.0370367		947	-0.0355157		947	0.0342914		947	0.0512264		947	-0.0342678		947	0.0166401		947	0.0369383		947	-0.0355557		947	-0.00627849		947	0.0326317		947	0.039794
948	0.0199288		948	0.0352143		948	-0.0324957		948	0.0357953		948	0.0519504		948	-0.0314429		948	0.0135158		948	0.037585		948	-0.0433319		948	-0.0066858		948	0.0326715		948	0.0299952
949	0.021946		949	0.0295258		949	-0.0258455		949	0.0375941		949	0.0515277		949	NA		949	0.0127083		949	0.0336904		949	-0.035641		949	-0.00363081		949	0.0356397		949	-0.0254877
950	NA		950	0.0350105		950	-0.0317858		950	0.0317854		950	0.0518259		950	-0.03442		950	0.0136507		950	0.0367043		950	-0.0405315		950	-0.00496138		950	0.0339944		950	-0.0304204
951	0.0215646		951	0.0319589		951	-0.032721		951	0.0313463		951	0.0521036		951	-0.0307052		951	0.014367		951	0.0358245		951	-0.0424624		951	-0.00628183		951	0.030893		951	-0.0318266
952	0.0254538		952	0.0326337		952	-0.0373809		952	0.0305474		952	0.0525391		952	-0.0317659		952	0.0173137		952	0.0223051		952	-0.0310696		952	-0.00541997		952	0.0278099		952	-0.0405978
953	0.0301459		953	0.0286673		953	-0.040864		953	0.0321095		953	0.0555268		953	-0.0310932		953	0.0200115		953	0.0307046		953	-0.0444893		953	-0.00451189		953	0.0253168		953	-0.0419958
954	0.0314164		954	0.0285094		954	-0.0378769		954	0.0342914		954	0.0532194		954	-0.0309151		954	0.0202028		954	0.0446359		954	-0.0418144		954	-0.00395228		954	0.022747		954	-0.0373033
955	0.0283997		955	0.0306504		955	-0.0409951		955	0.0324297		955	0.0541921		955	-0.0300747		955	0.017821		955	0.0457121		955	-0.0444789		955	-0.0073753		955	0.0224377		955	-0.0205059
956	0.0284826		956	0.0305074		956	-0.0377841		956	0.0345027		956	0.052052		956	-0.0302953		956	0.0175606		956	0.0423002		956	-0.0331068		956	-0.00532842		956	0.0230245		956	-0.0437504
957	0.0260311		957	0.0340782		957	-0.0373233		957	0.0316873		957	0.0455071		957	-0.0274568		957	0.0202717		957	0.0475923		957	-0.0334764		957	-0.00435613		957	0.0270194		957	-0.0494561
958	0.027566		958	0.0316619		958	-0.0186119		958	0.0289703		958	0.0484203		958	-0.0281733		958	0.0183072		958	0.0358211		958	-0.0352314		958	NA		958	0.0304215		958	-0.049609
959	0.0265827		959	0.0368803		959	-0.0342761		959	0.030838		959	0.0513789		959	-0.0251767		959	0.0180224		959	0.0431861		959	-0.0359077		959	-0.0069652		959	0.0310249		959	-0.0549038
960	0.0275575		960	0.039		960	-0.0307645		960	0.0273627		960	0.0547313		960	-0.0250926		960	0.0200268		960	0.0459843		960	-0.0415549		960	-0.0037901		960	0.0306988		960	-0.052145
961	0.0263898		961	0.0334909		961	-0.0252007		961	0.0268927		961	0.0532907		961	-0.0274361		961	0.0239132		961	0.0443529		961	-0.0405674		961	-0.00302677		961	0.0335679		961	-0.0529053
962	0.0265815		962	0.04		962	-0.0243342		962	0.029798		962	-0.028		962	-0.0269435		962	0.0361757		962	0.04789		962	0.039		962	-0.00334701		962	0.0338231		962	-0.0482436
963	0.0235601		963	0.0343533		963	-0.00626551		963	0.0314602		963	0.0508432		963	-0.0241444		963	0.0343048		963	0.0475951		963	-0.0438346		963	-0.00418959		963	0.0346913		963	-0.0492706
964	0.0270948		964	0.0342058		964	-0.0202212		964	0.0298812		964	0.0515263		964	-0.022095		964	0.0166205		964	0.0472164		964	-0.0435319		964	-0.00413599		964	0.0338423		964	-0.060139
965	0.0247451		965	0.039		965	-0.0284305		965	0.032315		965	0.051406		965	-0.0233072		965	0.0125243		965	0.0378195		965	-0.0417109		965	-0.00271894		965	0.0337528		965	-0.0531625
966	0.0230652		966	0.04		966	-0.0321181		966	0.0308096		966	0.0515658		966	-0.0255481		966	0.0191371		966	0.0414311		966	-0.046207		966	-0.0056367		966	0.0350614		966	-0.0402847
967	0.0269466		967	0.039		967	-0.0304336		967	0.0316394		967	0.0514363		967	-0.0265472		967	0.0203145		967	0.0427933		967	-0.0460718		967	-0.00463121		967	0.0356759		967	-0.0545921
968	0.0240024		968	0.0301249		968	-0.034495		968	0.0321055		968	0.0471008		968	-0.0278655		968	-0.025		968	NA		968	0.042		968	-0.00115514		968	0.0329223		968	-0.0537348
969	0.0241212		969	0.031148		969	-0.0382474		969	0.0339895		969	0.0486875		969	-0.02878		969	0.0206184		969	NA		969	NA		969	-0.0027618		969	0.0355533		969	-0.0579051
970	0.024959		970	0.0290215		970	-0.0374202		970	0.0338376		970	0.0463213		970	-0.0316261		970	0.0200909		970	0.0425222		970	NA		970	-0.00290964		970	0.0375078		970	-0.0520537
971	0.0235258		971	0.0285769		971	-0.033324		971	0.0312882		971	NA		971	-0.0327825		971	0.0197581		971	0.0430417		971	NA		971	-0.00493555		971	0.0369543		971	-0.0525466
972	0.0251893		972	0.0279841		972	-0.0281577		972	0.0315995		972	0.0492134		972	-0.0315959		972	0.0201287		972	0.0439634		972	NA		972	-0.021		972	0.0370085		972	-0.048928
973	0.0279502		973	0.0309365		973	-0.0294827		973	0.0366425		973	0.0456076		973	-0.0318219		973	0.0201274		973	0.0423498		973	NA		973	-0.00782684		973	0.0360839		973	-0.0460433
974	0.027073		974	0.0301562		974	-0.0383801		974	0.0336851		974	0.0318765		974	-0.0364603		974	0.0320469		974	0.0418772		974	NA		974	-0.00710891		974	0.037229		974	-0.0444369
975	0.0274835		975	0.0297447		975	-0.0405348		975	0.0373068		975	0.0457793		975	-0.0342903		975	0.0286435		975	0.0399151		975	-0.0312559		975	-0.00715689		975	0.036935		975	-0.00814636
976	0.0270621		976	0.0293831		976	-0.0376188		976	0.0392243		976	0.0493504		976	-0.0369264		976	0.0217032		976	0.0416021		976	-0.0319907		976	-0.008968		976	0.0367271		976	-0.00151318
977	0.0275144		977	0.0329241		977	-0.0398102		977	0.0377175		977	0.0524421		977	-0.0360642		977	0.0210014		977	0.0395839		977	-0.028053		977	-0.00736937		977	0.033555		977	0.0163665
978	0.025755		978	0.0311768		978	-0.0379138		978	0.0365733		978	0.0541109		978	-0.0375292		978	0.0213277		978	0.0308672		978	0.041		978	-0.0100768		978	0.0296511		978	-0.00865544
979	0.0247202		979	0.0306762		979	-0.0369178		979	0.0349786		979	0.0547643		979	-0.0358853		979	0.0203644		979	0.0365812		979	0.043		979	-0.00944571		979	0.0367045		979	-0.00885643
980	0.0264001		980	0.0310048		980	-0.0378365		980	0.0349908		980	0.0341711		980	-0.0383856		980	0.0172934		980	0.0358839		980	0.042		980	-0.0090559		980	0.0386191		980	0.0127045
981	0.0290441		981	0.0288698		981	-0.0392419		981	0.034526		981	0.0502777		981	-0.0379886		981	0.0223228		981	0.0411005		981	NA		981	0.00105759		981	0.0385096		981	-0.00710344
982	0.0307447		982	0.0332864		982	-0.036592		982	0.0356685		982	0.0481002		982	-0.0326058		982	0.0222507		982	0.0389106		982	NA		982	-0.00547523		982	0.0376767		982	-0.0288399
983	0.0286582		983	0.0328993		983	-0.0340915		983	0.034537		983	0.0475153		983	-0.0344612		983	0.0225157		983	0.0338525		983	0.042		983	-0.00957688		983	0.0370252		983	-0.0115411
984	0.0298228		984	0.0302021		984	-0.0367149		984	0.034401		984	0.048434		984	-0.0314717		984	-0.00337448		984	NA		984	0.041		984	-0.00798691		984	0.0370361		984	-0.0168346
985	0.0279		985	0.0307893		985	-0.0288088		985	0.0329596		985	0.0404697		985	-0.0330491		985	-0.0205573		985	0.0353917		985	-0.0362067		985	-0.00842689		985	0.0379286		985	-0.0211967
986	0.0270923		986	0.0326093		986	-0.0316883		986	0.0315427		986	0.0452764		986	-0.0341556		986	-0.0190199		986	0.0396452		986	0.041		986	-0.00946743		986	0.0366557		986	-0.0358143
987	0.026585		987	0.0314894		987	-0.0336338		987	0.0309674		987	0.028		987	-0.0327767		987	-0.028		987	0.0408949		987	-0.0352063		987	-0.0122377		987	0.0370148		987	-0.0352594
988	0.0274001		988	0.0306482		988	-0.0222136		988	0.0294027		988	0.0269035		988	-0.0335797		988	-0.0196935		988	0.0347567		988	0.041		988	-0.0091321		988	0.0387366		988	-0.0491869
989	0.0272382		989	0.0274991		989	-0.0326176		989	0.0327107		989	0.0204443		989	-0.0387488		989	-0.0219319		989	NA		989	0.039		989	-0.00814569		989	0.0396477		989	-0.0469497
990	0.0282272		990	0.0257456		990	-0.03334		990	0.03021		990	0.0343909		990	-0.039679		990	-0.0208772		990	-0.027		990	0.041		990	-0.0091575		990	0.0386219		990	-0.0362
991	0.0254637		991	0.0294524		991	-0.0327021		991	0.0286222		991	0.0411987		991	-0.0391985		991	-0.0280381		991	0.0429901		991	0.04		991	NA		991	0.0395436		991	-0.0385209
992	0.0301309		992	0.031824		992	-0.0322012		992	0.0257254		992	0.0423337		992	-0.0382788		992	-0.0259825		992	0.043175		992	0.038		992	-0.0122717		992	0.0383693		992	-0.0433558
993	0.0311072		993	0.0291752		993	-0.0334609		993	0.0302535		993	0.0394192		993	-0.0369734		993	-0.022703		993	0.0393935		993	-0.0294083		993	-0.00839475		993	0.0371257		993	-0.0396579
994	0.0327261		994	0.0299662		994	-0.0325742		994	0.0297685		994	0.0435043		994	-0.0379174		994	0.0181477		994	0.0385471		994	-0.0284566		994	-0.0084991		994	0.0363743		994	-0.034023
995	0.0296638		995	0.027353		995	-0.0291505		995	0.0294716		995	0.0417613		995	-0.0343659		995	0.0236227		995	0.0446301		995	-0.030747		995	-0.00842642		995	0.0369969		995	-0.0350916
996	0.0304773		996	0.0280311		996	-0.0344021		996	0.0343036		996	0.0424059		996	-0.0388004		996	0.0232251		996	0.0417147		996	-0.029614		996	-0.00973486		996	0.0367091		996	-0.0451947
997	0.0320587		997	0.0305353		997	-0.031258		997	0.034082		997	0.0398799		997	-0.0386502		997	0.0243923		997	0.027081		997	0.037		997	-0.0152048		997	0.0362841		997	-0.0490389
998	0.030541		998	0.0345201		998	-0.0353109		998	0.0281658		998	0.035056		998	-0.0401933		998	0.0228914		998	0.0347367		998	0.042		998	-0.0127659		998	0.0366823		998	-0.0491896
999	0.0320667		999	0.0315951		999	-0.0394412		999	0.0268872		999	0.0410576		999	-0.038243		999	0.0208159		999	0.0228034		999	0.042		999	-0.0169865		999	0.0356772		999	-0.0500005
1000	0.0265516		1000	0.0357117		1000	-0.0367556		1000	0.0242186		1000	0.0464126		1000	-0.0369796		1000	0.0250585		1000	0.0146922		1000	0.041		1000	-0.016053		1000	0.0366069		1000	-0.0544826
1001	0.0284326		1001	0.0292965		1001	-0.0341675		1001	0.0293425		1001	0.0460793		1001	-0.0385098		1001	0.0245226		1001	0.0215162		1001	0.042		1001	-0.0137291		1001	0.0375088		1001	-0.0517753
1002	0.0271473		1002	0.0341818		1002	-0.0341641		1002	0.0279748		1002	0.0505893		1002	-0.036876		1002	0.0246769		1002	0.030666		1002	0.043		1002	-0.0147244		1002	0.0379836		1002	-0.0549686
1003	0.0308843		1003	0.0339454		1003	-0.0261901		1003	0.0294124		1003	0.0470333		1003	-0.0368662		1003	0.0209371		1003	0.0305182		1003	-0.0269412		1003	-0.011807		1003	0.0369278		1003	NA
1004	0.0271422		1004	0.0314326		1004	-0.0291102		1004	0.024041		1004	0.0438225		1004	-0.0363286		1004	0.0222335		1004	0.0324122		1004	-0.028837		1004	-0.0112759		1004	0.0398047		1004	-0.0487217
1005	0.0262887		1005	0.0315847		1005	-0.0285312		1005	0.0248559		1005	0.0485531		1005	-0.0366276		1005	0.0228272		1005	0.023812		1005	-0.0287487		1005	-0.0164618		1005	0.0388995		1005	-0.0533418
1006	0.0293617		1006	0.0309458		1006	-0.0329429		1006	0.0189358		1006	0.0480191		1006	-0.029098		1006	0.0254764		1006	0.0302371		1006	-0.0337499		1006	-0.0148515		1006	0.037893		1006	-0.0598984
1007	0.0270097		1007	0.0328232		1007	-0.0247523		1007	0.0261373		1007	0.0474985		1007	-0.0232583		1007	0.0226854		1007	0.0409113		1007	-0.030826		1007	-0.0180096		1007	0.0373017		1007	-0.0594982
1008	0.0317929		1008	0.0266319		1008	-0.0314789		1008	0.0253626		1008	0.0513121		1008	-0.0279835		1008	0.0237709		1008	0.041217		1008	-0.0306609		1008	-0.0125468		1008	0.0378625		1008	-0.0581396
1009	0.0302504		1009	0.030616		1009	-0.0152183		1009	0.0265553		1009	0.0482579		1009	-0.0366953		1009	0.0261532		1009	0.0371682		1009	-0.033119		1009	-0.0144017		1009	0.0391566		1009	-0.052161
1010	0.0282868		1010	0.0316977		1010	-0.0356609		1010	0.0250082		1010	0.0516395		1010	-0.0437687		1010	0.023753		1010	0.0360786		1010	-0.0301811		1010	-0.0146966		1010	0.0385393		1010	-0.051309
1011	0.0301612		1011	0.0324006		1011	-0.036207		1011	0.0240051		1011	0.0466231		1011	-0.0397609		1011	0.0247426		1011	0.0357914		1011	-0.0275146		1011	-0.0180647		1011	0.037214		1011	-0.0477195
1012	0.0300123		1012	0.0294109		1012	-0.0394646		1012	0.0245564		1012	0.0535993		1012	-0.0416348		1012	0.0257546		1012	0.0292173		1012	-0.0334748		1012	-0.0171545		1012	0.0363486		1012	-0.010873
1013	0.0298283		1013	0.0307944		1013	-0.0386949		1013	0.0219963		1013	0.0471386		1013	-0.0420861		1013	0.0251697		1013	0.0140569		1013	0.041		1013	-0.011731		1013	0.0363966		1013	-0.0381239
1014	0.0279406		1014	0.0283514		1014	-0.0369001		1014	0.02379		1014	0.047617		1014	-0.0412239		1014	0.0243127		1014	0.0335231		1014	0.04		1014	-0.0155998		1014	0.0361678		1014	-0.0497371
1015	0.0303828		1015	0.0296949		1015	-0.0413376		1015	0.0251452		1015	NA		1015	-0.0409509		1015	0.0252821		1015	0.0364747		1015	0.037		1015	-0.0145673		1015	0.0370306		1015	-0.0506359
1016	0.0296974		1016	0.0279603		1016	-0.0375327		1016	0.0278603		1016	0.0433626		1016	-0.0430264		1016	0.0259457		1016	0.031618		1016	0.041		1016	-0.0150208		1016	0.0369805		1016	-0.047729
1017	0.0288561		1017	0.0257509		1017	-0.0382378		1017	0.0234824		1017	0.045133		1017	-0.0387529		1017	0.0265129		1017	0.0426653		1017	0.042		1017	-0.0221832		1017	0.0377599		1017	-0.0416143
1018	0.0265398		1018	0.0279457		1018	-0.0379277		1018	0.0253575		1018	0.0424846		1018	-0.042321		1018	0.0263922		1018	0.0294426		1018	0.043		1018	-0.0269293		1018	0.0377635		1018	-0.0439118
1019	0.0286871		1019	0.0275674		1019	-0.031		1019	0.0264198		1019	0.0406015		1019	-0.0392716		1019	0.025714		1019	0.0403703		1019	0.038		1019	-0.0247404		1019	0.0371183		1019	-0.0454441
1020	0.0296435		1020	0.0268776		1020	-0.0389174		1020	0.0255451		1020	0.0332244		1020	-0.0338324		1020	0.027377		1020	0.0378585		1020	0.041		1020	-0.0254247		1020	0.0370813		1020	-0.0485246
1021	0.0255226		1021	0.0251521		1021	-0.0389965		1021	0.0285785		1021	0.0370765		1021	-0.0336893		1021	0.0257462		1021	0.044288		1021	0.042		1021	-0.0258358		1021	0.0377779		1021	-0.0412129
1022	0.0207102		1022	0.0265348		1022	-0.0386584		1022	0.0248342		1022	0.037758		1022	-0.0349293		1022	0.0261183		1022	0.0466724		1022	0.037		1022	-0.0283359		1022	0.0365698		1022	-0.0179183
1023	0.0292281		1023	0.0246092		1023	-0.0370839		1023	0.0234592		1023	0.0522049		1023	-0.0369877		1023	0.0262402		1023	0.0383385		1023	0.037		1023	-0.0273263		1023	0.0353285		1023	-0.0417604
1024	0.0312738		1024	0.0248559		1024	-0.02882		1024	0.0252239		1024	0.0536393		1024	-0.0366413		1024	0.0252739		1024	0.0420628		1024	0.036		1024	-0.0254023		1024	0.0345514		1024	-0.0452846
1025	0.0271427		1025	0.0257784		1025	-0.0376363		1025	0.0241062		1025	0.0478702		1025	-0.0374467		1025	0.0263839		1025	0.0436873		1025	0.035		1025	-0.0298941		1025	0.0368433		1025	-0.0493444
1026	0.0292805		1026	0.0264814		1026	-0.0306326		1026	0.0219064		1026	0.0554041		1026	-0.0352976		1026	0.0268247		1026	0.0419296		1026	-0.0192904		1026	-0.00320876		1026	0.0343751		1026	-0.0503475
1027	0.0303477		1027	0.0290278		1027	-0.0219009		1027	0.0234514		1027	0.0517237		1027	-0.0374373		1027	0.0270868		1027	NA		1027	0.038		1027	0.0142527		1027	0.0335539		1027	-0.0343908
1028	0.0282624		1028	0.0276017		1028	-0.0224665		1028	0.0243267		1028	0.0542047		1028	-0.0344535		1028	0.0278846		1028	0.0425871		1028	0.04		1028	0.0115937		1028	0.0328781		1028	-0.045092
1029	0.0280639		1029	0.0284126		1029	-0.036056		1029	0.0264901		1029	0.0554968		1029	-0.0399977		1029	0.026068		1029	0.0486972		1029	0.039		1029	NA		1029	0.0328747		1029	-0.0380945
1030	0.0299077		1030	0.0278458		1030	-0.0368504		1030	0.017533		1030	0.0484194		1030	-0.0428083		1030	0.0280843		1030	0.0475576		1030	0.04		1030	-0.0261899		1030	0.033475		1030	-0.0372921
1031	0.0286576		1031	0.0279315		1031	-0.0332892		1031	0.0221904		1031	0.0486035		1031	-0.0433292		1031	0.0269948		1031	0.0438496		1031	0.041		1031	-0.0277238		1031	0.0274279		1031	-0.0419585
1032	0.02629		1032	0.0279349		1032	-0.0328296		1032	0.019995		1032	0.0440196		1032	-0.044388		1032	0.0266861		1032	0.0453963		1032	0.041		1032	-0.0292408		1032	0.0313661		1032	-0.00483668
1033	0.0269446		1033	0.026934		1033	-0.0274639		1033	0.0203022		1033	0.0432874		1033	-0.0387875		1033	0.0273004		1033	0.0466166		1033	0.042		1033	-0.0283836		1033	0.0325201		1033	-0.0367459
1034	0.0309648		1034	0.0262704		1034	-0.0312162		1034	0.0206985		1034	0.0450843		1034	-0.0357998		1034	0.0287699		1034	0.0439507		1034	0.042		1034	-0.0296707		1034	0.032944		1034	-0.0399969
1035	0.0289968		1035	0.0286373		1035	-0.0302083		1035	0.0132458		1035	0.0450457		1035	-0.0385648		1035	0.0277966		1035	0.0467027		1035	0.041		1035	-0.0284905		1035	0.0313964		1035	-0.0465144
1036	0.0291079		1036	0.0275564		1036	-0.0220558		1036	0.0176611		1036	0.0443198		1036	NA		1036	0.0274064		1036	0.0485445		1036	0.041		1036	-0.0296812		1036	0.0302142		1036	-0.0469253
1037	0.027858		1037	0.0262541		1037	-0.0311853		1037	0.0182535		1037	0.0319453		1037	NA		1037	0.0263115		1037	0.0434189		1037	0.04		1037	-0.0290314		1037	0.0305598		1037	-0.0406093
1038	0.023676		1038	0.0259571		1038	-0.0251882		1038	0.0166515		1038	0.0394377		1038	-0.040308		1038	0.0257606		1038	0.0433984		1038	0.04		1038	-0.0294855		1038	0.0303992		1038	-0.0473391
1039	0.0275862		1039	0.0243115		1039	-0.0171126		1039	0.0181607		1039	0.0414253		1039	-0.0452485		1039	0.0285606		1039	0.0465383		1039	0.04		1039	-0.0270938		1039	0.0294236		1039	-0.051704
1040	0.0262261		1040	0.0246439		1040	-0.019085		1040	0.0167448		1040	0.0439879		1040	-0.0438922		1040	0.0278644		1040	0.0461834		1040	0.04		1040	-0.0302277		1040	0.0300366		1040	-0.0479979
1041	0.0289202		1041	0.0205403		1041	-0.0253448		1041	0.0160961		1041	0.0440293		1041	-0.0410881		1041	0.0285954		1041	0.0462448		1041	0.041		1041	-0.0282373		1041	0.0307384		1041	-0.0483315
1042	0.0291166		1042	0.0263474		1042	-0.0245814		1042	0.0177656		1042	0.0437714		1042	-0.0423204		1042	0.027591		1042	0.048202		1042	0.041		1042	-0.0292228		1042	0.0289651		1042	-0.0399973
1043	0.0283579		1043	0.0227412		1043	-0.00539254		1043	0.0157309		1043	0.0406104		1043	-0.0354278		1043	0.0276572		1043	0.0469499		1043	0.041		1043	-0.0286762		1043	0.02862		1043	-0.00846231
1044	0.0271021		1044	0.0245405		1044	-0.0131203		1044	0.0143849		1044	0.0473738		1044	-0.0184573		1044	0.0277933		1044	0.0488769		1044	0.041		1044	-0.0281401		1044	0.0274956		1044	0.01957
1045	0.0288619		1045	0.0243222		1045	-0.0207438		1045	0.0168312		1045	0.0437891		1045	-0.00703623		1045	0.0273383		1045	0.0462844		1045	0.041		1045	NA		1045	0.0278669		1045	-0.0343323
1046	0.027732		1046	0.0220009		1046	-0.0239996		1046	0.0159164		1046	0.0456251		1046	-1.00582e-05		1046	0.027819		1046	0.0497405		1046	0.041		1046	-0.0271854		1046	0.0270074		1046	-0.0397077
1047	0.0264592		1047	0.0226158		1047	-0.0251963		1047	0.0174015		1047	0.0472043		1047	-0.0175518		1047	0.0261117		1047	0.0472333		1047	0.042		1047	-0.0258131		1047	0.0263868		1047	-0.0411476
1048	0.0275848		1048	0.02177		1048	-0.0212007		1048	0.0174393		1048	0.0496046		1048	0.00040451		1048	0.0272656		1048	0.0464721		1048	0.041		1048	-0.028797		1048	0.0264337		1048	-0.0377352
1049	0.028791		1049	0.0230258		1049	-0.0272004		1049	0.0188008		1049	0.0493362		1049	0.00202199		1049	0.0261804		1049	0.0429496		1049	0.041		1049	-0.0295992		1049	0.0260591		1049	-0.013336
1050	0.028074		1050	0.0202305		1050	-0.0260219		1050	0.0176047		1050	0.0468459		1050	-0.018663		1050	0.0217518		1050	NA		1050	0.04		1050	-0.029899		1050	0.0262281		1050	-0.0268292
1051	0.0294609		1051	0.0186968		1051	-0.0256492		1051	0.0168678		1051	0.0456729		1051	-0.0231866		1051	0.022732		1051	0.0430658		1051	0.041		1051	-0.0289056		1051	0.0249377		1051	-0.029016
1052	0.0265993		1052	0.021481		1052	-0.0220575		1052	0.0249585		1052	0.0395185		1052	-0.0374091		1052	0.0224093		1052	0.0469608		1052	0.037		1052	-0.0300442		1052	0.0237459		1052	0.00437676
1053	0.0289403		1053	0.0217653		1053	-0.037035		1053	0.0169214		1053	0.0472472		1053	-0.0365513		1053	0.0219734		1053	0.0409756		1053	0.039		1053	-0.0303509		1053	0.0215927		1053	0.0258273
1054	0.0281355		1054	0.0241211		1054	-0.0381731		1054	0.0135512		1054	0.0464397		1054	-0.0431738		1054	0.0217389		1054	0.0447128		1054	0.041		1054	-0.023193		1054	0.0230345		1054	0.0318811
1055	0.0294985		1055	0.0239577		1055	-0.0419957		1055	0.0141507		1055	0.0476404		1055	-0.0448063		1055	0.0218155		1055	0.0407415		1055	0.04		1055	-0.0182639		1055	0.0265677		1055	0.022
1056	0.0303194		1056	0.0182209		1056	-0.0418082		1056	0.0156015		1056	0.0487044		1056	-0.0431189		1056	0.0206578		1056	0.044327		1056	0.036		1056	-0.0152202		1056	0.0321116		1056	0.0396739
1057	0.0302934		1057	0.0212351		1057	-0.0374746		1057	0.016949		1057	0.0478296		1057	-0.0427938		1057	0.0220454		1057	0.0419717		1057	0.031		1057	-0.0196415		1057	0.0334868		1057	0.025989
1058	0.0298158		1058	0.0206035		1058	-0.0378387		1058	0.013278		1058	NA		1058	-0.0418992		1058	0.0219399		1058	0.0425005		1058	0.034		1058	-0.0212583		1058	0.035113		1058	0.0212564
1059	0.0311633		1059	0.0194558		1059	-0.033		1059	0.0116262		1059	0.0473178		1059	-0.0423269		1059	0.0211182		1059	0.0410827		1059	0.037		1059	-0.0226655		1059	0.0365113		1059	0.0207418
1060	0.0291797		1060	0.0220143		1060	-0.0401479		1060	0.0115866		1060	0.045196		1060	-0.0403256		1060	0.0216975		1060	0.0303539		1060	0.039		1060	-0.0262126		1060	0.0344193		1060	0.0132799
1061	0.0295549		1061	0.019971		1061	-0.0362112		1061	0.00970084		1061	0.0513789		1061	-0.0395443		1061	0.0188663		1061	0.0410506		1061	0.037		1061	-0.0287731		1061	0.036		1061	0.00982434
1062	0.0281929		1062	0.0198422		1062	-0.041759		1062	0.00954139		1062	0.051341		1062	-0.0381191		1062	0.0167751		1062	0.0434722		1062	0.039		1062	-0.0272316		1062	NA		1062	0.00371233
1063	0.0309119		1063	0.0192963		1063	-0.0363216		1063	NA		1063	0.0464187		1063	-0.0361394		1063	0.0210665		1063	0.0334363		1063	0.04		1063	-0.0275573		1063	0.036		1063	-0.0163138
1064	0.0293638		1064	0.0195924		1064	-0.0313048		1064	NA		1064	0.0528153		1064	-0.0401145		1064	0.0182848		1064	0.0432263		1064	0.04		1064	-0.0296401		1064	0.0366836		1064	-0.00255454
1065	0.0316181		1065	NA		1065	-0.0307173		1065	0.0156855		1065	0.05119		1065	-0.038988		1065	0.0188017		1065	0.0389223		1065	0.04		1065	-0.0318605		1065	0.0363119		1065	-0.026
1066	0.0300087		1066	0.0170237		1066	-0.0246316		1066	0.0157833		1066	0.0528418		1066	-0.0385178		1066	0.0176915		1066	0.0351893		1066	NA		1066	-0.0318605		1066	0.0360835		1066	-0.00212994
1067	0.0320065		1067	0.0152782		1067	-0.0160922		1067	0.0145666		1067	0.0438214		1067	-0.0387609		1067	-0.0238657		1067	0.0363838		1067	0.042		1067	-0.0333979		1067	0.0357485		1067	0.00763351
1068	0.033137		1068	0.0174665		1068	-0.0304804		1068	0.0153752		1068	0.0492805		1068	-0.0407643		1068	-0.0244403		1068	0.040428		1068	0.041		1068	-0.0327727		1068	0.0364856		1068	0.0134737
1069	0.0288008		1069	0.0158252		1069	-0.0365875		1069	0.017866		1069	0.0471382		1069	-0.043396		1069	-0.026021		1069	0.0419446		1069	-0.00706725		1069	-0.0306976		1069	0.0361044		1069	0.0213968
1070	0.0328177		1070	0.016323		1070	-0.0336544		1070	0.0165021		1070	0.0410368		1070	-0.0427182		1070	-0.0276317		1070	0.0268094		1070	0.041		1070	-0.0295948		1070	0.032332		1070	0.0061789
1071	0.0316155		1071	0.014866		1071	-0.0236271		1071	0.0175352		1071	0.0495942		1071	-0.0415179		1071	-0.0314362		1071	0.044164		1071	0.042		1071	-0.0284516		1071	0.033002		1071	0.0298307
1072	0.0313626		1072	0.0158822		1072	-0.0328679		1072	0.015679		1072	-0.032		1072	-0.0388867		1072	-0.0320668		1072	0.0512896		1072	0.042		1072	-0.0276153		1072	0.0356725		1072	0.0213835
1073	0.029681		1073	0.0142234		1073	-0.0348605		1073	0.0150386		1073	-0.033		1073	-0.0388782		1073	-0.0319949		1073	0.0461693		1073	0.041		1073	-0.0263093		1073	NA		1073	0.0329904
1074	0.0304599		1074	0.0135227		1074	-0.0349135		1074	0.0163991		1074	-0.033		1074	-0.0400821		1074	-0.033285		1074	0.0405703		1074	0.041		1074	-0.033		1074	0.0369991		1074	0.006
1075	0.0274045		1075	0.0153847		1075	-0.0325705		1075	0.0143169		1075	-0.034		1075	-0.0389262		1075	-0.0345505		1075	0.0487869		1075	0.042		1075	-0.0278926		1075	0.0382314		1075	0.012
1076	0.026944		1076	0.0145589		1076	-0.0282569		1076	0.0157584		1076	-0.033		1076	-0.0390307		1076	-0.0351215		1076	0.0494348		1076	0.041		1076	-0.0277386		1076	0.0365389		1076	NA
1077	0.0268825		1077	0.0152616		1077	-0.029416		1077	0.0208343		1077	0.0503105		1077	-0.025		1077	-0.0356976		1077	0.048251		1077	0.042		1077	-0.0283221		1077	0.0344024		1077	0.011
1078	0.0249177		1078	0.0143806		1078	-0.0304159		1078	0.0169682		1078	0.0485804		1078	-0.0384092		1078	-0.0357726		1078	0.0465922		1078	0.041		1078	-0.0277933		1078	0.0356006		1078	0.0231422
1079	0.0268298		1079	0.0137349		1079	-0.0258728		1079	0.0210052		1079	0.0513898		1079	NA		1079	-0.0385164		1079	0.0470151		1079	0.042		1079	-0.028219		1079	0.0356445		1079	0.00833944
1080	0.0255908		1080	0.0130606		1080	-0.0182523		1080	0.019567		1080	0.0524409		1080	-0.0408424		1080	-0.0400094		1080	0.043323		1080	0.042		1080	-0.0291649		1080	0.0355527		1080	0.0169645
1081	0.0239582		1081	0.0124056		1081	-0.0233209		1081	0.0193351		1081	0.0493709		1081	-0.0421403		1081	-0.0382631		1081	0.0468511		1081	0.042		1081	-0.0269305		1081	0.036556		1081	0.0237054
1082	0.021918		1082	0.0128205		1082	-0.0104257		1082	0.0115963		1082	0.048278		1082	-0.0416117		1082	-0.0391447		1082	0.0489243		1082	0.042		1082	-0.0258683		1082	0.0373394		1082	0.0214121
1083	0.0240742		1083	0.0120057		1083	-0.00289688		1083	0.0110867		1083	0.0496583		1083	-0.0354789		1083	-0.0380407		1083	0.0426087		1083	0.041		1083	-0.0279036		1083	0.0361709		1083	0.0306543
1084	0.0221632		1084	0.0123631		1084	-0.0158597		1084	0.0119966		1084	0.0513156		1084	-0.0389358		1084	-0.0378401		1084	0.0441361		1084	0.039		1084	-0.0280168		1084	0.0357806		1084	0.0299944
1085	0.0229609		1085	0.011131		1085	-0.0131133		1085	0.0112272		1085	0.0465206		1085	-0.0372341		1085	-0.0372131		1085	0.0414672		1085	0.041		1085	-0.0253592		1085	0.0363632		1085	0.005
1086	0.0268193		1086	0.00947437		1086	-0.0257673		1086	0.0150337		1086	0.0476533		1086	-0.0390942		1086	-0.0343271		1086	0.046258		1086	0.042		1086	-0.0298231		1086	0.0337831		1086	0.0204274
1087	0.0222447		1087	0.0077179		1087	-0.0256792		1087	0.0167126		1087	0.0495849		1087	-0.0408739		1087	-0.0379707		1087	0.0481777		1087	0.042		1087	-0.0235278		1087	0.0353375		1087	0.0118172
1088	0.0236577		1088	0.001		1088	-0.0269096		1088	0.0153977		1088	0.0463772		1088	-0.0428186		1088	-0.0375485		1088	0.0448722		1088	0.041		1088	-0.0228447		1088	0.0350544		1088	0.0345709
1089	0.0229308		1089	0.0377287		1089	-0.0286397		1089	0.018366		1089	0.0442747		1089	-0.0414044		1089	-0.0374483		1089	0.0434278		1089	0.041		1089	-0.0222249		1089	0.033931		1089	0.01
1090	0.0247478		1090	0.0393482		1090	-0.0304537		1090	0.0188515		1090	0.0474565		1090	-0.0416012		1090	-0.0380358		1090	0.0490167		1090	0.041		1090	-0.0234714		1090	0.0355201		1090	0.0365805
1091	0.0295052		1091	0.0395557		1091	-0.0283988		1091	0.0184482		1091	0.048951		1091	-0.0355939		1091	-0.033		1091	0.0352065		1091	0.042		1091	-0.0252775		1091	0.0359758		1091	0.0231709
1092	0.026776		1092	0.0402504		1092	-0.0349478		1092	0.0174806		1092	0.0408596		1092	-0.0329633		1092	NA		1092	0.0402211		1092	0.042		1092	-0.0224769		1092	0.0361933		1092	0.001
1093	0.0276384		1093	0.040777		1093	-0.034829		1093	0.0170815		1093	0.0374046		1093	-0.0339675		1093	NA		1093	0.0409112		1093	0.042		1093	-0.0227227		1093	0.0369707		1093	0.0229329
1094	0.027309		1094	0.0421949		1094	-0.0337972		1094	0.0143631		1094	0.0376917		1094	-0.0368746		1094	-0.0352085		1094	0.0365144		1094	0.042		1094	-0.0251087		1094	0.0355255		1094	0.0300638
1095	0.0291175		1095	0.0448371		1095	-0.0336949		1095	0.0120182		1095	0.0387687		1095	-0.0367571		1095	-0.0385618		1095	0.0385944		1095	0.041		1095	-0.025551		1095	0.0358862		1095	-0.016
1096	0.0272304		1096	0.0437419		1096	-0.0345349		1096	0.00916297		1096	0.0337112		1096	-0.0362549		1096	-0.0376935		1096	0.0424577		1096	0.04		1096	-0.0301357		1096	0.034705		1096	0.0212964
1097	0.0275465		1097	0.0427442		1097	-0.0356218		1097	0.0144658		1097	0.0372092		1097	-0.0380045		1097	-0.0377576		1097	0.0461606		1097	0.042		1097	-0.0351716		1097	0.0384644		1097	0.003
1098	0.0269071		1098	0.0419471		1098	-0.0341937		1098	0.0166075		1098	0.0433446		1098	-0.0389746		1098	-0.0380958		1098	0.0485733		1098	0.042		1098	NA		1098	0.0333862		1098	-0.005
1099	0.0275495		1099	0.0428224		1099	-0.033		1099	0.0120557		1099	0.0440929		1099	-0.0396346		1099	-0.0393063		1099	0.0318933		1099	0.041		1099	-0.0340897		1099	0.0320237		1099	0.0245898
1100	0.0257088		1100	0.0398838		1100	-0.033		1100	0.0110861		1100	0.0411713		1100	-0.0399136		1100	-0.0390919		1100	0.0427854		1100	0.04		1100	-0.034569		1100	0.0345989		1100	NA
1101	0.0282838		1101	0.0392356		1101	-0.0281241		1101	0.0122481		1101	0.0383799		1101	-0.0385865		1101	-0.0386138		1101	0.0466351		1101	0.041		1101	-0.0348558		1101	0.0322635		1101	NA
1102	0.0288957		1102	0.0412477		1102	-0.0274409		1102	0.0132531		1102	0.0394154		1102	-0.0383043		1102	-0.0395591		1102	0.0441252		1102	0.042		1102	-0.0340796		1102	0.0337322		1102	0.0180524
1103	0.0295343		1103	0.0425016		1103	-0.0321037		1103	0.0114993		1103	NA		1103	-0.0373182		1103	-0.0405193		1103	0.0388771		1103	0.041		1103	-0.0354794		1103	0.0345753		1103	0.024236
1104	0.0298879		1104	0.0432396		1104	-0.0255378		1104	0.0087468		1104	0.0411627		1104	-0.03751		1104	-0.0403465		1104	0.0431963		1104	0.042		1104	-0.0363734		1104	0.032829		1104	NA
1105	0.0277757		1105	0.0444999		1105	-0.0289758		1105	0.0166005		1105	0.0380063		1105	-0.0347882		1105	-0.0410358		1105	0.0451946		1105	0.042		1105	-0.034528		1105	0.0335753		1105	NA
1106	0.0278433		1106	0.0407345		1106	-0.0250881		1106	0.0212813		1106	0.0423727		1106	-0.027511		1106	-0.0391395		1106	0.0453774		1106	0.042		1106	-0.0339053		1106	0.0348016		1106	NA
1107	0.0252528		1107	0.0415297		1107	-0.0232987		1107	0.00906333		1107	0.0315858		1107	-0.0251306		1107	-0.0401367		1107	0.044514		1107	0.041		1107	-0.0305139		1107	0.034		1107	NA
1108	0.0244965		1108	0.0385876		1108	-0.00749593		1108	0.00980546		1108	0.0383117		1108	-0.0248298		1108	-0.03		1108	0.0486406		1108	0.041		1108	-0.0343912		1108	0.0306377		1108	NA
1109	0.0262292		1109	0.0414248		1109	-0.00835222		1109	0.0179699		1109	0.0379839		1109	-0.0312335		1109	0.028		1109	0.0407803		1109	0.042		1109	-0.0334759		1109	0.0354583		1109	0.01
1110	0.0266115		1110	0.04218		1110	-0.00880371		1110	0.0211782		1110	0.0417606		1110	-0.0370201		1110	-0.0384674		1110	0.0189427		1110	0.042		1110	-0.0337053		1110	0.0366196		1110	0.0237748
1111	0.0252691		1111	0.0425373		1111	-0.0233305		1111	0.0254555		1111	0.0443706		1111	-0.0298261		1111	-0.0376609		1111	0.0321557		1111	0.042		1111	-0.0363332		1111	0.0345355		1111	0.009
1112	0.0274344		1112	0.0395067		1112	-0.0239469		1112	0.0280452		1112	0.0410971		1112	-0.0325455		1112	-0.0381714		1112	0.03426		1112	0.042		1112	-0.0334492		1112	0.0349308		1112	0.014
1113	0.0276946		1113	0.0398172		1113	-0.0231348		1113	0.0304203		1113	0.0461413		1113	-0.0329137		1113	-0.0381294		1113	0.0323827		1113	0.042		1113	-0.0368902		1113	0.0347599		1113	0.01
1114	0.0272685		1114	0.0403961		1114	-0.0229863		1114	0.0294974		1114	0.0378551		1114	-0.0314688		1114	-0.0394804		1114	0.0329917		1114	0.041		1114	-0.0360713		1114	0.0346308		1114	0.012
1115	0.028011		1115	0.0407929		1115	-0.0219494		1115	0.0318171		1115	0.045054		1115	-0.0346237		1115	-0.0407104		1115	0.0257761		1115	0.042		1115	-0.0339255		1115	0.0331405		1115	0.012
1116	0.0257854		1116	0.0406076		1116	-0.00938218		1116	0.0307935		1116	0.0283036		1116	-0.0379979		1116	-0.0415931		1116	0.014111		1116	0.042		1116	-0.026901		1116	0.0354074		1116	0.013
1117	0.0281008		1117	0.0421386		1117	-0.0231401		1117	0.0309098		1117	0.0231958		1117	-0.0355624		1117	-0.029		1117	0.00677859		1117	0.04		1117	-0.0254918		1117	0.0344219		1117	NA
1118	0.0269154		1118	0.0454211		1118	-0.0205776		1118	0.031532		1118	0.0384797		1118	-0.0369066		1118	-0.0395475		1118	0.0178963		1118	0.041		1118	-0.0253718		1118	0.033411		1118	0.006
1119	0.0255892		1119	0.0435221		1119	-0.0252149		1119	0.0331042		1119	0.0404891		1119	-0.0349743		1119	-0.0411271		1119	0.0192585		1119	0.042		1119	-0.0368049		1119	0.0351022		1119	0.013
1120	0.0250435		1120	0.0408626		1120	-0.0242699		1120	0.0328515		1120	0.0364241		1120	-0.0323658		1120	-0.0404366		1120	0.0196064		1120	NA		1120	-0.0361758		1120	0.034717		1120	0.016
1121	0.0275421		1121	0.0435836		1121	-0.0181689		1121	0.0336591		1121	0.0332636		1121	-0.0299613		1121	-0.0402174		1121	0.0270431		1121	0.042		1121	-0.0388265		1121	0.0355741		1121	0.011
1122	0.0276359		1122	0.045046		1122	-0.0232174		1122	0.0324481		1122	0.042991		1122	-0.0322684		1122	-0.039909		1122	0.02252		1122	0.041		1122	-0.0395507		1122	0.033432		1122	0.016
1123	0.0300611		1123	0.0448368		1123	-0.0154972		1123	0.0326889		1123	0.039754		1123	-0.032579		1123	-0.0384348		1123	0.00724572		1123	0.042		1123	NA		1123	0.0334506		1123	0.018
1124	0.0256421		1124	0.0453093		1124	-0.0144351		1124	0.0345217		1124	0.0477233		1124	-0.0340377		1124	-0.0396785		1124	NA		1124	0.042		1124	-0.0326447		1124	0.0326998		1124	0.016
1125	0.0246621		1125	0.0471463		1125	-0.0214788		1125	0.0335437		1125	0.0393739		1125	-0.0297278		1125	-0.0390973		1125	0.0177408		1125	0.042		1125	-0.0305547		1125	0.0334974		1125	0.013
1126	0.0263183		1126	0.0444481		1126	NA		1126	0.0342325		1126	0.0417886		1126	-0.0224838		1126	-0.0394327		1126	0.0101922		1126	0.042		1126	-0.0344584		1126	NA		1126	0.011
1127	0.0172916		1127	0.0430051		1127	-0.00438162		1127	0.0331888		1127	0.0298827		1127	-0.0197938		1127	-0.039493		1127	0.00937035		1127	0.041		1127	-0.0356765		1127	0.0259371		1127	0.013
1128	0.011		1128	0.0420716		1128	-0.0262748		1128	0.0330941		1128	0.036111		1128	-0.0115595		1128	-0.0413085		1128	0.00787442		1128	0.041		1128	-0.0376283		1128	0.0288619		1128	0.016
1129	0.009		1129	0.0462158		1129	-0.0320071		1129	0.036429		1129	0.0451105		1129	-0.000748691		1129	-0.0416721		1129	0.00230905		1129	0.042		1129	-0.0370404		1129	0.033		1129	0.016
1130	0.0100993		1130	NA		1130	-0.031795		1130	0.033793		1130	0.0437575		1130	-0.0132858		1130	-0.0404509		1130	0.0116879		1130	0.041		1130	-0.0369888		1130	0.0346888		1130	0.017
1131	0.023		1131	0.0420544		1131	-0.0238113		1131	0.036561		1131	0.0453024		1131	-0.0167428		1131	-0.0408057		1131	0.0100974		1131	0.041		1131	-0.0386081		1131	0.0334981		1131	0.018
1132	0.02		1132	0.0451762		1132	-0.0324119		1132	0.0373962		1132	0.0312423		1132	-0.0213012		1132	NA		1132	0.0338531		1132	0.04		1132	-0.0402614		1132	0.035		1132	0.017
1133	0.017		1133	0.0460486		1133	-0.0335639		1133	0.0383152		1133	0.0308429		1133	-0.0264376		1133	-0.0392374		1133	0.0319961		1133	0.041		1133	-0.0414026		1133	0.0374456		1133	0.016
1134	0.017		1134	0.0420732		1134	-0.0372635		1134	0.0387713		1134	0.0415509		1134	-0.0289395		1134	-0.0397133		1134	0.0249769		1134	0.041		1134	-0.0394017		1134	0.0343125		1134	0.018
1135	NA		1135	0.0444403		1135	-0.0379631		1135	0.0384758		1135	0.0324773		1135	-0.0269241		1135	-0.0393313		1135	0.0116338		1135	0.041		1135	-0.0375846		1135	0.0340054		1135	0.013
1136	0.0241779		1136	0.0432975		1136	-0.033		1136	0.0382187		1136	0.0247313		1136	-0.0258912		1136	-0.0403139		1136	0.0357475		1136	0.041		1136	-0.0401873		1136	0.0381775		1136	0.011
1137	0.0251889		1137	0.0412134		1137	-0.033		1137	0.0342965		1137	0.0348206		1137	-0.0245681		1137	-0.0390077		1137	0.0409058		1137	0.041		1137	-0.035402		1137	0.0379012		1137	0.019
1138	0.0239739		1138	0.0441376		1138	-0.0385993		1138	0.0410481		1138	0.0359552		1138	-0.0244167		1138	-0.0372042		1138	0.0453702		1138	0.041		1138	-0.0287677		1138	0.0372728		1138	0.019
1139	0.0199799		1139	0.0444253		1139	-0.0341787		1139	0.0393858		1139	0.0327925		1139	-0.0219779		1139	-0.0381476		1139	0.0440126		1139	0.04		1139	-0.0311301		1139	0.0339279		1139	0.019
1140	0.0202362		1140	0.0451586		1140	-0.0359327		1140	0.0385377		1140	0.0276967		1140	-0.0288924		1140	-0.03959		1140	0.0428876		1140	0.041		1140	-0.0338299		1140	0.0361381		1140	0.019
1141	0.0205204		1141	0.0474122		1141	-0.0342069		1141	0.0369615		1141	0.0300814		1141	-0.0334158		1141	-0.0390054		1141	0.0356256		1141	0.041		1141	-0.0345874		1141	0.035202		1141	0.02
1142	0.0243041		1142	0.0433158		1142	-0.0368381		1142	0.0377576		1142	0.027117		1142	-0.0309032		1142	-0.0398287		1142	0.0387581		1142	NA		1142	-0.0360919		1142	0.0336151		1142	0.02
1143	0.0278205		1143	0.0424288		1143	-0.032763		1143	0.0384825		1143	0.0318505		1143	-0.0353817		1143	-0.0400014		1143	0.0265743		1143	0.041		1143	-0.0367665		1143	0.0341998		1143	NA
1144	0.0249344		1144	0.0407269		1144	-0.0204587		1144	0.0373413		1144	0.0474066		1144	-0.0414031		1144	-0.0392978		1144	0.0436847		1144	0.041		1144	-0.0335306		1144	0.0356927		1144	NA
1145	0.0256231		1145	0.0425609		1145	-0.0332266		1145	0.039072		1145	0.0449566		1145	-0.0409293		1145	-0.0413705		1145	0.0423242		1145	0.041		1145	-0.0350675		1145	0.0329493
1146	0.0234125		1146	0.0429857		1146	-0.0343712		1146	0.0378188		1146	0.0460525		1146	-0.0401939		1146	-0.0409493		1146	0.042329		1146	NA		1146	-0.0379861		1146	0.0330208
1147	0.0232955		1147	0.0451299		1147	-0.0326587		1147	0.0400944		1147	0.0391789		1147	-0.0389882		1147	-0.0377759		1147	0.046042		1147	0.041		1147	-0.0372653		1147	-0.0160867
1148	0.0243109		1148	0.031164		1148	-0.0372517		1148	0.0375336		1148	0.036214		1148	-0.0389619		1148	-0.036888		1148	0.0428396		1148	0.04		1148	-0.0364862		1148	-0.0186628
1149	0.0245956		1149	0.0258308		1149	-0.035361		1149	0.0383347		1149	0.0188617		1149	-0.0397348		1149	-0.0368589		1149	0.0358478		1149	NA		1149	-0.0385156		1149	-0.0193428
1150	0.0227713		1150	0.0216726		1150	-0.0359113		1150	0.0335249		1150	0.0266678		1150	-0.0402197		1150	-0.0374426		1150	0.0428404		1150	0.04		1150	-0.0395271		1150	-0.0183326
1151	0.0250769		1151	0.0203263		1151	-0.0346646		1151	0.0401178		1151	0.0229698		1151	-0.0384879		1151	-0.0386218		1151	0.0463619		1151	0.041		1151	-0.0361137		1151	-0.0174771
1152	0.0220323		1152	0.0193349		1152	-0.0373261		1152	0.0393775		1152	0.0307746		1152	-0.0400674		1152	-0.0391696		1152	0.0482422		1152	0.04		1152	-0.0382167		1152	-0.0163371
1153	0.0187673		1153	0.0152034		1153	-0.0370969		1153	0.0377707		1153	0.0261905		1153	-0.0421218		1153	-0.0377522		1153	0.0400979		1153	0.039		1153	-0.0372082		1153	-0.0134141
1154	0.0256624		1154	0.0332574		1154	-0.0370827		1154	0.0370184		1154	0.0292451		1154	-0.0427843		1154	-0.0383133		1154	0.0385129		1154	0.04		1154	-0.0407894		1154	0.016961
1155	0.0254981		1155	0.0404892		1155	-0.0342673		1155	0.0378754		1155	0.0215699		1155	-0.0430796		1155	-0.0394419		1155	0.0327618		1155	NA		1155	-0.0380927		1155	0.019306
1156	0.0254718		1156	0.0408824		1156	-0.0357197		1156	0.0352651		1156	0.0142618		1156	-0.0442671		1156	-0.0375177		1156	0.0406713		1156	0.04		1156	-0.0299217		1156	0.0224921
1157	0.0240799		1157	0.043243		1157	-0.0343406		1157	0.0377012		1157	0.0158063		1157	-0.0428701		1157	-0.039398		1157	0.0349735		1157	0.04		1157	-0.0301333		1157	0.036
1158	0.0239426		1158	0.0410505		1158	-0.0316585		1158	0.0378878		1158	0.0349069		1158	-0.044314		1158	-0.0401927		1158	0.0439095		1158	0.04		1158	-0.0303873		1158	-0.0108485
1159	0.0286739		1159	0.0464435		1159	-0.0283207		1159	0.0372558		1159	0.0336552		1159	-0.0432212		1159	-0.0396065		1159	0.0450831		1159	0.04		1159	-0.035524		1159	0.0311559
1160	0.0267692		1160	0.036775		1160	-0.0268769		1160	0.0388914		1160	0.0345199		1160	-0.040038		1160	-0.0398162		1160	0.0441094		1160	0.04		1160	-0.0352862		1160	0.0302498
1161	0.0266003		1161	0.0382321		1161	-0.0347057		1161	0.0385503		1161	0.0361304		1161	-0.040102		1161	-0.0391602		1161	0.0483595		1161	0.04		1161	-0.0356802		1161	0.034919
1162	0.0289057		1162	0.0410318		1162	-0.0387782		1162	0.0395207		1162	0.040013		1162	-0.0393804		1162	-0.0391774		1162	0.0387308		1162	NA		1162	-0.0343371		1162	0.0361037
1163	0.0267755		1163	0.0405376		1163	-0.0381725		1163	0.0439177		1163	0.0367132		1163	-0.0379745		1163	-0.0391096		1163	0.0368006		1163	NA		1163	-0.0247828		1163	0.0367088
1164	0.0293075		1164	0.042384		1164	-0.0378954		1164	0.0411075		1164	0.0347414		1164	-0.035994		1164	-0.0397511		1164	0.0440868		1164	0.04		1164	-0.0318527		1164	0.0374606
1165	0.0282803		1165	0.0436804		1165	-0.0386961		1165	0.0406514		1165	0.0333509		1165	-0.0397691		1165	-0.0416104		1165	0.0429158		1165	0.039		1165	-0.0346226		1165	0.0350991
1166	0.0294855		1166	0.0278927		1166	-0.037972		1166	0.0259415		1166	0.0165365		1166	-0.0380297		1166	-0.0418465		1166	0.0428393		1166	NA		1166	-0.0342451		1166	0.0378367
1167	0.0283353		1167	0.033		1167	-0.0259722		1167	0.0395196		1167	0.0320575		1167	-0.0382435		1167	-0.0349467		1167	0.0437655		1167	0.04		1167	-0.033874		1167	0.0372084
1168	0.026876		1168	0.037		1168	-0.035739		1168	0.0380838		1168	0.0321635		1168	-0.0398736		1168	-0.0373894		1168	0.0475834		1168	NA		1168	-0.0344442		1168	0.0356226
1169	0.027001		1169	0.0343925		1169	-0.0410347		1169	0.0415139		1169	0.0296785		1169	-0.0404021		1169	-0.0396605		1169	0.0501076		1169	0.04		1169	-0.0354936		1169	0.0365647
1170	0.0247824		1170	0.0402152		1170	-0.041021		1170	0.037311		1170	0.0347163		1170	-0.0426624		1170	-0.0390288		1170	0.0465615		1170	NA		1170	-0.030742		1170	0.0380446
1171	0.0275261		1171	0.0435907		1171	-0.0403315		1171	0.0369172		1171	0.0330561		1171	-0.0393686		1171	-0.039292		1171	0.0461827		1171	NA		1171	-0.0292398		1171	0.0350982
1172	0.024289		1172	0.0438969		1172	-0.039504		1172	0.0366511		1172	0.0372093		1172	-0.041062		1172	-0.0418727		1172	0.0479849		1172	NA		1172	-0.0299719		1172	0.0348983
1173	0.0211834		1173	0.04656		1173	-0.0384918		1173	0.0364899		1173	0.0229408		1173	-0.0400103		1173	-0.0419689		1173	0.0336579		1173	0.038		1173	-0.0265813		1173	0.034
1174	0.0203272		1174	0.0447598		1174	-0.0378193		1174	0.0395639		1174	0.0149008		1174	-0.0401011		1174	-0.0410081		1174	NA		1174	0.037		1174	-0.0218492		1174	0.033
1175	0.0238062		1175	0.0333596		1175	-0.0365007		1175	0.0393645		1175	0.0166311		1175	-0.0371712		1175	-0.0404283		1175	0.0480355		1175	0.038		1175	-0.0270265		1175	0.031
1176	0.0206908		1176	0.0314601		1176	-0.0372161		1176	0.0373262		1176	0.0165736		1176	-0.0426992		1176	-0.0416046		1176	0.045945		1176	0.037		1176	-0.02598		1176	0.0311575
1177	0.0203036		1177	0.0320483		1177	-0.0363582		1177	0.0341303		1177	0.0221063		1177	-0.0435762		1177	-0.0417331		1177	NA		1177	NA		1177	-0.0269007		1177	0.0331641
1178	0.0161164		1178	0.035626		1178	-0.0266408		1178	0.0264869		1178	0.0118275		1178	-0.0449061		1178	-0.0420384		1178	NA		1178	NA		1178	-0.0207162		1178	0.0340096
1179	0.0199426		1179	0.0266454		1179	-0.0263336		1179	0.0367454		1179	0.03		1179	-0.0420275		1179	-0.0419307		1179	0.045724		1179	NA		1179	NA		1179	0.0344049
1180	0.0236584		1180	0.0218082		1180	-0.0334517		1180	0.0284032		1180	0.0207555		1180	-0.0407943		1180	-0.0430721		1180	0.0470352		1180	0.038		1180	-0.0258283		1180	0.0311172
1181	0.0207208		1181	0.0221504		1181	-0.0353918		1181	0.0382696		1181	0.015733		1181	-0.0404635		1181	-0.0420848		1181	0.0456706		1181	NA		1181	-0.0285953		1181	0.0318856
1182	0.0227862		1182	0.033904		1182	-0.0366117		1182	0.0394547		1182	0.0233407		1182	-0.0402843		1182	-0.0439493		1182	0.049922		1182	NA		1182	-0.0295566		1182	0.0257397
1183	0.0206451		1183	0.026147		1183	-0.0287264		1183	0.0331767		1183	0.0185806		1183	-0.040774		1183	-0.0431712		1183	0.0453414		1183	0.037		1183	-0.0293243		1183	0.0326563
1184	0.0177277		1184	0.0260823		1184	-0.0328374		1184	0.0353622		1184	0.00990152		1184	-0.0417498		1184	-0.0435394		1184	-0.01		1184	0.037		1184	-0.0288194		1184	0.0268475
1185	0.0195135		1185	0.0349101		1185	-0.037524		1185	0.0340794		1185	0.0235114		1185	-0.0448932		1185	-0.021		1185	NA		1185	0.037		1185	-0.0242544		1185	0.0355319
1186	0.0127134		1186	0.0338313		1186	-0.0354597		1186	0.0428456		1186	0.0153576		1186	-0.0445022		1186	-0.0406098		1186	0.0461034		1186	0.038		1186	-0.0243202		1186	0.033143
1187	0.013556		1187	0.0362434		1187	-0.0304626		1187	0.0446543		1187	0.0160137		1187	-0.0443899		1187	-0.041793		1187	0.0450475		1187	NA		1187	-0.0284022		1187	0.0349969
1188	0.0196225		1188	0.0344095		1188	-0.0334563		1188	0.0412781		1188	0.0162724		1188	-0.0438738		1188	-0.0427106		1188	0.0476894		1188	NA		1188	-0.0310697		1188	0.0318247
1189	0.0246993		1189	NA		1189	-0.0330683		1189	0.0371986		1189	0.0216592		1189	-0.0462856		1189	-0.040259		1189	0.0454037		1189	NA		1189	-0.027292		1189	0.0311647
1190	0.0279185		1190	NA		1190	-0.031774		1190	0.035916		1190	0.0207955		1190	-0.0382003		1190	-0.0410592		1190	0.0294923		1190	NA		1190	-0.0322337		1190	0.0300429
1191	0.0322074		1191	0.0427795		1191	-0.0246239		1191	0.0388631		1191	0.0246998		1191	-0.0353328		1191	-0.0409387		1191	0.0316497		1191	NA		1191	-0.0340971		1191	0.0329648
1192	0.030757		1192	0.0441641		1192	-0.0300946		1192	0.0371165		1192	0.0219432		1192	-0.0328977		1192	-0.0404416		1192	0.0399708		1192	NA		1192	-0.0328074		1192	0.0368207
1193	0.0337756		1193	0.0299305		1193	-0.0294573		1193	0.0387787		1193	0.0264863		1193	-0.0333048		1193	-0.0385793		1193	0.0402842		1193	NA		1193	-0.0328413		1193	0.0321493
1194	0.0319198		1194	0.0292124		1194	-0.028352		1194	0.0390993		1194	0.0298207		1194	-0.0329598		1194	-0.0368031		1194	0.0384463		1194	NA		1194	-0.0330158		1194	0.0304116
1195	0.0322292		1195	NA		1195	-0.0339536		1195	0.03166		1195	0.0342432		1195	-0.0426617		1195	-0.0388694		1195	0.0390557		1195	NA		1195	-0.0339756		1195	0.0302996
1196	0.0317924		1196	0.0323201		1196	-0.0382681		1196	0.0350292		1196	0.0240706		1196	-0.0434021		1196	-0.0400785		1196	NA		1196	NA		1196	-0.0357152		1196	0.0306975
1197	0.0287828		1197	0.0317124		1197	-0.034359		1197	0.0361498		1197	0.0251423		1197	-0.0439611		1197	-0.0398405		1197	0.0354492		1197	NA		1197	-0.0377425		1197	0.0297834
1198	0.0303558		1198	0.0371135		1198	-0.0338269		1198	0.0378441		1198	0.022272		1198	-0.0398871		1198	-0.0386713		1198	0.0421964		1198	NA		1198	-0.036866		1198	0.0346905
1199	0.0338876		1199	0.0368841		1199	-0.0337955		1199	0.0398992		1199	0.023162		1199	-0.0388243		1199	-0.0412989		1199	0.0424589		1199	NA		1199	-0.0369737		1199	0.0305786
1200	0.0347414		1200	0.0357975		1200	-0.0312621		1200	0.0381862		1200	0.0344072		1200	-0.0387187		1200	-0.040975		1200	0.0430104		1200	NA		1200	-0.0373944		1200	0.0301329
1201	0.0362938		1201	0.045264		1201	-0.0331609		1201	0.0359066		1201	0.0338185		1201	-0.0374014		1201	-0.0406005		1201	0.0429092		1201	NA		1201	-0.0375881		1201	0.0307494
1203	0.03021		1202	0.0433299		1202	-0.0343056		1202	0.0365908		1202	0.0227237		1202	-0.0375931		1202	-0.0421686		1202	0.043839		1202	NA		1202	-0.0360403		1202	0.0302224
1204	0.0328207		1203	0.0438601		1203	-0.0297368		1203	0.0318414		1203	0.0175738		1203	-0.0411004		1203	-0.0417744		1203	0.0393837		1203	NA		1203	-0.0326768		1203	0.0316105
1205	0.0315094		1204	0.0448879		1204	-0.0153766		1204	0.0319504		1204	0.015313		1204	-0.0373374		1204	-0.0415137		1204	0.0360545		1204	NA		1204	-0.0279509		1204	0.0340326
1206	0.025457		1205	0.0374141		1205	-0.0248268		1205	0.0345874		1205	0.0164893		1205	-0.0381159		1205	-0.0407538		1205	0.0426771		1205	NA		1205	-0.0293538		1205	0.0333281
1207	0.0262468		1206	0.0380441		1206	-0.0271674		1206	0.0315079		1206	0.0146547		1206	-0.0420189		1206	-0.0412181		1206	0.0424098		1206	NA		1206	-0.0276163		1206	0.0340818
1208	0.0134558		1207	0.003		1207	-0.0251689		1207	0.0344196		1207	0.0205081		1207	-0.0401236		1207	-0.0408073		1207	0.0421425		1207	NA		1207	-0.0271225		1207	0.0340864
1209	0.001		1208	0.0348085		1208	-0.0115583		1208	0.0361724		1208	0.0160977		1208	-0.0363153		1208	-0.0414661		1208	0.0299582		1208	NA		1208	-0.0265191		1208	0.0328952
1210	0.0076419		1209	0.0368931		1209	-0.0224184		1209	0.0316562		1209	0.0278802		1209	-0.0384541		1209	-0.0412795		1209	NA		1209	NA		1209	-0.026971		1209	0.0286416
1211	0.00610662		1210	0.045713		1210	-0.0260134		1210	0.0305583		1210	0.018439		1210	-0.0433529		1210	-0.0417659		1210	0.0268701					1210	-0.0247956		1210	0.0279232
1212	0.00602013		1211	0.0394435		1211	-0.025713		1211	0.0251157		1211	0.027		1211	-0.0454634		1211	-0.0412505		1211	0.0407782					1211	-0.0202542		1211	0.0299241
1213	0.002		1212	0.0379338		1212	-0.0252488		1212	0.0356454		1212	0.0123746		1212	-0.0449417		1212	-0.0417148		1212	0.0473529					1212	0.00599025		1212	0.035
1214	0.0117394		1213	0.030961		1213	-0.0252156		1213	0.0331109		1213	0.035		1213	-0.0443438		1213	-0.0415538		1213	0.0440169					1213	-0.026		1213	0.0186078
1215	0.0306832		1214	0.0365399		1214	-0.025161		1214	0.0358363		1214	0.036		1214	-0.0424818		1214	-0.0431661		1214	0.0439298					1214	-0.033		1214	0.0177562
1216	0.0296079		1215	0.0414865		1215	-0.0236066		1215	0.0347994		1215	0.032		1215	-0.0405193		1215	-0.0432274		1215	0.0422986					1215	-0.032		1215	NA
1217	0.0304847		1216	0.0428233		1216	-0.0188875		1216	0.0376274		1216	0.0107998		1216	NA		1216	-0.0418294		1216	0.0394823					1216	-0.031		1216	0.033
1218	0.0246117		1217	0.0395989		1217	-0.0152242		1217	0.038579		1217	0.033		1217	-0.0418559		1217	-0.0432745		1217	0.0454417					1217	-0.0221415		1217	0.032
1219	0.0296607		1218	0.0413172		1218	-0.00644775		1218	0.0374415		1218	0.00402982		1218	-0.0406802		1218	-0.0438396		1218	0.047855					1218	-0.0236726		1218	0.0205466
1220	0.0248092		1219	0.0373887		1219	-0.0153053		1219	0.0336295		1219	0.00519724		1219	-0.0404616		1219	-0.0422225		1219	-0.025					1219	-0.024756		1219	0.0235136
1221	0.030722		1220	0.0414444		1220	-0.0200169		1220	0.0288327		1220	0.00307527		1220	-0.0397827		1220	-0.0425401		1220	0.0458882					1220	-0.0252211		1220	NA
1222	0.0281738		1221	0.040812		1221	-0.0203642		1221	0.0280375		1221	0.00278611		1221	-0.0417131		1221	-0.0407328		1221	0.0492323					1221	-0.0272944		1221	NA
1223	0.0292097		1222	0.037392		1222	-0.0123117		1222	0.0296719		1222	0.033		1222	-0.0392646		1222	-0.042633		1222	0.0482445					1222	-0.0267859		1222	0.0258333
1224	0.0303305		1223	0.0449721		1223	-0.00665795		1223	0.0327771		1223	0.031		1223	-0.0331712		1223	-0.0412406		1223	0.0417492					1223	-0.0267933		1223	0.0252145
1225	0.0301731		1224	0.0427464		1224	-0.00720251		1224	0.0315927		1224	0.031		1224	-0.0358406		1224	-0.0420525		1224	0.0480267					1224	-0.0312004		1224	0.0264833
1226	0.0349929		1225	0.0342488		1225	-0.0166154		1225	0.0322092		1225	0.033		1225	-0.0374697		1225	-0.0418839		1225	-0.024					1225	-0.0297065		1225	0.0280542
1227	0.0348734		1226	0.0373468		1226	-0.0105716		1226	0.0296447		1226	0.032		1226	-0.0376513		1226	-0.0423585		1226	-0.024					1226	-0.0299999		1226	0.0242859
1228	0.030334		1227	0.0301682		1227	-0.0258978		1227	0.0317014		1227	0.033		1227	-0.0425788		1227	-0.0423104		1227	0.0493143					1227	-0.0273499		1227	0.0287244
1229	0.0329287		1228	0.0278832		1228	-0.0238541		1228	0.027263		1228	0.033		1228	-0.0416507		1228	-0.0424753		1228	0.0484217					1228	-0.0306453		1228	0.0317622
1230	0.0325994		1229	0.035563		1229	-0.0226395		1229	0.024962		1229	0.032		1229	-0.0474684		1229	-0.0434016		1229	0.0490174					1229	-0.0347251		1229	0.029973
1231	0.0360831		1230	0.0364238		1230	-0.0229212		1230	0.0257541		1230	0.032		1230	-0.0435206		1230	-0.0415191		1230	0.0482901					1230	-0.0333352		1230	0.0317562
1232	0.0331345		1231	0.0293291		1231	-0.0175363		1231	0.0248094		1231	0.034		1231	-0.0383924		1231	-0.0415409		1231	0.0341396					1231	-0.0347527		1231	0.0275536
1233	0.0326058		1232	0.0357145		1232	-0.0191673		1232	0.02619		1232	0.032		1232	-0.0470179		1232	-0.0443537		1232	0.025795					1232	-0.0358328		1232	0.034
1234	0.0307917		1233	0.0308861		1233	-0.026931		1233	0.0238782		1233	0.034		1233	-0.0437629		1233	-0.042203		1233	0.0194926					1233	-0.035		1233	0.033
1235	0.0321358		1234	0.0252783		1234	-0.0238877		1234	0.0261412		1234	0.034		1234	-0.0469179		1234	-0.0431265		1234	0.0272287					1234	-0.0339588		1234	0.0299207
1236	0.0328069		1235	0.0294779		1235	-0.0292322		1235	0.0273619		1235	0.035		1235	-0.0443271		1235	-0.0385136		1235	0.0345833					1235	-0.0291614		1235	0.0311174
1237	0.033534		1236	0.0300209		1236	-0.0177117		1236	0.0264722		1236	0.035		1236	-0.0429388		1236	-0.0359613		1236	0.0272758					1236	-0.0259123		1236	0.0236738
1238	0.0325598		1237	0.0345377		1237	-0.0103417		1237	0.0251145		1237	0.035		1237	-0.0416822		1237	-0.03809		1237	0.026808					1237	-0.0305076		1237	0.0272177
1239	0.0347826		1238	0.0300816		1238	-0.0286882		1238	0.0284501		1238	0.035		1238	-0.0419456		1238	-0.0375383		1238	0.0204368					1238	-0.0288643		1238	0.033
1240	0.0327456		1239	0.0363159		1239	-0.0325627		1239	0.0289024		1239	0.034		1239	-0.0386614		1239	-0.0428288		1239	0.0127558					1239	-0.0318204		1239	0.0276604
1241	0.0332234		1240	0.033717		1240	-0.0334471		1240	0.0299672		1240	0.033		1240	-0.0413215		1240	-0.0420978		1240	0.0356398					1240	-0.0351021		1240	0.0268514
1242	0.0328896		1241	NA		1241	-0.0292995		1241	0.0242282		1241	NA		1241	-0.0403556		1241	-0.0414159		1241	0.0142371					1241	-0.0319962		1241	0.0221252
1243	0.0375981		1242	NA		1242	-0.0368476		1242	0.0232788		1242	0.034		1242	-0.040814		1242	-0.0376519		1242	0.00724677					1242	-0.0260498		1242	0.0246288
1244	0.004		1243	NA		1243	-0.0356052		1243	0.0233424		1243	0.035		1243	-0.044282		1243	-0.0433691		1243	0.0110296					1243	-0.0346971		1243	0.026739
1245	0.0358778		1244	NA		1244	-0.034035		1244	0.0217724		1244	0.034		1244	-0.0461194		1244	-0.0445305		1244	0.00340103					1244	-0.0366848		1244	0.0221866
1246	0.0359554		1245	0.0248639		1245	-0.0357957		1245	0.0220574		1245	0.034		1245	-0.0469052		1245	-0.0422474		1245	0.0067637					1245	-0.0369207		1245	0.0259156
1247	0.0321123		1246	0.0347557		1246	-0.0307357		1246	0.0196842		1246	0.035		1246	-0.0449776		1246	-0.0440529		1246	0.0107679					1246	-0.0351623		1246	0.0265338
1248	0.0323552		1247	0.0351164		1247	-0.0358798		1247	0.0195496		1247	0.034		1247	-0.0447808		1247	-0.0423428		1247	0.0100221					1247	-0.0311211		1247	0.0270537
1249	0.0342795		1248	0.040531		1248	-0.0363858		1248	0.0178946		1248	0.034		1248	-0.0438151		1248	NA		1248	0.00365017					1248	-0.0362267		1248	0.026884
1250	0.0305701		1249	0.0315068		1249	-0.034687		1249	0.0187985		1249	0.034		1249	-0.0273514		1249	-0.0324373		1249	0.0123779					1249	-0.0397327		1249	0.025904
1251	0.0324541		1250	0.0247622		1250	-0.0330627		1250	0.0179622		1250	0.033		1250	-0.0387338		1250	-0.0336084		1250	0.00471752					1250	-0.0334054		1250	0.0248956
1252	0.0339223		1251	0.036		1251	-0.0331851		1251	0.0152132		1251	NA		1251	-0.0390682		1251	-0.0372236		1251	0.0216335					1251	-0.0277689		1251	0.0219512
1253	0.0313989		1252	0.0318766		1252	-0.0279899		1252	0.0155316		1252	0.035		1252	-0.0349441		1252	-0.0431333		1252	0.0128255					1252	-0.0337156		1252	0.031
1254	0.0326669		1253	0.0289236		1253	-0.0287549		1253	0.0160286		1253	0.034		1253	-0.0390384		1253	-0.043061		1253	0.013926					1253	-0.0334805		1253	0.0234099
1255	0.0329724		1254	0.029		1254	-0.0327776		1254	0.0145985		1254	0.034		1254	-0.040972		1254	-0.0424541		1254	NA					1254	-0.0322873		1254	0.0239651
1256	0.0311148		1255	0.0292948		1255	-0.0296771		1255	0.0165912		1255	0.035		1255	-0.0399028		1255	-0.040491		1255	0.0162376					1255	-0.0278408		1255	0.0220894
1257	0.0353256		1256	0.0314315		1256	-0.0320761		1256	0.0119613		1256	0.035		1256	-0.0448977		1256	-0.042301		1256	0.0128107					1256	-0.029634		1256	0.0208236
1258	0.0328681		1257	0.0308584		1257	-0.028		1257	0.0156849		1257	0.034		1257	-0.0440214		1257	-0.0326853		1257	0.0115308					1257	-0.031919		1257	0.0199744
1259	0.0312855		1258	0.0204128		1258	-0.0353827		1258	0.0129363		1258	0.034		1258	-0.0426955		1258	-0.0368786		1258	0.0172218					1258	-0.0307713		1258	0.0214552
1260	0.0347017		1259	0.0218994		1259	-0.0309072		1259	0.0175777		1259	0.034		1259	-0.0418037		1259	-0.041165		1259	0.0104265					1259	-0.0324368		1259	0.0211979
1261	0.0325489		1260	0.037		1260	-0.0312113		1260	NA		1260	0.034		1260	-0.0406856		1260	-0.0415123		1260	0.0264088					1260	-0.0289779		1260	0.0199027
1262	0.0328666		1261	0.0269898		1261	NA		1261	NA		1261	0.034		1261	-0.0431433		1261	-0.0430315		1261	0.021158					1261	0.033		1261	0.0198277
1263	0.0322308		1262	0.0297247		1262	-0.0348982		1262	NA		1262	0.033		1262	-0.045504		1262	-0.0421076		1262	0.0236574					1262	-0.0256099		1262	0.03
1264	0.0319767		1263	0.0357169		1263	-0.0331377		1263	NA		1263	0.033		1263	-0.0451053		1263	-0.0413701		1263	0.0129119					1263	0.034		1263	0.0186017
1265	0.0318748		1264	0.0376803		1264	-0.0348408		1264	0.0150429		1264	0.033		1264	-0.040655		1264	-0.0383814		1264	0.01944					1264	-0.0297665		1264	0.0169174
1266	0.0344079		1265	0.005		1265	-0.0314893		1265	0.031		1265	0.034		1265	-0.0365356		1265	-0.0422482		1265	0.018929					1265	-0.0310814		1265	0.0217889
1267	0.0296618		1266	0.0313419		1266	-0.030829		1266	0.0174668		1266	0.034		1266	-0.036196		1266	-0.0439182		1266	0.0172873					1266	-0.0283784		1266	0.0179519
1268	0.0313339		1267	0.0340722		1267	-0.0233318		1267	0.0181315		1267	0.034		1267	-0.0360657		1267	-0.0419724		1267	0.0242412					1267	-0.0265788		1267	0.03
1269	0.0361906		1268	0.0294828		1268	-0.0278824		1268	0.0176085		1268	0.033		1268	-0.0405748		1268	-0.0435368		1268	0.011265					1268	-0.0256026		1268	0.031
1270	0.0332376		1269	0.0448602		1269	-0.0327278		1269	0.0187433		1269	0.033		1269	-0.0329117		1269	-0.0434508		1269	0.0161948					1269	-0.0227416		1269	0.03
1271	0.0279964		1270	0.0463758		1270	-0.0245043		1270	0.0168999		1270	0.034		1270	-0.0262524		1270	-0.0408441		1270	0.0120418					1270	-0.0254144		1270	0.029
1272	0.0297754		1271	0.0308349		1271	-0.0137232		1271	0.0172513		1271	0.035		1271	-0.0299268		1271	-0.0426254		1271	0.0153514					1271	-0.0231103		1271	0.031
1273	0.0302826		1272	0.0349909		1272	-0.0310139		1272	0.018694		1272	0.033		1272	NA		1272	-0.0432638		1272	0.0142969					1272	-0.0253164		1272	0.031
1274	0.0290026		1273	0.0351109		1273	-0.030952		1273	0.0151348		1273	0.034		1273	-0.0299418		1273	-0.0442545		1273	0.00660567					1273	-0.0271679		1273	0.031
1275	0.0308138		1274	0.0401675		1274	-0.0341774		1274	NA		1274	0.035		1274	-0.0271365		1274	-0.0435745		1274	-0.00116649					1274	0.033		1274	0.031
1276	0.0285162		1275	0.0338627		1275	-0.0350116		1275	0.0151807		1275	0.035		1275	-0.0314415		1275	-0.0429738		1275	0.0115348					1275	0.033		1275	0.031
1277	0.0301024		1276	0.0430075		1276	-0.0304187		1276	0.0175212		1276	0.035		1276	-0.0295272		1276	-0.0429457		1276	0.0113245					1276	0.033		1276	0.029
1278	0.009		1277	0.0397101		1277	-0.0198601		1277	0.0153454		1277	0.035		1277	-0.0337481		1277	-0.043279		1277	0.008					1277	-0.034		1277	0.028
1279	0.0315933		1278	0.0353587		1278	-0.0158716		1278	0.035		1278	0.032		1278	-0.0289754		1278	-0.0430305		1278	0.010416					1278	NA		1278	0.028
1280	0.0261892		1279	0.0373619		1279	-0.0186013		1279	0.0118516		1279	0.033		1279	-0.032134		1279	-0.0438192		1279	0.00486084					1279	0.034		1279	0.028
1281	0.0300075		1280	0.0361039		1280	-0.0218698		1280	0.011921		1280	0.034		1280	-0.0356679		1280	-0.0422931		1280	0.023					1280	0.034		1280	0.028
1282	0.0295584		1281	0.0272929		1281	-0.0293241		1281	0.034		1281	0.034		1281	-0.0301587		1281	-0.0423387		1281	0.027					1281	0.033		1281	0.029
1283	0.0308401		1282	0.0293427		1282	-0.0302191		1282	0.00845882		1282	0.035		1282	-0.0297605		1282	-0.0409927		1282	0.02					1282	0.032		1282	NA
1284	0.0150417		1283	0.0263367		1283	-0.0274022		1283	0.0093111		1283	0.034		1283	-0.0306901		1283	-0.0413105		1283	0.025					1283	0.032		1283	0.027
1285	0.0211419		1284	0.0238183		1284	-0.0321593		1284	0.0153223		1284	0.031		1284	-0.0349182		1284	-0.0437347		1284	NA					1284	-0.033
1286	0.0315453		1285	0.0170887		1285	-0.03375		1285	0.034		1285	NA		1285	-0.037086		1285	-0.0427614		1285	0.029					1285	-0.032
1287	0.0316233		1286	NA		1286	-0.0219148		1286	0.0116676		1286	NA		1286	-0.0353605		1286	-0.0400947		1286	0.029					1286	0.032
1288	0.0307503		1287	0.0120544		1287	-0.0179281		1287	0.00987539		1287	0.034		1287	-0.039063		1287	-0.0444514		1287	0.029					1287	0.032
1289	0.0295783		1288	0.0153676		1288	-0.029237		1288	0.00926857		1288	0.035		1288	-0.0321867		1288	-0.0443298		1288	0.03					1288	0.032
1290	0.0367269		1289	0.025435		1289	-0.0195877		1289	0.0116481		1289	0.035		1289	0.014		1289	-0.0429818		1289	0.029					1289	0.032
1291	0.0372185		1290	0.0237932		1290	-0.0204277		1290	NA		1290	0.034		1290	-0.0283679		1290	-0.0392775		1290	0.025					1290	0.033
1292	0.0361291		1291	0.0331321		1291	-0.0318548		1291	0.033		1291	0.033		1291	-0.0285877		1291	-0.0451152		1291	0.017					1291	-0.034
1293	0.0357064		1292	NA		1292	-0.0284893		1292	0.035		1292	0.033		1292	-0.0280219		1292	-0.044247		1292	0.024					1292	NA
1294	0.0363238		1293	0.033		1293	-0.0397593		1293	0.035		1293	0.034		1293	0.013		1293	-0.0452308		1293	0.029					1293	0.034
1295	0.0363069		1294	0.0219522		1294	-0.0371788		1294	0.035		1294	0.034		1294	0.02		1294	-0.0414755		1294	0.028					1294	0.032
1296	0.0356491		1295	0.0216596		1295	-0.0147238		1295	0.034		1295	0.034		1295	0.02		1295	NA		1295	NA					1295	0.032
1297	0.0353384		1296	0.026		1296	-0.0353761		1296	0.033		1296	0.033		1296	0.017		1296	-0.0435302		1296	-0.00200865					1296	0.031
1298	0.0345806		1297	0.02		1297	-0.0339429		1297	0.032		1297	0.035		1297	-0.013		1297	NA		1297	-0.00712034					1297	0.031
1299	0.0347963		1298	0.013		1298	-0.0214821		1298	0.00358279		1298	0.034		1298	-0.012		1298	NA		1298	-0.00430947					1298	0.032
1300	0.0361842		1299	NA		1299	-0.0318128		1299	0.035		1299	0.034		1299	0.021		1299	-0.0304819		1299	-0.00281162					1299	0.031
1301	0.0346264		1300	0.028		1300	-0.0330984		1300	-0.000307828		1300	0.035		1300	-0.0264491		1300	-0.0371111		1300	-0.00779529					1300	0.033
1302	0.0361194		1301	0.028		1301	-0.0212325		1301	0.034		1301	0.035		1301	-0.016		1301	-0.0390026		1301	-0.00459324					1301	0.033
1303	0.0331344		1302	0.0139573		1302	-0.012113		1302	0.033		1302	0.035		1302	0.02		1302	-0.0377764		1302	0.032					1302	-0.033
1304	0.0328147		1303	0.007		1303	-0.0356048		1303	0.032		1303	0.035		1303	-0.025488		1303	-0.0436906		1303	-0.00634977					1303	NA
1305	0.0342769		1304	0.0186386		1304	-0.0397956		1304	0.031		1304	0.035		1304	-0.0341989		1304	-0.0394839		1304	0.028					1304	0.032
1306	0.0286125		1305	0.021		1305	-0.0388478		1305	0.034		1305	0.035		1305	-0.0352023		1305	-0.0387039		1305	-0.00457673					1305	0.031
1307	0.0340982		1306	0.024		1306	-0.0427337		1306	NA		1306	0.034		1306	0.017		1306	-0.0416913		1306	-0.00223995					1306	0.031
1308	0.0338412		1307	0.024		1307	-0.0418539		1307	NA		1307	0.034		1307	-0.0234047		1307	-0.0396264		1307	-0.00482747					1307	0.031
1309	0.028949		1308	NA		1308	-0.0441943		1308	0.022		1308	0.035		1308	0.015		1308	-0.0391713		1308	-0.00334605					1308	-0.031
1310	0.0287153		1309	0.023		1309	-0.042092		1309	0.033		1309	0.035		1309	0.013		1309	-0.039762		1309	-0.0108352					1309	-0.031
1311	0.0315484		1310	0.0090375		1310	-0.0421922		1310	0.034		1310	0.035		1310	0.014		1310	-0.0339693		1310	-0.00868477					1310	NA
1312	0.0315774		1311	0.022		1311	-0.0302704		1311	0.035		1311	0.035		1311	0.015		1311	-0.0366433		1311	0.031					1311	0.031
1313	0.0278725		1312	0.021		1312	-0.0296306		1312	0.035		1312	0.034		1312	0.013		1312	-0.0362823		1312	-0.0104771					1312	0.031
1314	0.0307106		1313	0.0115057		1313	-0.0370405		1313	0.034		1313	0.033		1313	-0.0138306		1313	-0.0386766		1313	-0.00807685					1313	0.031
1315	0.0331818		1314	0.022		1314	-0.0394701		1314	0.035		1314	0.034		1314	0.015		1314	-0.0387626		1314	0.023					1314	0.03
1316	0.0323565		1315	0.0110647		1315	-0.0420519		1315	0.035		1315	0.035		1315	0.015		1315	-0.040646		1315	0.03					1315	0.03
1317	0.0310651		1316	0.00752301		1316	-0.0399343		1316	0.035		1316	0.035		1316	-0.013		1316	-0.0405407		1316	0.032					1316	0.03
1318	0.0320572		1317	0.00741657		1317	-0.0415899		1317	0.034		1317	0.035		1317	NA		1317	-0.0399564		1317	0.032					1317	0.03
1319	0.0316213		1318	0.022		1318	-0.0400664		1318	0.033		1318	0.035		1318	NA		1318	-0.0358187		1318	0.033					1318	0.031
1320	0.0329593		1319	0.023		1319	-0.0358249		1319	0.032		1319	0.034		1319	0.013		1319	-0.0382277		1319	0.033					1319	-0.031
1321	0.0344687		1320	0.017		1320	-0.013977		1320	0.034		1320	0.035		1320	0.01		1320	-0.0419112		1320	NA					1320	0.031
1322	0.0342931		1321	0.022		1321	-0.0261903		1321	-0.0077618		1321	0.034		1321	-0.0159839		1321	-0.0431235		1321	0.033					1321	0.031
1323	0.0309318		1322	0.022		1322	-0.021		1322	0.034		1322	0.035		1322	0.012		1322	-0.035371		1322	0.033					1322	0.03
1324	0.0329568		1323	0.021		1323	-0.0310745		1323	NA		1323	0.035		1323	0.012		1323	-0.04256		1323	0.033					1323	0.03
1325	0.0344533		1324	0.025		1324	-0.0329267		1324	0.034		1324	0.035		1324	0.011		1324	-0.0411784		1324	0.032					1324	NA
1326	0.0269289		1325	0.021		1325	-0.0348056		1325	0.032		1325	0.035		1325	0.012		1325	-0.0397242		1325	0.032					1325	NA
1327	0.0313447		1326	0.021		1326	-0.0302475		1326	0.031		1326	0.035		1326	0.014		1326	-0.0394302		1326	0.033					1326	NA
1328	0.0324127		1327	0.00480452		1327	-0.0270442		1327	0.033		1327	0.035		1327	0.013		1327	-0.0363764		1327	0.033					1327	NA
1329	0.0313678		1328	0.00665672		1328	-0.0404035		1328	0.034		1328	0.035		1328	0.015		1328	-0.0340381		1328	0.032					1328	NA
1330	0.0316244		1329	0.023		1329	-0.0366538		1329	0.035		1329	0.035		1329	NA		1329	-0.0430155		1329	NA					1329	NA
1331	0.03047		1330	3.41272e-05		1330	-0.0408568		1330	NA		1330	NA		1330	0.017		1330	-0.0407461		1330	0.031					1330	NA
1332	0.0273224		1331	0.019		1331	-0.0383442		1331	NA		1331	0.034		1331	-0.012911		1331	-0.0376581		1331	0.031					1331	NA
1333	0.0267237		1332	0.000920467		1332	-0.0216991		1332	NA		1332	0.034		1332	0.018		1332	-0.0411551		1332	0.033					1332	NA
1334	0.0289879		1333	0.013		1333	-0.040215		1333	0.035		1333	0.034		1333	-0.0139898		1333	-0.0420169		1333	0.033					1333	NA
1335	0.0335524		1334	0.011		1334	-0.0338765		1334	0.034		1334	0.035		1334	0.013		1334	-0.0371742		1334	0.033					1334	NA
1336	0.026963		1335	0.015		1335	-0.0399929		1335	0.032		1335	0.034		1335	-0.011		1335	-0.0429141		1335	0.033					1335	NA
1337	0.0315434		1336	0.000880663		1336	-0.0414187		1336	0.034		1336	0.034		1336	0.012		1336	-0.0422362		1336	0.033					1336	NA
1338	0.0280882		1337	0.00244704		1337	-0.0424566		1337	0.034		1337	0.035		1337	0.012		1337	-0.0421503		1337	0.033					1337	NA
1339	0.0257113		1338	0.000673447		1338	-0.041589		1338	0.035		1338	0.035		1338	0.015		1338	-0.0372847		1338	0.033					1338	0.0115885
1340	0.0314405		1339	0.00113717		1339	-0.0395494		1339	0.035		1339	0.035		1339	0.014		1339	-0.0335029		1339	0.033					1339	0.019887
1341	0.0267791		1340	0.00166466		1340	-0.0299571		1340	0.035		1340	0.034		1340	0.013		1340	-0.0395352		1340	0.032					1340	0.019289
1342	0.0314572		1341	0.00191652		1341	-0.040725		1341	0.034		1341	0.034		1341	0.015		1341	-0.0384907		1341	0.031					1341	0.0208659
1343	0.0311133		1342	0.000678557		1342	-0.0401093		1342	0.034		1342	0.034		1342	0.013		1342	-0.037313		1342	0.028					1342	0.0175977
1344	0.0291244		1343	0.00120327		1343	-0.0394544		1343	0.034		1343	0.033		1343	0.013		1343	-0.0380521		1343	0.031					1343	0.0200935
1345	0.0300542		1344	0.017		1344	-0.0385453		1344	0.034		1344	0.034		1344	0.015		1344	-0.0411294		1344	0.032					1344	0.0190379
1346	0.0318028		1345	0.018		1345	-0.0373951		1345	0.034		1345	0.034		1345	NA		1345	-0.026		1345	0.031					1345	NA
1347	0.0291378		1346	0.017		1346	-0.036185		1346	0.034		1346	0.033		1346	0.016		1346	-0.031		1346	-0.0174295					1346	NA
1348	0.0299087		1347	0.018		1347	-0.0358879		1347	0.034		1347	0.033		1347	NA		1347	-0.0390868		1347	0.03					1347	0.0134299
1349	0.0301675		1348	0.01		1348	-0.0385104		1348	0.035		1348	0.033		1348	-0.015		1348	-0.035287		1348	0.033					1348	0.0117937
1350	0.0275621		1349	0.007		1349	-0.0323507		1349	0.035		1349	0.034		1349	-0.016		1349	-0.0375392		1349	0.031					1349	0.00917193
1351	0.0290004		1350	0.012		1350	-0.0364239		1350	0.034		1350	0.034		1350	-0.022		1350	-0.0378519		1350	0.033					1350	0.0154603
1352	0.027472		1351	0.01		1351	-0.0316513		1351	0.034		1351	0.034		1351	0.019		1351	-0.0372894		1351	0.033					1351	0.00921251
1353	0.0291374		1352	0.011		1352	-0.0250484		1352	NA		1352	0.034		1352	0.015		1352	-0.0383034		1352	0.033					1352	0.0119055
1354	0.0269849		1353	0.009		1353	-0.0319858		1353	NA		1353	0.034		1353	0.014		1353	-0.0399893		1353	0.032					1353	0.0136985
1355	0.0254712		1354	0.008		1354	-0.0386829		1354	0.035		1354	0.034		1354	0.017		1354	-0.0337021		1354	0.032					1354	0.0172115
1356	0.0250909		1355	0.014		1355	-0.0419095		1355	0.035		1355	0.034		1355	0.016		1355	NA		1355	0.033					1355	0.0159948
1357	0.0292098		1356	0.009		1356	-0.0392877		1356	0.035		1356	0.034		1356	0.016		1356	NA		1356	0.033					1356	0.0164681
1358	0.0302515		1357	0.01		1357	-0.0444516		1357	0.035		1357	0.034		1357	0.016		1357	-0.021		1357	0.033					1357	0.0146116
1359	0.0316552		1358	0.005		1358	-0.041811		1358	0.034		1358	0.034		1358	0.016		1358	-0.02		1358	0.033					1358	0.0160123
1360	0.0307329		1359	0.002		1359	-0.0430902		1359	0.035		1359	0.034		1359	0.016		1359	-0.0347184		1359	0.033					1359	0.0168054
1361	0.0325811		1360	0.004		1360	-0.0407158		1360	0.035		1360	0.033		1360	0.015		1360	-0.034		1360	0.033					1360	0.0156953
1362	0.0312599		1361	0.002		1361	-0.0411804		1361	0.035		1361	0.033		1361	0.016		1361	-0.0320159		1361	0.033					1361	0.0160959
1363	0.0302648		1362	0.002		1362	-0.0424535		1362	0.035		1362	0.033		1362	0.018		1362	-0.0275657		1362	0.033					1362	0.018922
1364	0.0358902		1363	0.008		1363	-0.0407665		1363	0.035		1363	0.033		1363	0.017		1363	-0.0314039		1363	0.033					1363	-0.0102416
1365	0.0347201		1364	0.003		1364	-0.0372558		1364	0.035		1364	0.034		1364	NA		1364	-0.029		1364	0.033					1364	-0.011569
1366	0.0326682		1365	0.005		1365	-0.0407968		1365	0.035		1365	0.033		1365	NA		1365	0.026		1365	0.031					1365	-0.0111852
1367	0.0381193		1366	0.007		1366	-0.0383785		1366	0.035		1366	0.033		1366	0.016		1366	0.022		1366	NA					1366	-0.0108925
1368	0.0365442		1367	0.004		1367	-0.0352163		1367	NA		1367	0.033		1367	NA		1367	NA		1367	NA					1367	NA
1369	0.036422		1368	NA		1368	-0.0389774		1368	0.035		1368	0.034		1368	NA		1368	0.027		1368	0.029					1368	0.00923529
1370	0.0358676		1369	0.002		1369	-0.03899		1369	0.035		1369	0.034		1369	NA		1369	0.027		1369	0.033					1369	0.0143418
1371	0.036067		1371	NA		1370	-0.0413631		1370	0.035		1370	0.033		1370	NA		1370	0.019		1370	0.033					1370	0.0155517
1372	0.0374341		1372	0.002		1371	-0.0419296		1371	0.035		1371	NA		1371	NA		1371	0.023		1371	0.033					1371	0.0149353
1373	0.0336909		1374	NA		1372	-0.0420685		1372	0.035		1372	0.034		1372	0.016		1372	NA		1372	0.032					1372	0.0159818
1374	0.033204		1375	0.007		1373	-0.0338613		1373	0.035		1373	0.033		1373	NA		1373	0.029		1373	0.033					1373	NA
1375	0.0335655		1376	NA		1374	-0.0438233		1374	0.035		1374	0.033		1374	0.016		1374	0.033		1374	0.032					1374	-0.012128
1376	0.0343404		1377	NA		1375	-0.0386828		1375	0.034		1375	0.034		1375	NA		1375	0.031		1375	NA					1375	-0.0184556
1377	0.034891		1378	NA		1376	-0.0302512		1376	0.035		1376	0.033		1376	NA		1376	0.033		1376	0.033					1376	-0.0221231
1378	0.0341135		1379	NA		1377	-0.0386281		1377	0.035		1377	0.034		1377	NA		1377	0.024		1377	0.033					1377	-0.0229083
1379	0.0338364		1380	0.01		1378	-0.0369365		1378	0.034		1378	0.033		1378	NA		1378	0.023		1378	0.031					1378	-0.0227156
1380	0.0325764		1381	0.004		1379	-0.0280989		1379	0.035		1379	0.033		1379	NA		1379	0.021		1379	0.031					1379	NA
1381	0.0313599		1382	NA		1380	-0.0360469		1380	0.035		1380	0.034		1380	NA		1380	0.023		1380	0.029					1380	NA
1382	0.0283935		1383	NA		1381	-0.0390662		1381	0.034		1381	0.034		1381	NA		1381	0.021		1381	0.029					1381	NA
1383	0.0310201		1384	NA		1382	-0.0382662		1382	0.035		1382	0.033		1382	NA		1382	0.027		1382	0.029					1382	0.022662
1384	0.0339916		1385	NA		1383	-0.0378693		1383	0.034		1383	0.033		1383	NA		1383	0.028		1383	0.03					1383	0.0209708
1385	0.0331527		1386	NA		1384	-0.0305431		1384	0.035		1384	NA					1384	0.028		1384	0.03					1384	0.0189724
1386	0.0312916		1387	NA		1385	-0.0382547		1385	0.035		1385	0.033					1385	0.023		1385	0.017					1385	0.0177483
1387	0.0308235		1388	NA		1386	-0.0347455		1386	0.035		1386	0.033					1386	0.022		1386	0.002					1386	0.0191879
1388	0.0317325		1389	NA		1387	-0.0390607		1387	0.035		1387	0.033					1387	0.027		1387	0.002					1387	0.0131053
1389	0.031991		1390	NA		1388	-0.0272458		1388	0.035		1388	0.033					1388	0.019		1388	0.022					1388	0.0181406
1390	0.031548		1391	NA		1389	-0.0314721		1389	0.035		1389	0.033					1389	0.024		1389	0.021					1389	0.0166692
1391	0.0284443		1392	NA		1390	-0.02254		1390	0.034		1390	NA					1390	0.018		1390	0.029					1390	0.0183894
1392	0.0299366		1393	NA		1391	-0.0345083		1391	0.034		1391	NA					1391	0.019		1391	NA					1391	0.0159642
1393	0.0325565		1394	NA		1392	-0.0376813		1392	0.034		1392	NA					1392	0.023		1392	0.03					1392	0.0171462
1394	0.0350972		1395	NA		1393	-0.0425557		1393	0.034		1393	NA					1393	0.0180757		1393	0.023					1393	0.0136293
1395	0.0355272		1396	NA		1394	-0.0406375		1394	0.035		1394	NA					1394	0.0183107		1394	-0.0386716					1394	0.0151454
1396	0.0311122		1397	NA		1395	-0.0387346		1395	0.034		1395	0.032					1395	0.0202538		1395	-0.0331765					1395	0.0154119
1397	0.0304977		1398	NA		1396	-0.0427304		1396	0.035		1396	0.032					1396	0.0185417		1396	-0.0352688					1396	0.0171804
1398	0.0287859		1399	NA		1397	-0.0415478		1397	0.035		1397	NA					1397	0.024		1397	0.031					1397	0.0185417
1399	0.0355151		1400	NA		1398	-0.0429114		1398	0.034		1398	NA					1398	0.023		1398	0.032					1398	0.0170002
1400	0.0311141		1401	NA		1399	-0.0435897		1399	0.035		1399	NA					1399	0.021		1399	0.028					1399	0.0152389
1401	0.0312302		1402	NA		1400	-0.0401451		1400	0.034		1400	NA					1400	0.019		1400	0.031					1400	0.0177605
1402	0.0325271		1403	NA		1401	-0.0420411		1401	0.035		1401	NA					1401	0.021		1401	0.032					1401	0.0179088
1403	0.0330007		1404	NA		1402	-0.0337043		1402	0.034		1402	NA					1402	0.021		1402	0.032					1402	0.0141275
1404	0.0289058		1405	NA		1403	-0.0181322		1403	NA		1403	NA					1403	0.022		1403	0.033					1403	0.015085
1405	0.030084		1406	NA		1404	-0.022426		1404	0.035		1404	NA					1404	0.024		1404	0.033					1404	0.0148935
1406	0.0316799		1407	NA		1405	-0.0215459		1405	0.034		1405	NA					1405	0.022		1405	0.032					1405	0.0170895
1407	0.0274606					1406	-0.0309055		1406	0.034		1406	NA					1406	0.02		1406	0.032					1406	0.0243731
1408	0.0292378					1407	-0.032046		1407	0.034		1407	NA					1407	0.024		1407	NA					1407	-0.011
1409	0.0332825					1408	-0.0260802		1408	0.034		1408	NA					1408	0.02		1408	NA					1408	NA
1410	0.0327662					1409	-0.0279298		1409	0.035		1409	NA					1409	0.02		1409	0.031					1409	NA
1411	0.0317093					1410	-0.0343795		1410	0.034		1410	NA					1410	NA		1410	0.032					1410	-0.022
1412	0.0323861					1411	-0.0335874		1411	0.034		1411	NA					1411	0.022		1411	0.033					1411	0.0169712
1413	0.0320634					1412	-0.0328909		1412	0.034		1412	NA					1412	0.021		1412	0.033					1412	0.0155688
1414	0.0276017					1413	-0.0277971		1413	0.035		1413	NA					1413	0.021		1413	NA					1413	0.0158178
1415	0.0252012					1414	-0.00121119		1414	0.035		1414	NA					1414	NA		1414	0.033					1414	0.0140552
1416	0.0294188					1415	-0.0176686		1415	0.034		1415	NA					1415	0.02		1415	0.033					1415	0.0116221
1417	0.030091					1416	-0.0353555		1416	0.034		1416	NA					1416	0.02		1416	0.033					1416	0.011651
1418	0.0297959					1417	-0.0412799		1417	0.034		1417	NA					1417	0.021		1417	0.033					1417	0.0120134
1419	0.0285587					1418	-0.0431774		1418	0.034		1418	NA					1418	0.018		1418	0.033					1418	0.0102491
1420	0.0296753					1419	-0.0402457		1419	0.034		1419	NA					1419	0.02		1419	0.033					1419	0.00799459
1421	0.0285807					1420	-0.0372767		1420	0.034		1420	NA					1420	0.025		1420	0.033					1420	-0.0116872
1422	0.0299466					1421	-0.0295989		1421	0.034		1421	NA					1421	0.024		1421	0.033					1421	-0.0147959
1423	0.0301948					1422	-0.0315904		1422	0.034		1422	NA					1422	0.024		1422	NA					1422	-0.0170663
1424	0.0317539					1423	-0.0367309		1423	0.034		1423	NA					1423	0.022		1423	NA					1423	-0.0204265
1425	0.0319406					1424	-0.0437652		1424	0.034		1424	NA					1424	0.023		1424	0.033					1424	-0.0197829
1426	0.0312299					1425	-0.0423285		1425	0.034		1425	NA					1425	0.022		1425	NA					1425	-0.0196959
1427	0.0303465					1426	-0.0240955		1426	0.034		1426	NA					1426	0.025		1426	0.033					1426	-0.0214608
1428	0.0302283					1427	-0.028998		1427	0.034								1427	0.024		1427	0.033					1427	-0.0189658
1429	0.0276916					1428	-0.0265315		1428	0.034								1428	NA		1428	0.033					1428	-0.0277278
1430	0.0152838					1429	-0.0186296		1429	0.034								1429	0.021		1429	0.033					1429	-0.0228072
1431	0.0227491					1430	-0.0352229		1430	0.034								1430	0.02		1430	0.033					1430	-0.0151672
1432	0.0220383					1431	-0.0314122		1431	0.034								1431	0.019		1431	0.033					1431	-0.0190775
1433	0.0227453					1432	-0.0256714		1432	0.034								1432	0.019		1432	0.033					1432	-0.020742
1434	0.0266885					1433	-0.0158299		1433	0.034								1433	0.018		1433	0.033					1433	-0.0211707
1435	0.029254					1434	-0.0290722		1434	0.034								1434	0.018		1434	0.033					1434	-0.0200106
1436	0.0266069					1435	-0.0314523		1435	0.034								1435	0.018		1435	0.033					1435	-0.0225733
1437	0.025066					1436	-0.0336286		1436	0.034								1436	0.019		1436	0.033					1436	-0.0193298
1438	0.0275077					1437	-0.0305018		1437	0.034								1437	0.018		1437	0.033					1437	-0.0210831
1439	0.0309749					1438	-0.0321589		1438	0.034								1438	0.019		1438	0.033					1438	-0.0228527
1440	0.0306173					1439	-0.0308548		1439	0.034								1439	0.02		1439	0.033					1439	-0.0267656
1441	0.0329987					1440	-0.0181575		1440	0.034								1440	0.018		1440	0.033					1440	-0.0249943
1442	0.0331108					1441	-0.0156271		1441	0.033								1441	0.019		1441	0.033					1441	-0.02393
1443	0.0286914					1442	-0.00320187		1442	0.034								1442	0.018		1442	0.033					1442	-0.0231082
1444	0.0314334					1443	-0.0105138		1443	0.034								1443	NA		1443	0.033					1443	-0.0207014
1445	0.0296566					1444	-0.0253923		1444	0.034								1444	0.022		1444	0.033					1444	-0.0221775
1446	0.0275347					1445	-0.030268		1445	0.034								1445	NA		1445	0.033					1445	-0.0236609
1447	0.0290682					1446	-0.0340011		1446	0.034								1446	0.018		1446	0.033					1446	-0.0253452
1448	0.0261915					1447	-0.034934		1447	0.034								1447	0.018		1447	0.033					1447	-0.0293408
1449	0.0273331					1448	-0.0367523		1448	0.034								1448	0.019		1448	0.033					1448	NA
1450	0.0252718					1449	-0.0356162		1449	0.034								1449	0.019		1449	0.033					1449	-0.0200207
1451	NA					1450	-0.0345041		1450	0.034								1450	0.019		1450	0.033					1450	-0.0211146
1452	0.0218331					1451	-0.0377851		1451	0.034								1451	0.019		1451	0.033					1451	-0.0203137
1453	NA					1452	-0.0326915		1452	0.034								1452	0.019		1452	0.033					1452	-0.0226532
1454	0.028					1453	-0.0299745		1453	0.034								1453	0.018		1453	0.033					1453	-0.0204777
1455	0.025093					1454	-0.0128841		1454	NA								1454	0.019		1454	0.033					1454	NA
1456	0.0249013					1455	-0.0318111		1455	0.034								1455	0.019		1455	0.033					1455	-0.0297129
1457	0.029					1456	-0.0281675		1456	0.034								1456	0.018		1456	0.033					1456	-0.0272782
1458	0.0225041					1457	-0.0202203		1457	0.034								1457	NA		1457	0.033					1457	-0.0219377
1459	0.0248735					1458	-0.031155		1458	0.034								1458	0.018		1458	0.033					1458	-0.0201274
1460	0.0279436					1459	-0.0314111		1459	0.034								1459	0.018		1459	0.033					1459	-0.0157127
1461	0.0228439					1460	-0.0329628		1460	0.034								1460	0.017		1460	0.033					1460	NA
1462	0.0151869					1461	-0.0209985		1461	0.034								1461	0.017		1461	0.033					1461	-0.0229403
1463	0.018102					1462	-0.0287999		1462	0.034								1462	NA		1462	0.033					1462	-0.0191174
1464	0.0180284					1463	-0.033484		1463	0.034								1463	NA		1463	0.033					1463	-0.0188051
1465	0.0135479					1464	-0.027667		1464	0.034								1464	0.018		1464	0.033					1464	-0.0107971
1466	0.017266					1465	-0.0313685		1465	0.033								1465	0.018		1465	0.033					1465	-0.0235478
1467	0.0147581					1466	-0.0301835		1466	0.034								1466	0.018		1466	0.033					1466	-0.021456
1468	0.0160475					1467	-0.0254593		1467	0.034								1467	0.018		1467	0.033					1467	-0.0179431
1469	0.0185818					1468	-0.0228031		1468	0.034								1468	0.017		1468	0.033					1468	-0.0188513
1470	0.029					1469	-0.0230421		1469	0.034								1469	NA		1469	0.033					1469	-0.017503
1471	0.0204819					1470	-0.0164184		1470	NA								1470	0.017		1470	0.033					1470	-0.0159831
1472	0.018521					1471	-0.0200988		1471	0.034								1471	NA		1471	0.033					1471	-0.0174299
1473	0.0184133					1472	-0.0321261		1472	0.034								1472	NA		1472	NA					1472	-0.0195394
1474	NA					1473	-0.0340972		1473	0.034								1473	NA		1473	NA					1473	-0.0174851
1475	0.028					1474	-0.0235752		1474	0.034								1474	NA		1474	NA					1474	-0.0353875
1476	NA					1475	-0.0226729		1475	0.034								1475	NA		1475	NA					1475	-0.0205298
1477	0.028					1476	-0.0302027		1476	0.033								1476	NA		1476	0.033					1476	-0.00192813
1478	0.029					1477	-0.040398		1477	0.033								1477	NA		1477	0.033					1477	0.00109017
1479	0.029					1478	-0.0410928		1478	0.034								1478	NA		1478	0.033					1478	-0.00218076
1480	0.029					1479	-0.0315406		1479	0.034								1479	NA		1479	0.033					1479	-0.00913499
1481	0.029					1480	-0.0389981		1480	0.033								1480	NA		1480	0.033					1480	-0.00928231
1482	0.028					1481	-0.0402956		1481	0.034								1481	NA		1481	0.033					1481	-0.006031
1483	0.0205033					1482	-0.0420364		1482	0.034								1482	NA		1482	0.033					1482	0.00663617
1484	0.0191469					1483	-0.0287196		1483	0.034								1483	NA		1483	0.033					1483	-0.00568783
1485	0.0143721					1484	-0.04081		1484	0.034								1484	NA		1484	0.033					1484	-0.0128851
1486	0.029					1485	-0.0431604		1485	0.034								1485	NA		1485	0.033					1485	-0.015827
1487	0.029					1486	-0.0295116		1486	0.034								1486	NA		1486	0.033					1486	-0.0171898
1488	0.028					1487	-0.0323311		1487	0.034								1487	NA		1487	0.033					1487	-0.0201177
1489	0.027					1488	-0.0378086		1488	0.034								1488	NA		1488	0.033					1488	-0.0250324
1490	0.027					1489	-0.0345026		1489	0.034								1489	NA		1489	0.033					1489	-0.0233805
1491	0.029					1490	-0.0407731		1490	0.034								1490	NA		1490	0.033					1490	-0.022472
1492	0.029					1491	-0.0435062		1491	0.034								1491	NA		1491	0.032					1491	-0.0204555
1493	0.029					1492	-0.0424797		1492	0.034								1492	NA		1492	0.033					1492	-0.0200212
1494	0.029					1493	NA		1493	0.034								1493	NA		1493	0.033					1493	-0.018254
1495	0.029					1494	-0.0422257		1494	0.034								1494	NA		1494	0.033					1494	-0.018991
1496	0.028					1495	-0.0429856		1495	0.033								1495	NA		1495	0.033					1495	-0.00788569
1497	0.029					1496	-0.044094		1496	0.034											1496	0.033					1496	-0.00740122
1498	0.028					1497	-0.0395488		1497	0.034											1497	0.033					1497	-0.0182385
1499	0.027					1498	-0.0421656		1498	0.034											1498	0.033					1498	-0.0208291
1500	0.028					1499	-0.0443352		1499	0.034											1499	0.033					1499	-0.02045
1501	0.029					1500	-0.0441837		1500	0.034											1500	0.033					1500	-0.019158
1502	0.029					1501	-0.0426404		1501	0.034											1501	NA					1501	-0.0232883
1503	0.028					1502	-0.0439965		1502	0.034											1502	NA					1502	-0.0209777
1504	0.028					1503	-0.0435641		1503	0.034											1503	0.033					1503	-0.0192441
1505	0.028					1504	-0.0436729		1504	0.034											1504	0.033					1504	-0.0212489
1506	0.027					1505	-0.0392009		1505	0.034											1505	0.033					1505	-0.0178525
1507	0.028					1506	-0.033759		1506	0.034											1506	NA					1506	-0.0123912
1508	0.027					1507	-0.0415474		1507	0.034											1507	NA					1507	-0.0209744
1509	NA					1508	-0.0408318		1508	0.034											1508	NA					1508	-0.0225832
1510	NA					1509	-0.0302412		1509	0.034											1509	NA					1509	-0.0274865
1511	0.028					1510	-0.0284154		1510	0.034											1510	NA					1510	-0.0268364
1512	0.026					1511	-0.0398256		1511	0.034											1511	NA					1511	-0.0275827
1513	0.028					1512	-0.0312769		1512	0.034											1512	0.033					1512	-0.0293543
1514	0.026					1513	-0.026509		1513	0.034											1513	NA					1513	-0.0286909
1515	0.025					1514	-0.0295968		1514	0.034											1514	0.033					1514	-0.0295496
1516	0.027					1515	-0.020363		1515	0.034											1515	0.033					1515	-0.0295546
1517	0.027					1516	-0.0387604		1516	0.034											1516	0.033					1516	-0.0298806
1518	NA					1517	-0.0399783		1517	0.034											1517	0.033					1517	-0.0286612
1519	NA					1518	-0.0404058		1518	0.034											1518	0.033					1518	-0.0296793
1520	0.025					1519	-0.041804		1519	0.034											1519	0.033					1519	-0.0276413
1521	0.022					1520	-0.0409314		1520	NA											1520	0.033					1520	-0.0233681
1522	0.027					1521	-0.0410604		1521	0.034											1521	0.033					1521	-0.0208206
1523	0.026					1522	-0.0396457		1522	0.034											1522	0.033					1522	-0.0181671
1524	0.021					1523	-0.043572		1523	0.034											1523	NA					1523	NA
1525	0.023					1524	-0.0423242		1524	0.034											1524	0.033					1524	-0.00193472
1526	0.023					1525	-0.0435174		1525	0.034											1525	0.033					1525	-0.00224295
1527	0.022					1526	-0.0429152		1526	0.034											1526	0.033					1526	-0.00260226
1528	NA					1527	-0.0444788		1527	0.034											1527	0.033					1527	-0.00254105
1529	0.024					1528	-0.0435929		1528	NA											1528	NA					1528	-0.000449702
1530	0.021					1529	-0.0397934		1529	NA											1529	0.033					1529	-6.33005e-05
1531	0.024					1530	-0.0324924		1530	0.034											1530	0.033					1530	-0.000299675
1532	0.022					1531	-0.0140122		1531	0.034											1531	0.033					1531	NA
1533	0.023					1532	-0.0247982		1532	0.034											1532	0.033					1532	0.000551956
1534	0.026					1533	-0.0306026		1533	0.034											1533	0.033					1533	0.000517112
1535	0.026					1534	-0.0388988		1534	0.034											1534	NA					1534	0.000650878
1536	0.027					1535	-0.0417456		1535	0.034											1535	NA					1535	0.00068594
1537	0.028					1536	-0.0221602		1536	NA											1536	NA					1536	0.000612822
1538	0.027					1537	-0.0295371		1537	0.033											1537	0.033					1537	NA
1539	0.028					1538	-0.0234125		1538	0.034											1538	0.033					1538	0.00153098
1540	0.027					1539	-0.0131597		1539	0.034											1539	0.033					1539	0.00171553
1541	0.028					1540	-0.0333594		1540	0.034											1540	0.033					1540	0.00253779
1542	0.028					1541	-0.0379027		1541	0.034											1541	0.033					1541	0.00332656
1543	0.026					1542	-0.0385363		1542	0.034											1542	0.033					1542	0.00307949
1544	0.026					1543	-0.0353046		1543	NA											1543	0.033					1543	NA
1545	0.028					1544	-0.0189116		1544	NA											1544	0.033					1544	NA
1546	0.028					1545	-0.0269721		1545	0.034											1545	0.033					1545	0.00281234
1547	0.028					1546	-0.0342773		1546	0.034											1546	0.033					1546	0.00946512
1548	0.028					1547	-0.0170381		1547	0.034											1547	0.033					1547	0.0139809
1549	0.029					1548	-0.001		1548	0.034											1548	0.033					1548	0.0152697
1550	0.028					1549	NA		1549	0.034											1549	0.033					1549	0.0211199
1551	0.029					1550	NA		1550	0.034											1550	0.033					1550	0.0221302
1552	0.029					1551	NA		1551	0.034											1551	0.033					1551	0.0215112
1553	0.029					1552	NA		1552	0.034											1552	0.033					1552	0.0218549
1554	0.029					1553	-0.013		1553	0.034											1553	0.033					1553	0.0210897
1555	0.029					1554	0.002		1554	0.034											1554	0.033					1554	0.0211435
1556	0.029					1555	-0.0200641		1555	0.034											1555	0.033					1555	0.0220738
1557	0.029					1556	-0.0124075		1556	0.034											1556	0.033					1556	0.0197494
1558	0.029					1557	-0.0115879		1557	0.034											1557	NA					1557	0.0212606
1559	0.029					1558	-0.011		1558	0.034											1558	NA					1558	NA
1560	0.029					1559	-0.0258833		1559	0.034											1559	NA					1559	NA
1561	0.029					1560	-0.0304951		1560	0.034											1560	NA					1560	0.0156268
1562	0.029					1561	-0.027954		1561	0.034											1561	NA					1561	0.0160734
1563	0.029					1562	-0.0186097		1562	0.034											1562	0.033					1562	0.0187915
1564	0.029					1563	-0.0128715		1563	NA											1563	0.033					1563	0.0182402
1565	0.029					1564	-0.00649813		1564	0.034											1564	0.033					1564	-0.014
1566	0.029					1565	-0.0226655		1565	0.034											1565	0.033					1565	0.0182274
1567	0.029					1566	-0.0194537		1566	0.034											1566	0.033					1566	0.0189342
1568	0.029					1567	-0.00263302		1567	0.034											1567	0.033					1567	0.0218529
1569	0.029					1568	-0.0212619		1568	NA											1568	NA					1568	0.0213903
1570	0.029					1569	-0.00174195		1569	NA											1569	0.033					1569	0.0199302
1571	0.029					1570	-0.0182361		1570	0.034											1570	0.033					1570	0.0204487
1572	0.029					1571	-0.0153485		1571	NA											1571	0.033					1571	NA
1573	0.029					1572	-0.0249972		1572	NA											1572	0.033					1572	0.0199551
1574	0.029					1573	-0.0233389		1573	NA											1573	0.033					1573	0.0207008
1575	0.029					1574	0.012		1574	NA											1574	0.033					1574	0.0191679
1576	0.029					1575	0.001		1575	NA											1575	0.033					1575	0.0207039
1577	0.029					1576	-0.001		1576	NA											1576	0.033					1576	0.0191622
1578	0.029					1577	0.00939295		1577	NA											1577	0.033					1577	0.0200835
1579	0.029					1578	0.0111236		1578	0.034											1578	0.033					1578	0.0188377
1580	0.029					1579	0.00586588		1579	0.034											1579	0.033					1579	0.0203446
1581	0.029					1580	0.004		1580	0.034											1580	NA					1580	0.0218646
1582	0.028					1581	0.006		1581	NA											1581	0.033					1581	-0.018
1583	0.028					1582	0.003		1582	NA											1582	NA					1582	-0.017
1584	0.026					1583	0.00399037		1583	0.034											1583	0.033					1583	0.0249036
1585	0.028					1584	-0.00563575		1584	0.034											1584	0.032					1584	0.0247326
1586	0.026					1585	0.00275758		1585	0.034											1585	0.032					1585	0.0250402
1587	0.023					1586	-0.0138543		1586	0.034											1586	0.033					1586	0.022466
1588	0.025					1587	-0.00695385		1587	0.034											1587	0.032					1587	0.020958
1589	0.026					1588	-0.0170561		1588	NA											1588	0.032					1588	0.0212986
1590	0.022					1589	-0.0100181		1589	NA											1589	NA					1589	0.0218191
1591	0.018					1590	0.000720466		1590	NA											1590	0.032					1590	0.0228303
1592	0.022					1591	0.00194341		1591	0.034											1591	NA					1591	0.0214796
1593	0.018					1592	0.00849235		1592	NA											1592	NA					1592	0.0206365
1594	0.02					1593	0.0122822		1593	NA											1593	NA					1593	0.0204717
1595	0.019					1594	0.0130813		1594	NA											1594	0.033					1594	0.0188673
1596	0.022					1595	0.0125029		1595	NA											1595	0.032					1595	0.0208345
1597	0.025					1596	0.0147121		1596	NA											1596	0.032					1596	0.0202141
1598	0.022					1597	0.0168379		1597	NA											1597	0.032					1597	0.0194825
1599	0.02					1598	0.015368		1598	NA											1598	NA					1598	0.0187977
1600	0.023					1599	0.004		1599	NA											1599	NA					1599	0.0169179
1601	0.027					1600	0.0160071		1600	NA											1600	NA					1600	0.0177893
1602	0.028					1601	0.011		1601	NA											1601	0.032					1601	0.0163364
1603	0.027					1602	0.008		1602	NA											1602	NA					1602	0.0178998
1604	0.028					1603	0.01		1603	NA											1603	NA					1603	0.0168883
1605	0.027					1604	0.01		1604	NA											1604	NA					1604	0.0152943
1606	0.028					1605	0.014		1605	NA											1605	NA					1605	NA
1607	NA					1606	0.014		1606	NA											1606	NA
1608	NA					1607	0.015		1607	NA											1607	NA
1609	NA					1608	0.014		1608	NA											1608	NA
1610	NA					1609	0.024208		1609	NA											1609	NA
1611	NA					1610	0.019123		1610	NA											1610	NA
1612	0.028					1611	0.0202993		1611	NA											1611	NA
1613	0.022					1612	0.008		1612	NA											1612	NA
1614	0.025					1613	0.0179562		1613	NA											1613	NA
1615	0.024					1614	0.0197032		1614	NA											1614	NA
1616	NA					1615	0.011		1615	NA											1615	NA
1617	0.022					1616	0.012		1616	NA											1616	NA
1618	0.021					1617	0.014		1617	NA											1617	NA
1619	0.024					1618	0.012		1618	NA											1618	NA
1620	0.019					1619	0.012		1619	NA											1619	NA
1621	0.021					1620	0.0229218														1620	NA
1622	0.02					1621	0.01
1623	0.022					1622	0.0247818
1624	NA					1623	0.012
1625	NA					1624	NA
1626	0.022					1625	0.0174085
1627	0.018					1626	0.012
1628	0.021					1627	0.0222195
1629	0.022					1628	0.0231547
1630	0.017					1629	0.0228552
1631	0.024					1630	0.01
1632	0.024					1631	0.0227596
1633	0.02					1632	0.0253044
1634	0.024					1633	0.0261397
1635	0.024					1634	0.012
1636	0.023					1635	0.008
1637	0.022					1636	0.014
1638	0.02					1637	0.011
1639	0.02					1638	0.0194275
1640	NA					1639	0.013
1641	NA					1640	0.0212468
1642	NA					1641	0.014
1643	0.025					1642	0.016
1644	0.021					1643	0.015
1645	0.022					1644	NA
1646	NA					1645	NA
1647	NA					1646	0.0217782
1648	NA					1647	0.015
1649	NA					1648	0.015
1650	0.025					1649	0.014
1651	0.023					1650	0.014
1652	NA					1651	0.012
1653	0.024					1652	0.013
1654	0.023					1653	0.015
1655	0.024					1654	0.0229038
1656	0.026					1655	0.014
1657	0.024					1656	0.0236963
1658	0.025					1657	0.015
1659	NA					1658	NA
1660	NA					1659	0.013
1661	NA					1660	0.0246062
1662	NA					1661	0.0250743
1663	NA					1662	0.0218677
1664	NA					1663	0.025661
1665	NA					1664	0.013
1666	NA					1665	0.014
1667	NA					1666	0.015
1668	NA					1667	0.014
1669	NA					1668	0.014
1670	NA					1669	0.014
1671	NA					1670	0.015
1672	NA					1671	0.015
1673	NA					1672	0.014
1674	NA					1673	0.015
1675	NA					1674	0.014
1676	NA					1675	0.014
1677	NA					1676	0.014
1678	NA					1677	0.014
1679	NA					1678	0.014
1680	0.029					1679	0.014
1681	0.028					1680	0.014
1682	NA					1681	0.014
1683	NA					1682	0.013
1684	NA					1683	0.014
1685	NA					1684	0.014
1686	NA					1685	0.014
1687	NA					1686	0.014
1688	NA					1687	0.014
1689	NA					1688	0.013
1690	NA					1689	0.013
						1690	NA
						1691	NA
						1692	NA
						1693	NA
						1694	NA
						1695	NA
						1696	NA
