# Supplementary material for: Reshuffling of the ancestral core-eudicot genome shaped chromatin topology and epigenetic modification in Panax
Source: Nat Commun. 2022 Apr 7;13:1902. doi: 10.1038/s41467-022-29561-5 (PMC8989883; doi:10.1038/s41467-022-29561-5)
Supplement: Supplementary file 9 — Supplementary Data 6 [file 41467_2022_29561_MOESM9_ESM.xlsx]

## Sheet: Data 6
Supplementary Data 6. Topological associated domains (TADs) in Panax stipuleanatus genome.
Chromosome ID	Start position (bp)	End position (bp)	Description
1	600000	880000	tad0|PBSQ|1:600000-880000
1	900000	1200000	tad1|PBSQ|1:900000-1200000
1	1220000	1740000	tad2|PBSQ|1:1220000-1740000
1	1940000	1980000	tad4|PBSQ|1:1940000-1980000
1	2000000	2400000	tad5|PBSQ|1:2000000-2400000
1	2420000	2500000	tad6|PBSQ|1:2420000-2500000
1	2520000	2540000	tad7|PBSQ|1:2520000-2540000
1	2540000	3040000	tad8|PBSQ|1:2540000-3040000
1	3060000	3220000	tad9|PBSQ|1:3060000-3220000
1	3240000	3580000	tad10|PBSQ|1:3240000-3580000
1	3600000	4020000	tad11|PBSQ|1:3600000-4020000
1	4040000	4360000	tad12|PBSQ|1:4040000-4360000
1	4380000	4700000	tad13|PBSQ|1:4380000-4700000
1	4720000	5060000	tad14|PBSQ|1:4720000-5060000
1	5080000	5360000	tad15|PBSQ|1:5080000-5360000
1	5380000	5500000	tad16|PBSQ|1:5380000-5500000
1	5520000	5840000	tad17|PBSQ|1:5520000-5840000
1	5860000	6040000	tad18|PBSQ|1:5860000-6040000
1	6060000	6260000	tad19|PBSQ|1:6060000-6260000
1	6280000	6640000	tad20|PBSQ|1:6280000-6640000
1	6660000	7120000	tad21|PBSQ|1:6660000-7120000
1	7140000	7320000	tad22|PBSQ|1:7140000-7320000
1	7340000	7760000	tad23|PBSQ|1:7340000-7760000
1	7780000	7980000	tad24|PBSQ|1:7780000-7980000
1	8000000	8100000	tad25|PBSQ|1:8000000-8100000
1	8120000	8500000	tad26|PBSQ|1:8120000-8500000
1	8520000	8900000	tad27|PBSQ|1:8520000-8900000
1	8920000	9200000	tad28|PBSQ|1:8920000-9200000
1	9220000	9540000	tad29|PBSQ|1:9220000-9540000
1	9560000	10080000	tad30|PBSQ|1:9560000-10080000
1	10100000	10520000	tad31|PBSQ|1:10100000-10520000
1	10540000	10940000	tad32|PBSQ|1:10540000-10940000
1	10960000	11280000	tad33|PBSQ|1:10960000-11280000
1	11300000	11600000	tad34|PBSQ|1:11300000-11600000
1	11620000	12280000	tad35|PBSQ|1:11620000-12280000
1	12300000	14660000	tad36|PBSQ|1:12300000-14660000
1	14680000	14960000	tad37|PBSQ|1:14680000-14960000
1	14980000	15460000	tad38|PBSQ|1:14980000-15460000
1	15480000	16180000	tad39|PBSQ|1:15480000-16180000
1	16200000	17040000	tad40|PBSQ|1:16200000-17040000
1	17060000	17180000	tad41|PBSQ|1:17060000-17180000
1	17200000	19180000	tad42|PBSQ|1:17200000-19180000
1	19200000	21840000	tad43|PBSQ|1:19200000-21840000
1	21860000	22480000	tad44|PBSQ|1:21860000-22480000
1	22500000	22880000	tad45|PBSQ|1:22500000-22880000
1	22900000	24560000	tad46|PBSQ|1:22900000-24560000
1	24580000	26880000	tad47|PBSQ|1:24580000-26880000
1	26900000	27420000	tad48|PBSQ|1:26900000-27420000
1	27440000	29340000	tad49|PBSQ|1:27440000-29340000
1	29360000	29820000	tad50|PBSQ|1:29360000-29820000
1	29840000	30040000	tad51|PBSQ|1:29840000-30040000
1	30060000	30520000	tad52|PBSQ|1:30060000-30520000
1	30540000	31660000	tad53|PBSQ|1:30540000-31660000
1	31680000	32180000	tad54|PBSQ|1:31680000-32180000
1	32200000	32800000	tad55|PBSQ|1:32200000-32800000
1	32820000	33180000	tad56|PBSQ|1:32820000-33180000
1	33200000	33400000	tad57|PBSQ|1:33200000-33400000
1	33420000	34000000	tad58|PBSQ|1:33420000-34000000
1	34020000	34320000	tad59|PBSQ|1:34020000-34320000
1	34340000	34780000	tad60|PBSQ|1:34340000-34780000
1	34800000	35820000	tad61|PBSQ|1:34800000-35820000
1	35840000	36400000	tad62|PBSQ|1:35840000-36400000
1	36420000	36600000	tad63|PBSQ|1:36420000-36600000
1	36620000	37400000	tad64|PBSQ|1:36620000-37400000
1	37420000	38360000	tad65|PBSQ|1:37420000-38360000
1	38380000	38820000	tad66|PBSQ|1:38380000-38820000
1	38840000	42100000	tad67|PBSQ|1:38840000-42100000
1	42120000	42760000	tad68|PBSQ|1:42120000-42760000
1	42780000	43100000	tad69|PBSQ|1:42780000-43100000
1	43120000	43420000	tad70|PBSQ|1:43120000-43420000
1	43440000	44700000	tad71|PBSQ|1:43440000-44700000
1	44720000	44940000	tad72|PBSQ|1:44720000-44940000
1	44960000	45560000	tad73|PBSQ|1:44960000-45560000
1	45580000	45780000	tad74|PBSQ|1:45580000-45780000
1	45800000	45820000	tad75|PBSQ|1:45800000-45820000
1	45820000	46740000	tad76|PBSQ|1:45820000-46740000
1	46760000	47440000	tad77|PBSQ|1:46760000-47440000
1	47460000	48200000	tad78|PBSQ|1:47460000-48200000
1	48220000	48400000	tad79|PBSQ|1:48220000-48400000
1	48420000	48720000	tad80|PBSQ|1:48420000-48720000
1	48740000	49220000	tad81|PBSQ|1:48740000-49220000
1	49240000	49800000	tad82|PBSQ|1:49240000-49800000
1	49820000	50120000	tad83|PBSQ|1:49820000-50120000
1	50140000	50580000	tad84|PBSQ|1:50140000-50580000
1	50600000	50680000	tad85|PBSQ|1:50600000-50680000
1	50700000	51100000	tad86|PBSQ|1:50700000-51100000
1	51120000	51280000	tad87|PBSQ|1:51120000-51280000
1	51300000	51500000	tad88|PBSQ|1:51300000-51500000
1	51520000	51900000	tad89|PBSQ|1:51520000-51900000
1	51920000	53740000	tad90|PBSQ|1:51920000-53740000
1	53760000	55140000	tad91|PBSQ|1:53760000-55140000
1	55160000	55320000	tad92|PBSQ|1:55160000-55320000
1	55340000	56300000	tad93|PBSQ|1:55340000-56300000
1	56320000	57000000	tad94|PBSQ|1:56320000-57000000
1	57020000	57960000	tad95|PBSQ|1:57020000-57960000
1	57980000	58260000	tad96|PBSQ|1:57980000-58260000
1	58280000	58480000	tad97|PBSQ|1:58280000-58480000
1	58500000	59320000	tad98|PBSQ|1:58500000-59320000
1	59340000	60620000	tad99|PBSQ|1:59340000-60620000
1	60640000	60960000	tad100|PBSQ|1:60640000-60960000
1	60980000	61700000	tad101|PBSQ|1:60980000-61700000
1	61720000	65900000	tad102|PBSQ|1:61720000-65900000
1	65920000	66120000	tad103|PBSQ|1:65920000-66120000
1	66140000	66480000	tad104|PBSQ|1:66140000-66480000
1	66500000	71800000	tad105|PBSQ|1:66500000-71800000
1	71820000	72280000	tad106|PBSQ|1:71820000-72280000
1	72300000	73980000	tad107|PBSQ|1:72300000-73980000
1	74000000	74240000	tad108|PBSQ|1:74000000-74240000
1	74260000	76140000	tad109|PBSQ|1:74260000-76140000
1	76160000	76640000	tad110|PBSQ|1:76160000-76640000
1	76660000	77080000	tad111|PBSQ|1:76660000-77080000
1	77100000	77300000	tad112|PBSQ|1:77100000-77300000
1	77320000	77660000	tad113|PBSQ|1:77320000-77660000
1	77680000	78280000	tad114|PBSQ|1:77680000-78280000
1	78300000	78600000	tad115|PBSQ|1:78300000-78600000
1	78620000	78960000	tad116|PBSQ|1:78620000-78960000
1	78980000	79220000	tad117|PBSQ|1:78980000-79220000
1	79240000	79680000	tad118|PBSQ|1:79240000-79680000
1	79700000	79980000	tad119|PBSQ|1:79700000-79980000
1	80000000	80380000	tad120|PBSQ|1:80000000-80380000
1	80400000	80900000	tad121|PBSQ|1:80400000-80900000
1	80920000	82340000	tad122|PBSQ|1:80920000-82340000
1	82360000	83300000	tad123|PBSQ|1:82360000-83300000
1	83320000	84120000	tad124|PBSQ|1:83320000-84120000
1	84140000	84520000	tad125|PBSQ|1:84140000-84520000
1	84540000	85100000	tad126|PBSQ|1:84540000-85100000
1	85120000	85560000	tad127|PBSQ|1:85120000-85560000
1	85580000	86080000	tad128|PBSQ|1:85580000-86080000
1	86100000	86500000	tad129|PBSQ|1:86100000-86500000
1	86520000	87800000	tad130|PBSQ|1:86520000-87800000
1	87820000	87960000	tad131|PBSQ|1:87820000-87960000
1	87980000	88260000	tad132|PBSQ|1:87980000-88260000
1	88280000	88620000	tad133|PBSQ|1:88280000-88620000
1	88640000	91080000	tad134|PBSQ|1:88640000-91080000
1	91100000	91600000	tad135|PBSQ|1:91100000-91600000
1	91620000	91980000	tad136|PBSQ|1:91620000-91980000
1	92000000	92280000	tad137|PBSQ|1:92000000-92280000
1	92300000	92640000	tad138|PBSQ|1:92300000-92640000
1	92660000	93200000	tad139|PBSQ|1:92660000-93200000
1	93220000	94100000	tad140|PBSQ|1:93220000-94100000
1	94120000	94620000	tad141|PBSQ|1:94120000-94620000
1	94640000	94800000	tad142|PBSQ|1:94640000-94800000
1	94820000	95120000	tad143|PBSQ|1:94820000-95120000
1	95140000	95280000	tad144|PBSQ|1:95140000-95280000
1	95300000	97020000	tad145|PBSQ|1:95300000-97020000
1	97040000	97940000	tad146|PBSQ|1:97040000-97940000
1	97960000	99160000	tad147|PBSQ|1:97960000-99160000
1	99180000	99740000	tad148|PBSQ|1:99180000-99740000
1	99760000	102260000	tad149|PBSQ|1:99760000-102260000
1	102280000	102960000	tad150|PBSQ|1:102280000-102960000
1	102980000	106780000	tad151|PBSQ|1:102980000-106780000
1	106800000	106960000	tad152|PBSQ|1:106800000-106960000
1	106980000	107400000	tad153|PBSQ|1:106980000-107400000
1	107420000	108940000	tad154|PBSQ|1:107420000-108940000
1	108960000	109420000	tad155|PBSQ|1:108960000-109420000
1	109440000	111800000	tad156|PBSQ|1:109440000-111800000
1	111820000	112300000	tad157|PBSQ|1:111820000-112300000
1	112320000	112700000	tad158|PBSQ|1:112320000-112700000
1	112720000	112980000	tad159|PBSQ|1:112720000-112980000
1	113000000	113260000	tad160|PBSQ|1:113000000-113260000
1	113280000	113400000	tad161|PBSQ|1:113280000-113400000
1	113420000	113840000	tad162|PBSQ|1:113420000-113840000
1	113860000	114100000	tad163|PBSQ|1:113860000-114100000
1	114120000	114560000	tad164|PBSQ|1:114120000-114560000
1	114580000	115020000	tad165|PBSQ|1:114580000-115020000
1	115040000	115340000	tad166|PBSQ|1:115040000-115340000
1	115360000	116620000	tad167|PBSQ|1:115360000-116620000
1	116640000	117200000	tad168|PBSQ|1:116640000-117200000
1	117220000	117900000	tad169|PBSQ|1:117220000-117900000
1	117920000	118520000	tad170|PBSQ|1:117920000-118520000
1	118540000	118960000	tad171|PBSQ|1:118540000-118960000
1	118980000	119300000	tad172|PBSQ|1:118980000-119300000
1	119320000	119600000	tad173|PBSQ|1:119320000-119600000
1	119620000	119840000	tad174|PBSQ|1:119620000-119840000
1	119860000	120180000	tad175|PBSQ|1:119860000-120180000
1	120200000	121020000	tad176|PBSQ|1:120200000-121020000
1	121040000	121300000	tad177|PBSQ|1:121040000-121300000
1	121320000	121740000	tad178|PBSQ|1:121320000-121740000
1	121760000	122080000	tad179|PBSQ|1:121760000-122080000
1	122100000	122500000	tad180|PBSQ|1:122100000-122500000
1	122520000	123220000	tad181|PBSQ|1:122520000-123220000
1	123240000	124400000	tad182|PBSQ|1:123240000-124400000
1	124420000	124900000	tad183|PBSQ|1:124420000-124900000
1	124920000	125500000	tad184|PBSQ|1:124920000-125500000
1	125520000	125820000	tad185|PBSQ|1:125520000-125820000
1	125840000	126620000	tad186|PBSQ|1:125840000-126620000
1	126640000	127000000	tad187|PBSQ|1:126640000-127000000
1	127020000	127580000	tad188|PBSQ|1:127020000-127580000
1	127600000	128960000	tad189|PBSQ|1:127600000-128960000
1	128980000	130520000	tad190|PBSQ|1:128980000-130520000
1	130540000	130840000	tad191|PBSQ|1:130540000-130840000
1	130860000	131320000	tad192|PBSQ|1:130860000-131320000
1	131340000	134040000	tad193|PBSQ|1:131340000-134040000
1	134060000	134320000	tad194|PBSQ|1:134060000-134320000
1	134340000	136540000	tad195|PBSQ|1:134340000-136540000
1	136560000	139040000	tad196|PBSQ|1:136560000-139040000
1	139060000	139860000	tad197|PBSQ|1:139060000-139860000
1	139880000	140680000	tad198|PBSQ|1:139880000-140680000
1	140700000	141320000	tad199|PBSQ|1:140700000-141320000
1	141340000	142300000	tad200|PBSQ|1:141340000-142300000
1	142320000	142860000	tad201|PBSQ|1:142320000-142860000
1	142880000	143300000	tad202|PBSQ|1:142880000-143300000
1	143320000	143660000	tad203|PBSQ|1:143320000-143660000
1	143680000	143960000	tad204|PBSQ|1:143680000-143960000
1	143980000	144260000	tad205|PBSQ|1:143980000-144260000
1	144280000	144480000	tad206|PBSQ|1:144280000-144480000
1	144500000	145120000	tad207|PBSQ|1:144500000-145120000
1	145140000	145600000	tad208|PBSQ|1:145140000-145600000
1	145620000	145680000	tad209|PBSQ|1:145620000-145680000
1	145700000	145800000	tad210|PBSQ|1:145700000-145800000
1	145820000	145840000	tad211|PBSQ|1:145820000-145840000
1	145840000	146040000	tad212|PBSQ|1:145840000-146040000
1	146060000	146320000	tad213|PBSQ|1:146060000-146320000
1	146340000	146740000	tad214|PBSQ|1:146340000-146740000
1	146760000	147380000	tad215|PBSQ|1:146760000-147380000
1	147400000	147600000	tad216|PBSQ|1:147400000-147600000
1	147620000	148040000	tad217|PBSQ|1:147620000-148040000
1	148060000	148480000	tad218|PBSQ|1:148060000-148480000
1	148500000	148840000	tad219|PBSQ|1:148500000-148840000
1	148860000	148940000	tad220|PBSQ|1:148860000-148940000
1	148960000	149060000	tad221|PBSQ|1:148960000-149060000
1	149080000	149120000	tad222|PBSQ|1:149080000-149120000
1	149140000	149420000	tad223|PBSQ|1:149140000-149420000
1	149440000	149800000	tad224|PBSQ|1:149440000-149800000
1	149820000	149900000	tad225|PBSQ|1:149820000-149900000
1	149920000	150280000	tad226|PBSQ|1:149920000-150280000
1	150300000	150800000	tad227|PBSQ|1:150300000-150800000
1	150820000	151040000	tad228|PBSQ|1:150820000-151040000
1	151060000	151300000	tad229|PBSQ|1:151060000-151300000
1	151320000	151480000	tad230|PBSQ|1:151320000-151480000
1	151500000	152120000	tad231|PBSQ|1:151500000-152120000
1	152140000	152300000	tad232|PBSQ|1:152140000-152300000
1	152320000	152540000	tad233|PBSQ|1:152320000-152540000
1	152560000	152860000	tad234|PBSQ|1:152560000-152860000
1	152880000	153260000	tad235|PBSQ|1:152880000-153260000
1	153280000	153420000	tad236|PBSQ|1:153280000-153420000
1	153440000	153520000	tad237|PBSQ|1:153440000-153520000
1	153540000	153740000	tad238|PBSQ|1:153540000-153740000
1	153760000	153940000	tad239|PBSQ|1:153760000-153940000
1	153960000	154240000	tad240|PBSQ|1:153960000-154240000
1	154260000	154840000	tad241|PBSQ|1:154260000-154840000
1	154860000	155000000	tad242|PBSQ|1:154860000-155000000
1	155020000	155380000	tad243|PBSQ|1:155020000-155380000
1	155400000	155840000	tad244|PBSQ|1:155400000-155840000
1	155860000	156200000	tad245|PBSQ|1:155860000-156200000
1	156220000	156580000	tad246|PBSQ|1:156220000-156580000
1	156600000	157060000	tad247|PBSQ|1:156600000-157060000
1	157080000	157140000	tad248|PBSQ|1:157080000-157140000
1	157160000	157180000	tad249|PBSQ|1:157160000-157180000
1	157200000	157460000	tad250|PBSQ|1:157200000-157460000
1	157480000	157640000	tad251|PBSQ|1:157480000-157640000
1	157660000	158160000	tad252|PBSQ|1:157660000-158160000
1	158180000	158780000	tad253|PBSQ|1:158180000-158780000
1	158800000	159140000	tad254|PBSQ|1:158800000-159140000
1	159160000	159620000	tad255|PBSQ|1:159160000-159620000
1	159640000	159980000	tad256|PBSQ|1:159640000-159980000
1	160000000	160380000	tad257|PBSQ|1:160000000-160380000
1	160400000	160640000	tad258|PBSQ|1:160400000-160640000
1	160660000	160920000	tad259|PBSQ|1:160660000-160920000
1	160940000	161400000	tad260|PBSQ|1:160940000-161400000
1	161420000	161460000	tad261|PBSQ|1:161420000-161460000
1	161480000	161500000	tad262|PBSQ|1:161480000-161500000
1	161520000	161680000	tad263|PBSQ|1:161520000-161680000
1	161700000	162180000	tad264|PBSQ|1:161700000-162180000
1	162200000	162560000	tad265|PBSQ|1:162200000-162560000
1	162580000	162840000	tad266|PBSQ|1:162580000-162840000
1	162860000	163080000	tad267|PBSQ|1:162860000-163080000
1	163100000	163500000	tad268|PBSQ|1:163100000-163500000
1	163520000	163700000	tad269|PBSQ|1:163520000-163700000
1	163720000	163840000	tad270|PBSQ|1:163720000-163840000
1	163860000	164140000	tad271|PBSQ|1:163860000-164140000
1	164160000	164480000	tad272|PBSQ|1:164160000-164480000
1	164500000	164820000	tad273|PBSQ|1:164500000-164820000
1	164840000	165300000	tad274|PBSQ|1:164840000-165300000
1	165320000	165600000	tad275|PBSQ|1:165320000-165600000
1	165620000	165940000	tad276|PBSQ|1:165620000-165940000
1	165960000	166240000	tad277|PBSQ|1:165960000-166240000
1	166260000	166460000	tad278|PBSQ|1:166260000-166460000
1	166480000	166640000	tad279|PBSQ|1:166480000-166640000
1	166660000	167000000	tad280|PBSQ|1:166660000-167000000
1	167020000	167360000	tad281|PBSQ|1:167020000-167360000
1	167380000	167620000	tad282|PBSQ|1:167380000-167620000
1	167640000	167920000	tad283|PBSQ|1:167640000-167920000
1	167940000	168140000	tad284|PBSQ|1:167940000-168140000
1	168160000	168360000	tad285|PBSQ|1:168160000-168360000
1	168380000	168520000	tad286|PBSQ|1:168380000-168520000
1	168540000	168640000	tad287|PBSQ|1:168540000-168640000
2	1340000	2200000	tad0|PBSQ|2:1340000-2200000
2	2220000	2420000	tad1|PBSQ|2:2220000-2420000
2	2440000	3040000	tad2|PBSQ|2:2440000-3040000
2	3060000	3360000	tad3|PBSQ|2:3060000-3360000
2	3380000	3680000	tad4|PBSQ|2:3380000-3680000
2	3700000	4180000	tad5|PBSQ|2:3700000-4180000
2	4200000	4400000	tad6|PBSQ|2:4200000-4400000
2	4420000	5140000	tad7|PBSQ|2:4420000-5140000
2	5160000	5420000	tad8|PBSQ|2:5160000-5420000
2	5440000	7500000	tad9|PBSQ|2:5440000-7500000
2	7520000	7980000	tad10|PBSQ|2:7520000-7980000
2	8000000	8460000	tad11|PBSQ|2:8000000-8460000
2	8480000	8820000	tad12|PBSQ|2:8480000-8820000
2	8840000	9040000	tad13|PBSQ|2:8840000-9040000
2	9060000	9460000	tad14|PBSQ|2:9060000-9460000
2	9480000	9920000	tad15|PBSQ|2:9480000-9920000
2	9940000	10180000	tad16|PBSQ|2:9940000-10180000
2	10200000	10640000	tad17|PBSQ|2:10200000-10640000
2	10660000	11180000	tad18|PBSQ|2:10660000-11180000
2	11200000	11600000	tad19|PBSQ|2:11200000-11600000
2	11620000	11880000	tad20|PBSQ|2:11620000-11880000
2	11900000	12180000	tad21|PBSQ|2:11900000-12180000
2	12200000	12460000	tad22|PBSQ|2:12200000-12460000
2	12480000	12820000	tad23|PBSQ|2:12480000-12820000
2	12840000	13540000	tad24|PBSQ|2:12840000-13540000
2	13560000	14500000	tad25|PBSQ|2:13560000-14500000
2	14520000	14840000	tad26|PBSQ|2:14520000-14840000
2	14860000	15380000	tad27|PBSQ|2:14860000-15380000
2	15400000	15720000	tad28|PBSQ|2:15400000-15720000
2	15740000	15940000	tad29|PBSQ|2:15740000-15940000
2	15960000	16400000	tad30|PBSQ|2:15960000-16400000
2	16420000	16840000	tad31|PBSQ|2:16420000-16840000
2	16860000	17200000	tad32|PBSQ|2:16860000-17200000
2	17220000	17380000	tad33|PBSQ|2:17220000-17380000
2	17400000	17820000	tad34|PBSQ|2:17400000-17820000
2	17840000	17980000	tad35|PBSQ|2:17840000-17980000
2	18000000	18100000	tad36|PBSQ|2:18000000-18100000
2	18120000	18260000	tad37|PBSQ|2:18120000-18260000
2	18280000	18740000	tad38|PBSQ|2:18280000-18740000
2	18760000	19540000	tad39|PBSQ|2:18760000-19540000
2	19560000	19960000	tad40|PBSQ|2:19560000-19960000
2	19980000	20500000	tad41|PBSQ|2:19980000-20500000
2	20520000	21020000	tad42|PBSQ|2:20520000-21020000
2	21040000	21140000	tad43|PBSQ|2:21040000-21140000
2	21160000	21300000	tad44|PBSQ|2:21160000-21300000
2	21320000	21520000	tad45|PBSQ|2:21320000-21520000
2	21540000	22140000	tad46|PBSQ|2:21540000-22140000
2	22160000	22560000	tad47|PBSQ|2:22160000-22560000
2	22580000	23140000	tad48|PBSQ|2:22580000-23140000
2	23160000	23240000	tad49|PBSQ|2:23160000-23240000
2	23260000	23600000	tad50|PBSQ|2:23260000-23600000
2	23620000	23940000	tad51|PBSQ|2:23620000-23940000
2	23960000	24440000	tad52|PBSQ|2:23960000-24440000
2	24460000	24880000	tad53|PBSQ|2:24460000-24880000
2	24900000	25260000	tad54|PBSQ|2:24900000-25260000
2	25280000	25380000	tad55|PBSQ|2:25280000-25380000
2	25400000	25660000	tad56|PBSQ|2:25400000-25660000
2	25680000	25960000	tad57|PBSQ|2:25680000-25960000
2	25980000	26320000	tad58|PBSQ|2:25980000-26320000
2	26340000	26540000	tad59|PBSQ|2:26340000-26540000
2	26560000	26800000	tad60|PBSQ|2:26560000-26800000
2	26820000	27020000	tad61|PBSQ|2:26820000-27020000
2	27040000	27340000	tad62|PBSQ|2:27040000-27340000
2	27360000	27540000	tad63|PBSQ|2:27360000-27540000
2	27560000	27940000	tad64|PBSQ|2:27560000-27940000
2	27960000	28540000	tad65|PBSQ|2:27960000-28540000
2	28560000	29060000	tad66|PBSQ|2:28560000-29060000
2	29080000	29480000	tad67|PBSQ|2:29080000-29480000
2	29500000	30060000	tad68|PBSQ|2:29500000-30060000
2	30080000	30640000	tad69|PBSQ|2:30080000-30640000
2	30660000	31180000	tad70|PBSQ|2:30660000-31180000
2	31200000	31540000	tad71|PBSQ|2:31200000-31540000
2	31560000	31960000	tad72|PBSQ|2:31560000-31960000
2	31980000	32600000	tad73|PBSQ|2:31980000-32600000
2	32620000	33900000	tad74|PBSQ|2:32620000-33900000
2	33920000	34280000	tad75|PBSQ|2:33920000-34280000
2	34300000	34380000	tad76|PBSQ|2:34300000-34380000
2	34400000	34700000	tad77|PBSQ|2:34400000-34700000
2	34720000	36920000	tad78|PBSQ|2:34720000-36920000
2	36940000	39100000	tad79|PBSQ|2:36940000-39100000
2	39120000	39460000	tad80|PBSQ|2:39120000-39460000
2	39480000	40140000	tad81|PBSQ|2:39480000-40140000
2	40160000	40580000	tad82|PBSQ|2:40160000-40580000
2	40600000	41760000	tad83|PBSQ|2:40600000-41760000
2	41780000	41980000	tad84|PBSQ|2:41780000-41980000
2	42000000	42520000	tad85|PBSQ|2:42000000-42520000
2	42540000	43160000	tad86|PBSQ|2:42540000-43160000
2	43180000	43520000	tad87|PBSQ|2:43180000-43520000
2	43540000	43900000	tad88|PBSQ|2:43540000-43900000
2	43920000	44420000	tad89|PBSQ|2:43920000-44420000
2	44440000	44780000	tad90|PBSQ|2:44440000-44780000
2	44800000	45220000	tad91|PBSQ|2:44800000-45220000
2	45240000	45880000	tad92|PBSQ|2:45240000-45880000
2	45900000	46820000	tad93|PBSQ|2:45900000-46820000
2	46840000	46920000	tad94|PBSQ|2:46840000-46920000
2	46940000	47680000	tad95|PBSQ|2:46940000-47680000
2	47700000	48120000	tad96|PBSQ|2:47700000-48120000
2	48140000	48720000	tad97|PBSQ|2:48140000-48720000
2	48740000	49220000	tad98|PBSQ|2:48740000-49220000
2	49240000	49540000	tad99|PBSQ|2:49240000-49540000
2	49560000	49840000	tad100|PBSQ|2:49560000-49840000
2	49860000	50040000	tad101|PBSQ|2:49860000-50040000
2	50060000	50940000	tad102|PBSQ|2:50060000-50940000
2	50960000	51360000	tad103|PBSQ|2:50960000-51360000
2	51380000	51980000	tad104|PBSQ|2:51380000-51980000
2	52000000	52500000	tad105|PBSQ|2:52000000-52500000
2	52520000	52720000	tad106|PBSQ|2:52520000-52720000
2	52740000	54000000	tad107|PBSQ|2:52740000-54000000
2	54020000	54040000	tad108|PBSQ|2:54020000-54040000
2	54060000	54520000	tad109|PBSQ|2:54060000-54520000
2	54540000	54900000	tad110|PBSQ|2:54540000-54900000
2	54920000	55080000	tad111|PBSQ|2:54920000-55080000
2	55100000	55900000	tad112|PBSQ|2:55100000-55900000
2	55920000	56380000	tad113|PBSQ|2:55920000-56380000
2	56400000	56760000	tad114|PBSQ|2:56400000-56760000
2	56780000	57280000	tad115|PBSQ|2:56780000-57280000
2	57300000	58360000	tad116|PBSQ|2:57300000-58360000
2	58380000	58840000	tad117|PBSQ|2:58380000-58840000
2	58860000	59720000	tad118|PBSQ|2:58860000-59720000
2	59740000	60140000	tad119|PBSQ|2:59740000-60140000
2	60160000	60560000	tad120|PBSQ|2:60160000-60560000
2	60580000	61440000	tad121|PBSQ|2:60580000-61440000
2	61460000	61800000	tad122|PBSQ|2:61460000-61800000
2	61820000	62240000	tad123|PBSQ|2:61820000-62240000
2	62260000	62780000	tad124|PBSQ|2:62260000-62780000
2	62800000	63320000	tad125|PBSQ|2:62800000-63320000
2	63340000	64000000	tad126|PBSQ|2:63340000-64000000
2	64020000	64160000	tad127|PBSQ|2:64020000-64160000
2	64180000	64560000	tad128|PBSQ|2:64180000-64560000
2	64580000	65240000	tad129|PBSQ|2:64580000-65240000
2	65260000	65680000	tad130|PBSQ|2:65260000-65680000
2	65700000	66560000	tad131|PBSQ|2:65700000-66560000
2	66580000	66740000	tad132|PBSQ|2:66580000-66740000
2	66760000	67860000	tad133|PBSQ|2:66760000-67860000
2	67880000	69120000	tad134|PBSQ|2:67880000-69120000
2	69140000	69660000	tad135|PBSQ|2:69140000-69660000
2	69680000	69900000	tad136|PBSQ|2:69680000-69900000
2	69920000	70120000	tad137|PBSQ|2:69920000-70120000
2	70140000	70540000	tad138|PBSQ|2:70140000-70540000
2	70560000	71820000	tad139|PBSQ|2:70560000-71820000
2	71840000	72820000	tad140|PBSQ|2:71840000-72820000
2	72840000	73380000	tad141|PBSQ|2:72840000-73380000
2	73400000	73660000	tad142|PBSQ|2:73400000-73660000
2	73680000	74120000	tad143|PBSQ|2:73680000-74120000
2	74140000	74680000	tad144|PBSQ|2:74140000-74680000
2	74700000	75280000	tad145|PBSQ|2:74700000-75280000
2	75300000	75980000	tad146|PBSQ|2:75300000-75980000
2	76000000	77020000	tad147|PBSQ|2:76000000-77020000
2	77040000	77400000	tad148|PBSQ|2:77040000-77400000
2	77420000	77860000	tad149|PBSQ|2:77420000-77860000
2	77880000	78520000	tad150|PBSQ|2:77880000-78520000
2	78540000	78780000	tad151|PBSQ|2:78540000-78780000
2	78800000	79160000	tad152|PBSQ|2:78800000-79160000
2	79180000	79340000	tad153|PBSQ|2:79180000-79340000
2	79360000	80280000	tad154|PBSQ|2:79360000-80280000
2	80300000	80800000	tad155|PBSQ|2:80300000-80800000
2	80820000	81240000	tad156|PBSQ|2:80820000-81240000
2	81260000	82240000	tad157|PBSQ|2:81260000-82240000
2	82260000	82720000	tad158|PBSQ|2:82260000-82720000
2	82740000	83000000	tad159|PBSQ|2:82740000-83000000
2	83020000	83200000	tad160|PBSQ|2:83020000-83200000
2	83220000	83680000	tad161|PBSQ|2:83220000-83680000
2	83700000	84140000	tad162|PBSQ|2:83700000-84140000
2	84160000	84360000	tad163|PBSQ|2:84160000-84360000
2	84380000	85880000	tad164|PBSQ|2:84380000-85880000
2	85900000	86220000	tad165|PBSQ|2:85900000-86220000
2	86240000	88740000	tad166|PBSQ|2:86240000-88740000
2	88760000	90200000	tad167|PBSQ|2:88760000-90200000
2	90220000	90900000	tad168|PBSQ|2:90220000-90900000
2	90920000	91500000	tad169|PBSQ|2:90920000-91500000
2	91520000	92560000	tad170|PBSQ|2:91520000-92560000
2	92580000	92800000	tad171|PBSQ|2:92580000-92800000
2	92820000	93800000	tad172|PBSQ|2:92820000-93800000
2	93820000	94160000	tad173|PBSQ|2:93820000-94160000
2	94180000	94300000	tad174|PBSQ|2:94180000-94300000
2	94320000	94580000	tad175|PBSQ|2:94320000-94580000
2	94600000	97580000	tad176|PBSQ|2:94600000-97580000
2	97600000	98120000	tad177|PBSQ|2:97600000-98120000
2	98140000	98840000	tad178|PBSQ|2:98140000-98840000
2	98860000	99800000	tad179|PBSQ|2:98860000-99800000
2	99820000	100080000	tad180|PBSQ|2:99820000-100080000
2	100100000	100880000	tad181|PBSQ|2:100100000-100880000
2	100900000	101140000	tad182|PBSQ|2:100900000-101140000
2	101160000	101580000	tad183|PBSQ|2:101160000-101580000
2	101600000	103140000	tad184|PBSQ|2:101600000-103140000
2	103160000	103460000	tad185|PBSQ|2:103160000-103460000
2	103480000	104620000	tad186|PBSQ|2:103480000-104620000
2	104640000	104720000	tad187|PBSQ|2:104640000-104720000
2	104740000	104980000	tad188|PBSQ|2:104740000-104980000
2	105000000	105340000	tad189|PBSQ|2:105000000-105340000
2	105360000	106360000	tad190|PBSQ|2:105360000-106360000
2	106380000	108700000	tad191|PBSQ|2:106380000-108700000
2	108720000	109280000	tad192|PBSQ|2:108720000-109280000
2	109300000	109440000	tad193|PBSQ|2:109300000-109440000
2	109460000	112300000	tad194|PBSQ|2:109460000-112300000
2	112320000	112840000	tad195|PBSQ|2:112320000-112840000
2	112860000	113320000	tad196|PBSQ|2:112860000-113320000
2	113340000	113700000	tad197|PBSQ|2:113340000-113700000
2	113720000	114140000	tad198|PBSQ|2:113720000-114140000
2	114160000	114380000	tad199|PBSQ|2:114160000-114380000
2	114400000	114820000	tad200|PBSQ|2:114400000-114820000
2	114840000	115320000	tad201|PBSQ|2:114840000-115320000
2	115340000	115560000	tad202|PBSQ|2:115340000-115560000
2	115580000	115680000	tad203|PBSQ|2:115580000-115680000
2	115700000	115720000	tad204|PBSQ|2:115700000-115720000
2	115740000	116060000	tad205|PBSQ|2:115740000-116060000
2	116080000	116380000	tad206|PBSQ|2:116080000-116380000
2	116400000	116980000	tad207|PBSQ|2:116400000-116980000
2	117000000	117380000	tad208|PBSQ|2:117000000-117380000
2	117400000	117680000	tad209|PBSQ|2:117400000-117680000
2	117700000	117960000	tad210|PBSQ|2:117700000-117960000
2	117980000	118380000	tad211|PBSQ|2:117980000-118380000
2	118400000	118760000	tad212|PBSQ|2:118400000-118760000
2	118780000	119180000	tad213|PBSQ|2:118780000-119180000
2	119200000	119560000	tad214|PBSQ|2:119200000-119560000
2	119580000	119940000	tad215|PBSQ|2:119580000-119940000
2	119960000	120460000	tad216|PBSQ|2:119960000-120460000
2	120480000	120800000	tad217|PBSQ|2:120480000-120800000
2	120820000	121180000	tad218|PBSQ|2:120820000-121180000
2	121200000	121340000	tad219|PBSQ|2:121200000-121340000
2	121360000	121740000	tad220|PBSQ|2:121360000-121740000
2	121760000	122040000	tad221|PBSQ|2:121760000-122040000
2	122060000	122360000	tad222|PBSQ|2:122060000-122360000
2	122380000	122480000	tad223|PBSQ|2:122380000-122480000
2	122500000	122780000	tad224|PBSQ|2:122500000-122780000
2	122800000	123100000	tad225|PBSQ|2:122800000-123100000
2	123120000	123480000	tad226|PBSQ|2:123120000-123480000
2	123500000	123760000	tad227|PBSQ|2:123500000-123760000
2	123780000	124080000	tad228|PBSQ|2:123780000-124080000
2	124100000	124400000	tad229|PBSQ|2:124100000-124400000
2	124420000	124880000	tad230|PBSQ|2:124420000-124880000
2	124900000	125240000	tad231|PBSQ|2:124900000-125240000
2	125260000	125800000	tad232|PBSQ|2:125260000-125800000
2	125820000	125980000	tad233|PBSQ|2:125820000-125980000
2	126000000	126320000	tad234|PBSQ|2:126000000-126320000
2	126340000	126620000	tad235|PBSQ|2:126340000-126620000
2	126640000	126820000	tad236|PBSQ|2:126640000-126820000
2	126840000	127100000	tad237|PBSQ|2:126840000-127100000
2	127120000	127420000	tad238|PBSQ|2:127120000-127420000
2	127440000	128000000	tad239|PBSQ|2:127440000-128000000
2	128020000	128340000	tad240|PBSQ|2:128020000-128340000
2	128360000	128420000	tad241|PBSQ|2:128360000-128420000
2	128440000	128460000	tad242|PBSQ|2:128440000-128460000
2	128460000	128620000	tad243|PBSQ|2:128460000-128620000
2	128640000	128880000	tad244|PBSQ|2:128640000-128880000
2	128900000	128920000	tad245|PBSQ|2:128900000-128920000
2	128940000	128960000	tad246|PBSQ|2:128940000-128960000
2	128980000	129380000	tad247|PBSQ|2:128980000-129380000
2	129400000	129580000	tad248|PBSQ|2:129400000-129580000
2	129600000	129900000	tad249|PBSQ|2:129600000-129900000
2	129920000	130180000	tad250|PBSQ|2:129920000-130180000
2	130200000	130640000	tad251|PBSQ|2:130200000-130640000
2	130660000	130820000	tad252|PBSQ|2:130660000-130820000
2	130840000	131080000	tad253|PBSQ|2:130840000-131080000
2	131100000	131560000	tad254|PBSQ|2:131100000-131560000
2	131580000	131880000	tad255|PBSQ|2:131580000-131880000
2	131900000	132340000	tad256|PBSQ|2:131900000-132340000
2	132360000	132600000	tad257|PBSQ|2:132360000-132600000
2	132620000	132800000	tad258|PBSQ|2:132620000-132800000
2	132820000	133380000	tad259|PBSQ|2:132820000-133380000
2	133400000	133500000	tad260|PBSQ|2:133400000-133500000
2	133520000	133540000	tad261|PBSQ|2:133520000-133540000
2	133540000	134440000	tad262|PBSQ|2:133540000-134440000
2	134460000	134780000	tad263|PBSQ|2:134460000-134780000
2	134800000	135060000	tad264|PBSQ|2:134800000-135060000
2	135080000	135440000	tad265|PBSQ|2:135080000-135440000
2	135460000	135700000	tad266|PBSQ|2:135460000-135700000
2	135720000	135980000	tad267|PBSQ|2:135720000-135980000
2	136000000	136220000	tad268|PBSQ|2:136000000-136220000
2	136240000	136380000	tad269|PBSQ|2:136240000-136380000
2	136400000	136820000	tad270|PBSQ|2:136400000-136820000
2	136840000	137280000	tad271|PBSQ|2:136840000-137280000
2	137300000	137460000	tad272|PBSQ|2:137300000-137460000
2	137480000	137800000	tad273|PBSQ|2:137480000-137800000
2	137820000	138120000	tad274|PBSQ|2:137820000-138120000
2	138140000	138400000	tad275|PBSQ|2:138140000-138400000
2	138420000	138560000	tad276|PBSQ|2:138420000-138560000
2	138580000	138780000	tad277|PBSQ|2:138580000-138780000
2	138800000	138920000	tad278|PBSQ|2:138800000-138920000
2	138940000	139340000	tad279|PBSQ|2:138940000-139340000
2	139360000	139700000	tad280|PBSQ|2:139360000-139700000
2	139720000	139900000	tad281|PBSQ|2:139720000-139900000
2	139920000	140080000	tad282|PBSQ|2:139920000-140080000
3	540000	780000	tad0|PBSQ|3:540000-780000
3	800000	1060000	tad1|PBSQ|3:800000-1060000
3	1080000	1180000	tad2|PBSQ|3:1080000-1180000
3	1200000	1380000	tad3|PBSQ|3:1200000-1380000
3	1400000	1420000	tad4|PBSQ|3:1400000-1420000
3	1440000	1760000	tad5|PBSQ|3:1440000-1760000
3	1780000	1980000	tad6|PBSQ|3:1780000-1980000
3	2000000	2440000	tad7|PBSQ|3:2000000-2440000
3	2460000	2580000	tad8|PBSQ|3:2460000-2580000
3	2600000	3360000	tad9|PBSQ|3:2600000-3360000
3	3380000	3500000	tad10|PBSQ|3:3380000-3500000
3	3520000	3640000	tad11|PBSQ|3:3520000-3640000
3	3660000	4040000	tad12|PBSQ|3:3660000-4040000
3	4060000	4160000	tad13|PBSQ|3:4060000-4160000
3	4180000	4200000	tad14|PBSQ|3:4180000-4200000
3	4220000	4440000	tad15|PBSQ|3:4220000-4440000
3	4460000	4720000	tad16|PBSQ|3:4460000-4720000
3	4740000	5140000	tad17|PBSQ|3:4740000-5140000
3	5160000	5420000	tad18|PBSQ|3:5160000-5420000
3	5440000	5980000	tad19|PBSQ|3:5440000-5980000
3	6000000	6260000	tad20|PBSQ|3:6000000-6260000
3	6280000	6680000	tad21|PBSQ|3:6280000-6680000
3	6700000	6880000	tad22|PBSQ|3:6700000-6880000
3	6900000	7020000	tad23|PBSQ|3:6900000-7020000
3	7040000	7460000	tad24|PBSQ|3:7040000-7460000
3	7480000	8120000	tad25|PBSQ|3:7480000-8120000
3	8140000	8440000	tad26|PBSQ|3:8140000-8440000
3	8460000	8660000	tad27|PBSQ|3:8460000-8660000
3	8680000	9100000	tad28|PBSQ|3:8680000-9100000
3	9120000	9340000	tad29|PBSQ|3:9120000-9340000
3	9360000	9780000	tad30|PBSQ|3:9360000-9780000
3	9800000	9960000	tad31|PBSQ|3:9800000-9960000
3	9980000	10300000	tad32|PBSQ|3:9980000-10300000
3	10320000	10680000	tad33|PBSQ|3:10320000-10680000
3	10700000	10720000	tad34|PBSQ|3:10700000-10720000
3	10740000	10760000	tad35|PBSQ|3:10740000-10760000
3	10760000	10960000	tad36|PBSQ|3:10760000-10960000
3	10980000	11280000	tad37|PBSQ|3:10980000-11280000
3	11300000	11600000	tad38|PBSQ|3:11300000-11600000
3	11620000	11800000	tad39|PBSQ|3:11620000-11800000
3	11820000	12340000	tad40|PBSQ|3:11820000-12340000
3	12360000	12640000	tad41|PBSQ|3:12360000-12640000
3	12660000	12920000	tad42|PBSQ|3:12660000-12920000
3	12940000	13120000	tad43|PBSQ|3:12940000-13120000
3	13140000	13320000	tad44|PBSQ|3:13140000-13320000
3	13340000	13540000	tad45|PBSQ|3:13340000-13540000
3	13560000	13640000	tad46|PBSQ|3:13560000-13640000
3	13660000	13840000	tad47|PBSQ|3:13660000-13840000
3	13860000	14120000	tad48|PBSQ|3:13860000-14120000
3	14140000	14460000	tad49|PBSQ|3:14140000-14460000
3	14480000	14960000	tad50|PBSQ|3:14480000-14960000
3	14980000	15320000	tad51|PBSQ|3:14980000-15320000
3	15340000	15520000	tad52|PBSQ|3:15340000-15520000
3	15540000	15700000	tad53|PBSQ|3:15540000-15700000
3	15720000	15800000	tad54|PBSQ|3:15720000-15800000
3	15820000	16180000	tad55|PBSQ|3:15820000-16180000
3	16200000	16600000	tad56|PBSQ|3:16200000-16600000
3	16620000	16680000	tad57|PBSQ|3:16620000-16680000
3	16700000	16720000	tad58|PBSQ|3:16700000-16720000
3	16740000	16900000	tad59|PBSQ|3:16740000-16900000
3	16920000	17040000	tad60|PBSQ|3:16920000-17040000
3	17060000	17520000	tad61|PBSQ|3:17060000-17520000
3	17540000	17660000	tad62|PBSQ|3:17540000-17660000
3	17680000	17920000	tad63|PBSQ|3:17680000-17920000
3	17940000	18100000	tad64|PBSQ|3:17940000-18100000
3	18120000	18360000	tad65|PBSQ|3:18120000-18360000
3	18380000	18960000	tad66|PBSQ|3:18380000-18960000
3	18980000	19440000	tad67|PBSQ|3:18980000-19440000
3	19460000	19680000	tad68|PBSQ|3:19460000-19680000
3	19700000	19860000	tad69|PBSQ|3:19700000-19860000
3	19880000	20100000	tad70|PBSQ|3:19880000-20100000
3	20120000	20340000	tad71|PBSQ|3:20120000-20340000
3	20360000	20720000	tad72|PBSQ|3:20360000-20720000
3	20740000	20940000	tad73|PBSQ|3:20740000-20940000
3	20960000	21420000	tad74|PBSQ|3:20960000-21420000
3	21440000	21720000	tad75|PBSQ|3:21440000-21720000
3	21740000	22000000	tad76|PBSQ|3:21740000-22000000
3	22020000	22220000	tad77|PBSQ|3:22020000-22220000
3	22240000	22580000	tad78|PBSQ|3:22240000-22580000
3	22600000	22780000	tad79|PBSQ|3:22600000-22780000
3	22800000	22820000	tad80|PBSQ|3:22800000-22820000
3	22840000	23120000	tad81|PBSQ|3:22840000-23120000
3	23140000	23380000	tad82|PBSQ|3:23140000-23380000
3	23400000	23620000	tad83|PBSQ|3:23400000-23620000
3	23640000	24140000	tad84|PBSQ|3:23640000-24140000
3	24160000	24480000	tad85|PBSQ|3:24160000-24480000
3	24500000	24620000	tad86|PBSQ|3:24500000-24620000
3	24640000	24660000	tad87|PBSQ|3:24640000-24660000
3	24680000	24780000	tad88|PBSQ|3:24680000-24780000
3	24800000	24820000	tad89|PBSQ|3:24800000-24820000
3	24840000	25000000	tad90|PBSQ|3:24840000-25000000
3	25020000	25320000	tad91|PBSQ|3:25020000-25320000
3	25340000	25600000	tad92|PBSQ|3:25340000-25600000
3	25620000	25700000	tad93|PBSQ|3:25620000-25700000
3	25720000	25740000	tad94|PBSQ|3:25720000-25740000
3	25760000	25960000	tad95|PBSQ|3:25760000-25960000
3	25980000	26240000	tad96|PBSQ|3:25980000-26240000
3	26260000	26520000	tad97|PBSQ|3:26260000-26520000
3	26540000	26640000	tad98|PBSQ|3:26540000-26640000
3	26660000	26760000	tad99|PBSQ|3:26660000-26760000
3	26780000	27040000	tad100|PBSQ|3:26780000-27040000
3	27060000	27460000	tad101|PBSQ|3:27060000-27460000
3	27480000	27920000	tad102|PBSQ|3:27480000-27920000
3	27940000	28040000	tad103|PBSQ|3:27940000-28040000
3	28060000	28120000	tad104|PBSQ|3:28060000-28120000
3	28140000	28160000	tad105|PBSQ|3:28140000-28160000
3	28160000	28380000	tad106|PBSQ|3:28160000-28380000
3	28400000	28560000	tad107|PBSQ|3:28400000-28560000
3	28580000	28800000	tad108|PBSQ|3:28580000-28800000
3	28820000	29100000	tad109|PBSQ|3:28820000-29100000
3	29120000	29580000	tad110|PBSQ|3:29120000-29580000
3	29600000	29900000	tad111|PBSQ|3:29600000-29900000
3	29920000	30060000	tad112|PBSQ|3:29920000-30060000
3	30080000	30200000	tad113|PBSQ|3:30080000-30200000
3	30220000	30600000	tad114|PBSQ|3:30220000-30600000
3	30620000	30900000	tad115|PBSQ|3:30620000-30900000
3	30920000	31020000	tad116|PBSQ|3:30920000-31020000
3	31040000	31320000	tad117|PBSQ|3:31040000-31320000
3	31340000	31360000	tad118|PBSQ|3:31340000-31360000
3	31380000	31820000	tad119|PBSQ|3:31380000-31820000
3	31840000	31940000	tad120|PBSQ|3:31840000-31940000
3	31960000	31980000	tad121|PBSQ|3:31960000-31980000
3	31980000	32060000	tad122|PBSQ|3:31980000-32060000
3	32080000	32100000	tad123|PBSQ|3:32080000-32100000
3	32120000	32560000	tad124|PBSQ|3:32120000-32560000
3	32580000	32980000	tad125|PBSQ|3:32580000-32980000
3	33000000	33620000	tad126|PBSQ|3:33000000-33620000
3	33640000	33920000	tad127|PBSQ|3:33640000-33920000
3	33940000	34180000	tad128|PBSQ|3:33940000-34180000
3	34200000	34440000	tad129|PBSQ|3:34200000-34440000
3	34460000	34780000	tad130|PBSQ|3:34460000-34780000
3	34800000	35120000	tad131|PBSQ|3:34800000-35120000
3	35140000	35300000	tad132|PBSQ|3:35140000-35300000
3	35320000	35340000	tad133|PBSQ|3:35320000-35340000
3	35360000	35520000	tad134|PBSQ|3:35360000-35520000
3	35540000	35840000	tad135|PBSQ|3:35540000-35840000
3	35860000	36860000	tad136|PBSQ|3:35860000-36860000
3	36880000	37520000	tad137|PBSQ|3:36880000-37520000
3	37540000	37860000	tad138|PBSQ|3:37540000-37860000
3	37880000	38320000	tad139|PBSQ|3:37880000-38320000
3	38340000	38900000	tad140|PBSQ|3:38340000-38900000
3	38920000	39040000	tad141|PBSQ|3:38920000-39040000
3	39060000	39700000	tad142|PBSQ|3:39060000-39700000
3	39720000	39960000	tad143|PBSQ|3:39720000-39960000
3	39980000	40060000	tad144|PBSQ|3:39980000-40060000
3	40080000	40260000	tad145|PBSQ|3:40080000-40260000
3	40280000	40580000	tad146|PBSQ|3:40280000-40580000
3	40600000	40840000	tad147|PBSQ|3:40600000-40840000
3	40860000	41100000	tad148|PBSQ|3:40860000-41100000
3	41120000	41400000	tad149|PBSQ|3:41120000-41400000
3	41420000	41820000	tad150|PBSQ|3:41420000-41820000
3	41840000	42780000	tad151|PBSQ|3:41840000-42780000
3	42800000	43020000	tad152|PBSQ|3:42800000-43020000
3	43040000	43560000	tad153|PBSQ|3:43040000-43560000
3	43580000	43760000	tad154|PBSQ|3:43580000-43760000
3	43780000	44420000	tad155|PBSQ|3:43780000-44420000
3	44440000	44740000	tad156|PBSQ|3:44440000-44740000
3	44760000	45400000	tad157|PBSQ|3:44760000-45400000
3	45420000	45760000	tad158|PBSQ|3:45420000-45760000
3	45780000	46140000	tad159|PBSQ|3:45780000-46140000
3	46160000	46340000	tad160|PBSQ|3:46160000-46340000
3	46360000	46660000	tad161|PBSQ|3:46360000-46660000
3	46680000	46840000	tad162|PBSQ|3:46680000-46840000
3	46860000	48480000	tad163|PBSQ|3:46860000-48480000
3	48500000	49000000	tad164|PBSQ|3:48500000-49000000
3	49020000	49840000	tad165|PBSQ|3:49020000-49840000
3	49860000	50460000	tad166|PBSQ|3:49860000-50460000
3	50480000	50780000	tad167|PBSQ|3:50480000-50780000
3	50800000	51880000	tad168|PBSQ|3:50800000-51880000
3	51900000	52480000	tad169|PBSQ|3:51900000-52480000
3	52500000	52980000	tad170|PBSQ|3:52500000-52980000
3	53000000	53320000	tad171|PBSQ|3:53000000-53320000
3	53340000	53600000	tad172|PBSQ|3:53340000-53600000
3	53620000	53900000	tad173|PBSQ|3:53620000-53900000
3	53920000	54320000	tad174|PBSQ|3:53920000-54320000
3	54340000	54700000	tad175|PBSQ|3:54340000-54700000
3	54720000	55480000	tad176|PBSQ|3:54720000-55480000
3	55500000	56760000	tad177|PBSQ|3:55500000-56760000
3	56780000	57420000	tad178|PBSQ|3:56780000-57420000
3	57440000	59560000	tad179|PBSQ|3:57440000-59560000
3	59580000	60840000	tad180|PBSQ|3:59580000-60840000
3	60860000	61380000	tad181|PBSQ|3:60860000-61380000
3	61400000	62080000	tad182|PBSQ|3:61400000-62080000
3	62100000	62480000	tad183|PBSQ|3:62100000-62480000
3	62500000	62860000	tad184|PBSQ|3:62500000-62860000
3	62880000	63180000	tad185|PBSQ|3:62880000-63180000
3	63200000	63440000	tad186|PBSQ|3:63200000-63440000
3	63460000	63980000	tad187|PBSQ|3:63460000-63980000
3	64000000	64320000	tad188|PBSQ|3:64000000-64320000
3	64340000	64660000	tad189|PBSQ|3:64340000-64660000
3	64680000	65480000	tad190|PBSQ|3:64680000-65480000
3	65500000	65900000	tad191|PBSQ|3:65500000-65900000
3	65920000	66940000	tad192|PBSQ|3:65920000-66940000
3	66960000	68220000	tad193|PBSQ|3:66960000-68220000
3	68240000	68520000	tad194|PBSQ|3:68240000-68520000
3	68540000	68820000	tad195|PBSQ|3:68540000-68820000
3	68840000	69160000	tad196|PBSQ|3:68840000-69160000
3	69180000	70320000	tad197|PBSQ|3:69180000-70320000
3	70340000	70640000	tad198|PBSQ|3:70340000-70640000
3	70660000	73180000	tad199|PBSQ|3:70660000-73180000
3	73200000	73500000	tad200|PBSQ|3:73200000-73500000
3	73520000	74580000	tad201|PBSQ|3:73520000-74580000
3	74600000	74980000	tad202|PBSQ|3:74600000-74980000
3	75000000	75320000	tad203|PBSQ|3:75000000-75320000
3	75340000	75620000	tad204|PBSQ|3:75340000-75620000
3	75640000	76240000	tad205|PBSQ|3:75640000-76240000
3	76260000	78880000	tad206|PBSQ|3:76260000-78880000
3	78900000	79960000	tad207|PBSQ|3:78900000-79960000
3	79980000	80200000	tad208|PBSQ|3:79980000-80200000
3	80220000	80820000	tad209|PBSQ|3:80220000-80820000
3	80840000	82480000	tad210|PBSQ|3:80840000-82480000
3	82500000	83680000	tad211|PBSQ|3:82500000-83680000
3	83700000	84080000	tad212|PBSQ|3:83700000-84080000
3	84100000	84580000	tad213|PBSQ|3:84100000-84580000
3	84600000	85000000	tad214|PBSQ|3:84600000-85000000
3	85020000	87140000	tad215|PBSQ|3:85020000-87140000
3	87160000	87500000	tad216|PBSQ|3:87160000-87500000
3	87520000	89360000	tad217|PBSQ|3:87520000-89360000
3	89380000	89860000	tad218|PBSQ|3:89380000-89860000
3	89880000	90120000	tad219|PBSQ|3:89880000-90120000
3	90140000	91180000	tad220|PBSQ|3:90140000-91180000
3	91200000	91640000	tad221|PBSQ|3:91200000-91640000
3	91660000	91980000	tad222|PBSQ|3:91660000-91980000
3	92000000	92420000	tad223|PBSQ|3:92000000-92420000
3	92440000	92740000	tad224|PBSQ|3:92440000-92740000
3	92760000	93140000	tad225|PBSQ|3:92760000-93140000
3	93160000	93880000	tad226|PBSQ|3:93160000-93880000
3	93900000	94380000	tad227|PBSQ|3:93900000-94380000
3	94400000	94540000	tad228|PBSQ|3:94400000-94540000
3	94560000	95040000	tad229|PBSQ|3:94560000-95040000
3	95060000	95740000	tad230|PBSQ|3:95060000-95740000
3	95760000	97080000	tad231|PBSQ|3:95760000-97080000
3	97100000	98760000	tad232|PBSQ|3:97100000-98760000
3	98780000	100300000	tad233|PBSQ|3:98780000-100300000
3	100320000	100600000	tad234|PBSQ|3:100320000-100600000
3	100620000	102280000	tad235|PBSQ|3:100620000-102280000
3	102300000	102720000	tad236|PBSQ|3:102300000-102720000
3	102740000	103580000	tad237|PBSQ|3:102740000-103580000
3	103600000	103840000	tad238|PBSQ|3:103600000-103840000
3	103860000	105220000	tad239|PBSQ|3:103860000-105220000
3	105240000	106260000	tad240|PBSQ|3:105240000-106260000
3	106280000	106660000	tad241|PBSQ|3:106280000-106660000
3	106680000	108220000	tad242|PBSQ|3:106680000-108220000
3	108240000	109040000	tad243|PBSQ|3:108240000-109040000
3	109060000	109800000	tad244|PBSQ|3:109060000-109800000
3	109820000	110000000	tad245|PBSQ|3:109820000-110000000
3	110020000	110980000	tad246|PBSQ|3:110020000-110980000
3	111000000	112380000	tad247|PBSQ|3:111000000-112380000
3	112400000	112680000	tad248|PBSQ|3:112400000-112680000
3	112700000	113060000	tad249|PBSQ|3:112700000-113060000
3	113080000	114300000	tad250|PBSQ|3:113080000-114300000
3	114320000	115680000	tad251|PBSQ|3:114320000-115680000
3	115700000	115720000	tad252|PBSQ|3:115700000-115720000
3	115740000	116000000	tad253|PBSQ|3:115740000-116000000
3	116020000	116740000	tad254|PBSQ|3:116020000-116740000
3	116760000	117680000	tad255|PBSQ|3:116760000-117680000
3	117700000	118560000	tad256|PBSQ|3:117700000-118560000
3	118580000	119940000	tad257|PBSQ|3:118580000-119940000
3	119960000	120400000	tad258|PBSQ|3:119960000-120400000
3	120420000	121580000	tad259|PBSQ|3:120420000-121580000
3	121600000	122520000	tad260|PBSQ|3:121600000-122520000
3	122540000	123520000	tad261|PBSQ|3:122540000-123520000
3	123540000	124980000	tad262|PBSQ|3:123540000-124980000
3	125000000	125960000	tad263|PBSQ|3:125000000-125960000
3	125980000	127000000	tad264|PBSQ|3:125980000-127000000
3	127020000	127620000	tad265|PBSQ|3:127020000-127620000
3	127640000	127720000	tad266|PBSQ|3:127640000-127720000
3	127740000	128220000	tad267|PBSQ|3:127740000-128220000
3	128240000	128600000	tad268|PBSQ|3:128240000-128600000
3	128620000	129200000	tad269|PBSQ|3:128620000-129200000
3	129220000	129440000	tad270|PBSQ|3:129220000-129440000
3	129460000	129760000	tad271|PBSQ|3:129460000-129760000
3	129780000	130180000	tad272|PBSQ|3:129780000-130180000
3	130200000	130980000	tad273|PBSQ|3:130200000-130980000
3	131000000	131940000	tad274|PBSQ|3:131000000-131940000
3	131960000	132660000	tad275|PBSQ|3:131960000-132660000
3	132680000	133980000	tad276|PBSQ|3:132680000-133980000
3	134000000	136200000	tad277|PBSQ|3:134000000-136200000
3	136220000	136720000	tad278|PBSQ|3:136220000-136720000
3	136740000	137240000	tad279|PBSQ|3:136740000-137240000
3	137260000	137560000	tad280|PBSQ|3:137260000-137560000
3	137580000	138740000	tad281|PBSQ|3:137580000-138740000
3	138760000	140260000	tad282|PBSQ|3:138760000-140260000
3	140280000	140820000	tad283|PBSQ|3:140280000-140820000
3	140840000	141460000	tad284|PBSQ|3:140840000-141460000
3	141480000	142120000	tad285|PBSQ|3:141480000-142120000
3	142140000	142480000	tad286|PBSQ|3:142140000-142480000
3	142500000	142840000	tad287|PBSQ|3:142500000-142840000
3	142860000	145340000	tad288|PBSQ|3:142860000-145340000
3	145360000	146080000	tad289|PBSQ|3:145360000-146080000
3	146100000	147060000	tad290|PBSQ|3:146100000-147060000
3	147080000	147320000	tad291|PBSQ|3:147080000-147320000
3	147340000	148280000	tad292|PBSQ|3:147340000-148280000
3	148300000	148520000	tad293|PBSQ|3:148300000-148520000
3	148540000	148940000	tad294|PBSQ|3:148540000-148940000
3	148960000	150520000	tad295|PBSQ|3:148960000-150520000
3	150540000	150880000	tad296|PBSQ|3:150540000-150880000
3	150900000	151460000	tad297|PBSQ|3:150900000-151460000
3	151480000	153020000	tad298|PBSQ|3:151480000-153020000
3	153040000	153220000	tad299|PBSQ|3:153040000-153220000
3	153240000	153540000	tad300|PBSQ|3:153240000-153540000
3	153560000	153860000	tad301|PBSQ|3:153560000-153860000
3	153880000	154300000	tad302|PBSQ|3:153880000-154300000
3	154320000	154860000	tad303|PBSQ|3:154320000-154860000
3	154880000	155520000	tad304|PBSQ|3:154880000-155520000
3	155540000	156300000	tad305|PBSQ|3:155540000-156300000
3	156320000	156620000	tad306|PBSQ|3:156320000-156620000
3	156640000	156880000	tad307|PBSQ|3:156640000-156880000
3	156900000	157340000	tad308|PBSQ|3:156900000-157340000
3	157360000	157740000	tad309|PBSQ|3:157360000-157740000
3	157760000	158400000	tad310|PBSQ|3:157760000-158400000
3	158420000	158900000	tad311|PBSQ|3:158420000-158900000
3	158920000	159280000	tad312|PBSQ|3:158920000-159280000
3	159300000	159540000	tad313|PBSQ|3:159300000-159540000
3	159560000	159720000	tad314|PBSQ|3:159560000-159720000
3	159740000	159960000	tad315|PBSQ|3:159740000-159960000
3	159980000	160080000	tad316|PBSQ|3:159980000-160080000
3	160100000	160420000	tad317|PBSQ|3:160100000-160420000
3	160440000	161260000	tad318|PBSQ|3:160440000-161260000
3	161280000	161680000	tad319|PBSQ|3:161280000-161680000
3	161700000	162180000	tad320|PBSQ|3:161700000-162180000
3	162200000	162460000	tad321|PBSQ|3:162200000-162460000
3	162480000	162640000	tad322|PBSQ|3:162480000-162640000
3	162660000	163140000	tad323|PBSQ|3:162660000-163140000
3	163160000	163560000	tad324|PBSQ|3:163160000-163560000
3	163580000	164160000	tad325|PBSQ|3:163580000-164160000
3	164180000	164580000	tad326|PBSQ|3:164180000-164580000
3	164600000	164900000	tad327|PBSQ|3:164600000-164900000
3	164920000	165280000	tad328|PBSQ|3:164920000-165280000
3	165300000	165600000	tad329|PBSQ|3:165300000-165600000
3	165620000	165840000	tad330|PBSQ|3:165620000-165840000
3	165860000	166220000	tad331|PBSQ|3:165860000-166220000
3	166240000	166780000	tad332|PBSQ|3:166240000-166780000
3	166800000	167140000	tad333|PBSQ|3:166800000-167140000
3	167160000	167280000	tad334|PBSQ|3:167160000-167280000
3	167300000	167600000	tad335|PBSQ|3:167300000-167600000
3	167620000	168000000	tad336|PBSQ|3:167620000-168000000
3	168020000	168200000	tad337|PBSQ|3:168020000-168200000
3	168220000	168400000	tad338|PBSQ|3:168220000-168400000
3	168420000	168780000	tad339|PBSQ|3:168420000-168780000
3	168800000	169000000	tad340|PBSQ|3:168800000-169000000
3	169020000	169220000	tad341|PBSQ|3:169020000-169220000
4	300000	880000	tad0|PBSQ|4:300000-880000
4	900000	1140000	tad1|PBSQ|4:900000-1140000
4	1160000	1300000	tad2|PBSQ|4:1160000-1300000
4	1320000	1420000	tad3|PBSQ|4:1320000-1420000
4	1440000	1560000	tad4|PBSQ|4:1440000-1560000
4	1580000	1900000	tad5|PBSQ|4:1580000-1900000
4	1920000	2320000	tad6|PBSQ|4:1920000-2320000
4	2340000	2480000	tad7|PBSQ|4:2340000-2480000
4	2500000	2900000	tad8|PBSQ|4:2500000-2900000
4	2920000	3220000	tad9|PBSQ|4:2920000-3220000
4	3240000	3720000	tad10|PBSQ|4:3240000-3720000
4	3740000	3980000	tad11|PBSQ|4:3740000-3980000
4	4000000	4100000	tad12|PBSQ|4:4000000-4100000
4	4120000	4280000	tad13|PBSQ|4:4120000-4280000
4	4300000	4540000	tad14|PBSQ|4:4300000-4540000
4	4560000	4760000	tad15|PBSQ|4:4560000-4760000
4	4780000	5060000	tad16|PBSQ|4:4780000-5060000
4	5080000	5580000	tad17|PBSQ|4:5080000-5580000
4	5600000	5820000	tad18|PBSQ|4:5600000-5820000
4	5840000	6080000	tad19|PBSQ|4:5840000-6080000
4	6100000	6380000	tad20|PBSQ|4:6100000-6380000
4	6400000	6720000	tad21|PBSQ|4:6400000-6720000
4	6740000	6920000	tad22|PBSQ|4:6740000-6920000
4	6940000	7380000	tad23|PBSQ|4:6940000-7380000
4	7400000	8540000	tad24|PBSQ|4:7400000-8540000
4	8560000	8840000	tad25|PBSQ|4:8560000-8840000
4	8860000	9160000	tad26|PBSQ|4:8860000-9160000
4	9180000	9320000	tad27|PBSQ|4:9180000-9320000
4	9340000	9400000	tad28|PBSQ|4:9340000-9400000
4	9420000	9440000	tad29|PBSQ|4:9420000-9440000
4	9460000	9760000	tad30|PBSQ|4:9460000-9760000
4	9780000	9920000	tad31|PBSQ|4:9780000-9920000
4	9940000	10200000	tad32|PBSQ|4:9940000-10200000
4	10220000	10380000	tad33|PBSQ|4:10220000-10380000
4	10400000	10620000	tad34|PBSQ|4:10400000-10620000
4	10640000	10800000	tad35|PBSQ|4:10640000-10800000
4	10820000	11040000	tad36|PBSQ|4:10820000-11040000
4	11060000	11240000	tad37|PBSQ|4:11060000-11240000
4	11260000	11540000	tad38|PBSQ|4:11260000-11540000
4	11560000	11900000	tad39|PBSQ|4:11560000-11900000
4	11920000	12340000	tad40|PBSQ|4:11920000-12340000
4	12360000	13100000	tad41|PBSQ|4:12360000-13100000
4	13120000	13460000	tad42|PBSQ|4:13120000-13460000
4	13480000	13960000	tad43|PBSQ|4:13480000-13960000
4	13980000	14160000	tad44|PBSQ|4:13980000-14160000
4	14180000	14880000	tad45|PBSQ|4:14180000-14880000
4	14900000	15300000	tad46|PBSQ|4:14900000-15300000
4	15320000	15640000	tad47|PBSQ|4:15320000-15640000
4	15660000	16640000	tad48|PBSQ|4:15660000-16640000
4	16660000	17940000	tad49|PBSQ|4:16660000-17940000
4	17960000	18080000	tad50|PBSQ|4:17960000-18080000
4	18100000	18540000	tad51|PBSQ|4:18100000-18540000
4	18560000	19340000	tad52|PBSQ|4:18560000-19340000
4	19360000	20320000	tad53|PBSQ|4:19360000-20320000
4	20340000	20520000	tad54|PBSQ|4:20340000-20520000
4	20540000	21000000	tad55|PBSQ|4:20540000-21000000
4	21020000	21680000	tad56|PBSQ|4:21020000-21680000
4	21700000	21800000	tad57|PBSQ|4:21700000-21800000
4	21820000	22840000	tad58|PBSQ|4:21820000-22840000
4	22860000	23460000	tad59|PBSQ|4:22860000-23460000
4	23480000	23700000	tad60|PBSQ|4:23480000-23700000
4	23720000	23780000	tad61|PBSQ|4:23720000-23780000
4	23800000	23820000	tad62|PBSQ|4:23800000-23820000
4	23840000	24660000	tad63|PBSQ|4:23840000-24660000
4	24680000	24900000	tad64|PBSQ|4:24680000-24900000
4	24920000	25960000	tad65|PBSQ|4:24920000-25960000
4	25980000	26460000	tad66|PBSQ|4:25980000-26460000
4	26480000	27000000	tad67|PBSQ|4:26480000-27000000
4	27020000	27280000	tad68|PBSQ|4:27020000-27280000
4	27300000	29140000	tad69|PBSQ|4:27300000-29140000
4	29160000	30400000	tad70|PBSQ|4:29160000-30400000
4	30420000	31980000	tad71|PBSQ|4:30420000-31980000
4	32000000	32160000	tad72|PBSQ|4:32000000-32160000
4	32180000	32500000	tad73|PBSQ|4:32180000-32500000
4	32520000	33180000	tad74|PBSQ|4:32520000-33180000
4	33200000	33460000	tad75|PBSQ|4:33200000-33460000
4	33480000	33800000	tad76|PBSQ|4:33480000-33800000
4	33820000	34160000	tad77|PBSQ|4:33820000-34160000
4	34180000	34760000	tad78|PBSQ|4:34180000-34760000
4	34780000	35560000	tad79|PBSQ|4:34780000-35560000
4	35580000	36400000	tad80|PBSQ|4:35580000-36400000
4	36420000	36820000	tad81|PBSQ|4:36420000-36820000
4	36840000	37500000	tad82|PBSQ|4:36840000-37500000
4	37520000	39060000	tad83|PBSQ|4:37520000-39060000
4	39080000	39860000	tad84|PBSQ|4:39080000-39860000
4	39880000	40260000	tad85|PBSQ|4:39880000-40260000
4	40280000	41040000	tad86|PBSQ|4:40280000-41040000
4	41060000	41940000	tad87|PBSQ|4:41060000-41940000
4	41960000	42660000	tad88|PBSQ|4:41960000-42660000
4	42680000	43120000	tad89|PBSQ|4:42680000-43120000
4	43140000	43500000	tad90|PBSQ|4:43140000-43500000
4	43520000	44260000	tad91|PBSQ|4:43520000-44260000
4	44280000	44680000	tad92|PBSQ|4:44280000-44680000
4	44700000	44780000	tad93|PBSQ|4:44700000-44780000
4	44800000	44820000	tad94|PBSQ|4:44800000-44820000
4	44840000	45080000	tad95|PBSQ|4:44840000-45080000
4	45100000	45440000	tad96|PBSQ|4:45100000-45440000
4	45460000	45640000	tad97|PBSQ|4:45460000-45640000
4	45660000	45900000	tad98|PBSQ|4:45660000-45900000
4	45920000	46480000	tad99|PBSQ|4:45920000-46480000
4	46500000	47200000	tad100|PBSQ|4:46500000-47200000
4	47220000	48120000	tad101|PBSQ|4:47220000-48120000
4	48140000	48640000	tad102|PBSQ|4:48140000-48640000
4	48660000	49300000	tad103|PBSQ|4:48660000-49300000
4	49320000	49840000	tad104|PBSQ|4:49320000-49840000
4	49860000	50180000	tad105|PBSQ|4:49860000-50180000
4	50200000	50480000	tad106|PBSQ|4:50200000-50480000
4	50500000	50740000	tad107|PBSQ|4:50500000-50740000
4	50760000	50980000	tad108|PBSQ|4:50760000-50980000
4	51000000	52000000	tad109|PBSQ|4:51000000-52000000
4	52020000	52820000	tad110|PBSQ|4:52020000-52820000
4	52840000	53320000	tad111|PBSQ|4:52840000-53320000
4	53340000	55240000	tad112|PBSQ|4:53340000-55240000
4	55260000	55760000	tad113|PBSQ|4:55260000-55760000
4	55780000	56020000	tad114|PBSQ|4:55780000-56020000
4	56040000	56440000	tad115|PBSQ|4:56040000-56440000
4	56460000	57520000	tad116|PBSQ|4:56460000-57520000
4	57540000	58700000	tad117|PBSQ|4:57540000-58700000
4	58720000	58800000	tad118|PBSQ|4:58720000-58800000
4	58820000	58860000	tad119|PBSQ|4:58820000-58860000
4	58880000	59120000	tad120|PBSQ|4:58880000-59120000
4	59140000	59620000	tad121|PBSQ|4:59140000-59620000
4	59640000	59860000	tad122|PBSQ|4:59640000-59860000
4	59880000	60900000	tad123|PBSQ|4:59880000-60900000
4	60920000	61160000	tad124|PBSQ|4:60920000-61160000
4	61180000	61680000	tad125|PBSQ|4:61180000-61680000
4	61700000	62000000	tad126|PBSQ|4:61700000-62000000
4	62020000	62720000	tad127|PBSQ|4:62020000-62720000
4	62740000	63440000	tad128|PBSQ|4:62740000-63440000
4	63460000	63700000	tad129|PBSQ|4:63460000-63700000
4	63720000	64240000	tad130|PBSQ|4:63720000-64240000
4	64260000	65840000	tad131|PBSQ|4:64260000-65840000
4	65860000	66080000	tad132|PBSQ|4:65860000-66080000
4	66100000	66380000	tad133|PBSQ|4:66100000-66380000
4	66400000	67220000	tad134|PBSQ|4:66400000-67220000
4	67240000	68560000	tad135|PBSQ|4:67240000-68560000
4	68580000	69080000	tad136|PBSQ|4:68580000-69080000
4	69100000	69300000	tad137|PBSQ|4:69100000-69300000
4	69320000	69640000	tad138|PBSQ|4:69320000-69640000
4	69660000	70140000	tad139|PBSQ|4:69660000-70140000
4	70160000	70560000	tad140|PBSQ|4:70160000-70560000
4	70580000	71960000	tad141|PBSQ|4:70580000-71960000
4	71980000	72340000	tad142|PBSQ|4:71980000-72340000
4	72360000	72720000	tad143|PBSQ|4:72360000-72720000
4	72740000	73280000	tad144|PBSQ|4:72740000-73280000
4	73300000	73660000	tad145|PBSQ|4:73300000-73660000
4	73680000	73900000	tad146|PBSQ|4:73680000-73900000
4	73920000	74300000	tad147|PBSQ|4:73920000-74300000
4	74320000	74900000	tad148|PBSQ|4:74320000-74900000
4	74920000	75740000	tad149|PBSQ|4:74920000-75740000
4	75760000	76220000	tad150|PBSQ|4:75760000-76220000
4	76240000	77080000	tad151|PBSQ|4:76240000-77080000
4	77100000	77300000	tad152|PBSQ|4:77100000-77300000
4	77320000	78100000	tad153|PBSQ|4:77320000-78100000
4	78120000	78620000	tad154|PBSQ|4:78120000-78620000
4	78640000	78840000	tad155|PBSQ|4:78640000-78840000
4	78860000	80240000	tad156|PBSQ|4:78860000-80240000
4	80260000	80620000	tad157|PBSQ|4:80260000-80620000
4	80640000	81100000	tad158|PBSQ|4:80640000-81100000
4	81120000	81780000	tad159|PBSQ|4:81120000-81780000
4	81800000	82100000	tad160|PBSQ|4:81800000-82100000
4	82120000	82900000	tad161|PBSQ|4:82120000-82900000
4	82920000	83380000	tad162|PBSQ|4:82920000-83380000
4	83400000	83600000	tad163|PBSQ|4:83400000-83600000
4	83620000	85180000	tad164|PBSQ|4:83620000-85180000
4	85200000	85400000	tad165|PBSQ|4:85200000-85400000
4	85420000	85960000	tad166|PBSQ|4:85420000-85960000
4	85980000	86700000	tad167|PBSQ|4:85980000-86700000
4	86720000	87160000	tad168|PBSQ|4:86720000-87160000
4	87180000	87740000	tad169|PBSQ|4:87180000-87740000
4	87760000	88260000	tad170|PBSQ|4:87760000-88260000
4	88280000	89880000	tad171|PBSQ|4:88280000-89880000
4	89900000	90840000	tad172|PBSQ|4:89900000-90840000
4	90860000	92000000	tad173|PBSQ|4:90860000-92000000
4	92020000	92340000	tad174|PBSQ|4:92020000-92340000
4	92360000	92500000	tad175|PBSQ|4:92360000-92500000
4	92520000	93480000	tad176|PBSQ|4:92520000-93480000
4	93500000	93720000	tad177|PBSQ|4:93500000-93720000
4	93740000	94240000	tad178|PBSQ|4:93740000-94240000
4	94260000	94740000	tad179|PBSQ|4:94260000-94740000
4	94760000	94980000	tad180|PBSQ|4:94760000-94980000
4	95000000	95920000	tad181|PBSQ|4:95000000-95920000
4	95940000	96640000	tad182|PBSQ|4:95940000-96640000
4	96660000	97000000	tad183|PBSQ|4:96660000-97000000
4	97020000	97560000	tad184|PBSQ|4:97020000-97560000
4	97580000	99600000	tad185|PBSQ|4:97580000-99600000
4	99620000	100140000	tad186|PBSQ|4:99620000-100140000
4	100160000	100660000	tad187|PBSQ|4:100160000-100660000
4	100680000	102000000	tad188|PBSQ|4:100680000-102000000
4	102020000	102560000	tad189|PBSQ|4:102020000-102560000
4	102580000	102960000	tad190|PBSQ|4:102580000-102960000
4	102980000	103340000	tad191|PBSQ|4:102980000-103340000
4	103360000	104220000	tad192|PBSQ|4:103360000-104220000
4	104240000	105140000	tad193|PBSQ|4:104240000-105140000
4	105160000	105500000	tad194|PBSQ|4:105160000-105500000
4	105520000	105780000	tad195|PBSQ|4:105520000-105780000
4	105800000	106160000	tad196|PBSQ|4:105800000-106160000
4	106180000	106380000	tad197|PBSQ|4:106180000-106380000
4	106400000	106720000	tad198|PBSQ|4:106400000-106720000
4	106740000	107560000	tad199|PBSQ|4:106740000-107560000
4	107580000	108080000	tad200|PBSQ|4:107580000-108080000
4	108100000	108660000	tad201|PBSQ|4:108100000-108660000
4	108680000	109080000	tad202|PBSQ|4:108680000-109080000
4	109100000	109640000	tad203|PBSQ|4:109100000-109640000
4	109660000	110240000	tad204|PBSQ|4:109660000-110240000
4	110260000	110820000	tad205|PBSQ|4:110260000-110820000
4	110840000	112600000	tad206|PBSQ|4:110840000-112600000
4	112620000	112900000	tad207|PBSQ|4:112620000-112900000
4	112920000	113740000	tad208|PBSQ|4:112920000-113740000
4	113760000	114800000	tad209|PBSQ|4:113760000-114800000
4	114820000	115020000	tad210|PBSQ|4:114820000-115020000
4	115040000	116100000	tad211|PBSQ|4:115040000-116100000
4	116120000	116480000	tad212|PBSQ|4:116120000-116480000
4	116500000	116920000	tad213|PBSQ|4:116500000-116920000
4	116940000	117480000	tad214|PBSQ|4:116940000-117480000
4	117500000	117800000	tad215|PBSQ|4:117500000-117800000
4	117820000	118160000	tad216|PBSQ|4:117820000-118160000
4	118180000	118500000	tad217|PBSQ|4:118180000-118500000
4	118520000	118780000	tad218|PBSQ|4:118520000-118780000
4	118800000	119100000	tad219|PBSQ|4:118800000-119100000
4	119120000	119380000	tad220|PBSQ|4:119120000-119380000
4	119400000	119760000	tad221|PBSQ|4:119400000-119760000
4	119780000	120240000	tad222|PBSQ|4:119780000-120240000
4	120260000	120620000	tad223|PBSQ|4:120260000-120620000
4	120640000	120920000	tad224|PBSQ|4:120640000-120920000
4	120940000	121200000	tad225|PBSQ|4:120940000-121200000
4	121220000	121500000	tad226|PBSQ|4:121220000-121500000
4	121520000	121960000	tad227|PBSQ|4:121520000-121960000
4	121980000	122780000	tad228|PBSQ|4:121980000-122780000
4	122800000	123020000	tad229|PBSQ|4:122800000-123020000
4	123040000	123200000	tad230|PBSQ|4:123040000-123200000
4	123220000	123660000	tad231|PBSQ|4:123220000-123660000
4	123680000	123980000	tad232|PBSQ|4:123680000-123980000
4	124000000	124180000	tad233|PBSQ|4:124000000-124180000
4	124200000	124260000	tad234|PBSQ|4:124200000-124260000
4	124280000	124300000	tad235|PBSQ|4:124280000-124300000
4	124300000	124720000	tad236|PBSQ|4:124300000-124720000
4	124740000	124980000	tad237|PBSQ|4:124740000-124980000
4	125000000	125200000	tad238|PBSQ|4:125000000-125200000
4	125220000	125460000	tad239|PBSQ|4:125220000-125460000
4	125480000	125680000	tad240|PBSQ|4:125480000-125680000
4	125700000	125840000	tad241|PBSQ|4:125700000-125840000
4	125860000	126060000	tad242|PBSQ|4:125860000-126060000
4	126080000	126320000	tad243|PBSQ|4:126080000-126320000
4	126340000	126540000	tad244|PBSQ|4:126340000-126540000
4	126560000	126880000	tad245|PBSQ|4:126560000-126880000
4	126900000	127200000	tad246|PBSQ|4:126900000-127200000
4	127220000	127440000	tad247|PBSQ|4:127220000-127440000
4	127460000	127700000	tad248|PBSQ|4:127460000-127700000
4	127720000	127820000	tad249|PBSQ|4:127720000-127820000
4	127840000	127860000	tad250|PBSQ|4:127840000-127860000
4	127860000	128320000	tad251|PBSQ|4:127860000-128320000
4	128340000	128560000	tad252|PBSQ|4:128340000-128560000
4	128580000	128860000	tad253|PBSQ|4:128580000-128860000
4	128880000	129100000	tad254|PBSQ|4:128880000-129100000
4	129120000	129140000	tad255|PBSQ|4:129120000-129140000
4	129160000	129380000	tad256|PBSQ|4:129160000-129380000
4	129400000	129740000	tad257|PBSQ|4:129400000-129740000
4	129760000	130080000	tad258|PBSQ|4:129760000-130080000
4	130100000	130580000	tad259|PBSQ|4:130100000-130580000
4	130600000	130820000	tad260|PBSQ|4:130600000-130820000
4	130840000	131160000	tad261|PBSQ|4:130840000-131160000
4	131180000	131480000	tad262|PBSQ|4:131180000-131480000
4	131500000	131700000	tad263|PBSQ|4:131500000-131700000
4	131720000	132000000	tad264|PBSQ|4:131720000-132000000
4	132020000	132160000	tad265|PBSQ|4:132020000-132160000
4	132180000	132420000	tad266|PBSQ|4:132180000-132420000
4	132440000	132680000	tad267|PBSQ|4:132440000-132680000
4	132700000	132760000	tad268|PBSQ|4:132700000-132760000
4	132780000	132800000	tad269|PBSQ|4:132780000-132800000
4	132820000	133060000	tad270|PBSQ|4:132820000-133060000
4	133080000	133360000	tad271|PBSQ|4:133080000-133360000
4	133380000	133720000	tad272|PBSQ|4:133380000-133720000
4	133740000	134000000	tad273|PBSQ|4:133740000-134000000
4	134020000	134040000	tad274|PBSQ|4:134020000-134040000
4	134040000	134360000	tad275|PBSQ|4:134040000-134360000
4	134380000	134600000	tad276|PBSQ|4:134380000-134600000
4	134620000	135000000	tad277|PBSQ|4:134620000-135000000
4	135020000	135280000	tad278|PBSQ|4:135020000-135280000
4	135300000	135440000	tad279|PBSQ|4:135300000-135440000
4	135460000	135720000	tad280|PBSQ|4:135460000-135720000
4	135740000	136100000	tad281|PBSQ|4:135740000-136100000
4	136120000	136600000	tad282|PBSQ|4:136120000-136600000
4	136620000	137120000	tad283|PBSQ|4:136620000-137120000
4	137140000	137340000	tad284|PBSQ|4:137140000-137340000
4	137360000	137480000	tad285|PBSQ|4:137360000-137480000
4	137500000	137520000	tad286|PBSQ|4:137500000-137520000
4	137540000	137720000	tad287|PBSQ|4:137540000-137720000
4	137740000	138020000	tad288|PBSQ|4:137740000-138020000
4	138040000	138300000	tad289|PBSQ|4:138040000-138300000
4	138320000	138580000	tad290|PBSQ|4:138320000-138580000
4	138600000	138840000	tad291|PBSQ|4:138600000-138840000
4	138860000	139520000	tad292|PBSQ|4:138860000-139520000
4	139540000	139660000	tad293|PBSQ|4:139540000-139660000
4	139680000	139800000	tad294|PBSQ|4:139680000-139800000
4	139820000	140080000	tad295|PBSQ|4:139820000-140080000
4	140100000	140380000	tad296|PBSQ|4:140100000-140380000
4	140400000	140940000	tad297|PBSQ|4:140400000-140940000
4	140960000	141060000	tad298|PBSQ|4:140960000-141060000
4	141080000	141540000	tad299|PBSQ|4:141080000-141540000
4	141560000	141860000	tad300|PBSQ|4:141560000-141860000
4	141880000	142060000	tad301|PBSQ|4:141880000-142060000
4	142080000	142260000	tad302|PBSQ|4:142080000-142260000
4	142280000	142520000	tad303|PBSQ|4:142280000-142520000
4	142540000	142680000	tad304|PBSQ|4:142540000-142680000
4	142700000	142880000	tad305|PBSQ|4:142700000-142880000
4	142900000	143160000	tad306|PBSQ|4:142900000-143160000
4	143180000	143280000	tad307|PBSQ|4:143180000-143280000
4	143300000	143720000	tad308|PBSQ|4:143300000-143720000
4	143740000	144140000	tad309|PBSQ|4:143740000-144140000
4	144160000	144560000	tad310|PBSQ|4:144160000-144560000
4	144580000	144820000	tad311|PBSQ|4:144580000-144820000
4	144840000	145120000	tad312|PBSQ|4:144840000-145120000
4	145140000	145560000	tad313|PBSQ|4:145140000-145560000
4	145580000	145980000	tad314|PBSQ|4:145580000-145980000
4	146000000	146260000	tad315|PBSQ|4:146000000-146260000
4	146280000	146580000	tad316|PBSQ|4:146280000-146580000
4	146600000	146980000	tad317|PBSQ|4:146600000-146980000
4	147000000	147100000	tad318|PBSQ|4:147000000-147100000
4	147120000	147400000	tad319|PBSQ|4:147120000-147400000
4	147420000	147640000	tad320|PBSQ|4:147420000-147640000
4	147660000	147900000	tad321|PBSQ|4:147660000-147900000
4	147920000	148380000	tad322|PBSQ|4:147920000-148380000
4	148400000	148740000	tad323|PBSQ|4:148400000-148740000
4	148760000	149000000	tad324|PBSQ|4:148760000-149000000
4	149020000	149300000	tad325|PBSQ|4:149020000-149300000
4	149320000	149480000	tad326|PBSQ|4:149320000-149480000
4	149500000	149780000	tad327|PBSQ|4:149500000-149780000
4	149800000	150220000	tad328|PBSQ|4:149800000-150220000
4	150240000	150460000	tad329|PBSQ|4:150240000-150460000
4	150480000	150500000	tad330|PBSQ|4:150480000-150500000
4	150500000	150800000	tad331|PBSQ|4:150500000-150800000
4	150820000	151000000	tad332|PBSQ|4:150820000-151000000
4	151020000	151360000	tad333|PBSQ|4:151020000-151360000
4	151380000	151840000	tad334|PBSQ|4:151380000-151840000
4	151860000	152320000	tad335|PBSQ|4:151860000-152320000
4	152340000	152480000	tad336|PBSQ|4:152340000-152480000
4	152500000	152600000	tad337|PBSQ|4:152500000-152600000
4	152620000	152800000	tad338|PBSQ|4:152620000-152800000
4	152820000	153080000	tad339|PBSQ|4:152820000-153080000
4	153100000	153460000	tad340|PBSQ|4:153100000-153460000
4	153480000	153700000	tad341|PBSQ|4:153480000-153700000
4	153720000	154160000	tad342|PBSQ|4:153720000-154160000
4	154180000	154420000	tad343|PBSQ|4:154180000-154420000
4	154440000	154940000	tad344|PBSQ|4:154440000-154940000
4	154960000	155220000	tad345|PBSQ|4:154960000-155220000
4	155240000	155480000	tad346|PBSQ|4:155240000-155480000
4	155500000	155900000	tad347|PBSQ|4:155500000-155900000
4	155920000	156120000	tad348|PBSQ|4:155920000-156120000
4	156140000	156260000	tad349|PBSQ|4:156140000-156260000
4	156280000	156460000	tad350|PBSQ|4:156280000-156460000
4	156480000	156780000	tad351|PBSQ|4:156480000-156780000
4	156800000	156980000	tad352|PBSQ|4:156800000-156980000
4	157000000	157320000	tad353|PBSQ|4:157000000-157320000
4	157340000	157700000	tad354|PBSQ|4:157340000-157700000
4	157720000	158100000	tad355|PBSQ|4:157720000-158100000
4	158120000	158340000	tad356|PBSQ|4:158120000-158340000
4	158360000	158380000	tad357|PBSQ|4:158360000-158380000
4	158400000	158800000	tad358|PBSQ|4:158400000-158800000
4	158820000	159140000	tad359|PBSQ|4:158820000-159140000
4	159160000	159340000	tad360|PBSQ|4:159160000-159340000
4	159360000	160080000	tad361|PBSQ|4:159360000-160080000
4	160100000	160460000	tad362|PBSQ|4:160100000-160460000
4	160480000	160640000	tad363|PBSQ|4:160480000-160640000
4	160660000	161340000	tad364|PBSQ|4:160660000-161340000
5	360000	560000	tad0|PBSQ|5:360000-560000
5	580000	980000	tad1|PBSQ|5:580000-980000
5	1000000	1560000	tad2|PBSQ|5:1000000-1560000
5	1580000	1660000	tad3|PBSQ|5:1580000-1660000
5	1680000	1960000	tad4|PBSQ|5:1680000-1960000
5	1980000	2340000	tad5|PBSQ|5:1980000-2340000
5	2360000	2440000	tad6|PBSQ|5:2360000-2440000
5	2460000	2480000	tad7|PBSQ|5:2460000-2480000
5	2500000	2860000	tad8|PBSQ|5:2500000-2860000
5	2880000	2940000	tad9|PBSQ|5:2880000-2940000
5	2960000	3320000	tad10|PBSQ|5:2960000-3320000
5	3340000	3820000	tad11|PBSQ|5:3340000-3820000
5	3840000	4320000	tad12|PBSQ|5:3840000-4320000
5	4340000	4480000	tad13|PBSQ|5:4340000-4480000
5	4500000	4700000	tad14|PBSQ|5:4500000-4700000
5	4720000	5180000	tad15|PBSQ|5:4720000-5180000
5	5200000	5620000	tad16|PBSQ|5:5200000-5620000
5	5640000	5740000	tad17|PBSQ|5:5640000-5740000
5	5760000	6280000	tad18|PBSQ|5:5760000-6280000
5	6300000	6760000	tad19|PBSQ|5:6300000-6760000
5	6780000	7920000	tad20|PBSQ|5:6780000-7920000
5	7940000	10940000	tad21|PBSQ|5:7940000-10940000
5	10960000	12240000	tad22|PBSQ|5:10960000-12240000
5	12260000	12720000	tad23|PBSQ|5:12260000-12720000
5	12740000	13200000	tad24|PBSQ|5:12740000-13200000
5	13220000	14960000	tad25|PBSQ|5:13220000-14960000
5	14980000	15940000	tad26|PBSQ|5:14980000-15940000
5	15960000	17780000	tad27|PBSQ|5:15960000-17780000
5	17800000	18580000	tad28|PBSQ|5:17800000-18580000
5	18600000	19040000	tad29|PBSQ|5:18600000-19040000
5	19060000	19260000	tad30|PBSQ|5:19060000-19260000
5	19280000	19680000	tad31|PBSQ|5:19280000-19680000
5	19700000	20180000	tad32|PBSQ|5:19700000-20180000
5	20200000	20620000	tad33|PBSQ|5:20200000-20620000
5	20640000	20880000	tad34|PBSQ|5:20640000-20880000
5	20900000	21200000	tad35|PBSQ|5:20900000-21200000
5	21220000	21360000	tad36|PBSQ|5:21220000-21360000
5	21380000	21700000	tad37|PBSQ|5:21380000-21700000
5	21720000	22020000	tad38|PBSQ|5:21720000-22020000
5	22040000	22300000	tad39|PBSQ|5:22040000-22300000
5	22320000	22780000	tad40|PBSQ|5:22320000-22780000
5	22800000	23880000	tad41|PBSQ|5:22800000-23880000
5	23900000	24280000	tad42|PBSQ|5:23900000-24280000
5	24300000	25040000	tad43|PBSQ|5:24300000-25040000
5	25060000	25720000	tad44|PBSQ|5:25060000-25720000
5	25740000	26840000	tad45|PBSQ|5:25740000-26840000
5	26860000	27540000	tad46|PBSQ|5:26860000-27540000
5	27560000	27840000	tad47|PBSQ|5:27560000-27840000
5	27860000	28380000	tad48|PBSQ|5:27860000-28380000
5	28400000	28760000	tad49|PBSQ|5:28400000-28760000
5	28780000	28940000	tad50|PBSQ|5:28780000-28940000
5	28960000	29220000	tad51|PBSQ|5:28960000-29220000
5	29240000	29820000	tad52|PBSQ|5:29240000-29820000
5	29840000	30620000	tad53|PBSQ|5:29840000-30620000
5	30640000	31880000	tad54|PBSQ|5:30640000-31880000
5	31900000	32300000	tad55|PBSQ|5:31900000-32300000
5	32320000	32980000	tad56|PBSQ|5:32320000-32980000
5	33000000	35340000	tad57|PBSQ|5:33000000-35340000
5	35360000	35600000	tad58|PBSQ|5:35360000-35600000
5	35620000	36360000	tad59|PBSQ|5:35620000-36360000
5	36380000	37340000	tad60|PBSQ|5:36380000-37340000
5	37360000	37880000	tad61|PBSQ|5:37360000-37880000
5	37900000	38220000	tad62|PBSQ|5:37900000-38220000
5	38240000	38640000	tad63|PBSQ|5:38240000-38640000
5	38660000	38900000	tad64|PBSQ|5:38660000-38900000
5	38920000	39000000	tad65|PBSQ|5:38920000-39000000
5	39020000	39400000	tad66|PBSQ|5:39020000-39400000
5	39420000	39900000	tad67|PBSQ|5:39420000-39900000
5	39920000	41020000	tad68|PBSQ|5:39920000-41020000
5	41040000	41800000	tad69|PBSQ|5:41040000-41800000
5	41820000	42580000	tad70|PBSQ|5:41820000-42580000
5	42600000	43040000	tad71|PBSQ|5:42600000-43040000
5	43060000	44500000	tad72|PBSQ|5:43060000-44500000
5	44520000	45060000	tad73|PBSQ|5:44520000-45060000
5	45080000	45400000	tad74|PBSQ|5:45080000-45400000
5	45420000	46000000	tad75|PBSQ|5:45420000-46000000
5	46020000	46760000	tad76|PBSQ|5:46020000-46760000
5	46780000	47120000	tad77|PBSQ|5:46780000-47120000
5	47140000	47640000	tad78|PBSQ|5:47140000-47640000
5	47660000	47920000	tad79|PBSQ|5:47660000-47920000
5	47940000	48320000	tad80|PBSQ|5:47940000-48320000
5	48340000	49220000	tad81|PBSQ|5:48340000-49220000
5	49240000	49500000	tad82|PBSQ|5:49240000-49500000
5	49520000	49780000	tad83|PBSQ|5:49520000-49780000
5	49800000	50280000	tad84|PBSQ|5:49800000-50280000
5	50300000	52100000	tad85|PBSQ|5:50300000-52100000
5	52120000	53000000	tad86|PBSQ|5:52120000-53000000
5	53020000	53160000	tad87|PBSQ|5:53020000-53160000
5	53180000	53540000	tad88|PBSQ|5:53180000-53540000
5	53560000	54160000	tad89|PBSQ|5:53560000-54160000
5	54180000	55320000	tad90|PBSQ|5:54180000-55320000
5	55340000	55800000	tad91|PBSQ|5:55340000-55800000
5	55820000	56160000	tad92|PBSQ|5:55820000-56160000
5	56180000	56700000	tad93|PBSQ|5:56180000-56700000
5	56720000	57040000	tad94|PBSQ|5:56720000-57040000
5	57060000	57300000	tad95|PBSQ|5:57060000-57300000
5	57320000	57940000	tad96|PBSQ|5:57320000-57940000
5	57960000	59180000	tad97|PBSQ|5:57960000-59180000
5	59200000	59620000	tad98|PBSQ|5:59200000-59620000
5	59640000	60180000	tad99|PBSQ|5:59640000-60180000
5	60200000	60660000	tad100|PBSQ|5:60200000-60660000
5	60680000	60920000	tad101|PBSQ|5:60680000-60920000
5	60940000	61620000	tad102|PBSQ|5:60940000-61620000
5	61640000	62180000	tad103|PBSQ|5:61640000-62180000
5	62200000	62820000	tad104|PBSQ|5:62200000-62820000
5	62840000	63020000	tad105|PBSQ|5:62840000-63020000
5	63040000	63500000	tad106|PBSQ|5:63040000-63500000
5	63520000	63660000	tad107|PBSQ|5:63520000-63660000
5	63680000	64340000	tad108|PBSQ|5:63680000-64340000
5	64360000	64960000	tad109|PBSQ|5:64360000-64960000
5	64980000	65000000	tad110|PBSQ|5:64980000-65000000
5	65020000	65320000	tad111|PBSQ|5:65020000-65320000
5	65340000	66820000	tad112|PBSQ|5:65340000-66820000
5	66840000	67480000	tad113|PBSQ|5:66840000-67480000
5	67500000	67760000	tad114|PBSQ|5:67500000-67760000
5	67780000	68080000	tad115|PBSQ|5:67780000-68080000
5	68100000	68580000	tad116|PBSQ|5:68100000-68580000
5	68600000	68900000	tad117|PBSQ|5:68600000-68900000
5	68920000	70320000	tad118|PBSQ|5:68920000-70320000
5	70340000	70980000	tad119|PBSQ|5:70340000-70980000
5	71000000	71780000	tad120|PBSQ|5:71000000-71780000
5	71800000	72400000	tad121|PBSQ|5:71800000-72400000
5	72420000	73580000	tad122|PBSQ|5:72420000-73580000
5	73600000	76460000	tad123|PBSQ|5:73600000-76460000
5	76480000	78460000	tad124|PBSQ|5:76480000-78460000
5	78480000	78740000	tad125|PBSQ|5:78480000-78740000
5	78760000	79440000	tad126|PBSQ|5:78760000-79440000
5	79460000	80920000	tad127|PBSQ|5:79460000-80920000
5	80940000	81360000	tad128|PBSQ|5:80940000-81360000
5	81380000	82060000	tad129|PBSQ|5:81380000-82060000
5	82080000	82300000	tad130|PBSQ|5:82080000-82300000
5	82320000	82900000	tad131|PBSQ|5:82320000-82900000
5	82920000	83100000	tad132|PBSQ|5:82920000-83100000
5	83120000	83320000	tad133|PBSQ|5:83120000-83320000
5	83340000	84680000	tad134|PBSQ|5:83340000-84680000
5	84700000	85140000	tad135|PBSQ|5:84700000-85140000
5	85160000	85380000	tad136|PBSQ|5:85160000-85380000
5	85400000	85620000	tad137|PBSQ|5:85400000-85620000
5	85640000	86580000	tad138|PBSQ|5:85640000-86580000
5	86600000	87020000	tad139|PBSQ|5:86600000-87020000
5	87040000	87540000	tad140|PBSQ|5:87040000-87540000
5	87560000	88660000	tad141|PBSQ|5:87560000-88660000
5	88680000	90260000	tad142|PBSQ|5:88680000-90260000
5	90280000	90860000	tad143|PBSQ|5:90280000-90860000
5	90880000	92060000	tad144|PBSQ|5:90880000-92060000
5	92080000	92360000	tad145|PBSQ|5:92080000-92360000
5	92380000	92860000	tad146|PBSQ|5:92380000-92860000
5	92880000	93700000	tad147|PBSQ|5:92880000-93700000
5	93720000	97300000	tad148|PBSQ|5:93720000-97300000
5	97320000	97920000	tad149|PBSQ|5:97320000-97920000
5	97940000	98640000	tad150|PBSQ|5:97940000-98640000
5	98660000	98920000	tad151|PBSQ|5:98660000-98920000
5	98940000	99700000	tad152|PBSQ|5:98940000-99700000
5	99720000	101340000	tad153|PBSQ|5:99720000-101340000
5	101360000	101580000	tad154|PBSQ|5:101360000-101580000
5	101600000	101620000	tad155|PBSQ|5:101600000-101620000
5	101620000	102120000	tad156|PBSQ|5:101620000-102120000
5	102140000	102400000	tad157|PBSQ|5:102140000-102400000
5	102420000	102720000	tad158|PBSQ|5:102420000-102720000
5	102740000	105060000	tad159|PBSQ|5:102740000-105060000
5	105080000	106240000	tad160|PBSQ|5:105080000-106240000
5	106260000	106620000	tad161|PBSQ|5:106260000-106620000
5	106640000	106980000	tad162|PBSQ|5:106640000-106980000
5	107000000	108460000	tad163|PBSQ|5:107000000-108460000
5	108480000	108500000	tad164|PBSQ|5:108480000-108500000
5	108500000	108520000	tad165|PBSQ|5:108500000-108520000
5	108520000	109160000	tad166|PBSQ|5:108520000-109160000
5	109180000	110660000	tad167|PBSQ|5:109180000-110660000
5	110680000	111180000	tad168|PBSQ|5:110680000-111180000
5	111200000	111560000	tad169|PBSQ|5:111200000-111560000
5	111580000	111960000	tad170|PBSQ|5:111580000-111960000
5	111980000	112400000	tad171|PBSQ|5:111980000-112400000
5	112420000	112720000	tad172|PBSQ|5:112420000-112720000
5	112740000	113140000	tad173|PBSQ|5:112740000-113140000
5	113160000	113480000	tad174|PBSQ|5:113160000-113480000
5	113500000	113920000	tad175|PBSQ|5:113500000-113920000
5	113940000	114300000	tad176|PBSQ|5:113940000-114300000
5	114320000	114920000	tad177|PBSQ|5:114320000-114920000
5	114940000	115460000	tad178|PBSQ|5:114940000-115460000
5	115480000	116380000	tad179|PBSQ|5:115480000-116380000
5	116400000	116580000	tad180|PBSQ|5:116400000-116580000
5	116600000	117000000	tad181|PBSQ|5:116600000-117000000
5	117020000	117300000	tad182|PBSQ|5:117020000-117300000
5	117320000	117800000	tad183|PBSQ|5:117320000-117800000
5	117820000	118280000	tad184|PBSQ|5:117820000-118280000
5	118300000	118640000	tad185|PBSQ|5:118300000-118640000
5	118660000	119280000	tad186|PBSQ|5:118660000-119280000
5	119300000	119620000	tad187|PBSQ|5:119300000-119620000
5	119640000	119760000	tad188|PBSQ|5:119640000-119760000
5	119780000	120160000	tad189|PBSQ|5:119780000-120160000
5	120180000	120380000	tad190|PBSQ|5:120180000-120380000
5	120400000	120680000	tad191|PBSQ|5:120400000-120680000
5	120700000	120780000	tad192|PBSQ|5:120700000-120780000
5	120800000	121020000	tad193|PBSQ|5:120800000-121020000
5	121040000	121180000	tad194|PBSQ|5:121040000-121180000
5	121200000	121520000	tad195|PBSQ|5:121200000-121520000
5	121540000	121880000	tad196|PBSQ|5:121540000-121880000
5	121900000	122140000	tad197|PBSQ|5:121900000-122140000
5	122160000	122520000	tad198|PBSQ|5:122160000-122520000
5	122540000	122780000	tad199|PBSQ|5:122540000-122780000
5	122800000	122900000	tad200|PBSQ|5:122800000-122900000
5	122920000	123060000	tad201|PBSQ|5:122920000-123060000
5	123080000	123140000	tad202|PBSQ|5:123080000-123140000
5	123160000	123180000	tad203|PBSQ|5:123160000-123180000
5	123200000	123480000	tad204|PBSQ|5:123200000-123480000
5	123500000	123780000	tad205|PBSQ|5:123500000-123780000
5	123800000	124080000	tad206|PBSQ|5:123800000-124080000
5	124100000	124440000	tad207|PBSQ|5:124100000-124440000
5	124460000	124940000	tad208|PBSQ|5:124460000-124940000
5	124960000	125120000	tad209|PBSQ|5:124960000-125120000
5	125140000	125440000	tad210|PBSQ|5:125140000-125440000
5	125460000	125860000	tad211|PBSQ|5:125460000-125860000
5	125880000	126100000	tad212|PBSQ|5:125880000-126100000
5	126120000	126500000	tad213|PBSQ|5:126120000-126500000
5	126520000	126840000	tad214|PBSQ|5:126520000-126840000
5	126860000	126880000	tad215|PBSQ|5:126860000-126880000
5	126880000	127080000	tad216|PBSQ|5:126880000-127080000
5	127100000	127400000	tad217|PBSQ|5:127100000-127400000
5	127420000	127600000	tad218|PBSQ|5:127420000-127600000
5	127620000	127860000	tad219|PBSQ|5:127620000-127860000
5	127880000	128160000	tad220|PBSQ|5:127880000-128160000
5	128180000	128380000	tad221|PBSQ|5:128180000-128380000
5	128400000	128640000	tad222|PBSQ|5:128400000-128640000
5	128660000	129360000	tad223|PBSQ|5:128660000-129360000
5	129380000	129400000	tad224|PBSQ|5:129380000-129400000
5	129400000	129420000	tad225|PBSQ|5:129400000-129420000
5	129420000	129700000	tad226|PBSQ|5:129420000-129700000
5	129720000	129920000	tad227|PBSQ|5:129720000-129920000
5	129940000	130240000	tad228|PBSQ|5:129940000-130240000
5	130260000	130460000	tad229|PBSQ|5:130260000-130460000
5	130480000	130740000	tad230|PBSQ|5:130480000-130740000
5	130760000	131100000	tad231|PBSQ|5:130760000-131100000
5	131120000	131560000	tad232|PBSQ|5:131120000-131560000
5	131580000	131920000	tad233|PBSQ|5:131580000-131920000
5	131940000	132240000	tad234|PBSQ|5:131940000-132240000
5	132260000	132440000	tad235|PBSQ|5:132260000-132440000
5	132460000	132580000	tad236|PBSQ|5:132460000-132580000
5	132600000	132900000	tad237|PBSQ|5:132600000-132900000
5	132920000	133360000	tad238|PBSQ|5:132920000-133360000
5	133380000	133860000	tad239|PBSQ|5:133380000-133860000
5	133880000	134000000	tad240|PBSQ|5:133880000-134000000
5	134020000	134220000	tad241|PBSQ|5:134020000-134220000
5	134240000	134500000	tad242|PBSQ|5:134240000-134500000
5	134520000	134700000	tad243|PBSQ|5:134520000-134700000
5	134720000	135120000	tad244|PBSQ|5:134720000-135120000
5	135140000	135580000	tad245|PBSQ|5:135140000-135580000
5	135600000	135860000	tad246|PBSQ|5:135600000-135860000
5	135880000	136380000	tad247|PBSQ|5:135880000-136380000
5	136400000	136600000	tad248|PBSQ|5:136400000-136600000
5	136620000	136900000	tad249|PBSQ|5:136620000-136900000
5	136920000	137300000	tad250|PBSQ|5:136920000-137300000
5	137320000	137660000	tad251|PBSQ|5:137320000-137660000
5	137680000	137940000	tad252|PBSQ|5:137680000-137940000
5	137960000	138360000	tad253|PBSQ|5:137960000-138360000
5	138380000	138720000	tad254|PBSQ|5:138380000-138720000
5	138740000	138900000	tad255|PBSQ|5:138740000-138900000
5	138920000	139140000	tad256|PBSQ|5:138920000-139140000
5	139160000	139380000	tad257|PBSQ|5:139160000-139380000
5	139400000	139720000	tad258|PBSQ|5:139400000-139720000
5	139740000	139980000	tad259|PBSQ|5:139740000-139980000
5	140000000	140240000	tad260|PBSQ|5:140000000-140240000
5	140260000	140540000	tad261|PBSQ|5:140260000-140540000
5	140560000	140900000	tad262|PBSQ|5:140560000-140900000
5	140920000	140980000	tad263|PBSQ|5:140920000-140980000
5	141000000	141260000	tad264|PBSQ|5:141000000-141260000
5	141280000	141360000	tad265|PBSQ|5:141280000-141360000
5	141380000	141720000	tad266|PBSQ|5:141380000-141720000
5	141740000	141960000	tad267|PBSQ|5:141740000-141960000
5	141980000	142200000	tad268|PBSQ|5:141980000-142200000
6	460000	900000	tad0|PBSQ|6:460000-900000
6	920000	1160000	tad1|PBSQ|6:920000-1160000
6	1180000	1760000	tad2|PBSQ|6:1180000-1760000
6	1780000	2060000	tad3|PBSQ|6:1780000-2060000
6	2080000	2280000	tad4|PBSQ|6:2080000-2280000
6	2300000	2480000	tad5|PBSQ|6:2300000-2480000
6	2500000	2820000	tad6|PBSQ|6:2500000-2820000
6	2840000	3420000	tad7|PBSQ|6:2840000-3420000
6	3440000	3800000	tad8|PBSQ|6:3440000-3800000
6	3820000	4020000	tad9|PBSQ|6:3820000-4020000
6	4040000	4360000	tad10|PBSQ|6:4040000-4360000
6	4380000	4680000	tad11|PBSQ|6:4380000-4680000
6	4700000	5080000	tad12|PBSQ|6:4700000-5080000
6	5100000	6040000	tad13|PBSQ|6:5100000-6040000
6	6060000	6080000	tad14|PBSQ|6:6060000-6080000
6	6080000	6400000	tad15|PBSQ|6:6080000-6400000
6	6420000	6800000	tad16|PBSQ|6:6420000-6800000
6	6820000	7040000	tad17|PBSQ|6:6820000-7040000
6	7060000	7300000	tad18|PBSQ|6:7060000-7300000
6	7320000	7500000	tad19|PBSQ|6:7320000-7500000
6	7520000	7860000	tad20|PBSQ|6:7520000-7860000
6	7880000	8400000	tad21|PBSQ|6:7880000-8400000
6	8420000	8600000	tad22|PBSQ|6:8420000-8600000
6	8620000	8840000	tad23|PBSQ|6:8620000-8840000
6	8860000	9140000	tad24|PBSQ|6:8860000-9140000
6	9160000	9340000	tad25|PBSQ|6:9160000-9340000
6	9360000	9580000	tad26|PBSQ|6:9360000-9580000
6	9600000	9800000	tad27|PBSQ|6:9600000-9800000
6	9820000	10160000	tad28|PBSQ|6:9820000-10160000
6	10180000	10540000	tad29|PBSQ|6:10180000-10540000
6	10560000	11000000	tad30|PBSQ|6:10560000-11000000
6	11020000	11280000	tad31|PBSQ|6:11020000-11280000
6	11300000	11420000	tad32|PBSQ|6:11300000-11420000
6	11440000	11760000	tad33|PBSQ|6:11440000-11760000
6	11780000	12000000	tad34|PBSQ|6:11780000-12000000
6	12020000	12100000	tad35|PBSQ|6:12020000-12100000
6	12120000	12140000	tad36|PBSQ|6:12120000-12140000
6	12160000	12400000	tad37|PBSQ|6:12160000-12400000
6	12420000	12680000	tad38|PBSQ|6:12420000-12680000
6	12700000	13060000	tad39|PBSQ|6:12700000-13060000
6	13080000	13360000	tad40|PBSQ|6:13080000-13360000
6	13380000	13540000	tad41|PBSQ|6:13380000-13540000
6	13560000	13760000	tad42|PBSQ|6:13560000-13760000
6	13780000	13960000	tad43|PBSQ|6:13780000-13960000
6	13980000	14440000	tad44|PBSQ|6:13980000-14440000
6	14460000	14780000	tad45|PBSQ|6:14460000-14780000
6	14800000	15240000	tad46|PBSQ|6:14800000-15240000
6	15260000	15600000	tad47|PBSQ|6:15260000-15600000
6	15620000	16000000	tad48|PBSQ|6:15620000-16000000
6	16020000	16360000	tad49|PBSQ|6:16020000-16360000
6	16380000	16820000	tad50|PBSQ|6:16380000-16820000
6	16840000	17320000	tad51|PBSQ|6:16840000-17320000
6	17340000	17560000	tad52|PBSQ|6:17340000-17560000
6	17580000	17920000	tad53|PBSQ|6:17580000-17920000
6	17940000	18280000	tad54|PBSQ|6:17940000-18280000
6	18300000	18640000	tad55|PBSQ|6:18300000-18640000
6	18660000	18940000	tad56|PBSQ|6:18660000-18940000
6	18960000	19200000	tad57|PBSQ|6:18960000-19200000
6	19220000	19660000	tad58|PBSQ|6:19220000-19660000
6	19680000	20840000	tad59|PBSQ|6:19680000-20840000
6	20860000	21420000	tad60|PBSQ|6:20860000-21420000
6	21440000	22040000	tad61|PBSQ|6:21440000-22040000
6	22060000	22420000	tad62|PBSQ|6:22060000-22420000
6	22440000	22780000	tad63|PBSQ|6:22440000-22780000
6	22800000	23160000	tad64|PBSQ|6:22800000-23160000
6	23180000	23740000	tad65|PBSQ|6:23180000-23740000
6	23760000	24220000	tad66|PBSQ|6:23760000-24220000
6	24240000	24780000	tad67|PBSQ|6:24240000-24780000
6	24800000	25440000	tad68|PBSQ|6:24800000-25440000
6	25460000	25900000	tad69|PBSQ|6:25460000-25900000
6	25920000	27320000	tad70|PBSQ|6:25920000-27320000
6	27340000	27620000	tad71|PBSQ|6:27340000-27620000
6	27640000	27900000	tad72|PBSQ|6:27640000-27900000
6	27920000	28520000	tad73|PBSQ|6:27920000-28520000
6	28540000	28740000	tad74|PBSQ|6:28540000-28740000
6	28760000	30240000	tad75|PBSQ|6:28760000-30240000
6	30260000	31060000	tad76|PBSQ|6:30260000-31060000
6	31080000	31540000	tad77|PBSQ|6:31080000-31540000
6	31560000	31780000	tad78|PBSQ|6:31560000-31780000
6	31800000	33820000	tad79|PBSQ|6:31800000-33820000
6	33840000	34100000	tad80|PBSQ|6:33840000-34100000
6	34120000	34300000	tad81|PBSQ|6:34120000-34300000
6	34320000	34660000	tad82|PBSQ|6:34320000-34660000
6	34680000	35020000	tad83|PBSQ|6:34680000-35020000
6	35040000	35060000	tad84|PBSQ|6:35040000-35060000
6	35060000	35960000	tad85|PBSQ|6:35060000-35960000
6	35980000	36580000	tad86|PBSQ|6:35980000-36580000
6	36600000	36980000	tad87|PBSQ|6:36600000-36980000
6	37000000	37200000	tad88|PBSQ|6:37000000-37200000
6	37220000	37420000	tad89|PBSQ|6:37220000-37420000
6	37440000	37720000	tad90|PBSQ|6:37440000-37720000
6	37740000	38320000	tad91|PBSQ|6:37740000-38320000
6	38340000	39120000	tad92|PBSQ|6:38340000-39120000
6	39140000	39560000	tad93|PBSQ|6:39140000-39560000
6	39580000	40200000	tad94|PBSQ|6:39580000-40200000
6	40220000	41360000	tad95|PBSQ|6:40220000-41360000
6	41380000	42380000	tad96|PBSQ|6:41380000-42380000
6	42400000	42580000	tad97|PBSQ|6:42400000-42580000
6	42600000	42620000	tad98|PBSQ|6:42600000-42620000
6	42640000	42940000	tad99|PBSQ|6:42640000-42940000
6	42960000	43340000	tad100|PBSQ|6:42960000-43340000
6	43360000	43880000	tad101|PBSQ|6:43360000-43880000
6	43900000	44460000	tad102|PBSQ|6:43900000-44460000
6	44480000	44860000	tad103|PBSQ|6:44480000-44860000
6	44880000	45240000	tad104|PBSQ|6:44880000-45240000
6	45260000	45760000	tad105|PBSQ|6:45260000-45760000
6	45780000	46120000	tad106|PBSQ|6:45780000-46120000
6	46140000	46300000	tad107|PBSQ|6:46140000-46300000
6	46320000	46940000	tad108|PBSQ|6:46320000-46940000
6	46960000	47580000	tad109|PBSQ|6:46960000-47580000
6	47600000	48280000	tad110|PBSQ|6:47600000-48280000
6	48300000	49080000	tad111|PBSQ|6:48300000-49080000
6	49100000	49500000	tad112|PBSQ|6:49100000-49500000
6	49520000	49800000	tad113|PBSQ|6:49520000-49800000
6	49820000	50040000	tad114|PBSQ|6:49820000-50040000
6	50060000	50080000	tad115|PBSQ|6:50060000-50080000
6	50100000	50340000	tad116|PBSQ|6:50100000-50340000
6	50360000	54260000	tad117|PBSQ|6:50360000-54260000
6	54280000	55060000	tad118|PBSQ|6:54280000-55060000
6	55080000	55640000	tad119|PBSQ|6:55080000-55640000
6	55660000	55840000	tad120|PBSQ|6:55660000-55840000
6	55860000	55880000	tad121|PBSQ|6:55860000-55880000
6	55880000	55900000	tad122|PBSQ|6:55880000-55900000
6	55900000	56380000	tad123|PBSQ|6:55900000-56380000
6	56400000	56500000	tad124|PBSQ|6:56400000-56500000
6	56520000	57740000	tad125|PBSQ|6:56520000-57740000
6	57760000	58260000	tad126|PBSQ|6:57760000-58260000
6	58280000	59860000	tad127|PBSQ|6:58280000-59860000
6	59880000	60240000	tad128|PBSQ|6:59880000-60240000
6	60260000	61600000	tad129|PBSQ|6:60260000-61600000
6	61620000	61920000	tad130|PBSQ|6:61620000-61920000
6	61940000	62700000	tad131|PBSQ|6:61940000-62700000
6	62720000	63060000	tad132|PBSQ|6:62720000-63060000
6	63080000	63360000	tad133|PBSQ|6:63080000-63360000
6	63380000	63940000	tad134|PBSQ|6:63380000-63940000
6	63960000	64600000	tad135|PBSQ|6:63960000-64600000
6	64620000	65640000	tad136|PBSQ|6:64620000-65640000
6	65660000	66420000	tad137|PBSQ|6:65660000-66420000
6	66440000	66800000	tad138|PBSQ|6:66440000-66800000
6	66820000	67040000	tad139|PBSQ|6:66820000-67040000
6	67060000	67260000	tad140|PBSQ|6:67060000-67260000
6	67280000	67680000	tad141|PBSQ|6:67280000-67680000
6	67700000	68240000	tad142|PBSQ|6:67700000-68240000
6	68260000	69240000	tad143|PBSQ|6:68260000-69240000
6	69260000	71160000	tad144|PBSQ|6:69260000-71160000
6	71180000	71680000	tad145|PBSQ|6:71180000-71680000
6	71700000	71980000	tad146|PBSQ|6:71700000-71980000
6	72000000	72840000	tad147|PBSQ|6:72000000-72840000
6	72860000	73580000	tad148|PBSQ|6:72860000-73580000
6	73600000	73740000	tad149|PBSQ|6:73600000-73740000
6	73760000	73780000	tad150|PBSQ|6:73760000-73780000
6	73780000	74720000	tad151|PBSQ|6:73780000-74720000
6	74740000	74940000	tad152|PBSQ|6:74740000-74940000
6	74960000	75380000	tad153|PBSQ|6:74960000-75380000
6	75400000	75700000	tad154|PBSQ|6:75400000-75700000
6	75720000	76020000	tad155|PBSQ|6:75720000-76020000
6	76040000	76560000	tad156|PBSQ|6:76040000-76560000
6	76580000	76680000	tad157|PBSQ|6:76580000-76680000
6	76700000	77300000	tad158|PBSQ|6:76700000-77300000
6	77320000	77900000	tad159|PBSQ|6:77320000-77900000
6	77920000	78960000	tad160|PBSQ|6:77920000-78960000
6	78980000	79760000	tad161|PBSQ|6:78980000-79760000
6	79780000	80600000	tad162|PBSQ|6:79780000-80600000
6	80620000	81460000	tad163|PBSQ|6:80620000-81460000
6	81480000	81720000	tad164|PBSQ|6:81480000-81720000
6	81740000	82040000	tad165|PBSQ|6:81740000-82040000
6	82060000	82180000	tad166|PBSQ|6:82060000-82180000
6	82200000	83760000	tad167|PBSQ|6:82200000-83760000
6	83780000	84400000	tad168|PBSQ|6:83780000-84400000
6	84420000	84820000	tad169|PBSQ|6:84420000-84820000
6	84840000	85200000	tad170|PBSQ|6:84840000-85200000
6	85220000	86160000	tad171|PBSQ|6:85220000-86160000
6	86180000	86320000	tad172|PBSQ|6:86180000-86320000
6	86340000	87240000	tad173|PBSQ|6:86340000-87240000
6	87260000	87280000	tad174|PBSQ|6:87260000-87280000
6	87280000	87300000	tad175|PBSQ|6:87280000-87300000
6	87320000	87980000	tad176|PBSQ|6:87320000-87980000
6	88000000	88760000	tad177|PBSQ|6:88000000-88760000
6	88780000	88960000	tad178|PBSQ|6:88780000-88960000
6	88980000	89460000	tad179|PBSQ|6:88980000-89460000
6	89480000	89800000	tad180|PBSQ|6:89480000-89800000
6	89820000	90120000	tad181|PBSQ|6:89820000-90120000
6	90140000	90540000	tad182|PBSQ|6:90140000-90540000
6	90560000	91080000	tad183|PBSQ|6:90560000-91080000
6	91100000	91400000	tad184|PBSQ|6:91100000-91400000
6	91420000	91900000	tad185|PBSQ|6:91420000-91900000
6	91920000	92280000	tad186|PBSQ|6:91920000-92280000
6	92300000	93420000	tad187|PBSQ|6:92300000-93420000
6	93440000	94160000	tad188|PBSQ|6:93440000-94160000
6	94180000	94260000	tad189|PBSQ|6:94180000-94260000
6	94280000	94300000	tad190|PBSQ|6:94280000-94300000
6	94320000	94880000	tad191|PBSQ|6:94320000-94880000
6	94900000	95460000	tad192|PBSQ|6:94900000-95460000
6	95480000	95940000	tad193|PBSQ|6:95480000-95940000
6	95960000	96140000	tad194|PBSQ|6:95960000-96140000
6	96160000	96460000	tad195|PBSQ|6:96160000-96460000
6	96480000	96720000	tad196|PBSQ|6:96480000-96720000
6	96740000	96780000	tad197|PBSQ|6:96740000-96780000
6	96800000	97280000	tad198|PBSQ|6:96800000-97280000
6	97300000	97900000	tad199|PBSQ|6:97300000-97900000
6	97920000	98180000	tad200|PBSQ|6:97920000-98180000
6	98200000	98780000	tad201|PBSQ|6:98200000-98780000
6	98800000	99920000	tad202|PBSQ|6:98800000-99920000
6	99940000	100540000	tad203|PBSQ|6:99940000-100540000
6	100560000	100800000	tad204|PBSQ|6:100560000-100800000
6	100820000	101520000	tad205|PBSQ|6:100820000-101520000
6	101540000	101960000	tad206|PBSQ|6:101540000-101960000
6	101980000	102400000	tad207|PBSQ|6:101980000-102400000
6	102420000	102640000	tad208|PBSQ|6:102420000-102640000
6	102660000	103080000	tad209|PBSQ|6:102660000-103080000
6	103100000	103480000	tad210|PBSQ|6:103100000-103480000
6	103500000	103800000	tad211|PBSQ|6:103500000-103800000
6	103820000	104220000	tad212|PBSQ|6:103820000-104220000
6	104240000	104380000	tad213|PBSQ|6:104240000-104380000
6	104400000	104860000	tad214|PBSQ|6:104400000-104860000
6	104880000	105080000	tad215|PBSQ|6:104880000-105080000
6	105100000	105160000	tad216|PBSQ|6:105100000-105160000
6	105180000	105420000	tad217|PBSQ|6:105180000-105420000
6	105440000	105600000	tad218|PBSQ|6:105440000-105600000
6	105620000	107020000	tad219|PBSQ|6:105620000-107020000
6	107040000	108080000	tad220|PBSQ|6:107040000-108080000
6	108100000	109900000	tad221|PBSQ|6:108100000-109900000
6	109920000	110320000	tad222|PBSQ|6:109920000-110320000
6	110340000	110900000	tad223|PBSQ|6:110340000-110900000
6	110920000	111540000	tad224|PBSQ|6:110920000-111540000
6	111560000	112420000	tad225|PBSQ|6:111560000-112420000
6	112440000	112840000	tad226|PBSQ|6:112440000-112840000
6	112860000	113180000	tad227|PBSQ|6:112860000-113180000
6	113200000	113400000	tad228|PBSQ|6:113200000-113400000
6	113420000	113680000	tad229|PBSQ|6:113420000-113680000
6	113700000	113920000	tad230|PBSQ|6:113700000-113920000
6	113940000	114160000	tad231|PBSQ|6:113940000-114160000
6	114180000	114280000	tad232|PBSQ|6:114180000-114280000
6	114300000	115020000	tad233|PBSQ|6:114300000-115020000
6	115040000	115480000	tad234|PBSQ|6:115040000-115480000
6	115500000	115780000	tad235|PBSQ|6:115500000-115780000
6	115800000	116480000	tad236|PBSQ|6:115800000-116480000
6	116500000	116780000	tad237|PBSQ|6:116500000-116780000
6	116800000	117380000	tad238|PBSQ|6:116800000-117380000
6	117400000	117740000	tad239|PBSQ|6:117400000-117740000
6	117760000	118440000	tad240|PBSQ|6:117760000-118440000
6	118460000	118880000	tad241|PBSQ|6:118460000-118880000
6	118900000	119380000	tad242|PBSQ|6:118900000-119380000
6	119400000	120280000	tad243|PBSQ|6:119400000-120280000
6	120300000	120840000	tad244|PBSQ|6:120300000-120840000
6	120860000	121200000	tad245|PBSQ|6:120860000-121200000
6	121220000	122200000	tad246|PBSQ|6:121220000-122200000
6	122220000	122800000	tad247|PBSQ|6:122220000-122800000
6	122820000	123180000	tad248|PBSQ|6:122820000-123180000
6	123200000	123420000	tad249|PBSQ|6:123200000-123420000
6	123440000	123580000	tad250|PBSQ|6:123440000-123580000
6	123600000	124380000	tad251|PBSQ|6:123600000-124380000
6	124400000	124920000	tad252|PBSQ|6:124400000-124920000
6	124940000	125440000	tad253|PBSQ|6:124940000-125440000
6	125460000	125760000	tad254|PBSQ|6:125460000-125760000
6	125780000	126120000	tad255|PBSQ|6:125780000-126120000
6	126140000	126360000	tad256|PBSQ|6:126140000-126360000
6	126380000	126660000	tad257|PBSQ|6:126380000-126660000
6	126680000	126840000	tad258|PBSQ|6:126680000-126840000
6	126860000	126960000	tad259|PBSQ|6:126860000-126960000
6	126980000	127260000	tad260|PBSQ|6:126980000-127260000
6	127280000	127600000	tad261|PBSQ|6:127280000-127600000
6	127620000	127820000	tad262|PBSQ|6:127620000-127820000
6	127840000	128120000	tad263|PBSQ|6:127840000-128120000
6	128140000	128420000	tad264|PBSQ|6:128140000-128420000
6	128440000	128720000	tad265|PBSQ|6:128440000-128720000
6	128740000	129200000	tad266|PBSQ|6:128740000-129200000
6	129220000	129660000	tad267|PBSQ|6:129220000-129660000
6	129680000	129900000	tad268|PBSQ|6:129680000-129900000
6	129920000	130340000	tad269|PBSQ|6:129920000-130340000
6	130360000	130420000	tad270|PBSQ|6:130360000-130420000
6	130440000	130460000	tad271|PBSQ|6:130440000-130460000
6	130460000	130700000	tad272|PBSQ|6:130460000-130700000
6	130720000	130800000	tad273|PBSQ|6:130720000-130800000
6	130820000	130900000	tad274|PBSQ|6:130820000-130900000
6	130920000	131100000	tad275|PBSQ|6:130920000-131100000
6	131120000	131560000	tad276|PBSQ|6:131120000-131560000
6	131580000	132120000	tad277|PBSQ|6:131580000-132120000
6	132140000	132280000	tad278|PBSQ|6:132140000-132280000
6	132300000	132640000	tad279|PBSQ|6:132300000-132640000
6	132660000	132960000	tad280|PBSQ|6:132660000-132960000
6	132980000	133440000	tad281|PBSQ|6:132980000-133440000
6	133460000	133580000	tad282|PBSQ|6:133460000-133580000
6	133600000	133860000	tad283|PBSQ|6:133600000-133860000
6	133880000	134160000	tad284|PBSQ|6:133880000-134160000
6	134180000	134380000	tad285|PBSQ|6:134180000-134380000
6	134400000	134500000	tad286|PBSQ|6:134400000-134500000
6	134520000	134800000	tad287|PBSQ|6:134520000-134800000
6	134820000	135100000	tad288|PBSQ|6:134820000-135100000
6	135120000	135660000	tad289|PBSQ|6:135120000-135660000
6	135680000	135920000	tad290|PBSQ|6:135680000-135920000
6	135940000	136380000	tad291|PBSQ|6:135940000-136380000
6	136400000	136680000	tad292|PBSQ|6:136400000-136680000
6	136700000	137020000	tad293|PBSQ|6:136700000-137020000
6	137040000	137240000	tad294|PBSQ|6:137040000-137240000
6	137260000	137580000	tad295|PBSQ|6:137260000-137580000
7	380000	500000	tad0|PBSQ|7:380000-500000
7	520000	780000	tad1|PBSQ|7:520000-780000
7	800000	1180000	tad2|PBSQ|7:800000-1180000
7	1200000	1360000	tad3|PBSQ|7:1200000-1360000
7	1380000	1740000	tad4|PBSQ|7:1380000-1740000
7	1760000	2140000	tad5|PBSQ|7:1760000-2140000
7	2160000	2500000	tad6|PBSQ|7:2160000-2500000
7	2520000	3040000	tad7|PBSQ|7:2520000-3040000
7	3060000	3300000	tad8|PBSQ|7:3060000-3300000
7	3320000	3780000	tad9|PBSQ|7:3320000-3780000
7	3800000	3820000	tad10|PBSQ|7:3800000-3820000
7	3820000	3840000	tad11|PBSQ|7:3820000-3840000
7	3840000	4020000	tad12|PBSQ|7:3840000-4020000
7	4040000	4500000	tad13|PBSQ|7:4040000-4500000
7	4520000	4680000	tad14|PBSQ|7:4520000-4680000
7	4700000	4820000	tad15|PBSQ|7:4700000-4820000
7	4840000	5120000	tad16|PBSQ|7:4840000-5120000
7	5140000	5500000	tad17|PBSQ|7:5140000-5500000
7	5520000	5760000	tad18|PBSQ|7:5520000-5760000
7	5780000	5980000	tad19|PBSQ|7:5780000-5980000
7	6000000	6080000	tad20|PBSQ|7:6000000-6080000
7	6100000	6320000	tad21|PBSQ|7:6100000-6320000
7	6340000	6760000	tad22|PBSQ|7:6340000-6760000
7	6780000	6900000	tad23|PBSQ|7:6780000-6900000
7	6920000	6960000	tad24|PBSQ|7:6920000-6960000
7	6980000	7000000	tad25|PBSQ|7:6980000-7000000
7	7000000	7320000	tad26|PBSQ|7:7000000-7320000
7	7340000	7540000	tad27|PBSQ|7:7340000-7540000
7	7560000	7900000	tad28|PBSQ|7:7560000-7900000
7	7920000	8280000	tad29|PBSQ|7:7920000-8280000
7	8300000	8720000	tad30|PBSQ|7:8300000-8720000
7	8740000	9000000	tad31|PBSQ|7:8740000-9000000
7	9020000	9140000	tad32|PBSQ|7:9020000-9140000
7	9160000	9180000	tad33|PBSQ|7:9160000-9180000
7	9200000	9500000	tad34|PBSQ|7:9200000-9500000
7	9520000	9760000	tad35|PBSQ|7:9520000-9760000
7	9780000	10140000	tad36|PBSQ|7:9780000-10140000
7	10160000	10400000	tad37|PBSQ|7:10160000-10400000
7	10420000	10620000	tad38|PBSQ|7:10420000-10620000
7	10640000	11100000	tad39|PBSQ|7:10640000-11100000
7	11120000	11380000	tad40|PBSQ|7:11120000-11380000
7	11400000	11620000	tad41|PBSQ|7:11400000-11620000
7	11640000	12080000	tad42|PBSQ|7:11640000-12080000
7	12100000	12800000	tad43|PBSQ|7:12100000-12800000
7	12820000	13080000	tad44|PBSQ|7:12820000-13080000
7	13100000	13300000	tad45|PBSQ|7:13100000-13300000
7	13320000	13760000	tad46|PBSQ|7:13320000-13760000
7	13780000	14100000	tad47|PBSQ|7:13780000-14100000
7	14120000	14420000	tad48|PBSQ|7:14120000-14420000
7	14440000	15520000	tad49|PBSQ|7:14440000-15520000
7	15540000	15760000	tad50|PBSQ|7:15540000-15760000
7	15780000	16900000	tad51|PBSQ|7:15780000-16900000
7	16920000	17240000	tad52|PBSQ|7:16920000-17240000
7	17260000	17920000	tad53|PBSQ|7:17260000-17920000
7	17940000	18460000	tad54|PBSQ|7:17940000-18460000
7	18480000	19780000	tad55|PBSQ|7:18480000-19780000
7	19800000	20100000	tad56|PBSQ|7:19800000-20100000
7	20120000	20240000	tad57|PBSQ|7:20120000-20240000
7	20260000	20800000	tad58|PBSQ|7:20260000-20800000
7	20820000	21140000	tad59|PBSQ|7:20820000-21140000
7	21160000	21380000	tad60|PBSQ|7:21160000-21380000
7	21400000	21620000	tad61|PBSQ|7:21400000-21620000
7	21640000	22160000	tad62|PBSQ|7:21640000-22160000
7	22180000	23020000	tad63|PBSQ|7:22180000-23020000
7	23040000	23140000	tad64|PBSQ|7:23040000-23140000
7	23160000	23640000	tad65|PBSQ|7:23160000-23640000
7	23660000	23900000	tad66|PBSQ|7:23660000-23900000
7	23920000	24240000	tad67|PBSQ|7:23920000-24240000
7	24260000	24520000	tad68|PBSQ|7:24260000-24520000
7	24540000	24900000	tad69|PBSQ|7:24540000-24900000
7	24920000	25000000	tad70|PBSQ|7:24920000-25000000
7	25020000	25560000	tad71|PBSQ|7:25020000-25560000
7	25580000	25840000	tad72|PBSQ|7:25580000-25840000
7	25860000	26360000	tad73|PBSQ|7:25860000-26360000
7	26380000	27460000	tad74|PBSQ|7:26380000-27460000
7	27480000	28760000	tad75|PBSQ|7:27480000-28760000
7	28780000	29020000	tad76|PBSQ|7:28780000-29020000
7	29040000	29320000	tad77|PBSQ|7:29040000-29320000
7	29340000	29760000	tad78|PBSQ|7:29340000-29760000
7	29780000	30200000	tad79|PBSQ|7:29780000-30200000
7	30220000	33260000	tad80|PBSQ|7:30220000-33260000
7	33280000	34060000	tad81|PBSQ|7:33280000-34060000
7	34080000	34620000	tad82|PBSQ|7:34080000-34620000
7	34640000	35000000	tad83|PBSQ|7:34640000-35000000
7	35020000	35620000	tad84|PBSQ|7:35020000-35620000
7	35640000	36120000	tad85|PBSQ|7:35640000-36120000
7	36140000	37280000	tad86|PBSQ|7:36140000-37280000
7	37300000	37800000	tad87|PBSQ|7:37300000-37800000
7	37820000	38780000	tad88|PBSQ|7:37820000-38780000
7	38800000	39400000	tad89|PBSQ|7:38800000-39400000
7	39420000	41320000	tad90|PBSQ|7:39420000-41320000
7	41340000	41660000	tad91|PBSQ|7:41340000-41660000
7	41680000	41960000	tad92|PBSQ|7:41680000-41960000
7	41980000	44640000	tad93|PBSQ|7:41980000-44640000
7	44660000	45160000	tad94|PBSQ|7:44660000-45160000
7	45180000	45500000	tad95|PBSQ|7:45180000-45500000
7	45520000	46420000	tad96|PBSQ|7:45520000-46420000
7	46440000	46820000	tad97|PBSQ|7:46440000-46820000
7	46840000	48620000	tad98|PBSQ|7:46840000-48620000
7	48640000	49160000	tad99|PBSQ|7:48640000-49160000
7	49180000	49320000	tad100|PBSQ|7:49180000-49320000
7	49340000	50320000	tad101|PBSQ|7:49340000-50320000
7	50340000	50960000	tad102|PBSQ|7:50340000-50960000
7	50980000	51380000	tad103|PBSQ|7:50980000-51380000
7	51400000	51940000	tad104|PBSQ|7:51400000-51940000
7	51960000	52380000	tad105|PBSQ|7:51960000-52380000
7	52400000	52640000	tad106|PBSQ|7:52400000-52640000
7	52660000	52920000	tad107|PBSQ|7:52660000-52920000
7	52940000	53940000	tad108|PBSQ|7:52940000-53940000
7	53960000	54620000	tad109|PBSQ|7:53960000-54620000
7	54640000	54820000	tad110|PBSQ|7:54640000-54820000
7	54840000	56400000	tad111|PBSQ|7:54840000-56400000
7	56420000	57180000	tad112|PBSQ|7:56420000-57180000
7	57200000	57740000	tad113|PBSQ|7:57200000-57740000
7	57760000	58620000	tad114|PBSQ|7:57760000-58620000
7	58640000	59640000	tad115|PBSQ|7:58640000-59640000
7	59660000	60740000	tad116|PBSQ|7:59660000-60740000
7	60760000	61860000	tad117|PBSQ|7:60760000-61860000
7	61880000	62620000	tad118|PBSQ|7:61880000-62620000
7	62640000	62880000	tad119|PBSQ|7:62640000-62880000
7	62900000	63240000	tad120|PBSQ|7:62900000-63240000
7	63260000	64960000	tad121|PBSQ|7:63260000-64960000
7	64980000	65360000	tad122|PBSQ|7:64980000-65360000
7	65380000	65680000	tad123|PBSQ|7:65380000-65680000
7	65700000	65940000	tad124|PBSQ|7:65700000-65940000
7	65960000	66540000	tad125|PBSQ|7:65960000-66540000
7	66560000	66800000	tad126|PBSQ|7:66560000-66800000
7	66820000	67460000	tad127|PBSQ|7:66820000-67460000
7	67480000	68560000	tad128|PBSQ|7:67480000-68560000
7	68580000	69020000	tad129|PBSQ|7:68580000-69020000
7	69040000	69320000	tad130|PBSQ|7:69040000-69320000
7	69340000	69760000	tad131|PBSQ|7:69340000-69760000
7	69780000	70220000	tad132|PBSQ|7:69780000-70220000
7	70240000	70420000	tad133|PBSQ|7:70240000-70420000
7	70440000	72340000	tad134|PBSQ|7:70440000-72340000
7	72360000	73520000	tad135|PBSQ|7:72360000-73520000
7	73540000	73780000	tad136|PBSQ|7:73540000-73780000
7	73800000	74500000	tad137|PBSQ|7:73800000-74500000
7	74520000	74820000	tad138|PBSQ|7:74520000-74820000
7	74840000	75220000	tad139|PBSQ|7:74840000-75220000
7	75240000	75760000	tad140|PBSQ|7:75240000-75760000
7	75780000	77140000	tad141|PBSQ|7:75780000-77140000
7	77160000	77320000	tad142|PBSQ|7:77160000-77320000
7	77340000	77700000	tad143|PBSQ|7:77340000-77700000
7	77720000	79000000	tad144|PBSQ|7:77720000-79000000
7	79020000	79860000	tad145|PBSQ|7:79020000-79860000
7	79880000	80200000	tad146|PBSQ|7:79880000-80200000
7	80220000	81820000	tad147|PBSQ|7:80220000-81820000
7	81840000	82660000	tad148|PBSQ|7:81840000-82660000
7	82680000	83140000	tad149|PBSQ|7:82680000-83140000
7	83160000	83240000	tad150|PBSQ|7:83160000-83240000
7	83260000	83980000	tad151|PBSQ|7:83260000-83980000
7	84000000	84380000	tad152|PBSQ|7:84000000-84380000
7	84400000	84860000	tad153|PBSQ|7:84400000-84860000
7	84880000	85220000	tad154|PBSQ|7:84880000-85220000
7	85240000	85500000	tad155|PBSQ|7:85240000-85500000
[truncated: 1,637 more rows]
