# Supplementary material for: Reshuffling of the ancestral core-eudicot genome shaped chromatin topology and epigenetic modification in Panax
Source: Nat Commun. 2022 Apr 7;13:1902. doi: 10.1038/s41467-022-29561-5 (PMC8989883; doi:10.1038/s41467-022-29561-5)
Supplement: Supplementary file 10 — Supplementary Data 7 [file 41467_2022_29561_MOESM10_ESM.xlsx]

## Sheet: Data 7
Supplementary Data 7. Pattenrs of the gene expression and cytosine methylation in all 42 homologous genomic regions.
Gene ID	Transcript per million			Homologous genomic regions	Expression pattern	Cytosine methylation
evm.TU.ORIGINAL_2232.1	2.036	1.085	0.614	Vvin9-Psti3	Stem-Suppressed	0.36
evm.TU.ORIGINAL_2330.13	1.797	1.133	0	Vvin9-Psti3	Stem-Suppressed	0.066
evm.TU.ORIGINAL_2232.18	1.643	4.418	0.957	Vvin9-Psti3	Stem-Suppressed	0.036
evm.TU.FRAGSCAFF_415.18	2.135	6.028	0	Vvin9-Psti3	Stem-Suppressed	0.01
evm.TU.ORIGINAL_2232.125	0	0	1.086	Vvin9-Psti3	Stem-Dominated	0.932
evm.TU.ORIGINAL_2232.121	0	0	0.605	Vvin9-Psti3	Stem-Dominated	0.8
evm.TU.FRAGSCAFF_415.65	0	0	0.594	Vvin9-Psti3	Stem-Dominated	0.767
evm.TU.ORIGINAL_2232.126	0	0	0.954	Vvin9-Psti3	Stem-Dominated	0.611
evm.TU.ORIGINAL_1672.49	0	0	0.836	Vvin9-Psti3	Stem-Dominated	0.563
evm.TU.ORIGINAL_1672.112	1.08	1.11	5.099	Vvin9-Psti3	Stem-Dominated	0.33
evm.TU.FRAGSCAFF_415.21	0	0.971	2.969	Vvin9-Psti3	Stem-Dominated	0.051
evm.TU.ORIGINAL_2330.10	0	27.97	146.939	Vvin9-Psti3	Stem-Dominated	0.039
evm.TU.ORIGINAL_1672.8	0	0	2.504	Vvin9-Psti3	Stem-Dominated	0.022
evm.TU.ORIGINAL_2232.52	5.246	9.935	44.014	Vvin9-Psti3	Stem-Dominated	0.021
evm.TU.ORIGINAL_1672.63	3.946	18.121	293.254	Vvin9-Psti3	Stem-Dominated	0.019
evm.TU.FRAGSCAFF_415.115	0	0.6	1.904	Vvin9-Psti3	Stem-Dominated	0.018
evm.TU.FRAGSCAFF_415.22	0	1.701	83.636	Vvin9-Psti3	Stem-Dominated	0.015
evm.TU.ORIGINAL_2232.127	0	0	0.819	Vvin9-Psti3	Stem-Dominated	0.014
evm.TU.ORIGINAL_1672.66	0	0	1.375	Vvin9-Psti3	Stem-Dominated	0
evm.TU.ORIGINAL_2330.4	0.846	0	0.702	Vvin9-Psti3	Root-Suppressed	0.949
evm.TU.ORIGINAL_1672.126	0.841	0	0.656	Vvin9-Psti3	Root-Suppressed	0.918
evm.TU.ORIGINAL_1672.47	2.813	1.132	5.05	Vvin9-Psti3	Root-Suppressed	0.904
evm.TU.FRAGSCAFF_415.44	4.935	1.686	3.663	Vvin9-Psti3	Root-Suppressed	0.894
evm.TU.ORIGINAL_2330.32	31.762	7.027	13.42	Vvin9-Psti3	Root-Suppressed	0.889
evm.TU.ORIGINAL_2232.57	0.655	0	0.838	Vvin9-Psti3	Root-Suppressed	0.887
evm.TU.ORIGINAL_2232.3	9.278	1.092	3.766	Vvin9-Psti3	Root-Suppressed	0.83
evm.TU.ORIGINAL_2232.129	13.794	6.371	18.41	Vvin9-Psti3	Root-Suppressed	0.794
evm.TU.FRAGSCAFF_415.48	174.354	61.309	152.435	Vvin9-Psti3	Root-Suppressed	0.658
evm.TU.FRAGSCAFF_415.85	8.655	2.038	3.219	Vvin9-Psti3	Root-Suppressed	0.616
evm.TU.FRAGSCAFF_415.58	188.101	44.677	58.694	Vvin9-Psti3	Root-Suppressed	0.609
evm.TU.ORIGINAL_1672.89	60.213	3.139	33.199	Vvin9-Psti3	Root-Suppressed	0.598
evm.TU.FRAGSCAFF_415.134	118.56	26.394	60.912	Vvin9-Psti3	Root-Suppressed	0.584
evm.TU.FRAGSCAFF_415.108	24.588	3.081	7.771	Vvin9-Psti3	Root-Suppressed	0.509
evm.TU.ORIGINAL_1672.55	977.426	8.79	335.856	Vvin9-Psti3	Root-Suppressed	0.394
evm.TU.ORIGINAL_1672.56	4.704	0	2.803	Vvin9-Psti3	Root-Suppressed	0.38
evm.TU.ORIGINAL_1672.48	1.171	0.611	2.241	Vvin9-Psti3	Root-Suppressed	0.332
evm.TU.FRAGSCAFF_415.14	40.125	10.102	18.794	Vvin9-Psti3	Root-Suppressed	0.292
evm.TU.FRAGSCAFF_415.45	0.707	0	0.731	Vvin9-Psti3	Root-Suppressed	0.277
evm.TU.FRAGSCAFF_415.78	463.205	8.682	498.501	Vvin9-Psti3	Root-Suppressed	0.11
evm.TU.ORIGINAL_1672.50	23.797	14.004	73.913	Vvin9-Psti3	Root-Suppressed	0.045
evm.TU.ORIGINAL_1672.81	2.005	0.853	6.736	Vvin9-Psti3	Root-Suppressed	0.022
evm.TU.FRAGSCAFF_415.30	0.749	0.594	2.589	Vvin9-Psti3	Root-Suppressed	0.021
evm.TU.ORIGINAL_1672.36	24.782	6.354	15.834	Vvin9-Psti3	Root-Suppressed	0.02
evm.TU.FRAGSCAFF_415.26	19.834	2.506	26.433	Vvin9-Psti3	Root-Suppressed	0.012
evm.TU.ORIGINAL_2330.66	0	5.39	1.459	Vvin9-Psti3	Root-Dominated	0.681
evm.TU.ORIGINAL_1672.114	0	3.284	0.579	Vvin9-Psti3	Root-Dominated	0.612
evm.TU.ORIGINAL_1672.13	0	2.444	0.586	Vvin9-Psti3	Root-Dominated	0.558
evm.TU.FRAGSCAFF_415.131	0	1.312	0	Vvin9-Psti3	Root-Dominated	0.401
evm.TU.FRAGSCAFF_415.16	0	0.511	0	Vvin9-Psti3	Root-Dominated	0.205
evm.TU.ORIGINAL_1672.87	66.225	447.193	29.414	Vvin9-Psti3	Root-Dominated	0.116
evm.TU.ORIGINAL_1672.100	0	0.953	0	Vvin9-Psti3	Root-Dominated	0.048
evm.TU.ORIGINAL_1672.69	0	1.401	0	Vvin9-Psti3	Root-Dominated	0.045
evm.TU.ORIGINAL_1672.82	0	9.191	2.734	Vvin9-Psti3	Root-Dominated	0.038
evm.TU.ORIGINAL_2232.15	0	3.087	0	Vvin9-Psti3	Root-Dominated	0.037
evm.TU.FRAGSCAFF_415.129	0	2.215	0	Vvin9-Psti3	Root-Dominated	0.037
evm.TU.ORIGINAL_1672.7	0	94.522	1.661	Vvin9-Psti3	Root-Dominated	0.034
evm.TU.ORIGINAL_1672.2	0	22.507	0	Vvin9-Psti3	Root-Dominated	0.031
evm.TU.ORIGINAL_1672.3	0	113.354	0	Vvin9-Psti3	Root-Dominated	0.027
evm.TU.ORIGINAL_1672.5	0	183.668	1.026	Vvin9-Psti3	Root-Dominated	0.025
evm.TU.ORIGINAL_1672.134	0.768	18.495	1.377	Vvin9-Psti3	Root-Dominated	0.024
evm.TU.FRAGSCAFF_415.94	0.759	8.87	0.509	Vvin9-Psti3	Root-Dominated	0.021
evm.TU.FRAGSCAFF_415.32	0	0.635	0	Vvin9-Psti3	Root-Dominated	0.004
evm.TU.ORIGINAL_2232.19	86.757	294.54	242.437	Vvin9-Psti3	Leaf-Suppressed	0.903
evm.TU.ORIGINAL_1672.80	3.455	25.258	34.38	Vvin9-Psti3	Leaf-Suppressed	0.873
evm.TU.ORIGINAL_1672.21	16.412	47.458	94.26	Vvin9-Psti3	Leaf-Suppressed	0.851
evm.TU.ORIGINAL_1672.10	13.124	41.343	39.663	Vvin9-Psti3	Leaf-Suppressed	0.816
evm.TU.ORIGINAL_2330.22	114.721	762.152	220.76	Vvin9-Psti3	Leaf-Suppressed	0.808
evm.TU.ORIGINAL_1672.22	5.243	18.777	18.834	Vvin9-Psti3	Leaf-Suppressed	0.781
evm.TU.FRAGSCAFF_415.33	3.316	78.305	25.231	Vvin9-Psti3	Leaf-Suppressed	0.726
evm.TU.ORIGINAL_2232.85	13.903	51.927	25.571	Vvin9-Psti3	Leaf-Suppressed	0.719
evm.TU.ORIGINAL_1672.44	4.093	10.346	11.554	Vvin9-Psti3	Leaf-Suppressed	0.705
evm.TU.FRAGSCAFF_415.125	173.642	999.527	363.196	Vvin9-Psti3	Leaf-Suppressed	0.689
evm.TU.ORIGINAL_1672.46	0	0.759	0.575	Vvin9-Psti3	Leaf-Suppressed	0.684
evm.TU.ORIGINAL_1672.84	3.889	19.316	19.27	Vvin9-Psti3	Leaf-Suppressed	0.651
evm.TU.ORIGINAL_1672.141	0	5.658	8.429	Vvin9-Psti3	Leaf-Suppressed	0.651
evm.TU.ORIGINAL_2232.5	0	2.183	0.906	Vvin9-Psti3	Leaf-Suppressed	0.646
evm.TU.ORIGINAL_1672.96	17.983	96.868	57.89	Vvin9-Psti3	Leaf-Suppressed	0.619
evm.TU.ORIGINAL_1672.79	4.328	37.757	48.51	Vvin9-Psti3	Leaf-Suppressed	0.578
evm.TU.FRAGSCAFF_415.37	2.201	9.253	9.018	Vvin9-Psti3	Leaf-Suppressed	0.575
evm.TU.FRAGSCAFF_415.111	3.655	9.399	9.935	Vvin9-Psti3	Leaf-Suppressed	0.53
evm.TU.ORIGINAL_2232.37	0.655	4.216	1.603	Vvin9-Psti3	Leaf-Suppressed	0.418
evm.TU.ORIGINAL_1672.135	0	0.865	1.175	Vvin9-Psti3	Leaf-Suppressed	0.408
evm.TU.ORIGINAL_1672.110	2.246	5.896	7.864	Vvin9-Psti3	Leaf-Suppressed	0.405
evm.TU.FRAGSCAFF_415.130	0	0.844	0.534	Vvin9-Psti3	Leaf-Suppressed	0.378
evm.TU.ORIGINAL_2232.9	0	1.123	1.104	Vvin9-Psti3	Leaf-Suppressed	0.351
evm.TU.FRAGSCAFF_415.66	0	0.766	1.093	Vvin9-Psti3	Leaf-Suppressed	0.351
evm.TU.ORIGINAL_1672.144	0	1.429	1.065	Vvin9-Psti3	Leaf-Suppressed	0.329
evm.TU.ORIGINAL_1672.143	0	1.079	0.511	Vvin9-Psti3	Leaf-Suppressed	0.318
evm.TU.ORIGINAL_1672.1	50.751	360.955	182.209	Vvin9-Psti3	Leaf-Suppressed	0.312
evm.TU.FRAGSCAFF_415.127	4.74	9.315	14.46	Vvin9-Psti3	Leaf-Suppressed	0.269
evm.TU.ORIGINAL_2330.31	0.677	22.405	50.368	Vvin9-Psti3	Leaf-Suppressed	0.256
evm.TU.ORIGINAL_1672.15	25.852	117.232	41.991	Vvin9-Psti3	Leaf-Suppressed	0.187
evm.TU.ORIGINAL_1672.97	8.315	71.662	52.392	Vvin9-Psti3	Leaf-Suppressed	0.089
evm.TU.FRAGSCAFF_415.95	0	0.901	0.521	Vvin9-Psti3	Leaf-Suppressed	0.063
evm.TU.ORIGINAL_2232.20	12.999	31.786	35.545	Vvin9-Psti3	Leaf-Suppressed	0.059
evm.TU.FRAGSCAFF_415.116	0	4.344	9.606	Vvin9-Psti3	Leaf-Suppressed	0.055
evm.TU.FRAGSCAFF_415.109	1.292	6.056	17.525	Vvin9-Psti3	Leaf-Suppressed	0.053
evm.TU.ORIGINAL_1672.51	4.061	15.107	31.073	Vvin9-Psti3	Leaf-Suppressed	0.05
evm.TU.ORIGINAL_1672.74	1.9	10.145	8.251	Vvin9-Psti3	Leaf-Suppressed	0.045
evm.TU.FRAGSCAFF_415.62	0	0.532	0.582	Vvin9-Psti3	Leaf-Suppressed	0.023
evm.TU.FRAGSCAFF_415.49	1.52	5.269	10.19	Vvin9-Psti3	Leaf-Suppressed	0.021
evm.TU.ORIGINAL_2232.47	0	0.665	1.167	Vvin9-Psti3	Leaf-Suppressed	0.018
evm.TU.ORIGINAL_1672.77	0	1.499	1.378	Vvin9-Psti3	Leaf-Suppressed	0.018
evm.TU.ORIGINAL_2232.35	11.324	50.233	21.105	Vvin9-Psti3	Leaf-Suppressed	0.017
evm.TU.ORIGINAL_2232.11	18.828	201.632	91.622	Vvin9-Psti3	Leaf-Suppressed	0.016
evm.TU.ORIGINAL_2232.117	3.106	51.849	46.781	Vvin9-Psti3	Leaf-Suppressed	0.014
evm.TU.ORIGINAL_1672.86	1.108	19.133	10.506	Vvin9-Psti3	Leaf-Suppressed	0.014
evm.TU.ORIGINAL_2232.114	6.125	28.894	26.438	Vvin9-Psti3	Leaf-Suppressed	0.013
evm.TU.FRAGSCAFF_415.31	0	1.613	3.043	Vvin9-Psti3	Leaf-Suppressed	0.009
evm.TU.ORIGINAL_2232.81	15.085	63.805	23.902	Vvin9-Psti3	Leaf-Suppressed	0.007
evm.TU.ORIGINAL_2330.7	0	1.254	0.664	Vvin9-Psti3	Leaf-Suppressed	0
evm.TU.FRAGSCAFF_415.88	0.749	14.835	7.11	Vvin9-Psti3	Leaf-Suppressed	0
evm.TU.FRAGSCAFF_415.2	10.368	1.425	1.638	Vvin9-Psti3	Leaf-Dominated	0.866
evm.TU.ORIGINAL_1672.72	28.382	0	4.065	Vvin9-Psti3	Leaf-Dominated	0.776
evm.TU.FRAGSCAFF_415.39	0.624	0	0	Vvin9-Psti3	Leaf-Dominated	0.497
evm.TU.ORIGINAL_1672.14	11.482	1.368	2.319	Vvin9-Psti3	Leaf-Dominated	0.486
evm.TU.FRAGSCAFF_415.68	0.612	0	0	Vvin9-Psti3	Leaf-Dominated	0.219
evm.TU.ORIGINAL_2232.90	66.783	14.81	3.743	Vvin9-Psti3	Leaf-Dominated	0.213
evm.TU.ORIGINAL_2330.64	11.423	1.254	1.2	Vvin9-Psti3	Leaf-Dominated	0.108
evm.TU.ORIGINAL_1672.76	4.791	0	1.149	Vvin9-Psti3	Leaf-Dominated	0.057
evm.TU.ORIGINAL_1672.54	78.178	4.413	18.888	Vvin9-Psti3	Leaf-Dominated	0.044
evm.TU.ORIGINAL_1672.99	2.403	0	0.734	Vvin9-Psti3	Leaf-Dominated	0.02
evm.TU.ORIGINAL_2232.118	0.625	0	0	Vvin9-Psti3	Leaf-Dominated	0.005
evm.TU.FRAGSCAFF_415.53	1.274	1.783	2.094	Vvin9-Psti3	Balanced	1
evm.TU.FRAGSCAFF_415.25	3.217	2.33	5.062	Vvin9-Psti3	Balanced	0.99
evm.TU.ORIGINAL_2330.28	1.073	0.965	1.438	Vvin9-Psti3	Balanced	0.968
evm.TU.ORIGINAL_2232.83	1.318	0.546	1.067	Vvin9-Psti3	Balanced	0.965
evm.TU.FRAGSCAFF_415.92	81.989	64.488	72.193	Vvin9-Psti3	Balanced	0.962
evm.TU.ORIGINAL_2232.54	16.4	19.839	24.613	Vvin9-Psti3	Balanced	0.956
evm.TU.ORIGINAL_1672.28	67.525	80.2	82.397	Vvin9-Psti3	Balanced	0.937
evm.TU.ORIGINAL_1672.136	17.647	40.174	37.477	Vvin9-Psti3	Balanced	0.93
evm.TU.ORIGINAL_2232.13	2.009	1.468	1.934	Vvin9-Psti3	Balanced	0.925
evm.TU.FRAGSCAFF_415.59	26.584	24.972	43.332	Vvin9-Psti3	Balanced	0.925
evm.TU.FRAGSCAFF_415.4	15.544	12.946	13.389	Vvin9-Psti3	Balanced	0.925
evm.TU.FRAGSCAFF_415.91	8.324	7.8	8.086	Vvin9-Psti3	Balanced	0.922
evm.TU.ORIGINAL_2232.55	8.2	4.358	9.76	Vvin9-Psti3	Balanced	0.918
evm.TU.ORIGINAL_1672.26	3.066	4.643	5.728	Vvin9-Psti3	Balanced	0.917
evm.TU.ORIGINAL_2330.55	2.902	2.68	5.018	Vvin9-Psti3	Balanced	0.915
evm.TU.ORIGINAL_2232.62	25.741	18.652	40.721	Vvin9-Psti3	Balanced	0.915
evm.TU.ORIGINAL_1672.19	47.387	30.198	42.571	Vvin9-Psti3	Balanced	0.914
evm.TU.ORIGINAL_2232.36	90.985	144.204	115.599	Vvin9-Psti3	Balanced	0.913
evm.TU.ORIGINAL_2330.36	2.74	5.524	4.678	Vvin9-Psti3	Balanced	0.911
evm.TU.ORIGINAL_2330.60	2.748	2.367	2.991	Vvin9-Psti3	Balanced	0.907
evm.TU.ORIGINAL_1672.17	8.314	7.696	8.647	Vvin9-Psti3	Balanced	0.903
evm.TU.ORIGINAL_1672.59	21.341	26.195	26.133	Vvin9-Psti3	Balanced	0.896
evm.TU.FRAGSCAFF_415.86	25.327	12.12	19.901	Vvin9-Psti3	Balanced	0.896
evm.TU.ORIGINAL_2330.67	118.624	36.095	55.709	Vvin9-Psti3	Balanced	0.892
evm.TU.ORIGINAL_2232.14	10.262	20.528	17.166	Vvin9-Psti3	Balanced	0.886
evm.TU.ORIGINAL_1672.35	4.235	3.28	6.08	Vvin9-Psti3	Balanced	0.886
evm.TU.ORIGINAL_2232.32	8.328	6.218	9.588	Vvin9-Psti3	Balanced	0.884
evm.TU.FRAGSCAFF_415.42	26.738	32.744	41.053	Vvin9-Psti3	Balanced	0.882
evm.TU.ORIGINAL_2330.2	1.007	1.054	1.18	Vvin9-Psti3	Balanced	0.881
evm.TU.ORIGINAL_2232.113	129.462	88.706	76.644	Vvin9-Psti3	Balanced	0.881
evm.TU.ORIGINAL_2330.39	36.24	51.112	52.236	Vvin9-Psti3	Balanced	0.879
evm.TU.FRAGSCAFF_415.41	17.094	17.484	21.009	Vvin9-Psti3	Balanced	0.875
evm.TU.ORIGINAL_2330.61	12.353	17.322	15.726	Vvin9-Psti3	Balanced	0.871
evm.TU.ORIGINAL_2330.40	10.018	10.34	14.287	Vvin9-Psti3	Balanced	0.869
evm.TU.ORIGINAL_2330.19	2.9	2.361	5.027	Vvin9-Psti3	Balanced	0.869
evm.TU.FRAGSCAFF_415.1	24.298	23.38	23.552	Vvin9-Psti3	Balanced	0.869
evm.TU.ORIGINAL_2232.2	6.157	2.643	3.244	Vvin9-Psti3	Balanced	0.861
evm.TU.ORIGINAL_1672.52	34.554	20.627	18.903	Vvin9-Psti3	Balanced	0.858
evm.TU.ORIGINAL_2330.57	303.911	349.38	403.408	Vvin9-Psti3	Balanced	0.854
evm.TU.ORIGINAL_1672.127	47.361	37.208	47.07	Vvin9-Psti3	Balanced	0.849
evm.TU.ORIGINAL_2232.12	36.561	30.545	48.781	Vvin9-Psti3	Balanced	0.844
evm.TU.ORIGINAL_2330.38	11.574	9.512	10.632	Vvin9-Psti3	Balanced	0.843
evm.TU.ORIGINAL_2330.47	79.195	50.871	66.487	Vvin9-Psti3	Balanced	0.84
evm.TU.ORIGINAL_2330.29	19.839	13.639	22.158	Vvin9-Psti3	Balanced	0.838
evm.TU.ORIGINAL_1672.11	108.878	90.951	128.144	Vvin9-Psti3	Balanced	0.837
evm.TU.ORIGINAL_2232.63	49.391	27.111	39.596	Vvin9-Psti3	Balanced	0.836
evm.TU.FRAGSCAFF_415.3	73.843	65.875	74.192	Vvin9-Psti3	Balanced	0.836
evm.TU.ORIGINAL_1672.139	11.811	6.342	10.043	Vvin9-Psti3	Balanced	0.833
evm.TU.ORIGINAL_2232.99	29.829	28.006	42.767	Vvin9-Psti3	Balanced	0.831
evm.TU.FRAGSCAFF_415.9	8.302	5.584	8.973	Vvin9-Psti3	Balanced	0.829
evm.TU.FRAGSCAFF_415.67	67.075	45.117	43.943	Vvin9-Psti3	Balanced	0.829
evm.TU.ORIGINAL_1672.122	52.623	56.621	54.346	Vvin9-Psti3	Balanced	0.828
evm.TU.ORIGINAL_2232.95	23.547	35.656	26.699	Vvin9-Psti3	Balanced	0.825
evm.TU.ORIGINAL_2232.31	9.171	7.543	10.346	Vvin9-Psti3	Balanced	0.814
evm.TU.ORIGINAL_2232.96	27.074	18.617	21.132	Vvin9-Psti3	Balanced	0.813
evm.TU.FRAGSCAFF_415.20	49.462	35.252	49.636	Vvin9-Psti3	Balanced	0.81
evm.TU.ORIGINAL_2232.76	10.538	8.963	10.923	Vvin9-Psti3	Balanced	0.802
evm.TU.ORIGINAL_2330.51	29.926	37.39	37.687	Vvin9-Psti3	Balanced	0.799
evm.TU.ORIGINAL_2232.97	18.475	15.95	14.394	Vvin9-Psti3	Balanced	0.795
evm.TU.FRAGSCAFF_415.60	261.301	390.257	415.271	Vvin9-Psti3	Balanced	0.787
evm.TU.ORIGINAL_2330.26	26.902	34.986	47.292	Vvin9-Psti3	Balanced	0.785
evm.TU.ORIGINAL_2232.23	18.165	9.825	20.261	Vvin9-Psti3	Balanced	0.785
evm.TU.ORIGINAL_2232.48	17.871	20.499	24.206	Vvin9-Psti3	Balanced	0.779
evm.TU.ORIGINAL_2232.88	17.409	16.373	15.06	Vvin9-Psti3	Balanced	0.773
evm.TU.ORIGINAL_2232.22	33.438	72.452	75.157	Vvin9-Psti3	Balanced	0.765
evm.TU.ORIGINAL_2232.17	10.327	5.591	7.898	Vvin9-Psti3	Balanced	0.759
evm.TU.FRAGSCAFF_415.71	1.007	0.759	0.624	Vvin9-Psti3	Balanced	0.757
evm.TU.ORIGINAL_2232.73	21.237	25.312	23.347	Vvin9-Psti3	Balanced	0.753
evm.TU.ORIGINAL_2232.87	12.398	14.185	13.533	Vvin9-Psti3	Balanced	0.746
evm.TU.ORIGINAL_1672.117	8.847	9.285	10.212	Vvin9-Psti3	Balanced	0.745
evm.TU.ORIGINAL_2330.21	31.009	35.737	44.016	Vvin9-Psti3	Balanced	0.743
evm.TU.ORIGINAL_2232.66	7.088	3.26	6.713	Vvin9-Psti3	Balanced	0.74
evm.TU.ORIGINAL_2232.38	21.371	22.81	23.25	Vvin9-Psti3	Balanced	0.74
evm.TU.ORIGINAL_2232.30	38.611	47.882	29.91	Vvin9-Psti3	Balanced	0.739
evm.TU.ORIGINAL_2232.33	4.011	4.555	6.349	Vvin9-Psti3	Balanced	0.734
evm.TU.ORIGINAL_2232.34	14.672	17.22	27.388	Vvin9-Psti3	Balanced	0.728
evm.TU.ORIGINAL_1672.33	88.418	146.184	169.847	Vvin9-Psti3	Balanced	0.728
evm.TU.ORIGINAL_1672.40	0.567	0.858	0.697	Vvin9-Psti3	Balanced	0.719
evm.TU.ORIGINAL_1672.67	1.428	1.564	2.597	Vvin9-Psti3	Balanced	0.716
evm.TU.ORIGINAL_1672.123	73.504	127.857	76.1	Vvin9-Psti3	Balanced	0.713
evm.TU.ORIGINAL_2330.48	51.855	87.958	95.025	Vvin9-Psti3	Balanced	0.703
evm.TU.FRAGSCAFF_415.90	67.886	38.568	57.891	Vvin9-Psti3	Balanced	0.701
evm.TU.FRAGSCAFF_415.61	16.559	18.437	21.486	Vvin9-Psti3	Balanced	0.697
evm.TU.ORIGINAL_1672.58	0.711	0.561	0.671	Vvin9-Psti3	Balanced	0.692
evm.TU.FRAGSCAFF_415.35	5.782	12.922	10.766	Vvin9-Psti3	Balanced	0.681
evm.TU.ORIGINAL_2330.9	10.176	12.142	10.034	Vvin9-Psti3	Balanced	0.673
evm.TU.ORIGINAL_2330.37	7.712	9.061	9.457	Vvin9-Psti3	Balanced	0.67
evm.TU.ORIGINAL_2232.98	6.076	12.067	6.032	Vvin9-Psti3	Balanced	0.668
evm.TU.ORIGINAL_1672.85	7.58	6.467	8.18	Vvin9-Psti3	Balanced	0.667
evm.TU.ORIGINAL_1672.140	6.899	13.72	15.498	Vvin9-Psti3	Balanced	0.664
evm.TU.ORIGINAL_2232.4	2.823	1.741	1.314	Vvin9-Psti3	Balanced	0.662
evm.TU.ORIGINAL_2330.6	0.746	0.596	0.51	Vvin9-Psti3	Balanced	0.653
evm.TU.ORIGINAL_1672.94	59.545	50.173	56.229	Vvin9-Psti3	Balanced	0.653
evm.TU.ORIGINAL_1672.25	20.503	28.024	27.671	Vvin9-Psti3	Balanced	0.649
evm.TU.ORIGINAL_2232.112	9.373	10.148	13.068	Vvin9-Psti3	Balanced	0.643
evm.TU.FRAGSCAFF_415.38	15.376	16.03	18.917	Vvin9-Psti3	Balanced	0.639
evm.TU.FRAGSCAFF_415.89	91.621	128.364	141.345	Vvin9-Psti3	Balanced	0.636
evm.TU.ORIGINAL_1672.118	28.097	10.55	17.917	Vvin9-Psti3	Balanced	0.631
evm.TU.ORIGINAL_2232.80	50.052	53.3	70.576	Vvin9-Psti3	Balanced	0.626
evm.TU.FRAGSCAFF_415.110	2.885	5.736	5.969	Vvin9-Psti3	Balanced	0.624
evm.TU.ORIGINAL_1672.115	35.737	44.465	40.507	Vvin9-Psti3	Balanced	0.615
evm.TU.FRAGSCAFF_415.75	1.204	1.479	1.815	Vvin9-Psti3	Balanced	0.615
evm.TU.FRAGSCAFF_415.46	20.689	20.411	24.39	Vvin9-Psti3	Balanced	0.614
evm.TU.ORIGINAL_2232.104	43.953	109.714	88.403	Vvin9-Psti3	Balanced	0.608
evm.TU.FRAGSCAFF_415.96	7.68	10.629	11.549	Vvin9-Psti3	Balanced	0.604
evm.TU.FRAGSCAFF_415.15	14.873	11.955	12.614	Vvin9-Psti3	Balanced	0.601
evm.TU.ORIGINAL_1672.75	16.595	20.109	25.801	Vvin9-Psti3	Balanced	0.6
evm.TU.ORIGINAL_1672.104	19.295	18.105	26.899	Vvin9-Psti3	Balanced	0.599
evm.TU.ORIGINAL_1672.73	2.234	3.797	3.43	Vvin9-Psti3	Balanced	0.598
evm.TU.ORIGINAL_2232.79	32.918	28.253	40.321	Vvin9-Psti3	Balanced	0.597
evm.TU.FRAGSCAFF_415.54	40.054	31.811	64.71	Vvin9-Psti3	Balanced	0.595
evm.TU.FRAGSCAFF_415.128	1.115	1.218	2.102	Vvin9-Psti3	Balanced	0.594
evm.TU.ORIGINAL_2330.35	4.155	8.041	7.275	Vvin9-Psti3	Balanced	0.593
evm.TU.ORIGINAL_2232.74	79.621	27.23	35.493	Vvin9-Psti3	Balanced	0.589
evm.TU.FRAGSCAFF_415.82	14.841	13.837	18.958	Vvin9-Psti3	Balanced	0.587
evm.TU.ORIGINAL_1672.88	64.749	178.749	108.905	Vvin9-Psti3	Balanced	0.573
evm.TU.FRAGSCAFF_415.10	3.73	2.611	3.852	Vvin9-Psti3	Balanced	0.549
evm.TU.ORIGINAL_1672.23	3.737	2.626	3.951	Vvin9-Psti3	Balanced	0.547
evm.TU.FRAGSCAFF_415.123_evm.TU.FRAGSCAFF_415.124	4.438	3.016	4.115	Vvin9-Psti3	Balanced	0.547
evm.TU.ORIGINAL_1672.32	22.001	25.696	36.727	Vvin9-Psti3	Balanced	0.54
evm.TU.ORIGINAL_1672.60	1.118	1.03	1.069	Vvin9-Psti3	Balanced	0.537
evm.TU.ORIGINAL_2232.39	61.465	31.451	80.259	Vvin9-Psti3	Balanced	0.532
evm.TU.ORIGINAL_2232.29	31.559	15.067	17.514	Vvin9-Psti3	Balanced	0.526
evm.TU.ORIGINAL_1672.29	2.856	2.348	5.786	Vvin9-Psti3	Balanced	0.52
evm.TU.ORIGINAL_1672.64	9.411	9.767	16.99	Vvin9-Psti3	Balanced	0.514
evm.TU.ORIGINAL_1672.98	13.892	15.373	15.337	Vvin9-Psti3	Balanced	0.513
evm.TU.ORIGINAL_1672.68	26.099	31.014	37.536	Vvin9-Psti3	Balanced	0.513
evm.TU.ORIGINAL_1672.20	11.28	9.011	10.619	Vvin9-Psti3	Balanced	0.512
evm.TU.ORIGINAL_1672.103	13.725	10.493	12.532	Vvin9-Psti3	Balanced	0.507
evm.TU.ORIGINAL_1672.109	3.16	2.181	2.602	Vvin9-Psti3	Balanced	0.506
evm.TU.ORIGINAL_1672.38	36.013	32.249	38.684	Vvin9-Psti3	Balanced	0.493
evm.TU.ORIGINAL_1672.95	6.664	5.85	5.351	Vvin9-Psti3	Balanced	0.492
evm.TU.ORIGINAL_1672.41	65.121	48.401	53.337	Vvin9-Psti3	Balanced	0.472
evm.TU.ORIGINAL_2232.82	16.093	12.085	17.868	Vvin9-Psti3	Balanced	0.468
evm.TU.FRAGSCAFF_415.7	79.228	33.391	32.506	Vvin9-Psti3	Balanced	0.463
evm.TU.ORIGINAL_1672.101	6.159	9.092	18.032	Vvin9-Psti3	Balanced	0.46
evm.TU.ORIGINAL_1672.120	6.021	3.9	4.561	Vvin9-Psti3	Balanced	0.452
evm.TU.ORIGINAL_2232.91	14.803	17.434	26.062	Vvin9-Psti3	Balanced	0.426
evm.TU.FRAGSCAFF_415.77	30.498	44.795	35.344	Vvin9-Psti3	Balanced	0.424
evm.TU.ORIGINAL_2330.33	6.419	15.805	8.896	Vvin9-Psti3	Balanced	0.422
evm.TU.ORIGINAL_2232.116	281.441	288.992	295.556	Vvin9-Psti3	Balanced	0.418
evm.TU.FRAGSCAFF_415.132	1.764	1.552	0.96	Vvin9-Psti3	Balanced	0.4
evm.TU.FRAGSCAFF_415.51	0.8	0.703	1.311	Vvin9-Psti3	Balanced	0.385
evm.TU.ORIGINAL_2330.25	11.873	14.895	13.436	Vvin9-Psti3	Balanced	0.381
evm.TU.FRAGSCAFF_415.81	26.483	19.592	19.771	Vvin9-Psti3	Balanced	0.361
evm.TU.ORIGINAL_2232.119	7.216	6.733	6.099	Vvin9-Psti3	Balanced	0.352
evm.TU.FRAGSCAFF_415.40	1.238	2.266	1.445	Vvin9-Psti3	Balanced	0.352
evm.TU.ORIGINAL_2330.20	10.89	21.4	15.247	Vvin9-Psti3	Balanced	0.345
evm.TU.ORIGINAL_2232.69	53.133	114.258	52.289	Vvin9-Psti3	Balanced	0.327
evm.TU.FRAGSCAFF_415.55	10.116	11.504	11.992	Vvin9-Psti3	Balanced	0.319
evm.TU.FRAGSCAFF_415.118	0.624	0.76	1.096	Vvin9-Psti3	Balanced	0.305
evm.TU.ORIGINAL_2232.71	238.119	638.039	385.412	Vvin9-Psti3	Balanced	0.28
evm.TU.ORIGINAL_1672.111	3.485	4.369	3.696	Vvin9-Psti3	Balanced	0.274
evm.TU.ORIGINAL_2330.30	2.337	3.049	6.001	Vvin9-Psti3	Balanced	0.272
evm.TU.FRAGSCAFF_415.11	32.344	49.388	67.392	Vvin9-Psti3	Balanced	0.255
evm.TU.ORIGINAL_1672.65	3.277	2.848	2.546	Vvin9-Psti3	Balanced	0.25
evm.TU.ORIGINAL_2232.46	3.139	5.275	5.078	Vvin9-Psti3	Balanced	0.241
evm.TU.ORIGINAL_2330.18	4.653	3.808	7.757	Vvin9-Psti3	Balanced	0.225
evm.TU.FRAGSCAFF_415.56	0.615	0.913	0.803	Vvin9-Psti3	Balanced	0.195
evm.TU.FRAGSCAFF_415.23	1.174	1.296	1.727	Vvin9-Psti3	Balanced	0.166
evm.TU.ORIGINAL_2232.21	0.633	0.508	1.241	Vvin9-Psti3	Balanced	0.145
evm.TU.ORIGINAL_1672.62	24.329	8.924	15.361	Vvin9-Psti3	Balanced	0.144
evm.TU.FRAGSCAFF_415.79	4.98	6.373	11.61	Vvin9-Psti3	Balanced	0.125
evm.TU.ORIGINAL_1672.31	27.673	10.678	14.733	Vvin9-Psti3	Balanced	0.115
evm.TU.FRAGSCAFF_415.83	15.29	13.848	14.369	Vvin9-Psti3	Balanced	0.099
evm.TU.ORIGINAL_2232.111	73.543	102.056	119.042	Vvin9-Psti3	Balanced	0.098
evm.TU.ORIGINAL_2232.93	10.668	16.502	10.189	Vvin9-Psti3	Balanced	0.096
evm.TU.FRAGSCAFF_415.12	37.12	59.553	42.055	Vvin9-Psti3	Balanced	0.096
evm.TU.ORIGINAL_2232.58	8.394	5.041	7.403	Vvin9-Psti3	Balanced	0.081
evm.TU.ORIGINAL_1672.37	3.62	2.57	4.186	Vvin9-Psti3	Balanced	0.063
evm.TU.ORIGINAL_1672.124	37.842	15.264	36.086	Vvin9-Psti3	Balanced	0.035
evm.TU.ORIGINAL_1672.116	42.691	57.076	54.082	Vvin9-Psti3	Balanced	0.032
evm.TU.ORIGINAL_2232.77	350.308	452.827	364.284	Vvin9-Psti3	Balanced	0.029
evm.TU.ORIGINAL_1672.121	7.417	9.695	21.168	Vvin9-Psti3	Balanced	0.029
evm.TU.ORIGINAL_1672.42	3.918	6.414	4.752	Vvin9-Psti3	Balanced	0.027
evm.TU.FRAGSCAFF_415.8	5.133	4.066	7.294	Vvin9-Psti3	Balanced	0.02
evm.TU.FRAGSCAFF_415.57	6.402	2.745	3.091	Vvin9-Psti3	Balanced	0.015
evm.TU.ORIGINAL_2330.27	4.419	3.38	5.115	Vvin9-Psti3	Balanced	0.01
evm.TU.ORIGINAL_2330.53	1.837	1.124	1.443	Vvin9-Psti3	Balanced	0.009
evm.TU.ORIGINAL_1672.113	13.151	16.184	10.612	Vvin9-Psti3	Balanced	0.009
evm.TU.FRAGSCAFF_415.112	48.158	22.574	31.438	Vvin9-Psti3	Balanced	0.004
evm.TU.ORIGINAL_2311.197	4.788	13.685	2.854	Vvin9-Psti10	Stem-Suppressed	0.779
evm.TU.ORIGINAL_2311.198	10.421	18.026	2.846	Vvin9-Psti10	Stem-Suppressed	0.041
evm.TU.ORIGINAL_2311.170	0	0	0.508	Vvin9-Psti10	Stem-Dominated	0.78
evm.TU.ORIGINAL_2311.34	0	0	0.655	Vvin9-Psti10	Stem-Dominated	0.56
evm.TU.ORIGINAL_2311.12	0.915	0.889	6.758	Vvin9-Psti10	Stem-Dominated	0.486
evm.TU.ORIGINAL_2311.75	0	0.752	3.731	Vvin9-Psti10	Stem-Dominated	0.254
evm.TU.ORIGINAL_2311.28	1.492	1.206	7.56	Vvin9-Psti10	Stem-Dominated	0.203
evm.TU.ORIGINAL_2311.124	3.765	5.562	21.709	Vvin9-Psti10	Stem-Dominated	0.063
evm.TU.ORIGINAL_2311.52	0	0	1.521	Vvin9-Psti10	Stem-Dominated	0.025
evm.TU.ORIGINAL_2311.20	0	0	0.666	Vvin9-Psti10	Stem-Dominated	0.018
evm.TU.ORIGINAL_2311.51	0	1.236	6.056	Vvin9-Psti10	Stem-Dominated	0
evm.TU.ORIGINAL_2311.92	2.741	0.649	1.538	Vvin9-Psti10	Root-Suppressed	0.964
evm.TU.ORIGINAL_2311.85	1.126	0	0.515	Vvin9-Psti10	Root-Suppressed	0.909
evm.TU.ORIGINAL_2311.5	3.266	0	3.172	Vvin9-Psti10	Root-Suppressed	0.605
evm.TU.ORIGINAL_2311.68	30.988	2.628	19.22	Vvin9-Psti10	Root-Suppressed	0.597
evm.TU.ORIGINAL_2311.201	97.12	13.889	28.248	Vvin9-Psti10	Root-Suppressed	0.404
evm.TU.ORIGINAL_2311.96	11.606	0	9.892	Vvin9-Psti10	Root-Suppressed	0.043
evm.TU.ORIGINAL_2311.196	17.2	4.169	32.769	Vvin9-Psti10	Root-Suppressed	0.031
evm.TU.ORIGINAL_2311.177	299.929	67.691	251.468	Vvin9-Psti10	Root-Suppressed	0.025
evm.TU.ORIGINAL_2311.59	0	1.481	0	Vvin9-Psti10	Root-Dominated	0.679
evm.TU.ORIGINAL_2311.60	0	3.829	0	Vvin9-Psti10	Root-Dominated	0.337
evm.TU.ORIGINAL_2311.58	2.623	119.969	7.918	Vvin9-Psti10	Root-Dominated	0.298
evm.TU.ORIGINAL_2311.99	4.651	72.048	10.194	Vvin9-Psti10	Root-Dominated	0.091
evm.TU.ORIGINAL_2311.53	0	196.004	0	Vvin9-Psti10	Root-Dominated	0.029
evm.TU.ORIGINAL_2311.126	0.514	87.261	5.898	Vvin9-Psti10	Root-Dominated	0.029
evm.TU.ORIGINAL_2311.142	0	6.816	0	Vvin9-Psti10	Root-Dominated	0.024
evm.TU.ORIGINAL_2311.166	0	0.931	0	Vvin9-Psti10	Root-Dominated	0.022
evm.TU.ORIGINAL_2311.131	0	0.57	0.949	Vvin9-Psti10	Leaf-Suppressed	0.96
evm.TU.ORIGINAL_2311.50	2.675	11.18	14.588	Vvin9-Psti10	Leaf-Suppressed	0.823
evm.TU.ORIGINAL_2311.206	0.642	3.082	2.635	Vvin9-Psti10	Leaf-Suppressed	0.796
evm.TU.ORIGINAL_2311.70	6.89	53.164	45.173	Vvin9-Psti10	Leaf-Suppressed	0.696
evm.TU.ORIGINAL_2311.101	6.366	16.88	21.927	Vvin9-Psti10	Leaf-Suppressed	0.67
evm.TU.ORIGINAL_2311.161	0	5.943	3.129	Vvin9-Psti10	Leaf-Suppressed	0.606
evm.TU.ORIGINAL_2311.21	1.728	6.975	12.843	Vvin9-Psti10	Leaf-Suppressed	0.429
evm.TU.ORIGINAL_2311.38	5.302	74.119	92.646	Vvin9-Psti10	Leaf-Suppressed	0.344
evm.TU.ORIGINAL_2311.48	4.536	50.286	28.953	Vvin9-Psti10	Leaf-Suppressed	0.197
evm.TU.ORIGINAL_2311.94	1.842	4.356	12.291	Vvin9-Psti10	Leaf-Suppressed	0.146
evm.TU.ORIGINAL_2311.211	37.295	158.638	62.607	Vvin9-Psti10	Leaf-Suppressed	0.13
evm.TU.ORIGINAL_2311.200	0	2.841	1.238	Vvin9-Psti10	Leaf-Suppressed	0.076
evm.TU.ORIGINAL_2311.24	0	1.344	0.85	Vvin9-Psti10	Leaf-Suppressed	0.037
evm.TU.ORIGINAL_2311.93	41.325	279.591	249.91	Vvin9-Psti10	Leaf-Suppressed	0.032
evm.TU.ORIGINAL_2311.144	0	1.14	1.576	Vvin9-Psti10	Leaf-Suppressed	0.026
evm.TU.ORIGINAL_2311.172	1.262	13.37	23.087	Vvin9-Psti10	Leaf-Suppressed	0.025
evm.TU.ORIGINAL_2311.23	3.15	25.545	30.89	Vvin9-Psti10	Leaf-Suppressed	0.008
evm.TU.ORIGINAL_2311.212	154.649	32.898	29.429	Vvin9-Psti10	Leaf-Dominated	0.781
evm.TU.ORIGINAL_2311.98	306.571	4.973	30.663	Vvin9-Psti10	Leaf-Dominated	0.674
evm.TU.ORIGINAL_2311.115	69.246	3.604	9.314	Vvin9-Psti10	Leaf-Dominated	0.564
evm.TU.ORIGINAL_2311.84	78.087	2.966	16.038	Vvin9-Psti10	Leaf-Dominated	0.543
evm.TU.ORIGINAL_2311.6_evm.TU.ORIGINAL_2311.7	0.639	0	0	Vvin9-Psti10	Leaf-Dominated	0.438
evm.TU.ORIGINAL_2311.97	91.068	1.08	10.732	Vvin9-Psti10	Leaf-Dominated	0.078
evm.TU.ORIGINAL_2311.163	28.093	0.879	3.817	Vvin9-Psti10	Leaf-Dominated	0.043
evm.TU.ORIGINAL_2311.130	0.509	0	0	Vvin9-Psti10	Leaf-Dominated	0.004
evm.TU.ORIGINAL_2311.111	5.891	8.986	8.752	Vvin9-Psti10	Balanced	0.983
evm.TU.ORIGINAL_2311.33	2.615	1.977	3.12	Vvin9-Psti10	Balanced	0.958
evm.TU.ORIGINAL_2311.171	1.382	1.185	1.834	Vvin9-Psti10	Balanced	0.952
evm.TU.ORIGINAL_2311.30	39.124	49.917	55.605	Vvin9-Psti10	Balanced	0.946
evm.TU.ORIGINAL_2311.32	1.869	2.606	4.788	Vvin9-Psti10	Balanced	0.929
evm.TU.ORIGINAL_2311.31	301.27	393.176	418.679	Vvin9-Psti10	Balanced	0.916
evm.TU.ORIGINAL_2311.119	32.293	29.562	34.553	Vvin9-Psti10	Balanced	0.899
evm.TU.ORIGINAL_2311.122	55.521	46.339	68.02	Vvin9-Psti10	Balanced	0.897
evm.TU.ORIGINAL_2311.120	130.072	164.495	221.71	Vvin9-Psti10	Balanced	0.893
evm.TU.ORIGINAL_2311.194	5.351	6.191	9.576	Vvin9-Psti10	Balanced	0.878
evm.TU.ORIGINAL_2311.113	2.294	2.269	2.446	Vvin9-Psti10	Balanced	0.858
evm.TU.ORIGINAL_2311.46	118.666	143.606	187.308	Vvin9-Psti10	Balanced	0.855
evm.TU.ORIGINAL_2311.133	1.659	1.386	2.261	Vvin9-Psti10	Balanced	0.843
evm.TU.ORIGINAL_2311.73	35.559	19.744	25.291	Vvin9-Psti10	Balanced	0.835
evm.TU.ORIGINAL_2311.41	89.352	106.131	122.472	Vvin9-Psti10	Balanced	0.831
evm.TU.ORIGINAL_2311.205	10.561	12.124	13.077	Vvin9-Psti10	Balanced	0.823
evm.TU.ORIGINAL_2311.90	44.069	44.485	65.665	Vvin9-Psti10	Balanced	0.821
evm.TU.ORIGINAL_2311.121	104.483	107.42	127.451	Vvin9-Psti10	Balanced	0.819
evm.TU.ORIGINAL_2311.102	386.459	381.217	480.173	Vvin9-Psti10	Balanced	0.813
evm.TU.ORIGINAL_2311.139	6.371	5.288	12.32	Vvin9-Psti10	Balanced	0.809
evm.TU.ORIGINAL_2311.55	3.286	4.722	3.833	Vvin9-Psti10	Balanced	0.806
evm.TU.ORIGINAL_2311.100	166.28	348.07	265.903	Vvin9-Psti10	Balanced	0.806
evm.TU.ORIGINAL_2311.19	19.106	16.53	25.978	Vvin9-Psti10	Balanced	0.799
evm.TU.ORIGINAL_2311.204	442.794	361.34	367.146	Vvin9-Psti10	Balanced	0.797
evm.TU.ORIGINAL_2311.107	12.803	5.949	8.635	Vvin9-Psti10	Balanced	0.788
evm.TU.ORIGINAL_2311.42	32.564	35.566	50.016	Vvin9-Psti10	Balanced	0.771
evm.TU.ORIGINAL_2311.125	167.237	115.937	164.859	Vvin9-Psti10	Balanced	0.769
evm.TU.ORIGINAL_2311.54	643.964	801.594	381.786	Vvin9-Psti10	Balanced	0.765
evm.TU.ORIGINAL_2311.191	8.878	7.006	8.577	Vvin9-Psti10	Balanced	0.765
evm.TU.ORIGINAL_2311.37	39.191	25.267	42.686	Vvin9-Psti10	Balanced	0.758
evm.TU.ORIGINAL_2311.72	14.153	15.349	16.283	Vvin9-Psti10	Balanced	0.753
evm.TU.ORIGINAL_2311.49	8.597	6.724	7.718	Vvin9-Psti10	Balanced	0.749
evm.TU.ORIGINAL_2311.192	19.669	40.308	20.579	Vvin9-Psti10	Balanced	0.747
evm.TU.ORIGINAL_2311.207	2.668	3.325	3.097	Vvin9-Psti10	Balanced	0.746
evm.TU.ORIGINAL_2311.79	5.727	5.152	7.323	Vvin9-Psti10	Balanced	0.737
evm.TU.ORIGINAL_2311.63	33.608	67.973	48.838	Vvin9-Psti10	Balanced	0.731
evm.TU.ORIGINAL_2311.45	7.231	7.868	7.042	Vvin9-Psti10	Balanced	0.725
evm.TU.ORIGINAL_2311.175	11.461	6.513	10.797	Vvin9-Psti10	Balanced	0.719
evm.TU.ORIGINAL_2311.29	2.91	4.059	4.477	Vvin9-Psti10	Balanced	0.713
evm.TU.ORIGINAL_2311.8	2.71	5.315	3.186	Vvin9-Psti10	Balanced	0.712
evm.TU.ORIGINAL_2311.109	15.181	11.277	11.664	Vvin9-Psti10	Balanced	0.708
evm.TU.ORIGINAL_2311.71	18.181	17.306	14.369	Vvin9-Psti10	Balanced	0.704
evm.TU.ORIGINAL_2311.35	1.096	1.507	2.307	Vvin9-Psti10	Balanced	0.703
evm.TU.ORIGINAL_2311.178	42.445	36.844	50.168	Vvin9-Psti10	Balanced	0.699
evm.TU.ORIGINAL_2311.62	116.217	260.785	117.667	Vvin9-Psti10	Balanced	0.698
evm.TU.ORIGINAL_2311.43	2.596	4.982	5.697	Vvin9-Psti10	Balanced	0.689
evm.TU.ORIGINAL_2311.106	3.136	1.921	2.947	Vvin9-Psti10	Balanced	0.677
evm.TU.ORIGINAL_2311.89	79.512	156.735	124.631	Vvin9-Psti10	Balanced	0.661
evm.TU.ORIGINAL_2311.80	14.134	21.617	37.657	Vvin9-Psti10	Balanced	0.659
evm.TU.ORIGINAL_2311.209	45.838	15.51	24.339	Vvin9-Psti10	Balanced	0.658
evm.TU.ORIGINAL_2311.116	25.38	55.191	39.904	Vvin9-Psti10	Balanced	0.645
evm.TU.ORIGINAL_2311.103	2.104	1.048	2.273	Vvin9-Psti10	Balanced	0.629
evm.TU.ORIGINAL_2311.108	7.331	8.516	9.976	Vvin9-Psti10	Balanced	0.618
evm.TU.ORIGINAL_2311.114	5.254	7.223	10.142	Vvin9-Psti10	Balanced	0.617
evm.TU.ORIGINAL_2311.18	19.188	16.2	21.559	Vvin9-Psti10	Balanced	0.605
evm.TU.ORIGINAL_2311.65	87.414	89.302	126.537	Vvin9-Psti10	Balanced	0.597
evm.TU.ORIGINAL_2311.104	159.917	100.681	150.353	Vvin9-Psti10	Balanced	0.594
evm.TU.ORIGINAL_2311.118	165.694	160.789	186.642	Vvin9-Psti10	Balanced	0.584
evm.TU.ORIGINAL_2311.13	1.131	0.611	1.384	Vvin9-Psti10	Balanced	0.583
evm.TU.ORIGINAL_2311.82	3.322	5.272	5.367	Vvin9-Psti10	Balanced	0.567
evm.TU.ORIGINAL_2311.117	68.565	81.751	74.423	Vvin9-Psti10	Balanced	0.559
evm.TU.ORIGINAL_2311.195	13.197	15.735	26.355	Vvin9-Psti10	Balanced	0.524
evm.TU.ORIGINAL_2311.69	72.536	82.13	81.061	Vvin9-Psti10	Balanced	0.514
evm.TU.ORIGINAL_2311.127	9.271	8.307	6.572	Vvin9-Psti10	Balanced	0.509
evm.TU.ORIGINAL_2311.36	18.827	15.125	21.228	Vvin9-Psti10	Balanced	0.496
evm.TU.ORIGINAL_2311.168	5.261	8.266	6.506	Vvin9-Psti10	Balanced	0.472
evm.TU.ORIGINAL_2311.179	65.22	145.294	63.317	Vvin9-Psti10	Balanced	0.462
evm.TU.ORIGINAL_2311.128	23.019	21.941	23.285	Vvin9-Psti10	Balanced	0.439
evm.TU.ORIGINAL_2311.105	4.481	6.038	5.671	Vvin9-Psti10	Balanced	0.432
evm.TU.ORIGINAL_2311.202	6.578	11.411	13.735	Vvin9-Psti10	Balanced	0.388
evm.TU.ORIGINAL_2311.123	39.043	48.827	72.823	Vvin9-Psti10	Balanced	0.381
evm.TU.ORIGINAL_2311.64	5.497	11.237	8.106	Vvin9-Psti10	Balanced	0.377
evm.TU.ORIGINAL_2311.136	46.546	45.377	44.004	Vvin9-Psti10	Balanced	0.351
evm.TU.ORIGINAL_2311.138	1.005	0.919	2.816	Vvin9-Psti10	Balanced	0.347
evm.TU.ORIGINAL_2311.61	1.999	1.41	1.57	Vvin9-Psti10	Balanced	0.345
evm.TU.ORIGINAL_2311.25	11.887	12.473	16.028	Vvin9-Psti10	Balanced	0.337
evm.TU.ORIGINAL_2311.22	28.337	35.349	37.157	Vvin9-Psti10	Balanced	0.337
evm.TU.ORIGINAL_2311.174	0.769	1.125	0.883	Vvin9-Psti10	Balanced	0.337
evm.TU.ORIGINAL_2311.167	1.133	2.692	1.62	Vvin9-Psti10	Balanced	0.325
evm.TU.ORIGINAL_2311.83	3.084	2.816	4.705	Vvin9-Psti10	Balanced	0.284
evm.TU.ORIGINAL_2311.203	11.618	24.885	24.296	Vvin9-Psti10	Balanced	0.284
evm.TU.ORIGINAL_2311.169	0.545	0.529	1.073	Vvin9-Psti10	Balanced	0.239
evm.TU.ORIGINAL_2311.173	9.75	15.431	15.167	Vvin9-Psti10	Balanced	0.223
evm.TU.ORIGINAL_2311.208	34.17	51.694	94.352	Vvin9-Psti10	Balanced	0.222
evm.TU.ORIGINAL_2311.193	68.64	18.397	22.34	Vvin9-Psti10	Balanced	0.213
evm.TU.ORIGINAL_2311.147	5.571	3.83	7.476	Vvin9-Psti10	Balanced	0.21
evm.TU.ORIGINAL_2311.9	5.239	5.274	13.97	Vvin9-Psti10	Balanced	0.194
evm.TU.ORIGINAL_2311.81	13.626	4.827	10.506	Vvin9-Psti10	Balanced	0.176
evm.TU.ORIGINAL_2311.74	14.357	9.632	8.685	Vvin9-Psti10	Balanced	0.092
evm.TU.ORIGINAL_2311.199	1.307	1.293	0.699	Vvin9-Psti10	Balanced	0.035
evm.TU.ORIGINAL_2311.44	343.345	253.318	211.171	Vvin9-Psti10	Balanced	0.025
evm.TU.ORIGINAL_2311.86	70.706	45.827	66.31	Vvin9-Psti10	Balanced	0.023
evm.TU.ORIGINAL_2311.78	12.841	21.192	21.068	Vvin9-Psti10	Balanced	0.014
evm.TU.ORIGINAL_2311.17	2.012	2.346	4.22	Vvin9-Psti10	Balanced	0.012
evm.TU.ORIGINAL_2311.56	1.711	1.757	3.425	Vvin9-Psti10	Balanced	0
evm.TU.ORIGINAL_2681.66	5.396	1.494	1.279	Vvin8-Psti7-8	Stem-Suppressed	0.853
evm.TU.ORIGINAL_1436.86	1.395	0.697	0	Vvin8-Psti7-8	Stem-Suppressed	0.775
evm.TU.FRAGSCAFF_303.16	3.426	3.35	1.251	Vvin8-Psti7-8	Stem-Suppressed	0.624
evm.TU.ORIGINAL_2681.68	1.023	1.237	0	Vvin8-Psti7-8	Stem-Suppressed	0.56
evm.TU.FRAGSCAFF_524.40	43.522	25.484	8.192	Vvin8-Psti7-8	Stem-Suppressed	0.558
evm.TU.FRAGSCAFF_518.164	3.232	9.959	2.065	Vvin8-Psti7-8	Stem-Suppressed	0.545
evm.TU.FRAGSCAFF_401.458	0.929	0.574	0	Vvin8-Psti7-8	Stem-Suppressed	0.539
evm.TU.FRAGSCAFF_303.704	21.637	30.613	3.084	Vvin8-Psti7-8	Stem-Suppressed	0.465
evm.TU.FRAGSCAFF_169.80	4.38	13.432	1.736	Vvin8-Psti7-8	Stem-Suppressed	0.29
evm.TU.FRAGSCAFF_303.58	55.288	51.921	13.482	Vvin8-Psti7-8	Stem-Suppressed	0.251
evm.TU.ORIGINAL_1748.58	9.582	24.378	1.048	Vvin8-Psti7-8	Stem-Suppressed	0.233
evm.TU.FRAGSCAFF_518.169	21.168	19.197	2.357	Vvin8-Psti7-8	Stem-Suppressed	0.233
evm.TU.ORIGINAL_1748.261	17.543	6.663	4.767	Vvin8-Psti7-8	Stem-Suppressed	0.141
evm.TU.FRAGSCAFF_303.57	4.359	2.035	0	Vvin8-Psti7-8	Stem-Suppressed	0.061
evm.TU.ORIGINAL_2681.53	66.033	125.89	21.346	Vvin8-Psti7-8	Stem-Suppressed	0.057
evm.TU.FRAGSCAFF_303.703	60.648	50.755	3.951	Vvin8-Psti7-8	Stem-Suppressed	0.054
evm.TU.ORIGINAL_2456.1	1.453	1.151	0	Vvin8-Psti7-8	Stem-Suppressed	0.028
evm.TU.ORIGINAL_1748.304	6.582	13.066	0	Vvin8-Psti7-8	Stem-Suppressed	0.018
evm.TU.FRAGSCAFF_169.87	3.18	7.177	2.055	Vvin8-Psti7-8	Stem-Suppressed	0.011
evm.TU.ORIGINAL_1748.226	1.657	4.375	0.695	Vvin8-Psti7-8	Stem-Suppressed	0.01
evm.TU.FRAGSCAFF_401.490	0	0	0.528	Vvin8-Psti7-8	Stem-Dominated	0.857
evm.TU.ORIGINAL_1748.32	0	0	0.593	Vvin8-Psti7-8	Stem-Dominated	0.795
evm.TU.FRAGSCAFF_303.137	0	0	0.942	Vvin8-Psti7-8	Stem-Dominated	0.792
evm.TU.FRAGSCAFF_303.28	0	0	0.528	Vvin8-Psti7-8	Stem-Dominated	0.605
evm.TU.FRAGSCAFF_303.627	0	0	1.101	Vvin8-Psti7-8	Stem-Dominated	0.595
evm.TU.FRAGSCAFF_303.663	1.662	0.882	9.548	Vvin8-Psti7-8	Stem-Dominated	0.556
evm.TU.FRAGSCAFF_303.199	45.161	26.633	210.146	Vvin8-Psti7-8	Stem-Dominated	0.539
evm.TU.FRAGSCAFF_303.733	0	2.53	11.107	Vvin8-Psti7-8	Stem-Dominated	0.461
evm.TU.FRAGSCAFF_303.145	0.769	1.264	4.604	Vvin8-Psti7-8	Stem-Dominated	0.435
evm.TU.ORIGINAL_1748.405	1.128	2.385	13.227	Vvin8-Psti7-8	Stem-Dominated	0.36
evm.TU.FRAGSCAFF_303.116	15.175	6.504	59.377	Vvin8-Psti7-8	Stem-Dominated	0.34
evm.TU.ORIGINAL_2456.62	0	0	0.578	Vvin8-Psti7-8	Stem-Dominated	0.314
evm.TU.ORIGINAL_1167.76	0	0	0.586	Vvin8-Psti7-8	Stem-Dominated	0.299
evm.TU.FRAGSCAFF_303.117	0	2.689	9.673	Vvin8-Psti7-8	Stem-Dominated	0.199
evm.TU.ORIGINAL_1748.229	0	0	0.632	Vvin8-Psti7-8	Stem-Dominated	0.187
evm.TU.FRAGSCAFF_524.83	0	0	0.65	Vvin8-Psti7-8	Stem-Dominated	0.157
evm.TU.FRAGSCAFF_303.99	3.855	20.717	93.492	Vvin8-Psti7-8	Stem-Dominated	0.14
evm.TU.FRAGSCAFF_401.469	0	1.783	5.53	Vvin8-Psti7-8	Stem-Dominated	0.136
evm.TU.ORIGINAL_1815.5	0	2.867	11.82	Vvin8-Psti7-8	Stem-Dominated	0.075
evm.TU.FRAGSCAFF_303.759	0	0	0.582	Vvin8-Psti7-8	Stem-Dominated	0.072
evm.TU.FRAGSCAFF_303.98	4.637	23.036	120.104	Vvin8-Psti7-8	Stem-Dominated	0.057
evm.TU.ORIGINAL_1064.73	0	0	0.813	Vvin8-Psti7-8	Stem-Dominated	0.053
evm.TU.ORIGINAL_1748.161	0	0	0.687	Vvin8-Psti7-8	Stem-Dominated	0.045
evm.TU.ORIGINAL_1748.260	0	0	1.023	Vvin8-Psti7-8	Stem-Dominated	0.044
evm.TU.FRAGSCAFF_303.669	1.697	0.721	787.446	Vvin8-Psti7-8	Stem-Dominated	0.044
evm.TU.ORIGINAL_1748.337	0	0	1.049	Vvin8-Psti7-8	Stem-Dominated	0.042
evm.TU.FRAGSCAFF_303.744	0	0.513	2.411	Vvin8-Psti7-8	Stem-Dominated	0.037
evm.TU.ORIGINAL_1748.265	0	0	0.922	Vvin8-Psti7-8	Stem-Dominated	0.035
evm.TU.ORIGINAL_2456.30	0	0	0.627	Vvin8-Psti7-8	Stem-Dominated	0.028
evm.TU.ORIGINAL_1748.322	0	0	1.239	Vvin8-Psti7-8	Stem-Dominated	0.026
evm.TU.ORIGINAL_1748.29	0	0	0.517	Vvin8-Psti7-8	Stem-Dominated	0.023
evm.TU.FRAGSCAFF_169.1	0	0	1.908	Vvin8-Psti7-8	Stem-Dominated	0.019
evm.TU.FRAGSCAFF_303.30	0	0.613	2.901	Vvin8-Psti7-8	Stem-Dominated	0.016
evm.TU.FRAGSCAFF_303.768	2.014	3.93	18.828	Vvin8-Psti7-8	Stem-Dominated	0.015
evm.TU.FRAGSCAFF_303.71	0	0.934	8.797	Vvin8-Psti7-8	Stem-Dominated	0.015
evm.TU.FRAGSCAFF_303.668	0	1.688	9.871	Vvin8-Psti7-8	Stem-Dominated	0.009
evm.TU.FRAGSCAFF_233.101	0.675	0	0.647	Vvin8-Psti7-8	Root-Suppressed	NA
evm.TU.ORIGINAL_2456.20	0.886	0	1.152	Vvin8-Psti7-8	Root-Suppressed	0.959
evm.TU.FRAGSCAFF_169.69	2.032	0	0.914	Vvin8-Psti7-8	Root-Suppressed	0.955
evm.TU.FRAGSCAFF_303.632	3.413	0.991	2.809	Vvin8-Psti7-8	Root-Suppressed	0.933
evm.TU.FRAGSCAFF_303.1	15.011	4.456	9.333	Vvin8-Psti7-8	Root-Suppressed	0.909
evm.TU.ORIGINAL_1815.29	36.443	8.23	13.42	Vvin8-Psti7-8	Root-Suppressed	0.892
evm.TU.ORIGINAL_1748.145	0.927	0	0.84	Vvin8-Psti7-8	Root-Suppressed	0.892
evm.TU.ORIGINAL_1815.20	43.101	8.159	20.341	Vvin8-Psti7-8	Root-Suppressed	0.866
evm.TU.FRAGSCAFF_401.459	20.462	7.262	16.879	Vvin8-Psti7-8	Root-Suppressed	0.835
evm.TU.FRAGSCAFF_524.73	6.918	1.043	2.115	Vvin8-Psti7-8	Root-Suppressed	0.821
evm.TU.FRAGSCAFF_233.102	0.93	0	1.299	Vvin8-Psti7-8	Root-Suppressed	0.821
evm.TU.FRAGSCAFF_233.148	31.517	3.394	11.704	Vvin8-Psti7-8	Root-Suppressed	0.815
evm.TU.ORIGINAL_1748.425	1.865	0.631	1.705	Vvin8-Psti7-8	Root-Suppressed	0.805
evm.TU.ORIGINAL_1748.422	2.456	0	1.555	Vvin8-Psti7-8	Root-Suppressed	0.805
evm.TU.FRAGSCAFF_233.2	37.229	11.237	21.172	Vvin8-Psti7-8	Root-Suppressed	0.805
evm.TU.FRAGSCAFF_401.472	17.03	3.985	6.226	Vvin8-Psti7-8	Root-Suppressed	0.8
evm.TU.FRAGSCAFF_233.116	0.65	0	0.953	Vvin8-Psti7-8	Root-Suppressed	0.796
evm.TU.FRAGSCAFF_169.6	9.793	4.319	12.176	Vvin8-Psti7-8	Root-Suppressed	0.796
evm.TU.ORIGINAL_1748.207	37.881	6.326	13.967	Vvin8-Psti7-8	Root-Suppressed	0.795
evm.TU.ORIGINAL_2681.65	6.555	1.753	2.956	Vvin8-Psti7-8	Root-Suppressed	0.794
evm.TU.FRAGSCAFF_169.78	1.679	0	0.66	Vvin8-Psti7-8	Root-Suppressed	0.782
evm.TU.ORIGINAL_2456.60	17.645	2.594	19.633	Vvin8-Psti7-8	Root-Suppressed	0.775
evm.TU.ORIGINAL_1064.66	0.529	0	0.624	Vvin8-Psti7-8	Root-Suppressed	0.762
evm.TU.ORIGINAL_1748.37	238.62	76.432	144.244	Vvin8-Psti7-8	Root-Suppressed	0.756
evm.TU.FRAGSCAFF_233.149	0.548	0	0.523	Vvin8-Psti7-8	Root-Suppressed	0.756
evm.TU.ORIGINAL_1748.236	33.534	8.475	27.485	Vvin8-Psti7-8	Root-Suppressed	0.749
evm.TU.FRAGSCAFF_169.3	0.664	0	0.906	Vvin8-Psti7-8	Root-Suppressed	0.726
evm.TU.ORIGINAL_1748.60	3.15	0	1.67	Vvin8-Psti7-8	Root-Suppressed	0.723
evm.TU.FRAGSCAFF_303.647	276.914	85.294	176.919	Vvin8-Psti7-8	Root-Suppressed	0.71
evm.TU.FRAGSCAFF_233.91	16.536	5.359	15.512	Vvin8-Psti7-8	Root-Suppressed	0.706
evm.TU.FRAGSCAFF_303.148	9.019	1.992	3.61	Vvin8-Psti7-8	Root-Suppressed	0.701
evm.TU.ORIGINAL_2681.21	13.049	2.879	9.334	Vvin8-Psti7-8	Root-Suppressed	0.694
evm.TU.FRAGSCAFF_233.106	5.744	1.036	4.553	Vvin8-Psti7-8	Root-Suppressed	0.687
evm.TU.FRAGSCAFF_303.119	80.229	25.141	93.22	Vvin8-Psti7-8	Root-Suppressed	0.685
evm.TU.ORIGINAL_1748.42	6.784	2.315	5.836	Vvin8-Psti7-8	Root-Suppressed	0.683
evm.TU.ORIGINAL_1436.28	5.705	0.999	2.134	Vvin8-Psti7-8	Root-Suppressed	0.682
evm.TU.ORIGINAL_1167.64	1.71	0.636	1.66	Vvin8-Psti7-8	Root-Suppressed	0.661
evm.TU.ORIGINAL_1167.73_evm.TU.ORIGINAL_1167.74	1.301	0	0.935	Vvin8-Psti7-8	Root-Suppressed	0.659
evm.TU.ORIGINAL_1815.19	30.528	5.864	12.062	Vvin8-Psti7-8	Root-Suppressed	0.655
evm.TU.FRAGSCAFF_303.653	262.72	46.11	160.986	Vvin8-Psti7-8	Root-Suppressed	0.65
evm.TU.ORIGINAL_1748.34	111.482	13.698	41.994	Vvin8-Psti7-8	Root-Suppressed	0.643
evm.TU.FRAGSCAFF_303.630	2.719	0.618	1.247	Vvin8-Psti7-8	Root-Suppressed	0.633
evm.TU.ORIGINAL_2681.7	3.176	0.951	2.845	Vvin8-Psti7-8	Root-Suppressed	0.621
evm.TU.FRAGSCAFF_303.211	1.643	0	0.607	Vvin8-Psti7-8	Root-Suppressed	0.618
evm.TU.ORIGINAL_1815.21	46.197	11.538	23.564	Vvin8-Psti7-8	Root-Suppressed	0.614
evm.TU.ORIGINAL_1748.59	31.678	4.77	15.203	Vvin8-Psti7-8	Root-Suppressed	0.598
evm.TU.ORIGINAL_1436.104	42.762	9.173	11.286	Vvin8-Psti7-8	Root-Suppressed	0.59
evm.TU.ORIGINAL_1748.346	1.354	0	0.77	Vvin8-Psti7-8	Root-Suppressed	0.583
evm.TU.ORIGINAL_1064.62	6.794	0.817	2.357	Vvin8-Psti7-8	Root-Suppressed	0.548
evm.TU.FRAGSCAFF_303.781	3.999	0.751	1.592	Vvin8-Psti7-8	Root-Suppressed	0.548
evm.TU.FRAGSCAFF_169.5	1.494	0	1.681	Vvin8-Psti7-8	Root-Suppressed	0.539
evm.TU.FRAGSCAFF_518.160	100.205	26.11	34.531	Vvin8-Psti7-8	Root-Suppressed	0.523
evm.TU.ORIGINAL_1436.57	2.379	0.521	0.645	Vvin8-Psti7-8	Root-Suppressed	0.514
evm.TU.FRAGSCAFF_303.209	200.104	3.183	115.114	Vvin8-Psti7-8	Root-Suppressed	0.503
evm.TU.ORIGINAL_1436.34	2.255	0.729	1.865	Vvin8-Psti7-8	Root-Suppressed	0.475
evm.TU.FRAGSCAFF_169.56	36.387	0.738	62.719	Vvin8-Psti7-8	Root-Suppressed	0.462
evm.TU.FRAGSCAFF_303.114	90.748	6.001	37.476	Vvin8-Psti7-8	Root-Suppressed	0.453
evm.TU.FRAGSCAFF_303.97	1.688	0	0.922	Vvin8-Psti7-8	Root-Suppressed	0.444
evm.TU.FRAGSCAFF_303.112	1.418	0	0.612	Vvin8-Psti7-8	Root-Suppressed	0.439
evm.TU.ORIGINAL_1748.61	5.586	0.557	2.392	Vvin8-Psti7-8	Root-Suppressed	0.436
evm.TU.FRAGSCAFF_303.207	7.694	1.019	3.81	Vvin8-Psti7-8	Root-Suppressed	0.427
evm.TU.ORIGINAL_1436.94	63.931	11.567	51.981	Vvin8-Psti7-8	Root-Suppressed	0.424
evm.TU.ORIGINAL_1436.97	24.431	6.602	18.868	Vvin8-Psti7-8	Root-Suppressed	0.41
evm.TU.FRAGSCAFF_303.725	10.488	2.603	9.646	Vvin8-Psti7-8	Root-Suppressed	0.4
evm.TU.FRAGSCAFF_401.451	11.987	2.966	8.718	Vvin8-Psti7-8	Root-Suppressed	0.391
evm.TU.FRAGSCAFF_233.38	2.169	0	0.991	Vvin8-Psti7-8	Root-Suppressed	0.37
evm.TU.FRAGSCAFF_303.147	21.366	7.684	17.513	Vvin8-Psti7-8	Root-Suppressed	0.369
evm.TU.FRAGSCAFF_303.624	55.27	8.65	94.576	Vvin8-Psti7-8	Root-Suppressed	0.365
evm.TU.ORIGINAL_1436.95	2.174	0	0.98	Vvin8-Psti7-8	Root-Suppressed	0.357
evm.TU.ORIGINAL_2681.6	7.619	1.858	5.572	Vvin8-Psti7-8	Root-Suppressed	0.353
evm.TU.FRAGSCAFF_233.42	1.401	0	0.523	Vvin8-Psti7-8	Root-Suppressed	0.342
evm.TU.FRAGSCAFF_233.111	346.231	44.26	203.643	Vvin8-Psti7-8	Root-Suppressed	0.314
evm.TU.FRAGSCAFF_401.489	3.779	1	6.112	Vvin8-Psti7-8	Root-Suppressed	0.264
evm.TU.ORIGINAL_1748.141	27.991	3.488	13.811	Vvin8-Psti7-8	Root-Suppressed	0.226
evm.TU.FRAGSCAFF_518.159	7.178	1.273	7.276	Vvin8-Psti7-8	Root-Suppressed	0.207
evm.TU.ORIGINAL_1748.246	99.549	17.69	63.03	Vvin8-Psti7-8	Root-Suppressed	0.184
evm.TU.ORIGINAL_1748.234	32.578	0	11.06	Vvin8-Psti7-8	Root-Suppressed	0.171
evm.TU.ORIGINAL_1748.336	40.071	14.118	100.971	Vvin8-Psti7-8	Root-Suppressed	0.136
evm.TU.ORIGINAL_1748.167	7.191	1.179	3.421	Vvin8-Psti7-8	Root-Suppressed	0.114
evm.TU.ORIGINAL_1064.68	0.553	0	1.397	Vvin8-Psti7-8	Root-Suppressed	0.114
evm.TU.FRAGSCAFF_303.149	23.527	3.553	12.133	Vvin8-Psti7-8	Root-Suppressed	0.103
evm.TU.ORIGINAL_1748.168	45.931	7.69	26.679	Vvin8-Psti7-8	Root-Suppressed	0.071
evm.TU.ORIGINAL_1436.111	4.495	1.889	6.569	Vvin8-Psti7-8	Root-Suppressed	0.058
evm.TU.ORIGINAL_1748.411	56.644	2.328	53.272	Vvin8-Psti7-8	Root-Suppressed	0.053
evm.TU.FRAGSCAFF_303.679	7.079	1.393	2.547	Vvin8-Psti7-8	Root-Suppressed	0.053
evm.TU.ORIGINAL_1748.252	775.198	16.803	825.855	Vvin8-Psti7-8	Root-Suppressed	0.046
evm.TU.ORIGINAL_1748.215	12.925	4.273	16.681	Vvin8-Psti7-8	Root-Suppressed	0.044
evm.TU.ORIGINAL_1748.306	5.318	1.922	4.419	Vvin8-Psti7-8	Root-Suppressed	0.042
evm.TU.FRAGSCAFF_303.196	53.043	5.637	23.003	Vvin8-Psti7-8	Root-Suppressed	0.041
evm.TU.ORIGINAL_1815.66	4.286	0	1.906	Vvin8-Psti7-8	Root-Suppressed	0.039
evm.TU.ORIGINAL_1748.219	161.472	47.226	361.838	Vvin8-Psti7-8	Root-Suppressed	0.039
evm.TU.ORIGINAL_1748.201	0.785	0	1.091	Vvin8-Psti7-8	Root-Suppressed	0.039
evm.TU.ORIGINAL_1748.111	8.934	0	4.292	Vvin8-Psti7-8	Root-Suppressed	0.035
evm.TU.FRAGSCAFF_303.182	14.431	0	9.247	Vvin8-Psti7-8	Root-Suppressed	0.029
evm.TU.ORIGINAL_1815.48	666.891	1.918	986.866	Vvin8-Psti7-8	Root-Suppressed	0.028
evm.TU.ORIGINAL_1815.31	32.525	6.48	10.032	Vvin8-Psti7-8	Root-Suppressed	0.026
evm.TU.ORIGINAL_1436.90	1.671	0	1.878	Vvin8-Psti7-8	Root-Suppressed	0.025
evm.TU.FRAGSCAFF_524.63	0.668	0	0.736	Vvin8-Psti7-8	Root-Suppressed	0.025
evm.TU.FRAGSCAFF_303.150	17.718	0.647	7.789	Vvin8-Psti7-8	Root-Suppressed	0.025
evm.TU.ORIGINAL_1748.412	22.415	0	14.499	Vvin8-Psti7-8	Root-Suppressed	0.02
evm.TU.FRAGSCAFF_303.782	2.209	0.505	1.018	Vvin8-Psti7-8	Root-Suppressed	0.02
evm.TU.FRAGSCAFF_303.192	6.552	2.546	19.17	Vvin8-Psti7-8	Root-Suppressed	0.019
evm.TU.FRAGSCAFF_303.670	36.381	1.358	12.545	Vvin8-Psti7-8	Root-Suppressed	0.016
evm.TU.FRAGSCAFF_303.113	1.84	0	0.619	Vvin8-Psti7-8	Root-Suppressed	0.016
evm.TU.ORIGINAL_1436.84	2.21	0.621	1.471	Vvin8-Psti7-8	Root-Suppressed	0.014
evm.TU.ORIGINAL_1748.186	9.359	4.422	14.032	Vvin8-Psti7-8	Root-Suppressed	0.013
evm.TU.FRAGSCAFF_303.125	22.942	5.45	13.174	Vvin8-Psti7-8	Root-Suppressed	0.013
evm.TU.FRAGSCAFF_303.100	138.3	30.381	73.182	Vvin8-Psti7-8	Root-Suppressed	0.013
evm.TU.ORIGINAL_2456.69	5.437	2.273	6.619	Vvin8-Psti7-8	Root-Suppressed	0
evm.TU.ORIGINAL_1748.338	22.001	5.337	30.038	Vvin8-Psti7-8	Root-Suppressed	0
evm.TU.ORIGINAL_1815.35	0	0.571	0	Vvin8-Psti7-8	Root-Dominated	0.937
evm.TU.FRAGSCAFF_401.484	0	0.619	0	Vvin8-Psti7-8	Root-Dominated	0.898
evm.TU.FRAGSCAFF_233.57	0	0.67	0	Vvin8-Psti7-8	Root-Dominated	0.888
evm.TU.FRAGSCAFF_303.14	12.781	76.579	13.037	Vvin8-Psti7-8	Root-Dominated	0.779
evm.TU.FRAGSCAFF_524.46	0	2.631	0	Vvin8-Psti7-8	Root-Dominated	0.751
evm.TU.FRAGSCAFF_233.1	0.863	26.925	6.783	Vvin8-Psti7-8	Root-Dominated	0.75
evm.TU.ORIGINAL_2681.37	20.372	92.542	20.939	Vvin8-Psti7-8	Root-Dominated	0.719
evm.TU.ORIGINAL_1748.374	0	40.832	0	Vvin8-Psti7-8	Root-Dominated	0.717
evm.TU.FRAGSCAFF_303.52	0	1.206	0	Vvin8-Psti7-8	Root-Dominated	0.707
evm.TU.ORIGINAL_1748.154	9.155	81.432	20.797	Vvin8-Psti7-8	Root-Dominated	0.66
evm.TU.FRAGSCAFF_303.683	0	1.045	0	Vvin8-Psti7-8	Root-Dominated	0.616
evm.TU.FRAGSCAFF_303.208	8.071	59.832	9.475	Vvin8-Psti7-8	Root-Dominated	0.597
evm.TU.FRAGSCAFF_303.198	0	1.631	0	Vvin8-Psti7-8	Root-Dominated	0.596
evm.TU.ORIGINAL_1748.373	2.254	8.794	1.812	Vvin8-Psti7-8	Root-Dominated	0.583
evm.TU.FRAGSCAFF_303.728	0	1.099	0	Vvin8-Psti7-8	Root-Dominated	0.549
evm.TU.ORIGINAL_1436.83	0	0.774	0	Vvin8-Psti7-8	Root-Dominated	0.538
evm.TU.ORIGINAL_2456.12	0	11.182	0.585	Vvin8-Psti7-8	Root-Dominated	0.537
evm.TU.ORIGINAL_1815.9	2.183	11.472	2.908	Vvin8-Psti7-8	Root-Dominated	0.484
evm.TU.ORIGINAL_1815.12	0	6.541	0.759	Vvin8-Psti7-8	Root-Dominated	0.463
evm.TU.FRAGSCAFF_303.764	0	1.635	0	Vvin8-Psti7-8	Root-Dominated	0.401
evm.TU.ORIGINAL_1748.198	0	1.825	0	Vvin8-Psti7-8	Root-Dominated	0.309
evm.TU.FRAGSCAFF_303.761	0	9.259	0	Vvin8-Psti7-8	Root-Dominated	0.304
evm.TU.ORIGINAL_2681.29	1.659	11.616	2.308	Vvin8-Psti7-8	Root-Dominated	0.301
evm.TU.FRAGSCAFF_524.106	0.76	7.758	1.803	Vvin8-Psti7-8	Root-Dominated	0.293
evm.TU.ORIGINAL_1748.423	1.975	29.44	3.47	Vvin8-Psti7-8	Root-Dominated	0.287
evm.TU.FRAGSCAFF_524.30	1.108	13.361	1.412	Vvin8-Psti7-8	Root-Dominated	0.284
evm.TU.ORIGINAL_1748.218	0	1.239	0	Vvin8-Psti7-8	Root-Dominated	0.254
evm.TU.FRAGSCAFF_303.177	0	3.442	0	Vvin8-Psti7-8	Root-Dominated	0.244
evm.TU.ORIGINAL_1748.100	0	0.871	0	Vvin8-Psti7-8	Root-Dominated	0.228
evm.TU.ORIGINAL_2681.44	0	14.861	0	Vvin8-Psti7-8	Root-Dominated	0.201
evm.TU.FRAGSCAFF_303.166	0	8.232	0.568	Vvin8-Psti7-8	Root-Dominated	0.182
evm.TU.FRAGSCAFF_303.36	1.385	15.022	3.469	Vvin8-Psti7-8	Root-Dominated	0.178
evm.TU.ORIGINAL_2681.63	14.811	101.754	11.568	Vvin8-Psti7-8	Root-Dominated	0.175
evm.TU.FRAGSCAFF_303.143	0	0.622	0	Vvin8-Psti7-8	Root-Dominated	0.17
evm.TU.FRAGSCAFF_303.666	0	3.442	0	Vvin8-Psti7-8	Root-Dominated	0.168
evm.TU.FRAGSCAFF_303.5	0	1.254	0	Vvin8-Psti7-8	Root-Dominated	0.166
evm.TU.ORIGINAL_1748.375	0.759	401.478	0	Vvin8-Psti7-8	Root-Dominated	0.155
evm.TU.FRAGSCAFF_303.184	0	225.358	0	Vvin8-Psti7-8	Root-Dominated	0.152
evm.TU.ORIGINAL_2681.18	0.79	23.056	0	Vvin8-Psti7-8	Root-Dominated	0.151
evm.TU.FRAGSCAFF_303.685	0	215.988	55.127	Vvin8-Psti7-8	Root-Dominated	0.147
evm.TU.ORIGINAL_2681.19	0	0.771	0	Vvin8-Psti7-8	Root-Dominated	0.146
evm.TU.ORIGINAL_1748.103	0	0.53	0	Vvin8-Psti7-8	Root-Dominated	0.131
evm.TU.FRAGSCAFF_303.80_evm.TU.FRAGSCAFF_303.81	1.571	30.637	1.445	Vvin8-Psti7-8	Root-Dominated	0.127
evm.TU.FRAGSCAFF_303.31	3.143	20.543	5.128	Vvin8-Psti7-8	Root-Dominated	0.127
evm.TU.FRAGSCAFF_524.108	0	1.2	0	Vvin8-Psti7-8	Root-Dominated	0.125
evm.TU.ORIGINAL_2681.9	0	3.003	0.793	Vvin8-Psti7-8	Root-Dominated	0.12
evm.TU.ORIGINAL_2681.51	14.987	55.064	1.035	Vvin8-Psti7-8	Root-Dominated	0.115
evm.TU.FRAGSCAFF_303.657	0.591	1.863	0	Vvin8-Psti7-8	Root-Dominated	0.101
evm.TU.FRAGSCAFF_303.67	0	18.767	0	Vvin8-Psti7-8	Root-Dominated	0.094
evm.TU.ORIGINAL_1815.75	0.973	32.185	0	Vvin8-Psti7-8	Root-Dominated	0.084
evm.TU.ORIGINAL_1748.88	0	52.779	0	Vvin8-Psti7-8	Root-Dominated	0.065
evm.TU.FRAGSCAFF_518.150	0	3.065	0	Vvin8-Psti7-8	Root-Dominated	0.065
evm.TU.FRAGSCAFF_303.4	3.682	133.496	0	Vvin8-Psti7-8	Root-Dominated	0.063
evm.TU.ORIGINAL_1748.377	6.929	213.443	14.137	Vvin8-Psti7-8	Root-Dominated	0.062
evm.TU.ORIGINAL_1748.305	0.668	9.241	1.633	Vvin8-Psti7-8	Root-Dominated	0.061
evm.TU.FRAGSCAFF_303.736	0	2.898	0.512	Vvin8-Psti7-8	Root-Dominated	0.061
evm.TU.FRAGSCAFF_303.723	2.474	260.998	30.476	Vvin8-Psti7-8	Root-Dominated	0.06
evm.TU.FRAGSCAFF_303.760	111.371	1808.7	82.234	Vvin8-Psti7-8	Root-Dominated	0.058
evm.TU.FRAGSCAFF_303.185	0	0.521	0	Vvin8-Psti7-8	Root-Dominated	0.052
evm.TU.ORIGINAL_1167.65	0.936	10.051	0	Vvin8-Psti7-8	Root-Dominated	0.05
evm.TU.ORIGINAL_1815.33	0	4.75	0	Vvin8-Psti7-8	Root-Dominated	0.048
evm.TU.FRAGSCAFF_303.190	0	1.272	0	Vvin8-Psti7-8	Root-Dominated	0.043
evm.TU.ORIGINAL_2681.56	90.198	503.924	20.99	Vvin8-Psti7-8	Root-Dominated	0.042
evm.TU.FRAGSCAFF_303.189	0	0.728	0	Vvin8-Psti7-8	Root-Dominated	0.036
evm.TU.ORIGINAL_1436.51	0	0.956	0	Vvin8-Psti7-8	Root-Dominated	0.033
evm.TU.FRAGSCAFF_303.73	1.635	17.678	2.9	Vvin8-Psti7-8	Root-Dominated	0.033
evm.TU.ORIGINAL_1748.135	5.145	118.768	11.493	Vvin8-Psti7-8	Root-Dominated	0.032
evm.TU.FRAGSCAFF_524.19	0	2.314	0	Vvin8-Psti7-8	Root-Dominated	0.031
evm.TU.ORIGINAL_1748.75	0	1.307	0	Vvin8-Psti7-8	Root-Dominated	0.03
evm.TU.ORIGINAL_2681.45	57.665	356.733	1.178	Vvin8-Psti7-8	Root-Dominated	0.029
evm.TU.ORIGINAL_1748.18	0	0.89	0	Vvin8-Psti7-8	Root-Dominated	0.028
evm.TU.ORIGINAL_1748.101	0	0.574	0	Vvin8-Psti7-8	Root-Dominated	0.027
evm.TU.ORIGINAL_1748.284	1.106	142.047	46.11	Vvin8-Psti7-8	Root-Dominated	0.026
evm.TU.FRAGSCAFF_169.79	1.289	4.297	0	Vvin8-Psti7-8	Root-Dominated	0.026
evm.TU.ORIGINAL_2681.50	130.746	494.929	64.353	Vvin8-Psti7-8	Root-Dominated	0.025
evm.TU.ORIGINAL_1436.39	0	0.702	0	Vvin8-Psti7-8	Root-Dominated	0.024
evm.TU.ORIGINAL_1748.225	0	12.139	0	Vvin8-Psti7-8	Root-Dominated	0.023
evm.TU.FRAGSCAFF_303.76	1.34	67.339	10.59	Vvin8-Psti7-8	Root-Dominated	0.023
evm.TU.FRAGSCAFF_524.62	6.827	29.571	1.938	Vvin8-Psti7-8	Root-Dominated	0.022
evm.TU.FRAGSCAFF_303.200	0	0.777	0	Vvin8-Psti7-8	Root-Dominated	0.022
evm.TU.ORIGINAL_2456.27	0	39.283	3.97	Vvin8-Psti7-8	Root-Dominated	0.021
evm.TU.ORIGINAL_2456.54	0	17.324	0	Vvin8-Psti7-8	Root-Dominated	0.02
evm.TU.ORIGINAL_1748.65	0	0.541	0	Vvin8-Psti7-8	Root-Dominated	0.02
evm.TU.ORIGINAL_2681.64	0	3.581	0	Vvin8-Psti7-8	Root-Dominated	0.019
evm.TU.ORIGINAL_1748.11	3.087	14.872	0.645	Vvin8-Psti7-8	Root-Dominated	0.019
evm.TU.FRAGSCAFF_303.180	0	14.62	4.211	Vvin8-Psti7-8	Root-Dominated	0.017
evm.TU.ORIGINAL_2681.14	0	12.888	3.501	Vvin8-Psti7-8	Root-Dominated	0.016
evm.TU.ORIGINAL_1748.87	0	99.023	0	Vvin8-Psti7-8	Root-Dominated	0.015
evm.TU.ORIGINAL_2681.30	7.188	61.633	12.947	Vvin8-Psti7-8	Root-Dominated	0.014
evm.TU.FRAGSCAFF_303.152	89.989	416.772	38.258	Vvin8-Psti7-8	Root-Dominated	0.013
evm.TU.FRAGSCAFF_518.168	0	3.357	0	Vvin8-Psti7-8	Root-Dominated	0
evm.TU.FRAGSCAFF_233.104	0	7.878	4.538	Vvin8-Psti7-8	Leaf-Suppressed	NA
evm.TU.ORIGINAL_1748.297	0	1.777	1.556	Vvin8-Psti7-8	Leaf-Suppressed	0.949
evm.TU.ORIGINAL_1064.38	1.883	20.813	15.248	Vvin8-Psti7-8	Leaf-Suppressed	0.927
evm.TU.ORIGINAL_1748.410	0.88	4.202	1.461	Vvin8-Psti7-8	Leaf-Suppressed	0.911
evm.TU.ORIGINAL_1748.409	2.481	11.219	4.307	Vvin8-Psti7-8	Leaf-Suppressed	0.87
evm.TU.FRAGSCAFF_303.706	36.803	90.635	174.06	Vvin8-Psti7-8	Leaf-Suppressed	0.858
evm.TU.ORIGINAL_1748.185	0	4.066	2.6	Vvin8-Psti7-8	Leaf-Suppressed	0.834
evm.TU.ORIGINAL_1748.296	4.683	52.048	73.618	Vvin8-Psti7-8	Leaf-Suppressed	0.827
evm.TU.FRAGSCAFF_303.121	0	0.738	0.721	Vvin8-Psti7-8	Leaf-Suppressed	0.823
evm.TU.ORIGINAL_2456.57	0	1.659	2.707	Vvin8-Psti7-8	Leaf-Suppressed	0.817
evm.TU.FRAGSCAFF_303.765	0	1.388	2.283	Vvin8-Psti7-8	Leaf-Suppressed	0.795
evm.TU.ORIGINAL_1815.11	32.505	186.079	70.588	Vvin8-Psti7-8	Leaf-Suppressed	0.771
evm.TU.FRAGSCAFF_524.89	0	1.429	1.348	Vvin8-Psti7-8	Leaf-Suppressed	0.771
evm.TU.FRAGSCAFF_233.45_evm.TU.FRAGSCAFF_233.46	9.205	32.63	24.689	Vvin8-Psti7-8	Leaf-Suppressed	0.752
evm.TU.FRAGSCAFF_303.654	5.578	14.663	15.661	Vvin8-Psti7-8	Leaf-Suppressed	0.751
evm.TU.ORIGINAL_1748.287	228.804	543.476	638.155	Vvin8-Psti7-8	Leaf-Suppressed	0.744
evm.TU.ORIGINAL_1167.70	0.65	1.688	2.893	Vvin8-Psti7-8	Leaf-Suppressed	0.735
evm.TU.FRAGSCAFF_169.41	6.827	40.257	39.345	Vvin8-Psti7-8	Leaf-Suppressed	0.732
evm.TU.ORIGINAL_1748.293	2.233	18.095	24.4	Vvin8-Psti7-8	Leaf-Suppressed	0.719
evm.TU.FRAGSCAFF_303.664	4.629	10.371	13.393	Vvin8-Psti7-8	Leaf-Suppressed	0.712
evm.TU.ORIGINAL_1748.172	15.113	45.665	34.735	Vvin8-Psti7-8	Leaf-Suppressed	0.711
evm.TU.ORIGINAL_2456.21	15.343	46.178	47.963	Vvin8-Psti7-8	Leaf-Suppressed	0.669
evm.TU.ORIGINAL_1748.157	16.347	308.94	378.858	Vvin8-Psti7-8	Leaf-Suppressed	0.651
evm.TU.FRAGSCAFF_303.78	18.133	49.829	54.178	Vvin8-Psti7-8	Leaf-Suppressed	0.594
evm.TU.FRAGSCAFF_303.805	7.614	27.52	31.162	Vvin8-Psti7-8	Leaf-Suppressed	0.569
evm.TU.ORIGINAL_1748.372	0	0.675	0.575	Vvin8-Psti7-8	Leaf-Suppressed	0.565
evm.TU.FRAGSCAFF_169.12	11.217	36.19	25.197	Vvin8-Psti7-8	Leaf-Suppressed	0.54
evm.TU.ORIGINAL_1748.202	8.493	12.76	31.97	Vvin8-Psti7-8	Leaf-Suppressed	0.536
evm.TU.FRAGSCAFF_169.38	116.13	693.186	390.888	Vvin8-Psti7-8	Leaf-Suppressed	0.534
evm.TU.ORIGINAL_1748.146	79.933	542.048	239.115	Vvin8-Psti7-8	Leaf-Suppressed	0.524
evm.TU.ORIGINAL_1748.323	0	1.048	1.419	Vvin8-Psti7-8	Leaf-Suppressed	0.515
evm.TU.FRAGSCAFF_303.636	1.658	11.733	24.83	Vvin8-Psti7-8	Leaf-Suppressed	0.507
evm.TU.FRAGSCAFF_169.49	7.548	28.162	46.926	Vvin8-Psti7-8	Leaf-Suppressed	0.507
evm.TU.ORIGINAL_1815.18	8.026	26.546	18.022	Vvin8-Psti7-8	Leaf-Suppressed	0.506
evm.TU.ORIGINAL_1748.390	3.131	12.53	5.722	Vvin8-Psti7-8	Leaf-Suppressed	0.497
evm.TU.ORIGINAL_1748.277	2.955	14.463	12.791	Vvin8-Psti7-8	Leaf-Suppressed	0.493
evm.TU.FRAGSCAFF_303.156	15.469	108.108	40.048	Vvin8-Psti7-8	Leaf-Suppressed	0.493
evm.TU.ORIGINAL_1436.102	0	2.054	1.057	Vvin8-Psti7-8	Leaf-Suppressed	0.487
evm.TU.ORIGINAL_1815.27	10.265	137.704	71.006	Vvin8-Psti7-8	Leaf-Suppressed	0.474
evm.TU.FRAGSCAFF_303.169	1.196	4.384	3.306	Vvin8-Psti7-8	Leaf-Suppressed	0.465
evm.TU.FRAGSCAFF_303.783	0.972	8.755	8.125	Vvin8-Psti7-8	Leaf-Suppressed	0.462
evm.TU.ORIGINAL_1748.83	0	5.141	6.879	Vvin8-Psti7-8	Leaf-Suppressed	0.457
evm.TU.FRAGSCAFF_524.107	0	0.728	0.535	Vvin8-Psti7-8	Leaf-Suppressed	0.453
evm.TU.ORIGINAL_2456.48	0	1.225	0.875	Vvin8-Psti7-8	Leaf-Suppressed	0.447
evm.TU.ORIGINAL_1748.178	1.287	14.011	27.895	Vvin8-Psti7-8	Leaf-Suppressed	0.446
evm.TU.FRAGSCAFF_303.769	0	2.472	1.657	Vvin8-Psti7-8	Leaf-Suppressed	0.441
evm.TU.FRAGSCAFF_169.55	9.29	30.694	23.757	Vvin8-Psti7-8	Leaf-Suppressed	0.436
evm.TU.ORIGINAL_2456.59	0	1.213	1.204	Vvin8-Psti7-8	Leaf-Suppressed	0.43
evm.TU.FRAGSCAFF_524.60	6.748	39.644	12.07	Vvin8-Psti7-8	Leaf-Suppressed	0.429
evm.TU.FRAGSCAFF_303.7	5.154	50.548	64.953	Vvin8-Psti7-8	Leaf-Suppressed	0.426
evm.TU.ORIGINAL_1748.48	0	3.787	2.082	Vvin8-Psti7-8	Leaf-Suppressed	0.42
evm.TU.ORIGINAL_1815.14	12.795	34.044	34.264	Vvin8-Psti7-8	Leaf-Suppressed	0.414
evm.TU.FRAGSCAFF_233.72	154.487	546.751	342.555	Vvin8-Psti7-8	Leaf-Suppressed	0.391
evm.TU.ORIGINAL_1436.110	0.702	3.287	7.633	Vvin8-Psti7-8	Leaf-Suppressed	0.388
evm.TU.FRAGSCAFF_303.637	0	5.905	12.227	Vvin8-Psti7-8	Leaf-Suppressed	0.373
evm.TU.ORIGINAL_1815.78	1.074	3.272	4.096	Vvin8-Psti7-8	Leaf-Suppressed	0.366
evm.TU.ORIGINAL_1064.70	0	1.499	1.5	Vvin8-Psti7-8	Leaf-Suppressed	0.364
evm.TU.ORIGINAL_1436.32	0	13.872	5.911	Vvin8-Psti7-8	Leaf-Suppressed	0.362
evm.TU.ORIGINAL_1436.67	0.929	3.684	2.288	Vvin8-Psti7-8	Leaf-Suppressed	0.35
evm.TU.FRAGSCAFF_303.155	12.621	43.339	48.652	Vvin8-Psti7-8	Leaf-Suppressed	0.342
evm.TU.FRAGSCAFF_401.448	3.919	24.983	11.761	Vvin8-Psti7-8	Leaf-Suppressed	0.333
evm.TU.ORIGINAL_1815.65	1.407	5.911	6.323	Vvin8-Psti7-8	Leaf-Suppressed	0.328
evm.TU.ORIGINAL_1064.71	0	1.692	0.839	Vvin8-Psti7-8	Leaf-Suppressed	0.32
evm.TU.ORIGINAL_2681.5	0	3.691	2.253	Vvin8-Psti7-8	Leaf-Suppressed	0.318
evm.TU.FRAGSCAFF_518.163	0	0.649	0.59	Vvin8-Psti7-8	Leaf-Suppressed	0.318
evm.TU.FRAGSCAFF_524.20	57.326	1991.73	1193.61	Vvin8-Psti7-8	Leaf-Suppressed	0.314
evm.TU.FRAGSCAFF_401.475	1.332	4.801	3.446	Vvin8-Psti7-8	Leaf-Suppressed	0.301
evm.TU.FRAGSCAFF_169.36	75.271	354.449	150.195	Vvin8-Psti7-8	Leaf-Suppressed	0.293
evm.TU.ORIGINAL_1748.82	4.293	31.683	14.285	Vvin8-Psti7-8	Leaf-Suppressed	0.292
evm.TU.ORIGINAL_1815.39	0.516	1.625	2.267	Vvin8-Psti7-8	Leaf-Suppressed	0.283
evm.TU.ORIGINAL_1748.127	11.2	28.498	29.958	Vvin8-Psti7-8	Leaf-Suppressed	0.264
evm.TU.ORIGINAL_1436.107	0	3.835	6.535	Vvin8-Psti7-8	Leaf-Suppressed	0.255
evm.TU.FRAGSCAFF_303.162	0	2.737	1.243	Vvin8-Psti7-8	Leaf-Suppressed	0.252
evm.TU.ORIGINAL_2681.32	16.026	57.175	59.266	Vvin8-Psti7-8	Leaf-Suppressed	0.234
evm.TU.ORIGINAL_1748.361	2.024	18.632	10.839	Vvin8-Psti7-8	Leaf-Suppressed	0.218
evm.TU.FRAGSCAFF_303.788	1.462	45.287	14.868	Vvin8-Psti7-8	Leaf-Suppressed	0.218
evm.TU.ORIGINAL_1748.299	0	0.741	0.741	Vvin8-Psti7-8	Leaf-Suppressed	0.201
evm.TU.ORIGINAL_2456.24	1.274	4.558	5	Vvin8-Psti7-8	Leaf-Suppressed	0.195
evm.TU.FRAGSCAFF_303.75	74.902	1070.61	364.091	Vvin8-Psti7-8	Leaf-Suppressed	0.195
evm.TU.ORIGINAL_1064.56	8.509	30.628	27.532	Vvin8-Psti7-8	Leaf-Suppressed	0.192
evm.TU.FRAGSCAFF_303.44	0	0.905	0.508	Vvin8-Psti7-8	Leaf-Suppressed	0.19
evm.TU.ORIGINAL_1748.179	0	0.548	1.139	Vvin8-Psti7-8	Leaf-Suppressed	0.183
evm.TU.FRAGSCAFF_303.26	0.6	16.168	12.553	Vvin8-Psti7-8	Leaf-Suppressed	0.182
evm.TU.ORIGINAL_1436.65	1.828	17.947	14.94	Vvin8-Psti7-8	Leaf-Suppressed	0.169
evm.TU.ORIGINAL_1748.257	0	0.814	1.438	Vvin8-Psti7-8	Leaf-Suppressed	0.161
evm.TU.FRAGSCAFF_303.122	6.303	28.537	15.881	Vvin8-Psti7-8	Leaf-Suppressed	0.146
evm.TU.ORIGINAL_1748.285	1.844	8.485	3.818	Vvin8-Psti7-8	Leaf-Suppressed	0.141
evm.TU.FRAGSCAFF_303.134	4.639	14.155	9.529	Vvin8-Psti7-8	Leaf-Suppressed	0.141
evm.TU.ORIGINAL_2456.47	0.716	2.686	1.521	Vvin8-Psti7-8	Leaf-Suppressed	0.14
evm.TU.ORIGINAL_2681.15	0.742	25.544	19.157	Vvin8-Psti7-8	Leaf-Suppressed	0.099
evm.TU.ORIGINAL_2681.17	33.702	120.996	84.694	Vvin8-Psti7-8	Leaf-Suppressed	0.087
evm.TU.FRAGSCAFF_303.170	6.743	43.204	29.419	Vvin8-Psti7-8	Leaf-Suppressed	0.087
evm.TU.FRAGSCAFF_303.91	3.779	23.858	18.406	Vvin8-Psti7-8	Leaf-Suppressed	0.075
evm.TU.FRAGSCAFF_518.137	1.361	2.39	5.088	Vvin8-Psti7-8	Leaf-Suppressed	0.074
evm.TU.FRAGSCAFF_303.154	0	5.71	4.712	Vvin8-Psti7-8	Leaf-Suppressed	0.071
evm.TU.FRAGSCAFF_303.27	6.412	48.839	37.019	Vvin8-Psti7-8	Leaf-Suppressed	0.069
evm.TU.ORIGINAL_1748.158	2.375	45.247	22.347	Vvin8-Psti7-8	Leaf-Suppressed	0.066
evm.TU.FRAGSCAFF_524.105	0	40.898	28.014	Vvin8-Psti7-8	Leaf-Suppressed	0.061
evm.TU.FRAGSCAFF_169.53	0.638	1.79	2.382	Vvin8-Psti7-8	Leaf-Suppressed	0.061
evm.TU.FRAGSCAFF_401.465	0	0.8	0.851	Vvin8-Psti7-8	Leaf-Suppressed	0.053
evm.TU.ORIGINAL_1064.69	5.787	17.488	12.849	Vvin8-Psti7-8	Leaf-Suppressed	0.051
evm.TU.ORIGINAL_1748.190	2.968	15.335	4.23	Vvin8-Psti7-8	Leaf-Suppressed	0.049
evm.TU.ORIGINAL_1436.54	0.698	11.783	13.233	Vvin8-Psti7-8	Leaf-Suppressed	0.044
evm.TU.FRAGSCAFF_303.107	0.545	2.004	1.355	Vvin8-Psti7-8	Leaf-Suppressed	0.044
evm.TU.FRAGSCAFF_518.129	21.192	96.967	48.643	Vvin8-Psti7-8	Leaf-Suppressed	0.039
evm.TU.FRAGSCAFF_303.203	0	0.649	0.852	Vvin8-Psti7-8	Leaf-Suppressed	0.039
evm.TU.ORIGINAL_1748.84	0	0.601	0.715	Vvin8-Psti7-8	Leaf-Suppressed	0.031
evm.TU.ORIGINAL_1748.365	6.645	41.56	42.618	Vvin8-Psti7-8	Leaf-Suppressed	0.031
evm.TU.FRAGSCAFF_401.488	35.709	65.759	153.502	Vvin8-Psti7-8	Leaf-Suppressed	0.03
evm.TU.FRAGSCAFF_303.77	1.081	7.801	3.462	Vvin8-Psti7-8	Leaf-Suppressed	0.03
evm.TU.FRAGSCAFF_524.27	0	9.312	5.131	Vvin8-Psti7-8	Leaf-Suppressed	0.028
evm.TU.ORIGINAL_2456.58	0	2.258	0.902	Vvin8-Psti7-8	Leaf-Suppressed	0.027
evm.TU.ORIGINAL_1815.56	7.588	46.039	15.185	Vvin8-Psti7-8	Leaf-Suppressed	0.027
evm.TU.FRAGSCAFF_303.201	0	1.199	2.785	Vvin8-Psti7-8	Leaf-Suppressed	0.027
evm.TU.FRAGSCAFF_518.145	1.968	5.308	7.774	Vvin8-Psti7-8	Leaf-Suppressed	0.026
evm.TU.ORIGINAL_1815.57	11.519	85.932	28.027	Vvin8-Psti7-8	Leaf-Suppressed	0.025
evm.TU.FRAGSCAFF_524.68	0	0.643	1.031	Vvin8-Psti7-8	Leaf-Suppressed	0.025
evm.TU.FRAGSCAFF_233.100	0	0.505	0.587	Vvin8-Psti7-8	Leaf-Suppressed	0.025
evm.TU.ORIGINAL_1748.424	0	1.497	1.416	Vvin8-Psti7-8	Leaf-Suppressed	0.024
evm.TU.ORIGINAL_2681.16	2.232	32.621	38.521	Vvin8-Psti7-8	Leaf-Suppressed	0.023
evm.TU.ORIGINAL_1436.109	4.915	38.421	39.065	Vvin8-Psti7-8	Leaf-Suppressed	0.021
evm.TU.FRAGSCAFF_524.102	0	7.019	2.867	Vvin8-Psti7-8	Leaf-Suppressed	0.021
evm.TU.FRAGSCAFF_303.48	0	0.973	1.171	Vvin8-Psti7-8	Leaf-Suppressed	0.021
evm.TU.ORIGINAL_1748.294	3.262	12.89	6.655	Vvin8-Psti7-8	Leaf-Suppressed	0.019
evm.TU.ORIGINAL_2456.49	0	1.357	0.77	Vvin8-Psti7-8	Leaf-Suppressed	0.018
evm.TU.ORIGINAL_1748.197	158.305	800.761	414.332	Vvin8-Psti7-8	Leaf-Suppressed	0.016
evm.TU.FRAGSCAFF_169.10	0	9.318	6.587	Vvin8-Psti7-8	Leaf-Suppressed	0.016
evm.TU.ORIGINAL_2681.39	41.649	393.288	518.618	Vvin8-Psti7-8	Leaf-Suppressed	0.014
evm.TU.FRAGSCAFF_303.6	0	1.325	0.882	Vvin8-Psti7-8	Leaf-Suppressed	0.013
evm.TU.FRAGSCAFF_518.136	22.664	64.717	92.751	Vvin8-Psti7-8	Leaf-Suppressed	0.012
evm.TU.FRAGSCAFF_303.42	0.837	2.943	2.175	Vvin8-Psti7-8	Leaf-Suppressed	0.012
evm.TU.ORIGINAL_1436.53	3.898	64.269	43.954	Vvin8-Psti7-8	Leaf-Suppressed	0.011
evm.TU.ORIGINAL_1436.99	0	1.13	1.094	Vvin8-Psti7-8	Leaf-Suppressed	0.01
evm.TU.FRAGSCAFF_524.64	0.63	3.256	3.962	Vvin8-Psti7-8	Leaf-Suppressed	0.01
evm.TU.FRAGSCAFF_303.680	0	8.113	3.591	Vvin8-Psti7-8	Leaf-Suppressed	0.009
evm.TU.ORIGINAL_1748.369	15.716	56.402	62.789	Vvin8-Psti7-8	Leaf-Suppressed	0.008
evm.TU.FRAGSCAFF_303.738	4.751	51.429	58.261	Vvin8-Psti7-8	Leaf-Suppressed	0.006
evm.TU.FRAGSCAFF_303.796	0.923	5.573	2.217	Vvin8-Psti7-8	Leaf-Suppressed	0.003
evm.TU.FRAGSCAFF_233.126	0	0.661	0.563	Vvin8-Psti7-8	Leaf-Suppressed	0.003
evm.TU.ORIGINAL_1436.89	0	1.885	1.008	Vvin8-Psti7-8	Leaf-Suppressed	0
evm.TU.ORIGINAL_1815.68	0.634	0	0	Vvin8-Psti7-8	Leaf-Dominated	NA
evm.TU.FRAGSCAFF_169.90	61.59	0	18.487	Vvin8-Psti7-8	Leaf-Dominated	NA
evm.TU.FRAGSCAFF_303.212	0.526	0	0	Vvin8-Psti7-8	Leaf-Dominated	0.939
evm.TU.ORIGINAL_1748.312	0.706	0	0	Vvin8-Psti7-8	Leaf-Dominated	0.905
evm.TU.FRAGSCAFF_303.39	36.343	4.228	6.648	Vvin8-Psti7-8	Leaf-Dominated	0.861
evm.TU.FRAGSCAFF_233.40	1.048	0	0	Vvin8-Psti7-8	Leaf-Dominated	0.853
evm.TU.FRAGSCAFF_524.61	6.977	0.819	1.255	Vvin8-Psti7-8	Leaf-Dominated	0.846
evm.TU.FRAGSCAFF_518.167	14.74	0.869	0.569	Vvin8-Psti7-8	Leaf-Dominated	0.802
evm.TU.FRAGSCAFF_518.153	206.207	31.688	53.002	Vvin8-Psti7-8	Leaf-Dominated	0.766
evm.TU.ORIGINAL_1815.26	0.588	0	0	Vvin8-Psti7-8	Leaf-Dominated	0.753
evm.TU.FRAGSCAFF_303.40	14.991	1.451	2.752	Vvin8-Psti7-8	Leaf-Dominated	0.685
evm.TU.ORIGINAL_1748.292	46.52	0	6.061	Vvin8-Psti7-8	Leaf-Dominated	0.658
evm.TU.FRAGSCAFF_524.93	0.611	0	0	Vvin8-Psti7-8	Leaf-Dominated	0.643
evm.TU.FRAGSCAFF_524.18	5.118	0.768	1.417	Vvin8-Psti7-8	Leaf-Dominated	0.591
evm.TU.FRAGSCAFF_303.651	426.84	4.805	116.165	Vvin8-Psti7-8	Leaf-Dominated	0.576
evm.TU.ORIGINAL_1436.31	58.32	6.977	15.778	Vvin8-Psti7-8	Leaf-Dominated	0.484
evm.TU.ORIGINAL_1064.52	0.628	0	0	Vvin8-Psti7-8	Leaf-Dominated	0.471
evm.TU.FRAGSCAFF_169.23	0.724	0	0	Vvin8-Psti7-8	Leaf-Dominated	0.4
evm.TU.FRAGSCAFF_169.82	0.786	0	0	Vvin8-Psti7-8	Leaf-Dominated	0.391
evm.TU.ORIGINAL_2456.10	8.651	0	1.071	Vvin8-Psti7-8	Leaf-Dominated	0.381
evm.TU.FRAGSCAFF_401.483	55.517	0	10.727	Vvin8-Psti7-8	Leaf-Dominated	0.318
evm.TU.ORIGINAL_1167.68	0.582	0	0	Vvin8-Psti7-8	Leaf-Dominated	0.309
evm.TU.FRAGSCAFF_303.656	1158.94	85.824	339.511	Vvin8-Psti7-8	Leaf-Dominated	0.227
evm.TU.FRAGSCAFF_303.722	243.121	0	67.687	Vvin8-Psti7-8	Leaf-Dominated	0.188
evm.TU.FRAGSCAFF_524.87	1.719	0	0	Vvin8-Psti7-8	Leaf-Dominated	0.184
evm.TU.FRAGSCAFF_303.787	35.109	7.258	1.104	Vvin8-Psti7-8	Leaf-Dominated	0.129
evm.TU.ORIGINAL_1436.85	43.166	3.264	4.677	Vvin8-Psti7-8	Leaf-Dominated	0.117
evm.TU.ORIGINAL_1748.245	6.867	0	1.873	Vvin8-Psti7-8	Leaf-Dominated	0.084
evm.TU.FRAGSCAFF_524.53	21.676	0.51	0.703	Vvin8-Psti7-8	Leaf-Dominated	0.076
evm.TU.FRAGSCAFF_303.671	48.447	4.069	4.73	Vvin8-Psti7-8	Leaf-Dominated	0.066
evm.TU.FRAGSCAFF_303.109	1766.19	5.165	398.965	Vvin8-Psti7-8	Leaf-Dominated	0.047
evm.TU.ORIGINAL_1748.391	87.204	2.148	22.641	Vvin8-Psti7-8	Leaf-Dominated	0.045
evm.TU.FRAGSCAFF_401.482	31.269	0	3.038	Vvin8-Psti7-8	Leaf-Dominated	0.045
evm.TU.FRAGSCAFF_303.677	6.177	1.786	0.707	Vvin8-Psti7-8	Leaf-Dominated	0.04
evm.TU.ORIGINAL_1064.57	4.671	0.589	0	Vvin8-Psti7-8	Leaf-Dominated	0.039
evm.TU.FRAGSCAFF_303.678	7.729	0	0	Vvin8-Psti7-8	Leaf-Dominated	0.033
evm.TU.FRAGSCAFF_303.45	114.674	7.729	18.59	Vvin8-Psti7-8	Leaf-Dominated	0.032
evm.TU.FRAGSCAFF_303.115	444.947	16.653	28.052	Vvin8-Psti7-8	Leaf-Dominated	0.032
evm.TU.ORIGINAL_1748.242	0.712	0	0	Vvin8-Psti7-8	Leaf-Dominated	0.029
evm.TU.FRAGSCAFF_303.780	0.6	0	0	Vvin8-Psti7-8	Leaf-Dominated	0.026
evm.TU.ORIGINAL_1815.32	178.942	32.688	46.075	Vvin8-Psti7-8	Leaf-Dominated	0.025
evm.TU.ORIGINAL_1748.55	119.663	6.392	5.807	Vvin8-Psti7-8	Leaf-Dominated	0.025
evm.TU.FRAGSCAFF_303.55	10.58	0.542	0.912	Vvin8-Psti7-8	Leaf-Dominated	0.025
evm.TU.FRAGSCAFF_169.76	2.023	0	0	Vvin8-Psti7-8	Leaf-Dominated	0.025
evm.TU.ORIGINAL_1748.165	0.653	0	0	Vvin8-Psti7-8	Leaf-Dominated	0.024
evm.TU.FRAGSCAFF_303.165	0.546	0	0	Vvin8-Psti7-8	Leaf-Dominated	0.021
evm.TU.FRAGSCAFF_303.151	74.486	1.987	15.417	Vvin8-Psti7-8	Leaf-Dominated	0.021
evm.TU.ORIGINAL_1748.95	1.994	0	0	Vvin8-Psti7-8	Leaf-Dominated	0.02
evm.TU.FRAGSCAFF_401.481	2.111	0	0	Vvin8-Psti7-8	Leaf-Dominated	0.02
evm.TU.ORIGINAL_1748.62	80.338	1.56	14.31	Vvin8-Psti7-8	Leaf-Dominated	0.019
evm.TU.ORIGINAL_1748.382	15.648	3.257	1.159	Vvin8-Psti7-8	Leaf-Dominated	0.016
evm.TU.ORIGINAL_1748.92	5.694	1.014	0.713	Vvin8-Psti7-8	Leaf-Dominated	0.009
evm.TU.ORIGINAL_2456.43	16.625	4.127	1.984	Vvin8-Psti7-8	Leaf-Dominated	0.006
evm.TU.ORIGINAL_2456.68	7.425	6.35	18.207	Vvin8-Psti7-8	Balanced	NA
evm.TU.FRAGSCAFF_524.103	6.618	20.846	7.705	Vvin8-Psti7-8	Balanced	NA
evm.TU.FRAGSCAFF_169.27	24.285	21.889	28.502	Vvin8-Psti7-8	Balanced	0.963
evm.TU.FRAGSCAFF_303.127	9.534	7.299	10.537	Vvin8-Psti7-8	Balanced	0.962
evm.TU.ORIGINAL_1064.78	53.501	59.284	83.638	Vvin8-Psti7-8	Balanced	0.96
evm.TU.ORIGINAL_1748.347	6.932	2.974	4.477	Vvin8-Psti7-8	Balanced	0.957
evm.TU.ORIGINAL_1436.49	9.365	8.944	7.179	Vvin8-Psti7-8	Balanced	0.954
evm.TU.FRAGSCAFF_169.28	3.525	3.33	3.812	Vvin8-Psti7-8	Balanced	0.947
evm.TU.ORIGINAL_1748.349	41.052	23.54	26.857	Vvin8-Psti7-8	Balanced	0.946
evm.TU.ORIGINAL_2456.33	69.799	59.937	81.303	Vvin8-Psti7-8	Balanced	0.942
evm.TU.FRAGSCAFF_303.128	5.359	3.64	6.063	Vvin8-Psti7-8	Balanced	0.942
evm.TU.ORIGINAL_1748.350	8.935	4.342	5.857	Vvin8-Psti7-8	Balanced	0.941
evm.TU.ORIGINAL_1748.325	1.792	1.73	2.226	Vvin8-Psti7-8	Balanced	0.939
evm.TU.FRAGSCAFF_401.454	5.538	6.953	6.815	Vvin8-Psti7-8	Balanced	0.935
evm.TU.FRAGSCAFF_401.453	39.115	47.103	41.806	Vvin8-Psti7-8	Balanced	0.935
evm.TU.ORIGINAL_1748.266	29.511	9.575	12.564	Vvin8-Psti7-8	Balanced	0.928
evm.TU.FRAGSCAFF_303.54	44.608	36.436	45.636	Vvin8-Psti7-8	Balanced	0.926
evm.TU.ORIGINAL_1436.61	0.893	0.664	1.075	Vvin8-Psti7-8	Balanced	0.922
evm.TU.FRAGSCAFF_401.462	4.132	5.529	5.891	Vvin8-Psti7-8	Balanced	0.922
evm.TU.FRAGSCAFF_233.51	1.079	2.911	0.924	Vvin8-Psti7-8	Balanced	0.922
evm.TU.ORIGINAL_1815.7	39.492	24.067	26.517	Vvin8-Psti7-8	Balanced	0.921
evm.TU.ORIGINAL_1748.270	84.347	93.197	62.512	Vvin8-Psti7-8	Balanced	0.921
evm.TU.FRAGSCAFF_169.70	8.561	2.931	4.646	Vvin8-Psti7-8	Balanced	0.919
evm.TU.FRAGSCAFF_303.142	27.825	22.338	21.564	Vvin8-Psti7-8	Balanced	0.917
evm.TU.ORIGINAL_1748.77	114.442	31.862	42.766	Vvin8-Psti7-8	Balanced	0.916
evm.TU.FRAGSCAFF_401.442	1.532	0.732	0.662	Vvin8-Psti7-8	Balanced	0.916
evm.TU.FRAGSCAFF_233.48	215.043	131.303	187.41	Vvin8-Psti7-8	Balanced	0.912
evm.TU.ORIGINAL_1748.329	0.843	0.757	0.731	Vvin8-Psti7-8	Balanced	0.906
evm.TU.FRAGSCAFF_303.8	40.065	29.939	31.465	Vvin8-Psti7-8	Balanced	0.906
evm.TU.ORIGINAL_1748.41	55.531	69.736	70.025	Vvin8-Psti7-8	Balanced	0.905
evm.TU.ORIGINAL_1748.289	40.513	48.199	39.079	Vvin8-Psti7-8	Balanced	0.904
evm.TU.FRAGSCAFF_303.752	14.008	14.388	13.393	Vvin8-Psti7-8	Balanced	0.904
evm.TU.ORIGINAL_1815.79	9.248	7.902	8.031	Vvin8-Psti7-8	Balanced	0.903
evm.TU.ORIGINAL_1748.237	42.511	39.847	41.487	Vvin8-Psti7-8	Balanced	0.903
evm.TU.FRAGSCAFF_233.15	17.248	30.271	37.454	Vvin8-Psti7-8	Balanced	0.902
evm.TU.ORIGINAL_1815.80	12.712	4.17	5.99	Vvin8-Psti7-8	Balanced	0.901
evm.TU.FRAGSCAFF_303.803	59.271	58.853	69.402	Vvin8-Psti7-8	Balanced	0.9
evm.TU.FRAGSCAFF_401.444	14.231	12.603	17.435	Vvin8-Psti7-8	Balanced	0.899
evm.TU.FRAGSCAFF_303.634	25.259	19.706	21.591	Vvin8-Psti7-8	Balanced	0.899
evm.TU.FRAGSCAFF_303.618	2.12	0.854	1.158	Vvin8-Psti7-8	Balanced	0.899
evm.TU.FRAGSCAFF_169.71	1.875	0.744	0.778	Vvin8-Psti7-8	Balanced	0.899
evm.TU.ORIGINAL_1436.15	9.209	8.427	8.997	Vvin8-Psti7-8	Balanced	0.898
evm.TU.FRAGSCAFF_401.452	6.371	6.054	6.227	Vvin8-Psti7-8	Balanced	0.898
evm.TU.FRAGSCAFF_233.152	0.98	0.643	1.095	Vvin8-Psti7-8	Balanced	0.895
evm.TU.ORIGINAL_1748.180	207.122	247.675	260.417	Vvin8-Psti7-8	Balanced	0.894
evm.TU.FRAGSCAFF_233.96	16.21	13.478	20.988	Vvin8-Psti7-8	Balanced	0.894
evm.TU.ORIGINAL_1748.402	24.938	20.292	30.649	Vvin8-Psti7-8	Balanced	0.893
evm.TU.ORIGINAL_1748.214	98.74	49.993	87.472	Vvin8-Psti7-8	Balanced	0.892
evm.TU.FRAGSCAFF_303.3	2.803	4.292	4.196	Vvin8-Psti7-8	Balanced	0.891
evm.TU.ORIGINAL_1748.352	0.529	0.786	0.896	Vvin8-Psti7-8	Balanced	0.888
evm.TU.FRAGSCAFF_303.9	6.378	3.757	4.196	Vvin8-Psti7-8	Balanced	0.886
evm.TU.FRAGSCAFF_233.82	20.186	23.964	21.749	Vvin8-Psti7-8	Balanced	0.884
evm.TU.ORIGINAL_1436.27	197.07	156.39	222.733	Vvin8-Psti7-8	Balanced	0.883
evm.TU.ORIGINAL_1815.8	20.785	48.334	37.84	Vvin8-Psti7-8	Balanced	0.88
evm.TU.ORIGINAL_1815.62	4.299	3.441	4.149	Vvin8-Psti7-8	Balanced	0.88
evm.TU.FRAGSCAFF_233.87	3.034	2.178	2.877	Vvin8-Psti7-8	Balanced	0.879
evm.TU.FRAGSCAFF_169.24	32.32	43.719	19.37	Vvin8-Psti7-8	Balanced	0.879
evm.TU.ORIGINAL_1748.149	7.674	6.539	9.394	Vvin8-Psti7-8	Balanced	0.878
evm.TU.ORIGINAL_1748.63	25.43	35.516	31.708	Vvin8-Psti7-8	Balanced	0.876
evm.TU.ORIGINAL_1748.389	48.22	35.518	45.081	Vvin8-Psti7-8	Balanced	0.876
evm.TU.ORIGINAL_1748.25	292.215	269.873	272.071	Vvin8-Psti7-8	Balanced	0.876
evm.TU.FRAGSCAFF_233.21	14.047	11.927	11.567	Vvin8-Psti7-8	Balanced	0.871
evm.TU.ORIGINAL_1748.340	3.5	4.131	4.483	Vvin8-Psti7-8	Balanced	0.868
evm.TU.ORIGINAL_1436.21	32.053	42.06	26.36	Vvin8-Psti7-8	Balanced	0.867
evm.TU.FRAGSCAFF_303.698	59.82	36.376	35.34	Vvin8-Psti7-8	Balanced	0.867
evm.TU.ORIGINAL_2681.3	13.93	7.657	9.038	Vvin8-Psti7-8	Balanced	0.865
evm.TU.FRAGSCAFF_401.455	117.956	122.673	147.404	Vvin8-Psti7-8	Balanced	0.865
evm.TU.FRAGSCAFF_303.126	129.013	140.407	170.89	Vvin8-Psti7-8	Balanced	0.864
evm.TU.FRAGSCAFF_169.74	1.698	3.184	2.929	Vvin8-Psti7-8	Balanced	0.864
evm.TU.ORIGINAL_1748.309	3.094	2.134	2.08	Vvin8-Psti7-8	Balanced	0.863
evm.TU.ORIGINAL_1748.232	173.146	242.422	261.877	Vvin8-Psti7-8	Balanced	0.863
evm.TU.ORIGINAL_1748.282	154.796	124.02	134.262	Vvin8-Psti7-8	Balanced	0.862
evm.TU.FRAGSCAFF_518.166	4.696	2.123	3.732	Vvin8-Psti7-8	Balanced	0.862
evm.TU.ORIGINAL_2456.8	1.375	1.288	1.511	Vvin8-Psti7-8	Balanced	0.859
evm.TU.FRAGSCAFF_524.24	45.719	17.688	27.125	Vvin8-Psti7-8	Balanced	0.859
evm.TU.FRAGSCAFF_303.88	2.645	2.064	2.727	Vvin8-Psti7-8	Balanced	0.859
evm.TU.FRAGSCAFF_169.20	71.888	44.029	62.111	Vvin8-Psti7-8	Balanced	0.858
evm.TU.FRAGSCAFF_303.106	5.12	6.449	13.453	Vvin8-Psti7-8	Balanced	0.857
evm.TU.ORIGINAL_1815.52	1.535	2.183	4.173	Vvin8-Psti7-8	Balanced	0.856
evm.TU.ORIGINAL_1748.166	55.346	21.74	25.698	Vvin8-Psti7-8	Balanced	0.856
evm.TU.FRAGSCAFF_303.701	4.542	3.818	4.902	Vvin8-Psti7-8	Balanced	0.855
evm.TU.FRAGSCAFF_233.153	2.795	2.408	3.215	Vvin8-Psti7-8	Balanced	0.854
evm.TU.FRAGSCAFF_401.447	9.524	28.807	15.314	Vvin8-Psti7-8	Balanced	0.853
evm.TU.FRAGSCAFF_233.155	40.946	39.365	47.715	Vvin8-Psti7-8	Balanced	0.852
evm.TU.FRAGSCAFF_233.36	13.776	11.908	18.438	Vvin8-Psti7-8	Balanced	0.851
evm.TU.ORIGINAL_1748.275	26.87	60.628	66.5	Vvin8-Psti7-8	Balanced	0.85
evm.TU.ORIGINAL_1815.72	3.421	1.348	2.232	Vvin8-Psti7-8	Balanced	0.848
evm.TU.FRAGSCAFF_303.754	3.175	2.814	3.466	Vvin8-Psti7-8	Balanced	0.848
evm.TU.ORIGINAL_1064.39	242.65	162.469	187.859	Vvin8-Psti7-8	Balanced	0.847
evm.TU.ORIGINAL_1748.235	37.505	48.791	67.745	Vvin8-Psti7-8	Balanced	0.845
evm.TU.ORIGINAL_1064.63	7.526	5.725	5.437	Vvin8-Psti7-8	Balanced	0.845
evm.TU.FRAGSCAFF_303.792	13.406	19.633	19.795	Vvin8-Psti7-8	Balanced	0.845
evm.TU.ORIGINAL_1748.33	13.25	5.359	7.645	Vvin8-Psti7-8	Balanced	0.844
evm.TU.ORIGINAL_1748.326	269.312	224.457	326.638	Vvin8-Psti7-8	Balanced	0.844
evm.TU.ORIGINAL_1748.102	23.389	27.512	24.418	Vvin8-Psti7-8	Balanced	0.844
evm.TU.ORIGINAL_1436.62	4.683	7.86	5.662	Vvin8-Psti7-8	Balanced	0.844
evm.TU.ORIGINAL_1748.387	6.427	5.132	5.715	Vvin8-Psti7-8	Balanced	0.843
evm.TU.FRAGSCAFF_303.705	9.291	5.925	8.849	Vvin8-Psti7-8	Balanced	0.842
evm.TU.FRAGSCAFF_303.103	1.66	3.117	1.803	Vvin8-Psti7-8	Balanced	0.842
evm.TU.FRAGSCAFF_169.4	0.942	2.724	1.506	Vvin8-Psti7-8	Balanced	0.841
evm.TU.FRAGSCAFF_233.67	180.428	227.489	216.452	Vvin8-Psti7-8	Balanced	0.84
evm.TU.ORIGINAL_1748.344	8.782	7.915	8.852	Vvin8-Psti7-8	Balanced	0.838
evm.TU.FRAGSCAFF_518.132	52.027	34.643	41.505	Vvin8-Psti7-8	Balanced	0.837
evm.TU.ORIGINAL_2456.38	35.207	53.512	56.948	Vvin8-Psti7-8	Balanced	0.836
evm.TU.ORIGINAL_1064.34	23.275	15.775	20.379	Vvin8-Psti7-8	Balanced	0.836
evm.TU.ORIGINAL_1815.70	10.127	4.695	5.749	Vvin8-Psti7-8	Balanced	0.834
evm.TU.ORIGINAL_1436.69	66.111	36.429	68.039	Vvin8-Psti7-8	Balanced	0.832
evm.TU.FRAGSCAFF_524.34	87.735	57.549	74.548	Vvin8-Psti7-8	Balanced	0.831
evm.TU.ORIGINAL_1748.28	53.041	79.956	62.44	Vvin8-Psti7-8	Balanced	0.83
evm.TU.ORIGINAL_1167.67	36.718	13.669	24.976	Vvin8-Psti7-8	Balanced	0.829
evm.TU.FRAGSCAFF_303.159	68.624	75.932	56.156	Vvin8-Psti7-8	Balanced	0.829
evm.TU.ORIGINAL_1748.155	6.057	4.47	5.928	Vvin8-Psti7-8	Balanced	0.827
evm.TU.ORIGINAL_1815.44	17.519	19.759	21.607	Vvin8-Psti7-8	Balanced	0.826
evm.TU.FRAGSCAFF_401.441	31.889	40.884	54.51	Vvin8-Psti7-8	Balanced	0.826
evm.TU.FRAGSCAFF_303.623	6.213	7.062	9.614	Vvin8-Psti7-8	Balanced	0.825
evm.TU.ORIGINAL_1815.17	7.142	7.938	10.89	Vvin8-Psti7-8	Balanced	0.824
evm.TU.FRAGSCAFF_303.617	7.598	10.24	12.488	Vvin8-Psti7-8	Balanced	0.824
evm.TU.ORIGINAL_1748.290	3.882	3.018	3.325	Vvin8-Psti7-8	Balanced	0.823
evm.TU.FRAGSCAFF_169.61	6.748	8.689	9.684	Vvin8-Psti7-8	Balanced	0.823
evm.TU.FRAGSCAFF_303.799	183.443	252.2	177.32	Vvin8-Psti7-8	Balanced	0.821
evm.TU.FRAGSCAFF_303.130	9.402	24.618	15.266	Vvin8-Psti7-8	Balanced	0.821
evm.TU.ORIGINAL_1748.169	1.969	3.022	3.944	Vvin8-Psti7-8	Balanced	0.819
evm.TU.ORIGINAL_1436.5	53.281	42.816	23.694	Vvin8-Psti7-8	Balanced	0.819
evm.TU.FRAGSCAFF_303.793	86.166	83.299	78.856	Vvin8-Psti7-8	Balanced	0.819
evm.TU.ORIGINAL_1436.7	1.033	0.721	1.205	Vvin8-Psti7-8	Balanced	0.818
evm.TU.ORIGINAL_1748.272	14.175	23.907	12.782	Vvin8-Psti7-8	Balanced	0.817
evm.TU.FRAGSCAFF_303.181	13.95	11.449	7.347	Vvin8-Psti7-8	Balanced	0.817
evm.TU.FRAGSCAFF_303.19	228.811	234.027	263.063	Vvin8-Psti7-8	Balanced	0.816
evm.TU.ORIGINAL_1748.177	18.927	14.093	24.397	Vvin8-Psti7-8	Balanced	0.815
evm.TU.FRAGSCAFF_169.13	6.203	4.785	6.227	Vvin8-Psti7-8	Balanced	0.815
evm.TU.ORIGINAL_2456.7	0.934	0.577	0.986	Vvin8-Psti7-8	Balanced	0.813
evm.TU.FRAGSCAFF_524.37	32.03	29.381	44.09	Vvin8-Psti7-8	Balanced	0.811
evm.TU.FRAGSCAFF_303.56	123.523	42.371	83.322	Vvin8-Psti7-8	Balanced	0.811
evm.TU.ORIGINAL_1748.70	4.5	4.267	5.26	Vvin8-Psti7-8	Balanced	0.808
evm.TU.ORIGINAL_1748.255	4.944	5.776	7.174	Vvin8-Psti7-8	Balanced	0.806
evm.TU.FRAGSCAFF_303.750	134.287	111.151	129.181	Vvin8-Psti7-8	Balanced	0.806
evm.TU.ORIGINAL_1748.278	61.378	55.408	59.726	Vvin8-Psti7-8	Balanced	0.805
evm.TU.FRAGSCAFF_303.64	16.47	25.789	24.011	Vvin8-Psti7-8	Balanced	0.805
evm.TU.ORIGINAL_1436.25	57.379	76.677	72.86	Vvin8-Psti7-8	Balanced	0.804
evm.TU.ORIGINAL_1748.19	1.419	1.131	1.989	Vvin8-Psti7-8	Balanced	0.802
evm.TU.ORIGINAL_1436.50	10.137	10.146	9.378	Vvin8-Psti7-8	Balanced	0.802
evm.TU.ORIGINAL_1748.182	12.195	8.555	15.254	Vvin8-Psti7-8	Balanced	0.801
evm.TU.FRAGSCAFF_303.751	87.064	25.367	33.983	Vvin8-Psti7-8	Balanced	0.801
evm.TU.ORIGINAL_1748.233	13.582	5.374	7.475	Vvin8-Psti7-8	Balanced	0.799
evm.TU.FRAGSCAFF_401.480	30.788	70.101	59.645	Vvin8-Psti7-8	Balanced	0.799
evm.TU.FRAGSCAFF_303.621	55.181	77.501	63.12	Vvin8-Psti7-8	Balanced	0.799
evm.TU.FRAGSCAFF_401.476_evm.TU.FRAGSCAFF_401.478	76.134	37.853	55.122	Vvin8-Psti7-8	Balanced	0.798
evm.TU.FRAGSCAFF_169.81	1.348	1.204	0.746	Vvin8-Psti7-8	Balanced	0.797
evm.TU.FRAGSCAFF_303.629	17.717	21.075	19.288	Vvin8-Psti7-8	Balanced	0.796
evm.TU.FRAGSCAFF_303.104	80.015	167.162	94.085	Vvin8-Psti7-8	Balanced	0.796
evm.TU.ORIGINAL_1748.44	48.561	30.018	29.767	Vvin8-Psti7-8	Balanced	0.794
evm.TU.FRAGSCAFF_303.801	2.778	2.459	3.143	Vvin8-Psti7-8	Balanced	0.793
evm.TU.ORIGINAL_1748.148	16.983	15.82	17.508	Vvin8-Psti7-8	Balanced	0.792
evm.TU.FRAGSCAFF_303.682	33.022	45.126	34.727	Vvin8-Psti7-8	Balanced	0.792
evm.TU.ORIGINAL_1436.82	2.692	1.256	0.831	Vvin8-Psti7-8	Balanced	0.791
evm.TU.ORIGINAL_1815.46	18.597	13.346	14.993	Vvin8-Psti7-8	Balanced	0.79
evm.TU.ORIGINAL_1748.49	115.698	70.845	81.237	Vvin8-Psti7-8	Balanced	0.79
evm.TU.ORIGINAL_1815.51	29.515	32.571	17.654	Vvin8-Psti7-8	Balanced	0.789
evm.TU.FRAGSCAFF_303.65	63.736	54.918	50.131	Vvin8-Psti7-8	Balanced	0.789
evm.TU.ORIGINAL_1815.25	21.395	31.725	33.311	Vvin8-Psti7-8	Balanced	0.788
evm.TU.ORIGINAL_1436.22	48.728	91.007	97.331	Vvin8-Psti7-8	Balanced	0.788
evm.TU.FRAGSCAFF_524.59	22.796	27.515	26.519	Vvin8-Psti7-8	Balanced	0.788
evm.TU.FRAGSCAFF_401.467	51.79	43.214	48.55	Vvin8-Psti7-8	Balanced	0.788
evm.TU.FRAGSCAFF_303.804	13.924	21.261	18.285	Vvin8-Psti7-8	Balanced	0.786
evm.TU.ORIGINAL_1167.72	1.321	1.466	1.618	Vvin8-Psti7-8	Balanced	0.785
evm.TU.FRAGSCAFF_524.100	142.14	147.601	80.534	Vvin8-Psti7-8	Balanced	0.784
evm.TU.FRAGSCAFF_303.93	34.445	45.349	47.271	Vvin8-Psti7-8	Balanced	0.784
evm.TU.ORIGINAL_1748.72	30.048	30.125	39.594	Vvin8-Psti7-8	Balanced	0.783
evm.TU.FRAGSCAFF_303.214	15.019	9.964	6.963	Vvin8-Psti7-8	Balanced	0.783
evm.TU.ORIGINAL_1748.384	29.073	32.617	39.634	Vvin8-Psti7-8	Balanced	0.782
evm.TU.FRAGSCAFF_303.615	215.458	379.856	349.079	Vvin8-Psti7-8	Balanced	0.781
evm.TU.ORIGINAL_2681.20	29.151	22.262	28.309	Vvin8-Psti7-8	Balanced	0.78
evm.TU.ORIGINAL_1815.13	9.919	15.811	15.448	Vvin8-Psti7-8	Balanced	0.78
evm.TU.ORIGINAL_1748.153	13.21	20.584	21.282	Vvin8-Psti7-8	Balanced	0.779
evm.TU.FRAGSCAFF_518.144	6.9	7.226	10.615	Vvin8-Psti7-8	Balanced	0.779
evm.TU.FRAGSCAFF_169.11	11.75	29.963	14.767	Vvin8-Psti7-8	Balanced	0.779
evm.TU.ORIGINAL_2681.2	3.146	2.208	3.153	Vvin8-Psti7-8	Balanced	0.778
evm.TU.ORIGINAL_2456.39	5.012	6.033	5.388	Vvin8-Psti7-8	Balanced	0.777
evm.TU.FRAGSCAFF_303.625	36.019	58.756	40.979	Vvin8-Psti7-8	Balanced	0.776
evm.TU.ORIGINAL_2456.73	6.453	4.187	2.302	Vvin8-Psti7-8	Balanced	0.775
evm.TU.ORIGINAL_1748.317	16.612	7.983	11.249	Vvin8-Psti7-8	Balanced	0.774
evm.TU.FRAGSCAFF_303.749	1.459	2.688	1.339	Vvin8-Psti7-8	Balanced	0.774
evm.TU.ORIGINAL_1748.249	6.179	6.033	10.534	Vvin8-Psti7-8	Balanced	0.773
evm.TU.ORIGINAL_1748.210	36.871	19.469	31.895	Vvin8-Psti7-8	Balanced	0.773
evm.TU.ORIGINAL_1748.335	2.928	3.606	5.207	Vvin8-Psti7-8	Balanced	0.771
evm.TU.ORIGINAL_1748.256	7.945	9.803	12.01	Vvin8-Psti7-8	Balanced	0.768
evm.TU.ORIGINAL_1748.351	3.161	1.274	1.995	Vvin8-Psti7-8	Balanced	0.766
evm.TU.ORIGINAL_1436.79	7.115	4.341	3.84	Vvin8-Psti7-8	Balanced	0.766
evm.TU.ORIGINAL_1436.44	7.413	12.195	11.075	Vvin8-Psti7-8	Balanced	0.765
evm.TU.FRAGSCAFF_303.724	5.725	5.064	10.151	Vvin8-Psti7-8	Balanced	0.764
evm.TU.FRAGSCAFF_303.144	140.278	378.992	293.734	Vvin8-Psti7-8	Balanced	0.763
evm.TU.ORIGINAL_1748.159	7.719	16.511	14.809	Vvin8-Psti7-8	Balanced	0.755
evm.TU.FRAGSCAFF_303.123	8.006	9.778	8.828	Vvin8-Psti7-8	Balanced	0.75
evm.TU.FRAGSCAFF_401.457	13.158	26.27	24.62	Vvin8-Psti7-8	Balanced	0.747
evm.TU.FRAGSCAFF_169.59	4.278	2.32	3.623	Vvin8-Psti7-8	Balanced	0.745
evm.TU.ORIGINAL_1748.56	193.136	155.553	184.917	Vvin8-Psti7-8	Balanced	0.743
evm.TU.FRAGSCAFF_303.626	13.615	10.988	13.574	Vvin8-Psti7-8	Balanced	0.742
evm.TU.ORIGINAL_1748.209	2.365	1.544	2.318	Vvin8-Psti7-8	Balanced	0.741
evm.TU.ORIGINAL_1436.45	5.215	3.997	4.366	Vvin8-Psti7-8	Balanced	0.74
evm.TU.ORIGINAL_1748.310	15.514	14.885	13.839	Vvin8-Psti7-8	Balanced	0.738
evm.TU.FRAGSCAFF_303.59	41.665	22.27	39.314	Vvin8-Psti7-8	Balanced	0.738
evm.TU.ORIGINAL_1748.248	30.201	69.039	50.026	Vvin8-Psti7-8	Balanced	0.737
evm.TU.FRAGSCAFF_303.616	14.62	28.479	21.44	Vvin8-Psti7-8	Balanced	0.736
evm.TU.ORIGINAL_1436.19	6.771	2.171	3.745	Vvin8-Psti7-8	Balanced	0.735
evm.TU.ORIGINAL_1748.139	2.389	2.483	1.655	Vvin8-Psti7-8	Balanced	0.733
evm.TU.FRAGSCAFF_303.167	3.703	3.04	2.585	Vvin8-Psti7-8	Balanced	0.732
evm.TU.ORIGINAL_1748.267	25.032	25.093	34.132	Vvin8-Psti7-8	Balanced	0.731
evm.TU.FRAGSCAFF_524.41	8.182	2.878	5.616	Vvin8-Psti7-8	Balanced	0.73
evm.TU.FRAGSCAFF_303.82	6.57	6.349	6.796	Vvin8-Psti7-8	Balanced	0.73
evm.TU.FRAGSCAFF_524.70	3.607	5.589	6.498	Vvin8-Psti7-8	Balanced	0.729
evm.TU.FRAGSCAFF_518.161	15.592	6.695	9.807	Vvin8-Psti7-8	Balanced	0.728
evm.TU.ORIGINAL_1436.101	12.755	15.268	11.95	Vvin8-Psti7-8	Balanced	0.727
evm.TU.ORIGINAL_2681.13	2.316	2.47	3.723	Vvin8-Psti7-8	Balanced	0.725
evm.TU.ORIGINAL_1748.328	5.567	4.88	4.949	Vvin8-Psti7-8	Balanced	0.725
evm.TU.ORIGINAL_1064.75	10.052	7.097	9.277	Vvin8-Psti7-8	Balanced	0.725
evm.TU.FRAGSCAFF_303.47	43.758	84.617	82.542	Vvin8-Psti7-8	Balanced	0.724
evm.TU.ORIGINAL_1815.53	56.285	52.59	70.657	Vvin8-Psti7-8	Balanced	0.723
evm.TU.ORIGINAL_1064.50	9.484	6.797	6.578	Vvin8-Psti7-8	Balanced	0.723
evm.TU.ORIGINAL_1748.250	19.539	41.376	33.195	Vvin8-Psti7-8	Balanced	0.722
evm.TU.FRAGSCAFF_524.25	1.685	0.841	1.141	Vvin8-Psti7-8	Balanced	0.722
evm.TU.ORIGINAL_1064.82	14.307	19.725	11.214	Vvin8-Psti7-8	Balanced	0.721
evm.TU.FRAGSCAFF_303.700	17.123	16.492	23.727	Vvin8-Psti7-8	Balanced	0.721
evm.TU.ORIGINAL_1436.24	2.8	3.602	3.597	Vvin8-Psti7-8	Balanced	0.718
evm.TU.ORIGINAL_1748.254	34.219	64.452	65.488	Vvin8-Psti7-8	Balanced	0.716
evm.TU.ORIGINAL_1748.208	6.677	14.084	10.259	Vvin8-Psti7-8	Balanced	0.715
evm.TU.FRAGSCAFF_303.652	4.716	3.442	4.475	Vvin8-Psti7-8	Balanced	0.715
evm.TU.ORIGINAL_2681.4	6.759	7.835	11.8	Vvin8-Psti7-8	Balanced	0.713
evm.TU.ORIGINAL_1815.43	5.599	5.43	4.556	Vvin8-Psti7-8	Balanced	0.712
evm.TU.ORIGINAL_1748.164	96.424	119.399	133.489	Vvin8-Psti7-8	Balanced	0.711
evm.TU.FRAGSCAFF_303.131	7.038	4.992	5.766	Vvin8-Psti7-8	Balanced	0.709
evm.TU.FRAGSCAFF_524.67	56.794	52.618	48.504	Vvin8-Psti7-8	Balanced	0.708
evm.TU.ORIGINAL_1167.71	2.361	2.602	2.524	Vvin8-Psti7-8	Balanced	0.707
evm.TU.FRAGSCAFF_303.697	28.717	11.843	21.326	Vvin8-Psti7-8	Balanced	0.707
evm.TU.FRAGSCAFF_303.171	7.213	6.986	6.864	Vvin8-Psti7-8	Balanced	0.707
evm.TU.ORIGINAL_1815.34	45.613	23.304	34.726	Vvin8-Psti7-8	Balanced	0.705
evm.TU.ORIGINAL_1748.264	8.166	8.086	14.631	Vvin8-Psti7-8	Balanced	0.703
evm.TU.ORIGINAL_1748.403	88.591	211.065	133.243	Vvin8-Psti7-8	Balanced	0.702
evm.TU.ORIGINAL_1748.301	57.36	58.646	54.226	Vvin8-Psti7-8	Balanced	0.701
evm.TU.ORIGINAL_1748.262	12.557	12.77	8.657	Vvin8-Psti7-8	Balanced	0.701
evm.TU.ORIGINAL_1748.147	201.294	164.788	175.45	Vvin8-Psti7-8	Balanced	0.701
evm.TU.FRAGSCAFF_303.43	124.359	77.936	104.374	Vvin8-Psti7-8	Balanced	0.7
evm.TU.ORIGINAL_1748.212	7.849	6.335	6.529	Vvin8-Psti7-8	Balanced	0.699
evm.TU.ORIGINAL_1748.91	23.377	35.091	38.506	Vvin8-Psti7-8	Balanced	0.696
evm.TU.ORIGINAL_1436.68	4.831	7.319	8.194	Vvin8-Psti7-8	Balanced	0.696
evm.TU.ORIGINAL_1748.131	7.292	7.284	8.19	Vvin8-Psti7-8	Balanced	0.695
evm.TU.FRAGSCAFF_233.154	122.5	60.457	101.022	Vvin8-Psti7-8	Balanced	0.694
evm.TU.ORIGINAL_1748.230	34.471	43.392	19.996	Vvin8-Psti7-8	Balanced	0.693
evm.TU.FRAGSCAFF_303.650	11.509	10.128	21.697	Vvin8-Psti7-8	Balanced	0.693
evm.TU.ORIGINAL_1748.93	113.189	84.711	101.049	Vvin8-Psti7-8	Balanced	0.692
evm.TU.FRAGSCAFF_401.485	11.386	19.273	16.094	Vvin8-Psti7-8	Balanced	0.692
evm.TU.ORIGINAL_1748.199	10.345	13.95	12.135	Vvin8-Psti7-8	Balanced	0.69
evm.TU.FRAGSCAFF_518.143	33.481	24.728	38.483	Vvin8-Psti7-8	Balanced	0.689
evm.TU.ORIGINAL_1748.192	21.554	30.498	39.325	Vvin8-Psti7-8	Balanced	0.688
evm.TU.FRAGSCAFF_303.729	33.804	22.291	45.593	Vvin8-Psti7-8	Balanced	0.688
evm.TU.ORIGINAL_1748.231	13.796	7.824	9.758	Vvin8-Psti7-8	Balanced	0.687
evm.TU.FRAGSCAFF_303.745	16.45	24.181	28.645	Vvin8-Psti7-8	Balanced	0.683
evm.TU.ORIGINAL_1815.16	480.324	945.185	627.685	Vvin8-Psti7-8	Balanced	0.678
evm.TU.ORIGINAL_1436.81	9.582	7.802	4.559	Vvin8-Psti7-8	Balanced	0.678
evm.TU.ORIGINAL_1748.243	2.604	2.154	3.503	Vvin8-Psti7-8	Balanced	0.675
evm.TU.FRAGSCAFF_518.162	62.367	61.7	66.651	Vvin8-Psti7-8	Balanced	0.673
evm.TU.ORIGINAL_1167.63	12.878	18.823	19.9	Vvin8-Psti7-8	Balanced	0.672
evm.TU.ORIGINAL_1748.184	3.031	1.921	2.095	Vvin8-Psti7-8	Balanced	0.671
evm.TU.ORIGINAL_1748.143	1.597	3.601	4.003	Vvin8-Psti7-8	Balanced	0.67
evm.TU.FRAGSCAFF_303.642	7.167	5.202	9.058	Vvin8-Psti7-8	Balanced	0.67
evm.TU.ORIGINAL_1436.55	187.257	105.794	153.999	Vvin8-Psti7-8	Balanced	0.669
evm.TU.FRAGSCAFF_303.643	2.604	3.673	4.466	Vvin8-Psti7-8	Balanced	0.669
evm.TU.ORIGINAL_1748.73	31.708	27.93	38.542	Vvin8-Psti7-8	Balanced	0.668
evm.TU.ORIGINAL_1436.11	2.472	1.149	1.234	Vvin8-Psti7-8	Balanced	0.667
evm.TU.FRAGSCAFF_401.449	7.981	4.834	7.353	Vvin8-Psti7-8	Balanced	0.666
evm.TU.FRAGSCAFF_169.31	52.52	60.311	79.001	Vvin8-Psti7-8	Balanced	0.666
evm.TU.ORIGINAL_1064.58	1.518	0.778	1.983	Vvin8-Psti7-8	Balanced	0.665
evm.TU.FRAGSCAFF_303.108	4.276	4.616	7.097	Vvin8-Psti7-8	Balanced	0.665
evm.TU.ORIGINAL_1748.43	6.858	3.226	6.576	Vvin8-Psti7-8	Balanced	0.664
evm.TU.ORIGINAL_1436.63	7.3	16.246	11.904	Vvin8-Psti7-8	Balanced	0.663
evm.TU.ORIGINAL_1748.238	5.166	4.336	5.652	Vvin8-Psti7-8	Balanced	0.661
evm.TU.FRAGSCAFF_401.456	6.197	7.794	5.871	Vvin8-Psti7-8	Balanced	0.661
evm.TU.ORIGINAL_1064.53	123.24	112.462	106.913	Vvin8-Psti7-8	Balanced	0.66
evm.TU.FRAGSCAFF_169.51	1.514	4.228	1.957	Vvin8-Psti7-8	Balanced	0.66
evm.TU.ORIGINAL_1815.40	10.867	10.424	13.145	Vvin8-Psti7-8	Balanced	0.659
evm.TU.FRAGSCAFF_518.134	8.209	22.338	15.572	Vvin8-Psti7-8	Balanced	0.659
evm.TU.ORIGINAL_1748.273	44.889	29.955	38.325	Vvin8-Psti7-8	Balanced	0.657
evm.TU.FRAGSCAFF_303.69	260.767	131.703	276.275	Vvin8-Psti7-8	Balanced	0.657
evm.TU.FRAGSCAFF_303.638	29.766	12.076	28.105	Vvin8-Psti7-8	Balanced	0.657
evm.TU.FRAGSCAFF_303.94	20.408	20.391	18.596	Vvin8-Psti7-8	Balanced	0.656
evm.TU.FRAGSCAFF_303.708	5.975	6.677	16.61	Vvin8-Psti7-8	Balanced	0.655
evm.TU.FRAGSCAFF_169.26	7.394	5.768	7.447	Vvin8-Psti7-8	Balanced	0.655
evm.TU.FRAGSCAFF_303.746	25.15	28.196	42.903	Vvin8-Psti7-8	Balanced	0.652
evm.TU.ORIGINAL_1748.57	15.135	6.824	10.277	Vvin8-Psti7-8	Balanced	0.649
evm.TU.ORIGINAL_2456.37	75.492	128.41	109.873	Vvin8-Psti7-8	Balanced	0.647
evm.TU.FRAGSCAFF_401.445	9.352	16.014	17.905	Vvin8-Psti7-8	Balanced	0.647
evm.TU.FRAGSCAFF_303.72	87.718	59.542	95.403	Vvin8-Psti7-8	Balanced	0.647
evm.TU.ORIGINAL_1815.67	5.024	2.969	5.13	Vvin8-Psti7-8	Balanced	0.643
evm.TU.ORIGINAL_1748.406	51.201	51.595	65.038	Vvin8-Psti7-8	Balanced	0.643
evm.TU.ORIGINAL_1436.75	1.164	1.753	1.335	Vvin8-Psti7-8	Balanced	0.642
evm.TU.ORIGINAL_1748.263	117.821	81.987	82.86	Vvin8-Psti7-8	Balanced	0.64
evm.TU.ORIGINAL_1064.36	75.418	104.046	84.877	Vvin8-Psti7-8	Balanced	0.637
evm.TU.FRAGSCAFF_169.25	45.552	38.619	50.652	Vvin8-Psti7-8	Balanced	0.633
evm.TU.FRAGSCAFF_303.789	13.906	23.73	23.552	Vvin8-Psti7-8	Balanced	0.632
evm.TU.ORIGINAL_1436.77	1.891	1.336	1.142	Vvin8-Psti7-8	Balanced	0.631
evm.TU.ORIGINAL_1748.174	9.898	15.916	15.264	Vvin8-Psti7-8	Balanced	0.63
evm.TU.ORIGINAL_2456.41	10.187	16.211	14.25	Vvin8-Psti7-8	Balanced	0.627
evm.TU.FRAGSCAFF_303.90	54.561	106.319	71.868	Vvin8-Psti7-8	Balanced	0.627
evm.TU.ORIGINAL_1748.416	3.741	1.817	4.039	Vvin8-Psti7-8	Balanced	0.626
evm.TU.FRAGSCAFF_303.216	38.187	11.599	17.088	Vvin8-Psti7-8	Balanced	0.626
evm.TU.ORIGINAL_1436.35	11.97	29.184	29.481	Vvin8-Psti7-8	Balanced	0.625
evm.TU.ORIGINAL_1436.56	19.147	24.208	26.619	Vvin8-Psti7-8	Balanced	0.62
evm.TU.FRAGSCAFF_303.753	32.502	18.053	28.734	Vvin8-Psti7-8	Balanced	0.62
evm.TU.ORIGINAL_1748.213	10.636	13.203	11.613	Vvin8-Psti7-8	Balanced	0.617
evm.TU.ORIGINAL_2681.22	208.952	167.525	222.575	Vvin8-Psti7-8	Balanced	0.616
evm.TU.FRAGSCAFF_303.620	6.19	6.623	5.658	Vvin8-Psti7-8	Balanced	0.616
evm.TU.ORIGINAL_1436.47	2.339	3.097	3.128	Vvin8-Psti7-8	Balanced	0.613
evm.TU.ORIGINAL_2456.28	693.018	963.725	829.182	Vvin8-Psti7-8	Balanced	0.612
evm.TU.FRAGSCAFF_303.802	1.082	1.002	1.021	Vvin8-Psti7-8	Balanced	0.612
evm.TU.FRAGSCAFF_303.646	19.329	13.541	16.359	Vvin8-Psti7-8	Balanced	0.611
evm.TU.FRAGSCAFF_303.132	33.169	98.641	60.917	Vvin8-Psti7-8	Balanced	0.611
evm.TU.ORIGINAL_1748.175	7.756	9.841	8.952	Vvin8-Psti7-8	Balanced	0.61
evm.TU.FRAGSCAFF_401.471	72.381	28.706	56.515	Vvin8-Psti7-8	Balanced	0.61
evm.TU.ORIGINAL_1748.345	4.942	9.214	5.488	Vvin8-Psti7-8	Balanced	0.608
evm.TU.FRAGSCAFF_303.659	27.179	34.1	35.02	Vvin8-Psti7-8	Balanced	0.604
evm.TU.FRAGSCAFF_169.60	2.5	1.803	1.571	Vvin8-Psti7-8	Balanced	0.603
evm.TU.ORIGINAL_1815.22	1.49	1.674	2.483	Vvin8-Psti7-8	Balanced	0.6
evm.TU.FRAGSCAFF_401.460	34.525	48.318	44.145	Vvin8-Psti7-8	Balanced	0.6
evm.TU.FRAGSCAFF_303.146	34.691	34.371	30.66	Vvin8-Psti7-8	Balanced	0.599
evm.TU.FRAGSCAFF_303.133	3.884	4.176	6.156	Vvin8-Psti7-8	Balanced	0.597
evm.TU.ORIGINAL_1815.64	34.222	40.371	61.673	Vvin8-Psti7-8	Balanced	0.596
evm.TU.ORIGINAL_1815.45	29.036	36.145	19.35	Vvin8-Psti7-8	Balanced	0.596
evm.TU.FRAGSCAFF_303.51	70.04	67.876	68.311	Vvin8-Psti7-8	Balanced	0.595
evm.TU.FRAGSCAFF_233.78	15.927	26.434	32.376	Vvin8-Psti7-8	Balanced	0.595
evm.TU.ORIGINAL_1815.38	57.288	68.371	68.484	Vvin8-Psti7-8	Balanced	0.594
evm.TU.FRAGSCAFF_303.806	32.094	29.761	25.221	Vvin8-Psti7-8	Balanced	0.593
evm.TU.FRAGSCAFF_303.129	7.627	19.32	8.424	Vvin8-Psti7-8	Balanced	0.592
evm.TU.FRAGSCAFF_303.797	19.174	9.629	20.668	Vvin8-Psti7-8	Balanced	0.591
evm.TU.FRAGSCAFF_303.645	22.798	36.478	25.717	Vvin8-Psti7-8	Balanced	0.591
evm.TU.FRAGSCAFF_524.35	2.357	2.87	5.327	Vvin8-Psti7-8	Balanced	0.59
evm.TU.FRAGSCAFF_233.97	18.283	11.252	12.625	Vvin8-Psti7-8	Balanced	0.59
evm.TU.FRAGSCAFF_524.28	49.32	33.997	63.209	Vvin8-Psti7-8	Balanced	0.589
evm.TU.FRAGSCAFF_303.49_evm.TU.FRAGSCAFF_303.50	1.926	4.438	3.599	Vvin8-Psti7-8	Balanced	0.589
evm.TU.ORIGINAL_2456.22	44.085	78.541	68.672	Vvin8-Psti7-8	Balanced	0.586
evm.TU.FRAGSCAFF_169.57	67.256	94.004	120.919	Vvin8-Psti7-8	Balanced	0.585
evm.TU.FRAGSCAFF_518.135	30.048	87.624	57.055	Vvin8-Psti7-8	Balanced	0.578
evm.TU.FRAGSCAFF_303.748	201.843	146.381	251.88	Vvin8-Psti7-8	Balanced	0.578
evm.TU.FRAGSCAFF_518.128	27.758	13.693	24.276	Vvin8-Psti7-8	Balanced	0.577
evm.TU.FRAGSCAFF_303.33	5.549	5.101	6.359	Vvin8-Psti7-8	Balanced	0.577
evm.TU.FRAGSCAFF_401.473	29.243	22.831	24.138	Vvin8-Psti7-8	Balanced	0.576
evm.TU.FRAGSCAFF_169.72	1.878	0.588	1.063	Vvin8-Psti7-8	Balanced	0.576
evm.TU.FRAGSCAFF_524.42	23.591	21.202	23.963	Vvin8-Psti7-8	Balanced	0.574
evm.TU.ORIGINAL_1748.30	5.963	1.926	2.967	Vvin8-Psti7-8	Balanced	0.571
evm.TU.ORIGINAL_1748.281	29.639	31.998	32.658	Vvin8-Psti7-8	Balanced	0.571
evm.TU.ORIGINAL_2456.42	794.912	1632.55	1039.95	Vvin8-Psti7-8	Balanced	0.57
evm.TU.ORIGINAL_1436.64	6.639	3.818	5.302	Vvin8-Psti7-8	Balanced	0.57
evm.TU.ORIGINAL_1748.173	1.482	3.084	2.682	Vvin8-Psti7-8	Balanced	0.569
evm.TU.ORIGINAL_1436.16	322.603	370.455	305.019	Vvin8-Psti7-8	Balanced	0.569
evm.TU.ORIGINAL_2681.36	3.673	7.95	9.205	Vvin8-Psti7-8	Balanced	0.567
evm.TU.FRAGSCAFF_233.114	29.044	16.061	17.439	Vvin8-Psti7-8	Balanced	0.567
evm.TU.ORIGINAL_1748.46_evm.TU.ORIGINAL_1748.47	7.948	6.746	9.096	Vvin8-Psti7-8	Balanced	0.563
evm.TU.FRAGSCAFF_303.96	357.178	164.877	143.301	Vvin8-Psti7-8	Balanced	0.563
evm.TU.FRAGSCAFF_169.29	1.517	0.943	1.559	Vvin8-Psti7-8	Balanced	0.562
evm.TU.FRAGSCAFF_303.800	67.087	94.321	79.195	Vvin8-Psti7-8	Balanced	0.559
evm.TU.FRAGSCAFF_401.474	18.94	43.702	36.723	Vvin8-Psti7-8	Balanced	0.556
evm.TU.ORIGINAL_1748.327	13.082	25.962	24.935	Vvin8-Psti7-8	Balanced	0.554
evm.TU.FRAGSCAFF_169.58	6.898	5.683	7.707	Vvin8-Psti7-8	Balanced	0.554
evm.TU.ORIGINAL_1748.308	9.669	5.938	7.799	Vvin8-Psti7-8	Balanced	0.552
evm.TU.ORIGINAL_1815.23	6.096	5.372	13.165	Vvin8-Psti7-8	Balanced	0.549
evm.TU.ORIGINAL_1064.44	118.767	109.311	166.24	Vvin8-Psti7-8	Balanced	0.547
evm.TU.FRAGSCAFF_303.213	6.417	11.817	12.732	Vvin8-Psti7-8	Balanced	0.547
evm.TU.ORIGINAL_1748.383	14.568	10.071	13.703	Vvin8-Psti7-8	Balanced	0.544
evm.TU.FRAGSCAFF_303.665	1.877	2.491	5.078	Vvin8-Psti7-8	Balanced	0.544
evm.TU.ORIGINAL_1748.259	155.754	110.194	102.926	Vvin8-Psti7-8	Balanced	0.543
evm.TU.ORIGINAL_1064.46	15.317	15.87	12.472	Vvin8-Psti7-8	Balanced	0.539
evm.TU.ORIGINAL_1748.200	3.517	5.335	5.716	Vvin8-Psti7-8	Balanced	0.538
evm.TU.FRAGSCAFF_401.466	23.52	14.959	21.966	Vvin8-Psti7-8	Balanced	0.533
evm.TU.FRAGSCAFF_303.173	3.09	2.599	2.828	Vvin8-Psti7-8	Balanced	0.533
evm.TU.ORIGINAL_2456.40	4.968	6.292	6.867	Vvin8-Psti7-8	Balanced	0.532
evm.TU.FRAGSCAFF_303.172	67.025	22.422	41.571	Vvin8-Psti7-8	Balanced	0.532
evm.TU.ORIGINAL_1436.43	1.445	2.026	2.05	Vvin8-Psti7-8	Balanced	0.53
evm.TU.FRAGSCAFF_303.197	10.202	13.081	11.207	Vvin8-Psti7-8	Balanced	0.527
evm.TU.ORIGINAL_1748.181	25.795	20.341	32.616	Vvin8-Psti7-8	Balanced	0.526
evm.TU.ORIGINAL_1748.386	30.436	24.911	27.249	Vvin8-Psti7-8	Balanced	0.522
evm.TU.FRAGSCAFF_233.80	204.193	75.587	128.685	Vvin8-Psti7-8	Balanced	0.521
evm.TU.ORIGINAL_1815.60	11.076	12.545	13.709	Vvin8-Psti7-8	Balanced	0.517
evm.TU.FRAGSCAFF_303.205	3.616	4.407	4.249	Vvin8-Psti7-8	Balanced	0.514
evm.TU.FRAGSCAFF_524.69	35.233	21.945	25.591	Vvin8-Psti7-8	Balanced	0.513
evm.TU.FRAGSCAFF_303.662	6.579	2.506	5.622	Vvin8-Psti7-8	Balanced	0.512
evm.TU.FRAGSCAFF_401.468	16.639	10.606	14.8	Vvin8-Psti7-8	Balanced	0.506
evm.TU.FRAGSCAFF_303.770	19.081	16.669	26.971	Vvin8-Psti7-8	Balanced	0.505
evm.TU.ORIGINAL_1748.193	155.739	308.526	247.719	Vvin8-Psti7-8	Balanced	0.504
evm.TU.FRAGSCAFF_303.21	9.591	6.337	12.738	Vvin8-Psti7-8	Balanced	0.502
evm.TU.ORIGINAL_1064.77	18.956	17.787	20.819	Vvin8-Psti7-8	Balanced	0.501
evm.TU.ORIGINAL_1748.302	2.197	1.394	2.027	Vvin8-Psti7-8	Balanced	0.5
evm.TU.FRAGSCAFF_303.215	9.44	28.862	12.4	Vvin8-Psti7-8	Balanced	0.499
evm.TU.ORIGINAL_1748.247	5.966	13.241	12.664	Vvin8-Psti7-8	Balanced	0.497
evm.TU.ORIGINAL_1748.188	83.425	83.373	118.555	Vvin8-Psti7-8	Balanced	0.497
evm.TU.FRAGSCAFF_169.68	2.389	0.821	1.291	Vvin8-Psti7-8	Balanced	0.496
evm.TU.FRAGSCAFF_303.124	3.104	4.31	7.817	Vvin8-Psti7-8	Balanced	0.493
evm.TU.FRAGSCAFF_303.696	20.532	12.427	18.445	Vvin8-Psti7-8	Balanced	0.49
evm.TU.FRAGSCAFF_303.157	25.344	12.33	17.044	Vvin8-Psti7-8	Balanced	0.489
evm.TU.ORIGINAL_1748.367	2.824	2.412	3.064	Vvin8-Psti7-8	Balanced	0.485
evm.TU.FRAGSCAFF_303.13	13.104	13.843	15.424	Vvin8-Psti7-8	Balanced	0.484
evm.TU.ORIGINAL_2681.33	5.481	10.001	8.991	Vvin8-Psti7-8	Balanced	0.483
evm.TU.ORIGINAL_1064.74	18.266	32.766	20.138	Vvin8-Psti7-8	Balanced	0.482
evm.TU.ORIGINAL_1436.87	159.473	72.505	105	Vvin8-Psti7-8	Balanced	0.481
evm.TU.FRAGSCAFF_303.648	48.84	53.771	69.69	Vvin8-Psti7-8	Balanced	0.481
evm.TU.FRAGSCAFF_303.89	20.699	30.27	22.262	Vvin8-Psti7-8	Balanced	0.475
evm.TU.FRAGSCAFF_169.33	4.184	4.433	2.637	Vvin8-Psti7-8	Balanced	0.47
evm.TU.FRAGSCAFF_233.86	38.733	30.199	37.284	Vvin8-Psti7-8	Balanced	0.469
evm.TU.FRAGSCAFF_169.48	25.901	19.719	22.305	Vvin8-Psti7-8	Balanced	0.469
evm.TU.ORIGINAL_1436.60	1.727	2.43	1.698	Vvin8-Psti7-8	Balanced	0.467
evm.TU.ORIGINAL_1436.10	6.022	2.642	3.675	Vvin8-Psti7-8	Balanced	0.466
evm.TU.FRAGSCAFF_303.24	5.409	1.681	2.646	Vvin8-Psti7-8	Balanced	0.466
evm.TU.FRAGSCAFF_169.46	6.691	9.454	5.513	Vvin8-Psti7-8	Balanced	0.466
evm.TU.ORIGINAL_1748.15	3.275	2.229	3.813	Vvin8-Psti7-8	Balanced	0.461
evm.TU.FRAGSCAFF_303.771	6.596	9.033	9.284	Vvin8-Psti7-8	Balanced	0.456
evm.TU.FRAGSCAFF_303.22	6.301	3.86	6.676	Vvin8-Psti7-8	Balanced	0.448
evm.TU.ORIGINAL_1748.221	16.157	16.114	19.671	Vvin8-Psti7-8	Balanced	0.446
evm.TU.FRAGSCAFF_303.206	0.829	1.755	1.629	Vvin8-Psti7-8	Balanced	0.442
evm.TU.ORIGINAL_2456.44	7.123	7.727	10.591	Vvin8-Psti7-8	Balanced	0.439
evm.TU.ORIGINAL_1436.73	1.87	0.711	1.007	Vvin8-Psti7-8	Balanced	0.438
evm.TU.FRAGSCAFF_303.153	30.628	30.63	39.172	Vvin8-Psti7-8	Balanced	0.438
evm.TU.ORIGINAL_1748.363	228.011	155.383	201.385	Vvin8-Psti7-8	Balanced	0.437
evm.TU.ORIGINAL_1064.45	79.435	78.053	95.891	Vvin8-Psti7-8	Balanced	0.434
evm.TU.FRAGSCAFF_303.66	2.004	2.609	1.969	Vvin8-Psti7-8	Balanced	0.433
evm.TU.FRAGSCAFF_303.37	29.546	28.638	48.247	Vvin8-Psti7-8	Balanced	0.431
evm.TU.ORIGINAL_1748.362	1.213	0.793	2.334	Vvin8-Psti7-8	Balanced	0.429
evm.TU.ORIGINAL_1748.274	79.474	121.175	87.479	Vvin8-Psti7-8	Balanced	0.429
evm.TU.ORIGINAL_1436.93	40.821	28.332	35.357	Vvin8-Psti7-8	Balanced	0.421
evm.TU.ORIGINAL_1815.63	115.019	132.398	171.405	Vvin8-Psti7-8	Balanced	0.419
evm.TU.ORIGINAL_1748.269	54.292	114.059	44.495	Vvin8-Psti7-8	Balanced	0.416
evm.TU.ORIGINAL_1064.60	4.128	3.491	2.439	Vvin8-Psti7-8	Balanced	0.416
evm.TU.FRAGSCAFF_524.29	35.353	24.834	20.683	Vvin8-Psti7-8	Balanced	0.401
evm.TU.ORIGINAL_1748.183	6.332	6.55	9.915	Vvin8-Psti7-8	Balanced	0.392
evm.TU.ORIGINAL_1815.28	10.588	11.013	10.82	Vvin8-Psti7-8	Balanced	0.386
evm.TU.FRAGSCAFF_303.790	1.784	2.069	2.829	Vvin8-Psti7-8	Balanced	0.386
evm.TU.ORIGINAL_1436.66	122.738	240.592	220.144	Vvin8-Psti7-8	Balanced	0.383
evm.TU.ORIGINAL_1064.37	2.126	2.166	1.127	Vvin8-Psti7-8	Balanced	0.375
evm.TU.FRAGSCAFF_303.628	33.836	17.682	46.535	Vvin8-Psti7-8	Balanced	0.375
evm.TU.ORIGINAL_1748.300	87.625	137.229	92.341	Vvin8-Psti7-8	Balanced	0.373
evm.TU.ORIGINAL_1748.283	176.99	61.553	86.924	Vvin8-Psti7-8	Balanced	0.373
evm.TU.FRAGSCAFF_303.105	41.415	66.757	48.536	Vvin8-Psti7-8	Balanced	0.373
evm.TU.FRAGSCAFF_303.658	8.067	6.498	7.313	Vvin8-Psti7-8	Balanced	0.37
evm.TU.FRAGSCAFF_303.12	7.172	5.333	6.426	Vvin8-Psti7-8	Balanced	0.37
evm.TU.ORIGINAL_1748.31	5.42	7.455	7.795	Vvin8-Psti7-8	Balanced	0.366
evm.TU.FRAGSCAFF_303.70	9.068	4.962	9.267	Vvin8-Psti7-8	Balanced	0.366
evm.TU.ORIGINAL_1436.98	98.587	169.002	87.111	Vvin8-Psti7-8	Balanced	0.361
evm.TU.FRAGSCAFF_524.71	0.953	1.965	0.586	Vvin8-Psti7-8	Balanced	0.359
evm.TU.ORIGINAL_1748.27	3.875	4.994	4.876	Vvin8-Psti7-8	Balanced	0.354
evm.TU.ORIGINAL_1748.286	47.716	57.349	52.067	Vvin8-Psti7-8	Balanced	0.35
evm.TU.FRAGSCAFF_303.74	4.104	5.481	3.178	Vvin8-Psti7-8	Balanced	0.347
evm.TU.FRAGSCAFF_303.110	58.481	82.135	83.942	Vvin8-Psti7-8	Balanced	0.347
evm.TU.FRAGSCAFF_303.163	18.691	19.758	15.74	Vvin8-Psti7-8	Balanced	0.344
evm.TU.ORIGINAL_1748.303	97.94	121.35	84.644	Vvin8-Psti7-8	Balanced	0.343
evm.TU.FRAGSCAFF_303.649	15.775	31.993	44.954	Vvin8-Psti7-8	Balanced	0.342
evm.TU.ORIGINAL_1436.96	48.805	52.36	59.88	Vvin8-Psti7-8	Balanced	0.34
evm.TU.FRAGSCAFF_524.97	0.983	1.929	1.107	Vvin8-Psti7-8	Balanced	0.34
evm.TU.ORIGINAL_1436.88	6.904	11.472	11.228	Vvin8-Psti7-8	Balanced	0.332
evm.TU.ORIGINAL_1748.176	16.337	26.51	11.434	Vvin8-Psti7-8	Balanced	0.33
evm.TU.ORIGINAL_1748.78	1.866	0.745	0.939	Vvin8-Psti7-8	Balanced	0.316
evm.TU.FRAGSCAFF_169.34	91.48	272.783	160.659	Vvin8-Psti7-8	Balanced	0.314
evm.TU.ORIGINAL_1748.368	1.703	2.906	2.629	Vvin8-Psti7-8	Balanced	0.313
evm.TU.FRAGSCAFF_303.702	20.749	12.36	11.759	Vvin8-Psti7-8	Balanced	0.312
evm.TU.FRAGSCAFF_303.660	123.103	122.805	137.298	Vvin8-Psti7-8	Balanced	0.311
evm.TU.FRAGSCAFF_401.461	9.531	12.769	12.837	Vvin8-Psti7-8	Balanced	0.31
evm.TU.FRAGSCAFF_303.639	198.625	185.593	192.567	Vvin8-Psti7-8	Balanced	0.31
evm.TU.FRAGSCAFF_524.101	6.654	10.956	5.455	Vvin8-Psti7-8	Balanced	0.309
evm.TU.ORIGINAL_1748.45	16.925	13.526	14.467	Vvin8-Psti7-8	Balanced	0.308
evm.TU.FRAGSCAFF_518.131	366.045	356.612	342.894	Vvin8-Psti7-8	Balanced	0.307
evm.TU.ORIGINAL_1436.91	3.183	3.762	3.391	Vvin8-Psti7-8	Balanced	0.306
evm.TU.ORIGINAL_1748.253	87.541	57.135	108.527	Vvin8-Psti7-8	Balanced	0.302
evm.TU.FRAGSCAFF_518.138	74.524	110.203	214.745	Vvin8-Psti7-8	Balanced	0.299
evm.TU.FRAGSCAFF_303.135	24.153	60.09	46.182	Vvin8-Psti7-8	Balanced	0.299
evm.TU.ORIGINAL_1436.42	21.636	21.758	33.863	Vvin8-Psti7-8	Balanced	0.297
evm.TU.FRAGSCAFF_303.34	275.04	116.12	166.21	Vvin8-Psti7-8	Balanced	0.296
evm.TU.FRAGSCAFF_401.443	2.664	1.96	3.11	Vvin8-Psti7-8	Balanced	0.294
evm.TU.FRAGSCAFF_303.83	10.485	22.065	22.77	Vvin8-Psti7-8	Balanced	0.291
evm.TU.ORIGINAL_1748.142	0.588	0.596	0.972	Vvin8-Psti7-8	Balanced	0.29
evm.TU.FRAGSCAFF_303.747	69.751	65.761	100.015	Vvin8-Psti7-8	Balanced	0.29
evm.TU.ORIGINAL_1815.47	1.407	0.616	1.072	Vvin8-Psti7-8	Balanced	0.287
evm.TU.ORIGINAL_1748.106	0.792	1.376	2.526	Vvin8-Psti7-8	Balanced	0.285
evm.TU.ORIGINAL_1748.211	12.9	4.509	3.731	Vvin8-Psti7-8	Balanced	0.283
evm.TU.FRAGSCAFF_303.755	53.112	64.354	119.565	Vvin8-Psti7-8	Balanced	0.283
evm.TU.FRAGSCAFF_401.479	19.25	10.677	12.115	Vvin8-Psti7-8	Balanced	0.275
evm.TU.FRAGSCAFF_303.111	125.477	38.516	66.002	Vvin8-Psti7-8	Balanced	0.275
evm.TU.ORIGINAL_1748.216	7.291	6.41	7.282	Vvin8-Psti7-8	Balanced	0.274
evm.TU.ORIGINAL_1436.18	1.756	2.757	2.516	Vvin8-Psti7-8	Balanced	0.254
evm.TU.ORIGINAL_1748.170	1.191	1.633	2.194	Vvin8-Psti7-8	Balanced	0.252
evm.TU.FRAGSCAFF_303.164	104.442	88.637	98.144	Vvin8-Psti7-8	Balanced	0.248
evm.TU.ORIGINAL_1436.100	21.646	40.155	32.141	Vvin8-Psti7-8	Balanced	0.243
evm.TU.ORIGINAL_1167.66	12.149	8.736	9.923	Vvin8-Psti7-8	Balanced	0.239
evm.TU.ORIGINAL_1748.268	78.854	205.057	172.09	Vvin8-Psti7-8	Balanced	0.238
evm.TU.FRAGSCAFF_303.779	10.385	15.783	11.706	Vvin8-Psti7-8	Balanced	0.237
evm.TU.ORIGINAL_1748.271	103.483	174.268	174.308	Vvin8-Psti7-8	Balanced	0.229
evm.TU.ORIGINAL_1167.62	206.444	228.278	319.829	Vvin8-Psti7-8	Balanced	0.229
evm.TU.FRAGSCAFF_303.20	2.088	1.528	2.12	Vvin8-Psti7-8	Balanced	0.226
evm.TU.FRAGSCAFF_169.30	1.367	1.746	1.983	Vvin8-Psti7-8	Balanced	0.225
evm.TU.ORIGINAL_1748.408	0.847	1.265	2.232	Vvin8-Psti7-8	Balanced	0.219
evm.TU.FRAGSCAFF_303.10	98.174	107.006	138.178	Vvin8-Psti7-8	Balanced	0.219
evm.TU.FRAGSCAFF_303.141	10.214	7.248	6.748	Vvin8-Psti7-8	Balanced	0.214
evm.TU.ORIGINAL_2456.11	22.745	18.652	26.024	Vvin8-Psti7-8	Balanced	0.211
evm.TU.FRAGSCAFF_518.133	2.899	1.313	2.626	Vvin8-Psti7-8	Balanced	0.192
evm.TU.FRAGSCAFF_303.631	33.513	21.115	34.831	Vvin8-Psti7-8	Balanced	0.192
evm.TU.FRAGSCAFF_303.622	147.882	227.281	211.139	Vvin8-Psti7-8	Balanced	0.191
evm.TU.ORIGINAL_2456.23	76.292	56.672	59.581	Vvin8-Psti7-8	Balanced	0.174
evm.TU.FRAGSCAFF_524.72	2.343	2.428	1.65	Vvin8-Psti7-8	Balanced	0.173
evm.TU.ORIGINAL_1748.324	0.743	0.795	0.555	Vvin8-Psti7-8	Balanced	0.172
evm.TU.FRAGSCAFF_303.138	0.633	0.547	0.983	Vvin8-Psti7-8	Balanced	0.168
evm.TU.FRAGSCAFF_303.85	401.924	217.264	181.119	Vvin8-Psti7-8	Balanced	0.165
evm.TU.ORIGINAL_1748.279	0.857	0.637	1.412	Vvin8-Psti7-8	Balanced	0.156
evm.TU.ORIGINAL_1748.12	6.623	4.235	12.644	Vvin8-Psti7-8	Balanced	0.156
evm.TU.FRAGSCAFF_303.786	5.016	2.734	5.253	Vvin8-Psti7-8	Balanced	0.156
evm.TU.ORIGINAL_1748.388	1.115	0.79	1.082	Vvin8-Psti7-8	Balanced	0.155
evm.TU.ORIGINAL_1748.187	1.985	2.465	1.912	Vvin8-Psti7-8	Balanced	0.155
evm.TU.ORIGINAL_1436.74	3.323	3.947	4.143	Vvin8-Psti7-8	Balanced	0.155
evm.TU.ORIGINAL_2681.12	11.799	27.871	19.593	Vvin8-Psti7-8	Balanced	0.15
evm.TU.FRAGSCAFF_303.84	1.333	0.639	1.242	Vvin8-Psti7-8	Balanced	0.144
evm.TU.ORIGINAL_1748.52	20.377	11.534	16.847	Vvin8-Psti7-8	Balanced	0.143
evm.TU.ORIGINAL_1436.26	45.891	87.862	78.337	Vvin8-Psti7-8	Balanced	0.142
evm.TU.FRAGSCAFF_303.63	11.613	32.792	18.811	Vvin8-Psti7-8	Balanced	0.136
evm.TU.FRAGSCAFF_524.51	9.836	4.235	5.315	Vvin8-Psti7-8	Balanced	0.133
evm.TU.ORIGINAL_1064.65	1233.78	3316.84	1825.69	Vvin8-Psti7-8	Balanced	0.127
evm.TU.ORIGINAL_1748.20	2.021	1.702	3	Vvin8-Psti7-8	Balanced	0.122
evm.TU.FRAGSCAFF_233.127	3.254	9.479	6.205	Vvin8-Psti7-8	Balanced	0.122
evm.TU.ORIGINAL_1748.81	2.704	2.352	4.872	Vvin8-Psti7-8	Balanced	0.108
evm.TU.FRAGSCAFF_303.673	1.116	1.683	2.257	Vvin8-Psti7-8	Balanced	0.107
evm.TU.FRAGSCAFF_303.62	0.995	1.754	0.858	Vvin8-Psti7-8	Balanced	0.098
evm.TU.FRAGSCAFF_524.21	0.976	0.706	1.22	Vvin8-Psti7-8	Balanced	0.081
evm.TU.FRAGSCAFF_303.644	2.194	1.571	1.831	Vvin8-Psti7-8	Balanced	0.078
evm.TU.ORIGINAL_1436.37	1.04	0.78	1.09	Vvin8-Psti7-8	Balanced	0.077
evm.TU.FRAGSCAFF_303.158	14.503	28.463	34.357	Vvin8-Psti7-8	Balanced	0.073
evm.TU.ORIGINAL_1748.69	86.56	67.566	105.12	Vvin8-Psti7-8	Balanced	0.07
evm.TU.FRAGSCAFF_303.772	4.94	8.621	9.845	Vvin8-Psti7-8	Balanced	0.07
evm.TU.ORIGINAL_2456.25	29.876	20.663	32.678	Vvin8-Psti7-8	Balanced	0.067
evm.TU.ORIGINAL_1748.89_evm.TU.ORIGINAL_1748.90	16.335	29.707	16.946	Vvin8-Psti7-8	Balanced	0.066
evm.TU.ORIGINAL_1748.150	0.597	1.18	0.949	Vvin8-Psti7-8	Balanced	0.066
evm.TU.FRAGSCAFF_233.66	9.923	8.248	10.308	Vvin8-Psti7-8	Balanced	0.061
evm.TU.FRAGSCAFF_233.16	9.185	7.961	12.485	Vvin8-Psti7-8	Balanced	0.057
evm.TU.ORIGINAL_1748.144	0.931	2.039	0.768	Vvin8-Psti7-8	Balanced	0.054
evm.TU.FRAGSCAFF_303.11	17.075	15.521	7.927	Vvin8-Psti7-8	Balanced	0.054
evm.TU.FRAGSCAFF_524.58	0.864	1.514	0.882	Vvin8-Psti7-8	Balanced	0.052
evm.TU.FRAGSCAFF_303.635	3.394	2.103	2.426	Vvin8-Psti7-8	Balanced	0.052
evm.TU.FRAGSCAFF_303.25	55.031	103.979	50.063	Vvin8-Psti7-8	Balanced	0.052
evm.TU.FRAGSCAFF_169.45	162.814	261.904	258.79	Vvin8-Psti7-8	Balanced	0.049
evm.TU.FRAGSCAFF_303.92	143.731	87.798	134.396	Vvin8-Psti7-8	Balanced	0.048
evm.TU.ORIGINAL_1815.50	0.899	0.844	0.659	Vvin8-Psti7-8	Balanced	0.047
evm.TU.ORIGINAL_1748.110	94.688	58.717	129.232	Vvin8-Psti7-8	Balanced	0.044
evm.TU.FRAGSCAFF_401.450	11.132	9.882	20.118	Vvin8-Psti7-8	Balanced	0.044
evm.TU.ORIGINAL_1748.130	90.994	93.147	209.522	Vvin8-Psti7-8	Balanced	0.043
evm.TU.FRAGSCAFF_303.641	1095.83	1124.03	1808.13	Vvin8-Psti7-8	Balanced	0.042
evm.TU.FRAGSCAFF_303.798	37.54	29.828	15.326	Vvin8-Psti7-8	Balanced	0.041
evm.TU.ORIGINAL_1815.42	5.357	2.964	3.949	Vvin8-Psti7-8	Balanced	0.04
evm.TU.ORIGINAL_1748.64	15.193	11.417	24.724	Vvin8-Psti7-8	Balanced	0.04
evm.TU.ORIGINAL_1748.320	14.829	9.047	12.386	Vvin8-Psti7-8	Balanced	0.038
evm.TU.FRAGSCAFF_303.735	13.806	23.303	17.503	Vvin8-Psti7-8	Balanced	0.036
evm.TU.FRAGSCAFF_303.161	71.19	44.239	147.916	Vvin8-Psti7-8	Balanced	0.036
evm.TU.ORIGINAL_1436.41	34.008	28.028	37.915	Vvin8-Psti7-8	Balanced	0.033
evm.TU.FRAGSCAFF_303.95	2.472	1.502	2.456	Vvin8-Psti7-8	Balanced	0.033
evm.TU.ORIGINAL_1748.38	2.18	1.632	2.037	Vvin8-Psti7-8	Balanced	0.032
evm.TU.ORIGINAL_1748.191	1.08	1.521	1.349	Vvin8-Psti7-8	Balanced	0.032
evm.TU.FRAGSCAFF_303.160	30.454	112.596	38.514	Vvin8-Psti7-8	Balanced	0.032
evm.TU.ORIGINAL_1064.48	242.506	100.317	89.97	Vvin8-Psti7-8	Balanced	0.031
evm.TU.ORIGINAL_1748.35	1.461	2.103	0.996	Vvin8-Psti7-8	Balanced	0.03
evm.TU.FRAGSCAFF_303.35	10.639	17.923	15.146	Vvin8-Psti7-8	Balanced	0.028
evm.TU.FRAGSCAFF_169.67	16.255	30.501	13.288	Vvin8-Psti7-8	Balanced	0.028
evm.TU.FRAGSCAFF_233.37	1.812	2.143	1.19	Vvin8-Psti7-8	Balanced	0.026
evm.TU.FRAGSCAFF_233.41	0.61	0.835	0.866	Vvin8-Psti7-8	Balanced	0.025
evm.TU.ORIGINAL_1748.381	189.388	298.527	240.086	Vvin8-Psti7-8	Balanced	0.024
evm.TU.ORIGINAL_2681.41	121.61	178.736	82.752	Vvin8-Psti7-8	Balanced	0.023
evm.TU.ORIGINAL_1748.16	9.693	22.771	11.229	Vvin8-Psti7-8	Balanced	0.023
evm.TU.ORIGINAL_1748.129	80.496	60.278	152.8	Vvin8-Psti7-8	Balanced	0.023
evm.TU.FRAGSCAFF_303.79	42.685	18.215	24.59	Vvin8-Psti7-8	Balanced	0.023
evm.TU.ORIGINAL_1815.58	428.806	627.039	536.121	Vvin8-Psti7-8	Balanced	0.022
evm.TU.ORIGINAL_1436.108	11.577	21.109	33.15	Vvin8-Psti7-8	Balanced	0.022
evm.TU.FRAGSCAFF_303.672	24.934	9.393	12.244	Vvin8-Psti7-8	Balanced	0.022
evm.TU.FRAGSCAFF_401.470	44.631	24.157	42.271	Vvin8-Psti7-8	Balanced	0.021
evm.TU.ORIGINAL_1748.280	13.985	9.085	10.346	Vvin8-Psti7-8	Balanced	0.02
evm.TU.ORIGINAL_1815.49	1.177	1.018	0.651	Vvin8-Psti7-8	Balanced	0.019
evm.TU.ORIGINAL_1748.39	130.889	98.794	127.621	Vvin8-Psti7-8	Balanced	0.019
evm.TU.FRAGSCAFF_303.762	79.46	35.61	62.062	Vvin8-Psti7-8	Balanced	0.019
evm.TU.FRAGSCAFF_303.619	8.063	5.575	8.02	Vvin8-Psti7-8	Balanced	0.018
evm.TU.ORIGINAL_2456.31	15.862	36.206	22.359	Vvin8-Psti7-8	Balanced	0.017
evm.TU.FRAGSCAFF_303.699	43.885	44.914	29.507	Vvin8-Psti7-8	Balanced	0.017
evm.TU.ORIGINAL_1748.109	12.886	8.673	10.183	Vvin8-Psti7-8	Balanced	0.016
evm.TU.ORIGINAL_2456.32	2.666	1.564	2.46	Vvin8-Psti7-8	Balanced	0.015
evm.TU.ORIGINAL_1064.47	20.157	18.392	16.807	Vvin8-Psti7-8	Balanced	0.015
evm.TU.FRAGSCAFF_303.794	3.838	4.452	4.855	Vvin8-Psti7-8	Balanced	0.015
evm.TU.ORIGINAL_1815.30	5.173	7.462	6.231	Vvin8-Psti7-8	Balanced	0.014
evm.TU.ORIGINAL_1436.6	35.679	37.007	19.484	Vvin8-Psti7-8	Balanced	0.014
evm.TU.FRAGSCAFF_303.795	5.58	4.408	6.768	Vvin8-Psti7-8	Balanced	0.013
evm.TU.ORIGINAL_2681.35	4.337	5.572	4.193	Vvin8-Psti7-8	Balanced	0.011
evm.TU.ORIGINAL_1748.415	4.315	6.598	3.126	Vvin8-Psti7-8	Balanced	0.011
evm.TU.FRAGSCAFF_524.52	8.954	7.609	5.126	Vvin8-Psti7-8	Balanced	0.011
evm.TU.ORIGINAL_1748.288	60.801	37.345	56.684	Vvin8-Psti7-8	Balanced	0.01
evm.TU.FRAGSCAFF_303.23	2.102	0.608	0.892	Vvin8-Psti7-8	Balanced	0.01
evm.TU.FRAGSCAFF_303.87	8.211	4.382	3.481	Vvin8-Psti7-8	Balanced	0.009
evm.TU.ORIGINAL_1748.94	59.962	72.17	65.899	Vvin8-Psti7-8	Balanced	0.008
evm.TU.ORIGINAL_2681.34	1.035	1.767	1.803	Vvin8-Psti7-8	Balanced	0.007
evm.TU.ORIGINAL_2681.25	2.67	1.682	4.467	Vvin8-Psti7-8	Balanced	0.002
evm.TU.ORIGINAL_1748.156	2.727	2.064	3.489	Vvin8-Psti7-8	Balanced	0
evm.TU.FRAGSCAFF_169.52	11.078	32.024	18.988	Vvin8-Psti7-8	Balanced	0
evm.TU.FRAGSCAFF_523.262	1.565	1.458	0.6	Vvin8-Psti1-4	Stem-Suppressed	0.7
evm.TU.FRAGSCAFF_523.238	1.024	3.485	0.578	Vvin8-Psti1-4	Stem-Suppressed	0.587
evm.TU.ORIGINAL_925.7	15.814	9.139	4.218	Vvin8-Psti1-4	Stem-Suppressed	0.499
evm.TU.FRAGSCAFF_523.166	13.442	12.524	0.544	Vvin8-Psti1-4	Stem-Suppressed	0.359
evm.TU.ORIGINAL_925.300	0.587	0.655	0	Vvin8-Psti1-4	Stem-Suppressed	0.252
evm.TU.FRAGSCAFF_523.202	15.63	4.567	2.983	Vvin8-Psti1-4	Stem-Suppressed	0.201
evm.TU.ORIGINAL_925.153	27.69	64.372	9.633	Vvin8-Psti1-4	Stem-Suppressed	0.169
evm.TU.FRAGSCAFF_282.86	0.971	0.93	0	Vvin8-Psti1-4	Stem-Suppressed	0.087
evm.TU.ORIGINAL_925.384	11.765	4.522	2.341	Vvin8-Psti1-4	Stem-Suppressed	0.041
evm.TU.FRAGSCAFF_523.97	576.298	324.412	178.332	Vvin8-Psti1-4	Stem-Suppressed	0.036
evm.TU.FRAGSCAFF_523.95	110.677	72.105	15.674	Vvin8-Psti1-4	Stem-Suppressed	0.035
evm.TU.FRAGSCAFF_523.99	184.939	385.976	4.022	Vvin8-Psti1-4	Stem-Suppressed	0.032
evm.TU.FRAGSCAFF_523.93	20.265	43.365	3.932	Vvin8-Psti1-4	Stem-Suppressed	0.03
evm.TU.FRAGSCAFF_523.105	161.257	96.338	29.004	Vvin8-Psti1-4	Stem-Suppressed	0.03
evm.TU.FRAGSCAFF_523.98	104.818	72.29	22.011	Vvin8-Psti1-4	Stem-Suppressed	0.027
evm.TU.FRAGSCAFF_523.104	874.534	760.374	52.439	Vvin8-Psti1-4	Stem-Suppressed	0.027
evm.TU.FRAGSCAFF_523.94	60.808	28.645	4.778	Vvin8-Psti1-4	Stem-Suppressed	0.025
evm.TU.ORIGINAL_925.29	15.969	16.268	3.099	Vvin8-Psti1-4	Stem-Suppressed	0.023
evm.TU.FRAGSCAFF_523.100	1199.25	2431.71	107.239	Vvin8-Psti1-4	Stem-Suppressed	0.023
evm.TU.ORIGINAL_925.597	0.928	2.024	0	Vvin8-Psti1-4	Stem-Suppressed	0.019
evm.TU.FRAGSCAFF_216.75	7.059	8.968	2.122	Vvin8-Psti1-4	Stem-Suppressed	0.012
evm.TU.ORIGINAL_925.318	0	0	0.603	Vvin8-Psti1-4	Stem-Dominated	0.969
evm.TU.ORIGINAL_925.518	0	0	0.535	Vvin8-Psti1-4	Stem-Dominated	0.912
evm.TU.FRAGSCAFF_216.46	1.473	0.97	6.176	Vvin8-Psti1-4	Stem-Dominated	0.653
evm.TU.ORIGINAL_925.524	0	0	2.153	Vvin8-Psti1-4	Stem-Dominated	0.65
evm.TU.ORIGINAL_925.2	0	0	0.541	Vvin8-Psti1-4	Stem-Dominated	0.548
evm.TU.ORIGINAL_925.151	0	0	0.906	Vvin8-Psti1-4	Stem-Dominated	0.483
evm.TU.ORIGINAL_925.245	0	0	0.851	Vvin8-Psti1-4	Stem-Dominated	0.464
evm.TU.FRAGSCAFF_282.20	0.659	1.792	6.847	Vvin8-Psti1-4	Stem-Dominated	0.447
evm.TU.ORIGINAL_925.76	0	0	3.845	Vvin8-Psti1-4	Stem-Dominated	0.407
evm.TU.ORIGINAL_925.93	0	0.538	1.98	Vvin8-Psti1-4	Stem-Dominated	0.401
evm.TU.ORIGINAL_925.520	1.169	2.747	22.548	Vvin8-Psti1-4	Stem-Dominated	0.362
evm.TU.FRAGSCAFF_216.57	0	1.997	9.511	Vvin8-Psti1-4	Stem-Dominated	0.335
evm.TU.ORIGINAL_925.114	0	0	1.019	Vvin8-Psti1-4	Stem-Dominated	0.272
evm.TU.ORIGINAL_925.185	1.065	0	5.924	Vvin8-Psti1-4	Stem-Dominated	0.208
evm.TU.FRAGSCAFF_216.19	0	0	1.418	Vvin8-Psti1-4	Stem-Dominated	0.206
evm.TU.FRAGSCAFF_216.86	125.706	14.31	632.9	Vvin8-Psti1-4	Stem-Dominated	0.132
evm.TU.ORIGINAL_925.96	1.399	0	7.48	Vvin8-Psti1-4	Stem-Dominated	0.051
evm.TU.FRAGSCAFF_282.56	6.395	9.231	36.975	Vvin8-Psti1-4	Stem-Dominated	0.048
evm.TU.ORIGINAL_925.580	2.616	0	12.397	Vvin8-Psti1-4	Stem-Dominated	0.037
evm.TU.ORIGINAL_925.549	0	0	0.623	Vvin8-Psti1-4	Stem-Dominated	0.026
evm.TU.ORIGINAL_925.54	0.537	1.129	9.016	Vvin8-Psti1-4	Stem-Dominated	0.019
evm.TU.FRAGSCAFF_523.151	0	0.746	9.034	Vvin8-Psti1-4	Stem-Dominated	0.018
evm.TU.ORIGINAL_925.293	1.351	0	2.323	Vvin8-Psti1-4	Root-Suppressed	0.966
evm.TU.FRAGSCAFF_523.241	0.628	0	0.718	Vvin8-Psti1-4	Root-Suppressed	0.958
evm.TU.ORIGINAL_925.438	7.74	2.253	5.392	Vvin8-Psti1-4	Root-Suppressed	0.943
evm.TU.ORIGINAL_925.315	3.552	1.14	3.7	Vvin8-Psti1-4	Root-Suppressed	0.915
evm.TU.FRAGSCAFF_216.124	0.728	0	1.369	Vvin8-Psti1-4	Root-Suppressed	0.885
evm.TU.FRAGSCAFF_523.113	150.475	65.222	229.27	Vvin8-Psti1-4	Root-Suppressed	0.88
evm.TU.ORIGINAL_925.437	17.562	3.374	8.213	Vvin8-Psti1-4	Root-Suppressed	0.876
evm.TU.FRAGSCAFF_282.36	15.017	10.843	42.801	Vvin8-Psti1-4	Root-Suppressed	0.848
evm.TU.FRAGSCAFF_216.118	16.545	4.335	6.039	Vvin8-Psti1-4	Root-Suppressed	0.834
evm.TU.ORIGINAL_925.69	5.734	1.445	4.61	Vvin8-Psti1-4	Root-Suppressed	0.814
evm.TU.FRAGSCAFF_523.258	1.334	0.519	1.366	Vvin8-Psti1-4	Root-Suppressed	0.812
evm.TU.FRAGSCAFF_216.63	3.593	0	2.658	Vvin8-Psti1-4	Root-Suppressed	0.808
evm.TU.ORIGINAL_925.397	42.254	14.485	41.909	Vvin8-Psti1-4	Root-Suppressed	0.794
evm.TU.ORIGINAL_925.279	70.982	16.563	33.861	Vvin8-Psti1-4	Root-Suppressed	0.76
evm.TU.ORIGINAL_925.312	9.509	2.33	2.545	Vvin8-Psti1-4	Root-Suppressed	0.726
evm.TU.FRAGSCAFF_216.64	4.007	0	7.384	Vvin8-Psti1-4	Root-Suppressed	0.723
evm.TU.ORIGINAL_925.124	2.367	0.683	1.095	Vvin8-Psti1-4	Root-Suppressed	0.714
evm.TU.ORIGINAL_925.528	1.367	0	2.74	Vvin8-Psti1-4	Root-Suppressed	0.686
evm.TU.FRAGSCAFF_282.108	7.867	2.152	3.646	Vvin8-Psti1-4	Root-Suppressed	0.685
evm.TU.ORIGINAL_925.221	8.243	2.4	5.714	Vvin8-Psti1-4	Root-Suppressed	0.664
evm.TU.FRAGSCAFF_523.86	15.343	3.398	7.154	Vvin8-Psti1-4	Root-Suppressed	0.645
evm.TU.FRAGSCAFF_282.54	16.05	3.615	11.089	Vvin8-Psti1-4	Root-Suppressed	0.642
evm.TU.FRAGSCAFF_523.167	24.901	7.371	13.777	Vvin8-Psti1-4	Root-Suppressed	0.638
evm.TU.ORIGINAL_925.447	26.094	6.882	10.623	Vvin8-Psti1-4	Root-Suppressed	0.623
evm.TU.FRAGSCAFF_216.65	1.953	0.559	1.494	Vvin8-Psti1-4	Root-Suppressed	0.563
evm.TU.ORIGINAL_925.527	2.974	0	1.151	Vvin8-Psti1-4	Root-Suppressed	0.561
evm.TU.ORIGINAL_925.230	47.191	11.592	15.406	Vvin8-Psti1-4	Root-Suppressed	0.556
evm.TU.ORIGINAL_925.310	16.107	4.175	6.492	Vvin8-Psti1-4	Root-Suppressed	0.548
evm.TU.FRAGSCAFF_216.82	5.318	0.638	1.953	Vvin8-Psti1-4	Root-Suppressed	0.539
evm.TU.ORIGINAL_925.174	30.569	5.517	13.669	Vvin8-Psti1-4	Root-Suppressed	0.527
evm.TU.ORIGINAL_925.198	2.741	1.261	4.627	Vvin8-Psti1-4	Root-Suppressed	0.511
evm.TU.ORIGINAL_925.26	2.46	0.63	1.373	Vvin8-Psti1-4	Root-Suppressed	0.493
evm.TU.ORIGINAL_925.569	0.911	0	1.041	Vvin8-Psti1-4	Root-Suppressed	0.483
evm.TU.ORIGINAL_925.27	1.247	0	1.335	Vvin8-Psti1-4	Root-Suppressed	0.478
evm.TU.FRAGSCAFF_216.73	2.935	0.977	2.242	Vvin8-Psti1-4	Root-Suppressed	0.464
evm.TU.ORIGINAL_925.577	51.59	15.624	27.668	Vvin8-Psti1-4	Root-Suppressed	0.46
evm.TU.ORIGINAL_925.60	6.346	2.275	7.554	Vvin8-Psti1-4	Root-Suppressed	0.431
evm.TU.ORIGINAL_925.210	121.796	35.108	99.458	Vvin8-Psti1-4	Root-Suppressed	0.43
evm.TU.ORIGINAL_925.434	2.392	0.895	2.835	Vvin8-Psti1-4	Root-Suppressed	0.376
evm.TU.FRAGSCAFF_523.276	74.773	13.296	27.544	Vvin8-Psti1-4	Root-Suppressed	0.329
evm.TU.ORIGINAL_925.436	12.044	3.032	7.111	Vvin8-Psti1-4	Root-Suppressed	0.314
evm.TU.FRAGSCAFF_216.70	2.369	0.693	3.285	Vvin8-Psti1-4	Root-Suppressed	0.306
evm.TU.FRAGSCAFF_216.71	20.804	7.163	43.695	Vvin8-Psti1-4	Root-Suppressed	0.302
evm.TU.ORIGINAL_925.231	0.659	0	0.676	Vvin8-Psti1-4	Root-Suppressed	0.299
evm.TU.ORIGINAL_925.117	4.876	0.567	4.654	Vvin8-Psti1-4	Root-Suppressed	0.292
evm.TU.FRAGSCAFF_216.147	0.589	0	1.113	Vvin8-Psti1-4	Root-Suppressed	0.284
evm.TU.ORIGINAL_925.435	31.261	1.68	13.953	Vvin8-Psti1-4	Root-Suppressed	0.278
evm.TU.FRAGSCAFF_216.60	7.882	2.43	14.919	Vvin8-Psti1-4	Root-Suppressed	0.259
evm.TU.FRAGSCAFF_282.57	495.964	130.144	958.912	Vvin8-Psti1-4	Root-Suppressed	0.149
evm.TU.ORIGINAL_925.289	7.198	1.107	10.155	Vvin8-Psti1-4	Root-Suppressed	0.146
evm.TU.FRAGSCAFF_216.67	8.647	1.958	9.945	Vvin8-Psti1-4	Root-Suppressed	0.132
evm.TU.FRAGSCAFF_216.33	18.605	2.615	5.86	Vvin8-Psti1-4	Root-Suppressed	0.089
evm.TU.ORIGINAL_925.492	14.491	0	5.051	Vvin8-Psti1-4	Root-Suppressed	0.05
evm.TU.FRAGSCAFF_216.62	5.049	0	2.374	Vvin8-Psti1-4	Root-Suppressed	0.05
evm.TU.ORIGINAL_925.237	9.586	0.502	4.627	Vvin8-Psti1-4	Root-Suppressed	0.043
evm.TU.ORIGINAL_925.219	2.302	1.209	6.174	Vvin8-Psti1-4	Root-Suppressed	0.04
evm.TU.ORIGINAL_925.551	60.533	19.144	49.76	Vvin8-Psti1-4	Root-Suppressed	0.033
evm.TU.FRAGSCAFF_282.65	3.509	0	4.343	Vvin8-Psti1-4	Root-Suppressed	0.025
evm.TU.FRAGSCAFF_523.176	39.978	3.126	15.158	Vvin8-Psti1-4	Root-Suppressed	0.023
evm.TU.FRAGSCAFF_523.268	133.548	2.579	56.909	Vvin8-Psti1-4	Root-Suppressed	0.013
evm.TU.FRAGSCAFF_523.231	295.803	66.002	115.503	Vvin8-Psti1-4	Root-Suppressed	0.012
evm.TU.FRAGSCAFF_216.61	21.108	7.627	24.941	Vvin8-Psti1-4	Root-Suppressed	0.01
evm.TU.ORIGINAL_925.298	7.998	1.05	6.347	Vvin8-Psti1-4	Root-Suppressed	0.006
evm.TU.FRAGSCAFF_216.35	0.563	0	0.815	Vvin8-Psti1-4	Root-Suppressed	0
evm.TU.ORIGINAL_925.190	0.742	3.367	0.582	Vvin8-Psti1-4	Root-Dominated	0.816
evm.TU.FRAGSCAFF_216.128	0	0.828	0	Vvin8-Psti1-4	Root-Dominated	0.787
evm.TU.ORIGINAL_925.82	0	4.401	1.27	Vvin8-Psti1-4	Root-Dominated	0.658
evm.TU.ORIGINAL_925.192	1.066	8.013	1.451	Vvin8-Psti1-4	Root-Dominated	0.637
evm.TU.ORIGINAL_925.562	2.107	21.155	6.038	Vvin8-Psti1-4	Root-Dominated	0.63
evm.TU.ORIGINAL_925.514	1.511	8.189	1.815	Vvin8-Psti1-4	Root-Dominated	0.622
evm.TU.ORIGINAL_925.591	0	0.512	0	Vvin8-Psti1-4	Root-Dominated	0.538
evm.TU.ORIGINAL_925.532	0	9.327	1.241	Vvin8-Psti1-4	Root-Dominated	0.535
evm.TU.ORIGINAL_925.382	0	56.773	0	Vvin8-Psti1-4	Root-Dominated	0.47
evm.TU.FRAGSCAFF_282.47	0	0.588	0	Vvin8-Psti1-4	Root-Dominated	0.467
evm.TU.ORIGINAL_925.598	0.899	5.615	1.24	Vvin8-Psti1-4	Root-Dominated	0.46
evm.TU.ORIGINAL_925.81	0	0.641	0	Vvin8-Psti1-4	Root-Dominated	0.395
evm.TU.ORIGINAL_925.250	0	9.035	1.335	Vvin8-Psti1-4	Root-Dominated	0.349
evm.TU.FRAGSCAFF_523.136	0	4.366	0	Vvin8-Psti1-4	Root-Dominated	0.334
evm.TU.FRAGSCAFF_523.190	0	0.708	0	Vvin8-Psti1-4	Root-Dominated	0.322
evm.TU.FRAGSCAFF_523.154	0	0.616	0	Vvin8-Psti1-4	Root-Dominated	0.308
evm.TU.FRAGSCAFF_523.130	0	26.386	0	Vvin8-Psti1-4	Root-Dominated	0.235
evm.TU.ORIGINAL_925.563	0	2.189	0	Vvin8-Psti1-4	Root-Dominated	0.187
evm.TU.FRAGSCAFF_523.206	78.939	574.624	55.86	Vvin8-Psti1-4	Root-Dominated	0.174
evm.TU.FRAGSCAFF_216.140	6.363	202.236	56.665	Vvin8-Psti1-4	Root-Dominated	0.16
evm.TU.FRAGSCAFF_523.205	154.591	6475.18	1629.47	Vvin8-Psti1-4	Root-Dominated	0.157
evm.TU.ORIGINAL_925.305	0	2.984	0	Vvin8-Psti1-4	Root-Dominated	0.147
evm.TU.ORIGINAL_925.539	0	71.132	0	Vvin8-Psti1-4	Root-Dominated	0.128
evm.TU.ORIGINAL_925.366	0	12.151	2.738	Vvin8-Psti1-4	Root-Dominated	0.109
evm.TU.ORIGINAL_925.51	0	11.925	0	Vvin8-Psti1-4	Root-Dominated	0.108
evm.TU.ORIGINAL_925.478	1.675	19.866	1.608	Vvin8-Psti1-4	Root-Dominated	0.104
evm.TU.FRAGSCAFF_216.138	4.581	37.685	6.515	Vvin8-Psti1-4	Root-Dominated	0.102
evm.TU.FRAGSCAFF_216.104	0	2.83	0	Vvin8-Psti1-4	Root-Dominated	0.1
evm.TU.ORIGINAL_925.166	0	2.611	0.541	Vvin8-Psti1-4	Root-Dominated	0.086
evm.TU.FRAGSCAFF_216.24	0	74.736	0	Vvin8-Psti1-4	Root-Dominated	0.069
evm.TU.ORIGINAL_925.545	0	0.658	0	Vvin8-Psti1-4	Root-Dominated	0.068
evm.TU.ORIGINAL_925.469	0	1.136	0	Vvin8-Psti1-4	Root-Dominated	0.066
evm.TU.ORIGINAL_925.138	0	484.52	0	Vvin8-Psti1-4	Root-Dominated	0.064
evm.TU.FRAGSCAFF_216.151	1.07	156.577	1.215	Vvin8-Psti1-4	Root-Dominated	0.061
evm.TU.ORIGINAL_925.175	0	5.434	0	Vvin8-Psti1-4	Root-Dominated	0.055
evm.TU.ORIGINAL_925.424	1.556	10.9	0	Vvin8-Psti1-4	Root-Dominated	0.049
evm.TU.FRAGSCAFF_523.137	0	1.221	0	Vvin8-Psti1-4	Root-Dominated	0.049
evm.TU.FRAGSCAFF_216.126	0	0.845	0	Vvin8-Psti1-4	Root-Dominated	0.047
evm.TU.ORIGINAL_925.142	0	26.167	0.728	Vvin8-Psti1-4	Root-Dominated	0.037
evm.TU.ORIGINAL_925.410	0	7.639	1.671	Vvin8-Psti1-4	Root-Dominated	0.036
evm.TU.ORIGINAL_925.603	0	3.816	1.177	Vvin8-Psti1-4	Root-Dominated	0.033
evm.TU.ORIGINAL_925.119	0	1.698	0	Vvin8-Psti1-4	Root-Dominated	0.031
evm.TU.ORIGINAL_925.535	0	6.345	1.562	Vvin8-Psti1-4	Root-Dominated	0.026
evm.TU.ORIGINAL_925.224	0	13.116	0	Vvin8-Psti1-4	Root-Dominated	0.026
evm.TU.FRAGSCAFF_523.84	0	3.863	0.799	Vvin8-Psti1-4	Root-Dominated	0.026
evm.TU.ORIGINAL_925.361	0	5.698	0	Vvin8-Psti1-4	Root-Dominated	0.024
evm.TU.ORIGINAL_925.288	21.24	142.317	39.595	Vvin8-Psti1-4	Root-Dominated	0.021
evm.TU.ORIGINAL_925.110	5.63	34.3	5.498	Vvin8-Psti1-4	Root-Dominated	0.02
evm.TU.ORIGINAL_925.325	0	0.729	0	Vvin8-Psti1-4	Root-Dominated	0.019
evm.TU.ORIGINAL_925.320	0	0.519	0	Vvin8-Psti1-4	Root-Dominated	0.019
evm.TU.ORIGINAL_925.306	0	1.167	0	Vvin8-Psti1-4	Root-Dominated	0.019
evm.TU.ORIGINAL_925.308	0.672	12.209	0.513	Vvin8-Psti1-4	Root-Dominated	0.018
evm.TU.FRAGSCAFF_216.181	0	17.17	5.326	Vvin8-Psti1-4	Root-Dominated	0.018
evm.TU.ORIGINAL_925.135	0	36.267	0.523	Vvin8-Psti1-4	Root-Dominated	0.017
evm.TU.FRAGSCAFF_523.102	32.906	180.928	1.003	Vvin8-Psti1-4	Root-Dominated	0.017
evm.TU.ORIGINAL_925.307	0.844	36.44	0	Vvin8-Psti1-4	Root-Dominated	0.016
evm.TU.ORIGINAL_925.19	1.122	11.257	2.325	Vvin8-Psti1-4	Root-Dominated	0.015
evm.TU.FRAGSCAFF_216.161	4.843	72.268	4.863	Vvin8-Psti1-4	Root-Dominated	0.015
evm.TU.FRAGSCAFF_523.89	0	2.661	0	Vvin8-Psti1-4	Root-Dominated	0.014
evm.TU.FRAGSCAFF_523.252	0	0.508	0	Vvin8-Psti1-4	Root-Dominated	0.014
evm.TU.FRAGSCAFF_216.152	0	0.596	0	Vvin8-Psti1-4	Root-Dominated	0.01
evm.TU.ORIGINAL_925.446	0	13.311	0	Vvin8-Psti1-4	Root-Dominated	0.009
evm.TU.ORIGINAL_925.187	0	2.246	0	Vvin8-Psti1-4	Root-Dominated	0.005
evm.TU.FRAGSCAFF_523.180	0	1.404	0	Vvin8-Psti1-4	Root-Dominated	0.004
evm.TU.FRAGSCAFF_282.92	17.521	43.99	47.359	Vvin8-Psti1-4	Leaf-Suppressed	0.889
evm.TU.FRAGSCAFF_523.127	12.825	27.275	37.921	Vvin8-Psti1-4	Leaf-Suppressed	0.857
evm.TU.ORIGINAL_925.152	0	2.453	1.485	Vvin8-Psti1-4	Leaf-Suppressed	0.846
evm.TU.ORIGINAL_925.358	0	1.243	0.797	Vvin8-Psti1-4	Leaf-Suppressed	0.822
evm.TU.ORIGINAL_925.365	76.321	337.492	212.077	Vvin8-Psti1-4	Leaf-Suppressed	0.805
evm.TU.FRAGSCAFF_523.135	3.594	17.382	11.621	Vvin8-Psti1-4	Leaf-Suppressed	0.793
evm.TU.FRAGSCAFF_216.20	3.105	6.42	9.148	Vvin8-Psti1-4	Leaf-Suppressed	0.766
evm.TU.FRAGSCAFF_523.109	19.206	174.961	56.686	Vvin8-Psti1-4	Leaf-Suppressed	0.73
evm.TU.FRAGSCAFF_282.102	0	0.618	0.805	Vvin8-Psti1-4	Leaf-Suppressed	0.73
evm.TU.ORIGINAL_925.91	4.037	15.338	14.411	Vvin8-Psti1-4	Leaf-Suppressed	0.715
evm.TU.ORIGINAL_925.84	0	0.528	0.727	Vvin8-Psti1-4	Leaf-Suppressed	0.7
evm.TU.ORIGINAL_925.24	6.887	25.653	16.073	Vvin8-Psti1-4	Leaf-Suppressed	0.685
evm.TU.ORIGINAL_925.184	11.919	24.832	39.809	Vvin8-Psti1-4	Leaf-Suppressed	0.67
evm.TU.FRAGSCAFF_216.145	3.295	7.87	15.092	Vvin8-Psti1-4	Leaf-Suppressed	0.645
evm.TU.ORIGINAL_925.252	0	1.045	1.532	Vvin8-Psti1-4	Leaf-Suppressed	0.644
evm.TU.ORIGINAL_925.601	7.313	17.682	25.918	Vvin8-Psti1-4	Leaf-Suppressed	0.612
evm.TU.ORIGINAL_925.341	172.112	761.131	707.602	Vvin8-Psti1-4	Leaf-Suppressed	0.593
evm.TU.ORIGINAL_925.510	4.091	20.299	20.355	Vvin8-Psti1-4	Leaf-Suppressed	0.577
evm.TU.FRAGSCAFF_216.32	1.136	8.286	4.792	Vvin8-Psti1-4	Leaf-Suppressed	0.55
evm.TU.ORIGINAL_925.179	6.472	21.987	28.933	Vvin8-Psti1-4	Leaf-Suppressed	0.522
evm.TU.FRAGSCAFF_216.44	2.363	9.521	6.939	Vvin8-Psti1-4	Leaf-Suppressed	0.496
evm.TU.FRAGSCAFF_282.52	0.935	7.535	5.013	Vvin8-Psti1-4	Leaf-Suppressed	0.409
evm.TU.FRAGSCAFF_523.188	3.87	13.952	18.535	Vvin8-Psti1-4	Leaf-Suppressed	0.405
evm.TU.ORIGINAL_925.460	4.995	27.972	13.237	Vvin8-Psti1-4	Leaf-Suppressed	0.389
evm.TU.ORIGINAL_925.17	11.698	43.541	29.983	Vvin8-Psti1-4	Leaf-Suppressed	0.384
evm.TU.FRAGSCAFF_523.125	0	2.187	2.344	Vvin8-Psti1-4	Leaf-Suppressed	0.363
evm.TU.FRAGSCAFF_523.174	0	0.841	0.917	Vvin8-Psti1-4	Leaf-Suppressed	0.358
evm.TU.FRAGSCAFF_523.171	0	4.238	1.417	Vvin8-Psti1-4	Leaf-Suppressed	0.331
evm.TU.FRAGSCAFF_523.134	2.121	9.605	5.983	Vvin8-Psti1-4	Leaf-Suppressed	0.325
evm.TU.FRAGSCAFF_216.177	0.537	2.51	4.35	Vvin8-Psti1-4	Leaf-Suppressed	0.316
evm.TU.FRAGSCAFF_282.85	2.147	20.491	15.398	Vvin8-Psti1-4	Leaf-Suppressed	0.311
evm.TU.ORIGINAL_925.50	3.121	7.494	9.46	Vvin8-Psti1-4	Leaf-Suppressed	0.309
evm.TU.ORIGINAL_925.108	0	1.197	1.1	Vvin8-Psti1-4	Leaf-Suppressed	0.304
evm.TU.ORIGINAL_925.43	1.869	11.326	7.15	Vvin8-Psti1-4	Leaf-Suppressed	0.26
evm.TU.ORIGINAL_925.272	0	0.577	0.957	Vvin8-Psti1-4	Leaf-Suppressed	0.25
evm.TU.ORIGINAL_925.396	21.859	63.058	71.008	Vvin8-Psti1-4	Leaf-Suppressed	0.243
evm.TU.ORIGINAL_925.581	24.603	97.681	98.057	Vvin8-Psti1-4	Leaf-Suppressed	0.233
evm.TU.FRAGSCAFF_282.68_evm.TU.FRAGSCAFF_282.69	0	1.469	4.154	Vvin8-Psti1-4	Leaf-Suppressed	0.227
evm.TU.FRAGSCAFF_523.172	0.92	5.162	5.472	Vvin8-Psti1-4	Leaf-Suppressed	0.222
evm.TU.FRAGSCAFF_216.53	0	1.045	0.774	Vvin8-Psti1-4	Leaf-Suppressed	0.216
evm.TU.ORIGINAL_925.494	0	2.71	3.861	Vvin8-Psti1-4	Leaf-Suppressed	0.204
evm.TU.FRAGSCAFF_216.21	8.665	19.344	26.914	Vvin8-Psti1-4	Leaf-Suppressed	0.172
evm.TU.ORIGINAL_925.324	0	3.127	2.978	Vvin8-Psti1-4	Leaf-Suppressed	0.171
evm.TU.ORIGINAL_925.521	0.817	6.073	3.309	Vvin8-Psti1-4	Leaf-Suppressed	0.163
evm.TU.ORIGINAL_925.567	0	4.378	7.223	Vvin8-Psti1-4	Leaf-Suppressed	0.138
evm.TU.ORIGINAL_925.555	0	0.528	0.626	Vvin8-Psti1-4	Leaf-Suppressed	0.13
evm.TU.ORIGINAL_925.402	0.94	2.697	3.818	Vvin8-Psti1-4	Leaf-Suppressed	0.12
evm.TU.FRAGSCAFF_216.146	10.825	26.705	50.319	Vvin8-Psti1-4	Leaf-Suppressed	0.083
evm.TU.FRAGSCAFF_216.142	13.187	51.176	26.64	Vvin8-Psti1-4	Leaf-Suppressed	0.083
evm.TU.FRAGSCAFF_216.52	8.15	31.191	14.07	Vvin8-Psti1-4	Leaf-Suppressed	0.081
evm.TU.ORIGINAL_925.463	2.27	9.589	4.309	Vvin8-Psti1-4	Leaf-Suppressed	0.076
evm.TU.ORIGINAL_925.418	0	1.677	2.608	Vvin8-Psti1-4	Leaf-Suppressed	0.057
evm.TU.ORIGINAL_925.456	0.52	1.142	1.975	Vvin8-Psti1-4	Leaf-Suppressed	0.055
evm.TU.ORIGINAL_925.388	1.089	3.874	2.034	Vvin8-Psti1-4	Leaf-Suppressed	0.048
evm.TU.FRAGSCAFF_282.40	38.348	184.733	289.618	Vvin8-Psti1-4	Leaf-Suppressed	0.048
evm.TU.ORIGINAL_925.600	3.128	16.326	7.921	Vvin8-Psti1-4	Leaf-Suppressed	0.044
evm.TU.ORIGINAL_925.139	0	0.913	1.829	Vvin8-Psti1-4	Leaf-Suppressed	0.04
evm.TU.ORIGINAL_925.602	167.412	499.623	551.412	Vvin8-Psti1-4	Leaf-Suppressed	0.038
evm.TU.ORIGINAL_925.266	0	3.429	4.702	Vvin8-Psti1-4	Leaf-Suppressed	0.036
evm.TU.FRAGSCAFF_523.292	0	2.655	1.593	Vvin8-Psti1-4	Leaf-Suppressed	0.034
evm.TU.ORIGINAL_925.336	0	3.069	4.661	Vvin8-Psti1-4	Leaf-Suppressed	0.032
evm.TU.ORIGINAL_925.223	1.624	3.779	7.05	Vvin8-Psti1-4	Leaf-Suppressed	0.028
evm.TU.ORIGINAL_925.204	41.639	166.266	58.159	Vvin8-Psti1-4	Leaf-Suppressed	0.028
evm.TU.ORIGINAL_925.470	0.594	3.467	6.905	Vvin8-Psti1-4	Leaf-Suppressed	0.027
evm.TU.ORIGINAL_925.340	0.908	16.042	6.903	Vvin8-Psti1-4	Leaf-Suppressed	0.023
evm.TU.ORIGINAL_925.284	0	2.751	6.543	Vvin8-Psti1-4	Leaf-Suppressed	0.023
evm.TU.FRAGSCAFF_523.142	0	5.267	2.266	Vvin8-Psti1-4	Leaf-Suppressed	0.022
evm.TU.ORIGINAL_925.431	8.784	23.727	24.977	Vvin8-Psti1-4	Leaf-Suppressed	0.021
evm.TU.FRAGSCAFF_523.219	29.846	65.551	127.028	Vvin8-Psti1-4	Leaf-Suppressed	0.021
evm.TU.ORIGINAL_925.52	81.278	378.916	247.204	Vvin8-Psti1-4	Leaf-Suppressed	0.02
evm.TU.ORIGINAL_925.178	13.74	149.023	93.421	Vvin8-Psti1-4	Leaf-Suppressed	0.02
evm.TU.ORIGINAL_925.487	12.809	36.179	72.951	Vvin8-Psti1-4	Leaf-Suppressed	0.019
evm.TU.FRAGSCAFF_523.159	4.453	13.11	11.444	Vvin8-Psti1-4	Leaf-Suppressed	0.019
evm.TU.ORIGINAL_925.398	1.105	4.987	3.89	Vvin8-Psti1-4	Leaf-Suppressed	0.018
evm.TU.FRAGSCAFF_523.169	0	5.099	2.762	Vvin8-Psti1-4	Leaf-Suppressed	0.011
evm.TU.ORIGINAL_925.226	160.353	901.188	357.19	Vvin8-Psti1-4	Leaf-Suppressed	0.009
evm.TU.FRAGSCAFF_523.115	0	5.163	1.729	Vvin8-Psti1-4	Leaf-Suppressed	0.006
evm.TU.ORIGINAL_925.422	0	0.828	0.904	Vvin8-Psti1-4	Leaf-Suppressed	0.005
evm.TU.FRAGSCAFF_523.257	2150.28	285.675	530.078	Vvin8-Psti1-4	Leaf-Dominated	0.881
evm.TU.FRAGSCAFF_282.41	90.118	3.332	10.606	Vvin8-Psti1-4	Leaf-Dominated	0.787
evm.TU.FRAGSCAFF_216.72	9.503	0.674	2.685	Vvin8-Psti1-4	Leaf-Dominated	0.739
evm.TU.FRAGSCAFF_216.76	64.659	9.842	16.883	Vvin8-Psti1-4	Leaf-Dominated	0.627
evm.TU.ORIGINAL_925.23	56.452	3.506	10.838	Vvin8-Psti1-4	Leaf-Dominated	0.528
evm.TU.FRAGSCAFF_216.168	5.444	0	0	Vvin8-Psti1-4	Leaf-Dominated	0.395
evm.TU.ORIGINAL_925.466	95.654	12.33	26.709	Vvin8-Psti1-4	Leaf-Dominated	0.366
evm.TU.ORIGINAL_925.30	99.517	3.218	1.199	Vvin8-Psti1-4	Leaf-Dominated	0.333
evm.TU.ORIGINAL_925.170	43.674	0	2.756	Vvin8-Psti1-4	Leaf-Dominated	0.325
evm.TU.ORIGINAL_925.31	7.104	0.54	0.723	Vvin8-Psti1-4	Leaf-Dominated	0.231
evm.TU.FRAGSCAFF_216.110	43.143	6.579	10.799	Vvin8-Psti1-4	Leaf-Dominated	0.211
evm.TU.FRAGSCAFF_216.83	3.918	0	1.09	Vvin8-Psti1-4	Leaf-Dominated	0.208
evm.TU.FRAGSCAFF_216.28	0.609	0	0	Vvin8-Psti1-4	Leaf-Dominated	0.186
evm.TU.ORIGINAL_925.257	0.693	0	0	Vvin8-Psti1-4	Leaf-Dominated	0.184
evm.TU.FRAGSCAFF_216.134	31.256	0	3.891	Vvin8-Psti1-4	Leaf-Dominated	0.181
evm.TU.FRAGSCAFF_282.63	10.728	0	0	Vvin8-Psti1-4	Leaf-Dominated	0.167
evm.TU.FRAGSCAFF_523.83	44.69	0.878	7.84	Vvin8-Psti1-4	Leaf-Dominated	0.1
evm.TU.ORIGINAL_925.88	40.571	2.155	10.589	Vvin8-Psti1-4	Leaf-Dominated	0.071
evm.TU.ORIGINAL_925.515	125.017	4.315	5.269	Vvin8-Psti1-4	Leaf-Dominated	0.047
evm.TU.FRAGSCAFF_216.25	27.516	6.784	4.21	Vvin8-Psti1-4	Leaf-Dominated	0.043
evm.TU.FRAGSCAFF_216.56	13.827	0	2.407	Vvin8-Psti1-4	Leaf-Dominated	0.032
evm.TU.ORIGINAL_925.173	97.656	1.071	9.777	Vvin8-Psti1-4	Leaf-Dominated	0.031
evm.TU.ORIGINAL_925.98	4.643	0	1.249	Vvin8-Psti1-4	Leaf-Dominated	0.03
evm.TU.ORIGINAL_925.172	62.248	1.259	8.215	Vvin8-Psti1-4	Leaf-Dominated	0.028
evm.TU.ORIGINAL_925.28	38.138	3.953	5.048	Vvin8-Psti1-4	Leaf-Dominated	0.025
evm.TU.ORIGINAL_925.205	36.006	2.843	0.512	Vvin8-Psti1-4	Leaf-Dominated	0.02
evm.TU.ORIGINAL_925.412	219.528	10.298	42.604	Vvin8-Psti1-4	Leaf-Dominated	0.018
evm.TU.FRAGSCAFF_216.27	1.568	0	0	Vvin8-Psti1-4	Leaf-Dominated	0.018
evm.TU.ORIGINAL_925.171	39.141	0	2.475	Vvin8-Psti1-4	Leaf-Dominated	0.013
evm.TU.ORIGINAL_925.286	1.837	1.71	4.533	Vvin8-Psti1-4	Balanced	NA
evm.TU.ORIGINAL_925.374	3.871	2.67	3.947	Vvin8-Psti1-4	Balanced	0.982
evm.TU.FRAGSCAFF_523.119	5.357	9.353	7.323	Vvin8-Psti1-4	Balanced	0.972
evm.TU.FRAGSCAFF_523.128	33.398	61.508	67.986	Vvin8-Psti1-4	Balanced	0.959
evm.TU.ORIGINAL_925.429	11.535	6.424	11.184	Vvin8-Psti1-4	Balanced	0.957
evm.TU.FRAGSCAFF_216.172	1.143	0.919	1.144	Vvin8-Psti1-4	Balanced	0.951
evm.TU.FRAGSCAFF_523.273	2.679	2.92	6.021	Vvin8-Psti1-4	Balanced	0.95
evm.TU.FRAGSCAFF_523.242	1.526	0.835	1.377	Vvin8-Psti1-4	Balanced	0.95
evm.TU.FRAGSCAFF_216.141	4.915	4.832	6.078	Vvin8-Psti1-4	Balanced	0.945
evm.TU.ORIGINAL_925.201	6.528	3.319	6.056	Vvin8-Psti1-4	Balanced	0.944
evm.TU.ORIGINAL_925.389	275.251	275.654	340.996	Vvin8-Psti1-4	Balanced	0.94
evm.TU.ORIGINAL_925.573	3.958	3.933	5.038	Vvin8-Psti1-4	Balanced	0.938
evm.TU.ORIGINAL_925.57	4.63	4.005	4.623	Vvin8-Psti1-4	Balanced	0.937
evm.TU.FRAGSCAFF_216.49	256.468	246.96	234.908	Vvin8-Psti1-4	Balanced	0.932
evm.TU.ORIGINAL_925.200	36.657	24.086	45.344	Vvin8-Psti1-4	Balanced	0.93
evm.TU.FRAGSCAFF_216.173	0.617	0.821	0.867	Vvin8-Psti1-4	Balanced	0.93
evm.TU.ORIGINAL_925.375	10.57	11.059	12.55	Vvin8-Psti1-4	Balanced	0.926
evm.TU.ORIGINAL_925.348	11.213	11.098	12.14	Vvin8-Psti1-4	Balanced	0.926
evm.TU.ORIGINAL_925.199	23.131	13.709	29.213	Vvin8-Psti1-4	Balanced	0.926
evm.TU.ORIGINAL_925.240	4.209	5.414	5.697	Vvin8-Psti1-4	Balanced	0.919
evm.TU.FRAGSCAFF_523.114	17.726	19.197	19.699	Vvin8-Psti1-4	Balanced	0.913
evm.TU.ORIGINAL_925.506	26.185	31.137	43.448	Vvin8-Psti1-4	Balanced	0.911
evm.TU.FRAGSCAFF_282.93	45.874	39.742	28.624	Vvin8-Psti1-4	Balanced	0.91
evm.TU.ORIGINAL_925.255	37.077	18.823	29.142	Vvin8-Psti1-4	Balanced	0.909
evm.TU.ORIGINAL_925.156	212.116	232.896	208.813	Vvin8-Psti1-4	Balanced	0.909
evm.TU.FRAGSCAFF_282.21	4.044	3.876	4.137	Vvin8-Psti1-4	Balanced	0.905
evm.TU.ORIGINAL_925.102	51.112	46.996	66.01	Vvin8-Psti1-4	Balanced	0.904
evm.TU.ORIGINAL_925.373	7.387	6.376	10.095	Vvin8-Psti1-4	Balanced	0.903
evm.TU.ORIGINAL_925.64	2.927	1.231	2.165	Vvin8-Psti1-4	Balanced	0.902
evm.TU.FRAGSCAFF_216.13	1.697	2.01	2.574	Vvin8-Psti1-4	Balanced	0.902
evm.TU.FRAGSCAFF_282.104	11.137	9.128	12.464	Vvin8-Psti1-4	Balanced	0.9
evm.TU.FRAGSCAFF_216.115	73.249	60.908	82.833	Vvin8-Psti1-4	Balanced	0.9
evm.TU.ORIGINAL_925.561	50.957	40.102	37.249	Vvin8-Psti1-4	Balanced	0.898
evm.TU.ORIGINAL_925.574	165.115	181.838	231.022	Vvin8-Psti1-4	Balanced	0.896
evm.TU.ORIGINAL_925.25	0.989	0.574	0.761	Vvin8-Psti1-4	Balanced	0.894
evm.TU.ORIGINAL_925.519	39.156	36.332	64.445	Vvin8-Psti1-4	Balanced	0.893
evm.TU.FRAGSCAFF_523.145	85.204	60.937	84.082	Vvin8-Psti1-4	Balanced	0.893
evm.TU.FRAGSCAFF_282.95	14.763	10.899	8.569	Vvin8-Psti1-4	Balanced	0.893
evm.TU.FRAGSCAFF_216.108	43.672	32.317	31.13	Vvin8-Psti1-4	Balanced	0.892
evm.TU.FRAGSCAFF_523.275	159.824	104.959	97.773	Vvin8-Psti1-4	Balanced	0.891
evm.TU.FRAGSCAFF_216.164	1.372	3.65	2.386	Vvin8-Psti1-4	Balanced	0.89
evm.TU.ORIGINAL_925.154	11.853	20.717	17.19	Vvin8-Psti1-4	Balanced	0.888
evm.TU.ORIGINAL_925.333	17.116	16.103	9.494	Vvin8-Psti1-4	Balanced	0.887
evm.TU.FRAGSCAFF_523.250	23.963	27.723	37.071	Vvin8-Psti1-4	Balanced	0.887
evm.TU.FRAGSCAFF_282.87	31.727	29.302	42.23	Vvin8-Psti1-4	Balanced	0.887
evm.TU.FRAGSCAFF_216.155	32.219	26.644	40.272	Vvin8-Psti1-4	Balanced	0.887
evm.TU.ORIGINAL_925.238	53.588	32.307	39.168	Vvin8-Psti1-4	Balanced	0.885
evm.TU.FRAGSCAFF_216.159	6.91	7.219	10.217	Vvin8-Psti1-4	Balanced	0.881
evm.TU.ORIGINAL_925.63	3.612	2.178	3.789	Vvin8-Psti1-4	Balanced	0.879
evm.TU.FRAGSCAFF_523.157	8.347	13.138	10.582	Vvin8-Psti1-4	Balanced	0.879
evm.TU.ORIGINAL_925.61	270.679	666.359	319.928	Vvin8-Psti1-4	Balanced	0.878
evm.TU.FRAGSCAFF_523.214	91.178	37.763	73.13	Vvin8-Psti1-4	Balanced	0.876
evm.TU.FRAGSCAFF_282.38	2.205	3.446	7.438	Vvin8-Psti1-4	Balanced	0.876
evm.TU.ORIGINAL_925.65	22.415	20.428	30.145	Vvin8-Psti1-4	Balanced	0.875
evm.TU.FRAGSCAFF_216.106	4.313	1.803	1.406	Vvin8-Psti1-4	Balanced	0.873
evm.TU.ORIGINAL_925.609	147.441	121.083	152.28	Vvin8-Psti1-4	Balanced	0.868
evm.TU.ORIGINAL_925.118	20.464	33.381	32.467	Vvin8-Psti1-4	Balanced	0.868
evm.TU.ORIGINAL_925.481	17.283	14.68	14.208	Vvin8-Psti1-4	Balanced	0.867
evm.TU.FRAGSCAFF_523.153	31.994	40.807	57.728	Vvin8-Psti1-4	Balanced	0.866
evm.TU.FRAGSCAFF_523.139	16.639	17.956	25.472	Vvin8-Psti1-4	Balanced	0.866
evm.TU.ORIGINAL_925.331	17.523	13.243	22	Vvin8-Psti1-4	Balanced	0.864
evm.TU.ORIGINAL_925.141	35.54	32.552	36.304	Vvin8-Psti1-4	Balanced	0.862
evm.TU.FRAGSCAFF_282.60	19.364	24.11	49.074	Vvin8-Psti1-4	Balanced	0.862
evm.TU.FRAGSCAFF_216.190	8.856	12.289	16.834	Vvin8-Psti1-4	Balanced	0.861
evm.TU.ORIGINAL_925.89	5.452	8.103	7.832	Vvin8-Psti1-4	Balanced	0.86
evm.TU.FRAGSCAFF_216.185	24.671	12.068	25.809	Vvin8-Psti1-4	Balanced	0.859
evm.TU.ORIGINAL_925.461	10.675	15.371	10.301	Vvin8-Psti1-4	Balanced	0.857
evm.TU.ORIGINAL_925.181	1.213	0.827	1.477	Vvin8-Psti1-4	Balanced	0.857
evm.TU.FRAGSCAFF_523.162	178.24	102.837	188.538	Vvin8-Psti1-4	Balanced	0.856
evm.TU.ORIGINAL_925.218	26.733	14.757	22.27	Vvin8-Psti1-4	Balanced	0.854
evm.TU.ORIGINAL_925.263	13.177	23.498	29.454	Vvin8-Psti1-4	Balanced	0.853
evm.TU.FRAGSCAFF_282.37	11.157	13.368	14.317	Vvin8-Psti1-4	Balanced	0.852
evm.TU.FRAGSCAFF_216.95	49.251	38.729	48.313	Vvin8-Psti1-4	Balanced	0.851
evm.TU.ORIGINAL_925.499	213.797	199.771	223.057	Vvin8-Psti1-4	Balanced	0.85
evm.TU.ORIGINAL_925.167	16.048	31.161	30.454	Vvin8-Psti1-4	Balanced	0.849
evm.TU.FRAGSCAFF_282.51	56.337	91.455	87.622	Vvin8-Psti1-4	Balanced	0.846
evm.TU.ORIGINAL_925.376	7.926	7.604	10.182	Vvin8-Psti1-4	Balanced	0.845
evm.TU.ORIGINAL_925.484	14.201	6.052	8.515	Vvin8-Psti1-4	Balanced	0.843
evm.TU.ORIGINAL_925.134	49.471	45.75	48.641	Vvin8-Psti1-4	Balanced	0.841
evm.TU.FRAGSCAFF_523.168	6.537	5.757	7.408	Vvin8-Psti1-4	Balanced	0.841
evm.TU.ORIGINAL_925.423	3.074	3.19	4.773	Vvin8-Psti1-4	Balanced	0.838
evm.TU.FRAGSCAFF_216.191	13.165	20.398	20.783	Vvin8-Psti1-4	Balanced	0.838
evm.TU.FRAGSCAFF_216.112	5.673	2.779	4.432	Vvin8-Psti1-4	Balanced	0.838
evm.TU.ORIGINAL_925.417	2.059	3.101	3.168	Vvin8-Psti1-4	Balanced	0.837
evm.TU.FRAGSCAFF_523.245	6.448	8.376	12.025	Vvin8-Psti1-4	Balanced	0.837
evm.TU.FRAGSCAFF_282.94	0.954	0.84	0.591	Vvin8-Psti1-4	Balanced	0.836
evm.TU.FRAGSCAFF_282.35	3.256	2.349	7.923	Vvin8-Psti1-4	Balanced	0.835
evm.TU.FRAGSCAFF_523.269	34.172	20.408	29.999	Vvin8-Psti1-4	Balanced	0.834
evm.TU.FRAGSCAFF_523.182	8.193	11.762	16.022	Vvin8-Psti1-4	Balanced	0.834
evm.TU.ORIGINAL_925.68	4.909	3.875	5.619	Vvin8-Psti1-4	Balanced	0.833
evm.TU.FRAGSCAFF_282.101	10.445	6.895	8.522	Vvin8-Psti1-4	Balanced	0.833
evm.TU.ORIGINAL_925.282	12.641	19.165	18.531	Vvin8-Psti1-4	Balanced	0.831
evm.TU.FRAGSCAFF_282.22	14.682	19.062	20.279	Vvin8-Psti1-4	Balanced	0.831
evm.TU.ORIGINAL_925.480	15.759	9.366	14.361	Vvin8-Psti1-4	Balanced	0.83
evm.TU.ORIGINAL_925.572	7.76	5.89	8.449	Vvin8-Psti1-4	Balanced	0.829
evm.TU.FRAGSCAFF_216.47	35.68	50.735	35.895	Vvin8-Psti1-4	Balanced	0.829
evm.TU.FRAGSCAFF_523.277_evm.TU.FRAGSCAFF_523.283	33.275	49.247	51.301	Vvin8-Psti1-4	Balanced	0.828
evm.TU.ORIGINAL_925.329	10.186	6.032	8.447	Vvin8-Psti1-4	Balanced	0.827
evm.TU.FRAGSCAFF_523.173	67.592	64.367	74.836	Vvin8-Psti1-4	Balanced	0.827
evm.TU.FRAGSCAFF_216.81	8.656	23.186	18.271	Vvin8-Psti1-4	Balanced	0.827
evm.TU.ORIGINAL_925.439	12.027	5.666	8.605	Vvin8-Psti1-4	Balanced	0.821
evm.TU.FRAGSCAFF_216.182	6.233	6.847	9.474	Vvin8-Psti1-4	Balanced	0.821
evm.TU.ORIGINAL_925.77	42.135	34.658	53.68	Vvin8-Psti1-4	Balanced	0.82
evm.TU.FRAGSCAFF_216.79	5.944	5.818	7.05	Vvin8-Psti1-4	Balanced	0.819
evm.TU.FRAGSCAFF_216.179	6.467	6.598	7.947	Vvin8-Psti1-4	Balanced	0.817
evm.TU.FRAGSCAFF_523.244	180.575	207.996	190.266	Vvin8-Psti1-4	Balanced	0.816
evm.TU.FRAGSCAFF_523.187	2.135	1.435	2.349	Vvin8-Psti1-4	Balanced	0.814
evm.TU.FRAGSCAFF_282.84	32.239	35.839	37.197	Vvin8-Psti1-4	Balanced	0.813
evm.TU.ORIGINAL_925.41	161.119	338.593	408.178	Vvin8-Psti1-4	Balanced	0.811
evm.TU.FRAGSCAFF_216.135	8.499	9.048	6.782	Vvin8-Psti1-4	Balanced	0.811
evm.TU.ORIGINAL_925.291	2.46	1.295	2.927	Vvin8-Psti1-4	Balanced	0.81
evm.TU.ORIGINAL_925.125	104.496	139.015	145.89	Vvin8-Psti1-4	Balanced	0.808
evm.TU.ORIGINAL_925.553	12.054	17.351	23.611	Vvin8-Psti1-4	Balanced	0.807
evm.TU.FRAGSCAFF_282.89	6.441	4.088	6.068	Vvin8-Psti1-4	Balanced	0.806
evm.TU.ORIGINAL_925.264	1.558	0.906	2.416	Vvin8-Psti1-4	Balanced	0.805
evm.TU.ORIGINAL_925.196	32.351	35.377	35.263	Vvin8-Psti1-4	Balanced	0.805
evm.TU.FRAGSCAFF_216.99	0.875	0.569	1.027	Vvin8-Psti1-4	Balanced	0.803
evm.TU.ORIGINAL_925.443	5.826	5.732	5.134	Vvin8-Psti1-4	Balanced	0.802
evm.TU.ORIGINAL_925.40	11.481	11.814	20.663	Vvin8-Psti1-4	Balanced	0.801
evm.TU.ORIGINAL_925.500	13.89	7.498	9.7	Vvin8-Psti1-4	Balanced	0.799
evm.TU.ORIGINAL_925.122	160.993	277.899	280.094	Vvin8-Psti1-4	Balanced	0.795
evm.TU.FRAGSCAFF_523.249	1.162	2.768	0.915	Vvin8-Psti1-4	Balanced	0.794
evm.TU.FRAGSCAFF_216.87	13.857	6.142	10.626	Vvin8-Psti1-4	Balanced	0.792
evm.TU.FRAGSCAFF_523.160	127.34	162.382	189.781	Vvin8-Psti1-4	Balanced	0.79
evm.TU.ORIGINAL_925.99	24.612	16.052	23.889	Vvin8-Psti1-4	Balanced	0.788
evm.TU.ORIGINAL_925.541	2.743	1.102	1.836	Vvin8-Psti1-4	Balanced	0.788
evm.TU.ORIGINAL_925.304	5.982	13.849	11.143	Vvin8-Psti1-4	Balanced	0.788
evm.TU.ORIGINAL_925.346	45.218	23.097	31.2	Vvin8-Psti1-4	Balanced	0.787
evm.TU.ORIGINAL_925.557	1.358	2.266	1.163	Vvin8-Psti1-4	Balanced	0.786
evm.TU.ORIGINAL_925.565	6.633	6.659	16.565	Vvin8-Psti1-4	Balanced	0.785
evm.TU.FRAGSCAFF_523.265	1.111	0.876	0.991	Vvin8-Psti1-4	Balanced	0.785
evm.TU.FRAGSCAFF_216.109	238.807	127.441	99.163	Vvin8-Psti1-4	Balanced	0.783
evm.TU.FRAGSCAFF_216.187	88.304	123.118	151.065	Vvin8-Psti1-4	Balanced	0.782
evm.TU.ORIGINAL_925.126	104.171	128.439	168.163	Vvin8-Psti1-4	Balanced	0.777
evm.TU.ORIGINAL_925.319	2.267	5.891	4.059	Vvin8-Psti1-4	Balanced	0.776
evm.TU.ORIGINAL_925.391	16.66	21.964	20.015	Vvin8-Psti1-4	Balanced	0.775
evm.TU.ORIGINAL_925.390	8.007	5.714	6.842	Vvin8-Psti1-4	Balanced	0.772
evm.TU.FRAGSCAFF_282.49	45.867	38.664	62.912	Vvin8-Psti1-4	Balanced	0.772
evm.TU.ORIGINAL_925.321	3.757	3.281	5.267	Vvin8-Psti1-4	Balanced	0.771
evm.TU.ORIGINAL_925.261	3.675	1.97	3.575	Vvin8-Psti1-4	Balanced	0.771
evm.TU.ORIGINAL_925.5	13.437	9.516	19.767	Vvin8-Psti1-4	Balanced	0.768
evm.TU.FRAGSCAFF_216.163	7.72	12.07	10.286	Vvin8-Psti1-4	Balanced	0.768
evm.TU.ORIGINAL_925.243	4.198	2.521	3.86	Vvin8-Psti1-4	Balanced	0.767
evm.TU.FRAGSCAFF_523.126	110.966	87.013	94.988	Vvin8-Psti1-4	Balanced	0.767
evm.TU.FRAGSCAFF_523.270	25.891	13.163	24.334	Vvin8-Psti1-4	Balanced	0.766
evm.TU.ORIGINAL_925.544	17.265	14.063	22.267	Vvin8-Psti1-4	Balanced	0.765
evm.TU.ORIGINAL_925.416	5.221	2.92	4.603	Vvin8-Psti1-4	Balanced	0.764
evm.TU.FRAGSCAFF_216.116	261.7	219.193	237.419	Vvin8-Psti1-4	Balanced	0.763
evm.TU.ORIGINAL_925.105	24.793	21.086	17.847	Vvin8-Psti1-4	Balanced	0.762
evm.TU.ORIGINAL_925.449	47.261	33.315	29.775	Vvin8-Psti1-4	Balanced	0.761
evm.TU.ORIGINAL_925.32	2.672	1.993	1.83	Vvin8-Psti1-4	Balanced	0.76
evm.TU.FRAGSCAFF_282.48	0.653	0.553	0.814	Vvin8-Psti1-4	Balanced	0.758
evm.TU.ORIGINAL_925.191	4.787	3.203	4.22	Vvin8-Psti1-4	Balanced	0.757
evm.TU.FRAGSCAFF_216.125	0.877	0.664	1.634	Vvin8-Psti1-4	Balanced	0.756
evm.TU.FRAGSCAFF_216.78	20.289	50.268	27.877	Vvin8-Psti1-4	Balanced	0.755
evm.TU.ORIGINAL_925.283	138.801	65.583	115.421	Vvin8-Psti1-4	Balanced	0.75
evm.TU.FRAGSCAFF_216.127	154.028	259.341	215.157	Vvin8-Psti1-4	Balanced	0.75
evm.TU.ORIGINAL_925.74	7.427	10.161	9.612	Vvin8-Psti1-4	Balanced	0.747
evm.TU.FRAGSCAFF_523.281	10.215	9.702	11.966	Vvin8-Psti1-4	Balanced	0.745
evm.TU.FRAGSCAFF_282.62	53.934	30.919	59.19	Vvin8-Psti1-4	Balanced	0.745
evm.TU.ORIGINAL_925.556	66.309	45.086	59.453	Vvin8-Psti1-4	Balanced	0.744
evm.TU.FRAGSCAFF_523.259	77.172	105.297	104.69	Vvin8-Psti1-4	Balanced	0.743
evm.TU.FRAGSCAFF_216.154	7.828	4.685	5.719	Vvin8-Psti1-4	Balanced	0.743
evm.TU.ORIGINAL_925.394	57.457	107.599	83.267	Vvin8-Psti1-4	Balanced	0.742
evm.TU.FRAGSCAFF_523.285	8.008	5.847	8.973	Vvin8-Psti1-4	Balanced	0.742
evm.TU.FRAGSCAFF_282.100	44.029	35.424	38.082	Vvin8-Psti1-4	Balanced	0.742
evm.TU.ORIGINAL_925.301	11.69	10.103	8.434	Vvin8-Psti1-4	Balanced	0.741
evm.TU.FRAGSCAFF_216.176	74.236	105.739	127.367	Vvin8-Psti1-4	Balanced	0.741
evm.TU.ORIGINAL_925.15	3.667	4.447	4.332	Vvin8-Psti1-4	Balanced	0.74
evm.TU.FRAGSCAFF_282.59	9.132	4.104	6.195	Vvin8-Psti1-4	Balanced	0.74
evm.TU.ORIGINAL_925.75	6.476	6.052	8.549	Vvin8-Psti1-4	Balanced	0.736
evm.TU.ORIGINAL_925.383	85.186	80.145	95.025	Vvin8-Psti1-4	Balanced	0.736
evm.TU.FRAGSCAFF_216.119	70.138	214.361	80.272	Vvin8-Psti1-4	Balanced	0.736
evm.TU.FRAGSCAFF_523.220	31.06	56.396	70.559	Vvin8-Psti1-4	Balanced	0.735
evm.TU.ORIGINAL_925.550	20.25	28.249	40.928	Vvin8-Psti1-4	Balanced	0.733
evm.TU.ORIGINAL_925.131	90.224	98.464	99.261	Vvin8-Psti1-4	Balanced	0.733
evm.TU.FRAGSCAFF_216.77	155.9	102.477	108.958	Vvin8-Psti1-4	Balanced	0.732
evm.TU.FRAGSCAFF_216.111	54.425	38.005	46.834	Vvin8-Psti1-4	Balanced	0.732
evm.TU.ORIGINAL_925.464	29.82	31.078	24.781	Vvin8-Psti1-4	Balanced	0.727
evm.TU.ORIGINAL_925.137	53.485	41.056	50.098	Vvin8-Psti1-4	Balanced	0.725
evm.TU.FRAGSCAFF_523.181	27.002	17.514	28.173	Vvin8-Psti1-4	Balanced	0.725
evm.TU.FRAGSCAFF_523.191	24.062	30.673	42.625	Vvin8-Psti1-4	Balanced	0.724
evm.TU.ORIGINAL_925.85	46.399	50.986	47.187	Vvin8-Psti1-4	Balanced	0.723
evm.TU.FRAGSCAFF_523.234	39.105	44.143	40.566	Vvin8-Psti1-4	Balanced	0.719
evm.TU.FRAGSCAFF_216.114	72.443	54.063	190.434	Vvin8-Psti1-4	Balanced	0.718
evm.TU.FRAGSCAFF_216.122	29.884	73.87	58.995	Vvin8-Psti1-4	Balanced	0.717
evm.TU.ORIGINAL_925.585	169.516	229.302	259.703	Vvin8-Psti1-4	Balanced	0.715
evm.TU.FRAGSCAFF_523.274	5.517	4.884	8.622	Vvin8-Psti1-4	Balanced	0.715
evm.TU.FRAGSCAFF_216.98	3.141	3.341	3.433	Vvin8-Psti1-4	Balanced	0.715
evm.TU.FRAGSCAFF_216.41	39.438	48.873	36.141	Vvin8-Psti1-4	Balanced	0.715
evm.TU.ORIGINAL_925.512	12.181	15.901	10.805	Vvin8-Psti1-4	Balanced	0.713
evm.TU.FRAGSCAFF_523.155	5.781	2.496	6.025	Vvin8-Psti1-4	Balanced	0.711
evm.TU.FRAGSCAFF_523.286	13.899	13.901	17.074	Vvin8-Psti1-4	Balanced	0.71
evm.TU.ORIGINAL_925.453	62.716	35.646	41.879	Vvin8-Psti1-4	Balanced	0.709
evm.TU.FRAGSCAFF_216.123	15.418	8.277	20.492	Vvin8-Psti1-4	Balanced	0.708
evm.TU.ORIGINAL_925.270	22.334	24.539	22.157	Vvin8-Psti1-4	Balanced	0.707
evm.TU.FRAGSCAFF_523.267	2.155	3.634	3.322	Vvin8-Psti1-4	Balanced	0.707
evm.TU.FRAGSCAFF_216.97	8.533	7.23	9.839	Vvin8-Psti1-4	Balanced	0.706
evm.TU.FRAGSCAFF_523.210	3.303	4.675	5.735	Vvin8-Psti1-4	Balanced	0.705
evm.TU.FRAGSCAFF_216.54	4.866	5.25	6.784	Vvin8-Psti1-4	Balanced	0.704
evm.TU.ORIGINAL_925.322	2.947	2.701	4.299	Vvin8-Psti1-4	Balanced	0.703
evm.TU.ORIGINAL_925.136	175.719	232.015	160.949	Vvin8-Psti1-4	Balanced	0.703
evm.TU.FRAGSCAFF_523.152	13.222	5.819	8.834	Vvin8-Psti1-4	Balanced	0.702
evm.TU.ORIGINAL_925.564	61.031	107.123	118.328	Vvin8-Psti1-4	Balanced	0.701
evm.TU.ORIGINAL_925.247	22.474	21.354	21.964	Vvin8-Psti1-4	Balanced	0.701
evm.TU.FRAGSCAFF_282.45	3.695	2.48	4.392	Vvin8-Psti1-4	Balanced	0.701
evm.TU.ORIGINAL_925.95	3.588	2.469	5.298	Vvin8-Psti1-4	Balanced	0.699
evm.TU.ORIGINAL_925.53	15.074	10.296	18.863	Vvin8-Psti1-4	Balanced	0.699
evm.TU.ORIGINAL_925.513	2.796	3.525	3.111	Vvin8-Psti1-4	Balanced	0.698
evm.TU.ORIGINAL_925.180	8.024	5.503	7.384	Vvin8-Psti1-4	Balanced	0.696
evm.TU.ORIGINAL_925.246	8.243	7.974	7.475	Vvin8-Psti1-4	Balanced	0.695
evm.TU.FRAGSCAFF_523.184	2.188	2.02	3.626	Vvin8-Psti1-4	Balanced	0.692
evm.TU.ORIGINAL_925.316	0.703	0.703	2.739	Vvin8-Psti1-4	Balanced	0.691
evm.TU.ORIGINAL_925.104	87.021	85.963	68.034	Vvin8-Psti1-4	Balanced	0.691
evm.TU.FRAGSCAFF_216.80	3.146	1.298	2.12	Vvin8-Psti1-4	Balanced	0.691
evm.TU.FRAGSCAFF_282.42	26.899	18.364	21.678	Vvin8-Psti1-4	Balanced	0.69
evm.TU.ORIGINAL_925.78	17.029	15.387	29.516	Vvin8-Psti1-4	Balanced	0.688
evm.TU.FRAGSCAFF_523.290	83.521	46.222	85.296	Vvin8-Psti1-4	Balanced	0.686
evm.TU.ORIGINAL_925.542	2.458	0.937	1.653	Vvin8-Psti1-4	Balanced	0.685
evm.TU.ORIGINAL_925.523	3.684	3.268	4.819	Vvin8-Psti1-4	Balanced	0.685
evm.TU.ORIGINAL_925.540	3.842	1.462	2.85	Vvin8-Psti1-4	Balanced	0.684
evm.TU.FRAGSCAFF_216.167	1.277	1.613	2.13	Vvin8-Psti1-4	Balanced	0.684
[truncated: 35,237 more rows]
