# Supplementary material for: Reshuffling of the ancestral core-eudicot genome shaped chromatin topology and epigenetic modification in Panax
Source: Nat Commun. 2022 Apr 7;13:1902. doi: 10.1038/s41467-022-29561-5 (PMC8989883; doi:10.1038/s41467-022-29561-5)
Supplement: Supplementary file 11 — Supplementary Data 8 [file 41467_2022_29561_MOESM11_ESM.xlsx]

## Sheet: Data 8
Supplementary Data 8. Identification of the CYP450 gene family and their duplciation modes in Panax species.
Panax stipuleanatus				Panax japonicus				Panax ginseng				Panax quiquefolium
P450 family	Gene ID	CYP subfamily	Duplication mode	P450 family	Gene ID	CYP subfamily	Duplication mode	P450 family	Gene ID	CYP subfamily	Duplication mode	P450 family	Gene ID	CYP subfamily	Duplication mode
72-clan	evm.TU.ORIGINAL_1000.2	CYP72A7	tandem	51-clan	evm.model.original_scaffold_2547.181	CYP51G1	wgd	51-clan	EVM0006842.1	CYP51G1	wgd	86-clan	PQ0G569080.1	CYP94C1	wgd
72-clan	evm.TU.ORIGINAL_1000.8	CYP72A7	tandem	51-clan	evm.model.original_scaffold_2879.12	CYP51G1	wgd	51-clan	EVM0016941.1	CYP51G1	wgd	71-clan	PQ0G258190.1	CYP71B36	proximal
72-clan	evm.TU.ORIGINAL_1064.107	CYP734A1	wgd	710-clan	evm.model.fragScaff_scaffold_65.371	CYP710A1	wgd	710-clan	EVM0037772.1	CYP710A1	wgd	71-clan	PQ0G233490.1	CYP712A1	wgd
85-clan	evm.TU.ORIGINAL_1144.48	CYP720A1	dispersed	711-clan	evm.model.original_scaffold_1763.17	CYP711	tandem	711-clan	EVM0034183.1	CYP711	tandem	85-clan	PQ0G010280.1	CYP716A1	transposed
85-clan	evm.TU.FRAGSCAFF_119.232	CYP716A2	transposed	711-clan	evm.model.original_scaffold_1763.18	CYP711	NA	711-clan	EVM0059930.1	CYP711	wgd	71-clan	PQ0G237040.1	CYP84A1	wgd
71-clan	evm.TU.FRAGSCAFF_124.203	CYP71A22	tandem	71-clan	evm.model.fragScaff_scaffold_154.14	CYP712A1	wgd	71-clan	EVM0000450.1	CYP71B10	tandem	85-clan	PQ0G417480.1	CYP90B1	wgd
85-clan	evm.TU.FRAGSCAFF_131.88	CYP87A2	transposed	71-clan	evm.model.fragScaff_scaffold_154.15	CYP712A1	tandem	71-clan	EVM0000645.1	CYP71A22	wgd	72-clan	PQ0G485260.1	CYP72A7	proximal
72-clan	evm.TU.ORIGINAL_1315.31	CYP72A8	tandem	71-clan	evm.model.fragScaff_scaffold_209.15	CYP75B1	proximal	71-clan	EVM0000756.1	CYP76C1	wgd	85-clan	PQ0G674610.1	CYP707A4	wgd
72-clan	evm.TU.ORIGINAL_1315.32	CYP72A11	tandem	71-clan	evm.model.fragScaff_scaffold_209.8	CYP75B1	wgd	71-clan	EVM0001236.1	CYP78A7	wgd	71-clan	PQ0G492280.1	CYP71B13	wgd
86-clan	evm.TU.ORIGINAL_1321.122	CYP94D2	transposed	71-clan	evm.model.fragScaff_scaffold_242.59	CYP81D11	wgd	71-clan	EVM0001467.1	CYP71B4	wgd	71-clan	PQ0G730180.1	CYP75B1	wgd
85-clan	evm.TU.FRAGSCAFF_134.152	CYP90B1	wgd	71-clan	evm.model.fragScaff_scaffold_250.21	CYP706A5	NA	71-clan	EVM0001632.1	CYP701A3	wgd	72-clan	PQ0G149300.1	CYP714A1	wgd
72-clan	evm.TU.FRAGSCAFF_134.212	CYP735A1	wgd	71-clan	evm.model.fragScaff_scaffold_283.157	CYP78A10	wgd	71-clan	EVM0002182.1	CYP82C3	NA	71-clan	PQ0G080250.1	CYP71B4	tandem
71-clan	evm.TU.FRAGSCAFF_134.69	CYP84A1	wgd	71-clan	evm.model.fragScaff_scaffold_303.11	CYP706A4	proximal	71-clan	EVM0002945.1	CYP81D1	wgd	86-clan	PQ0G636750.1	CYP96A10	tandem
71-clan	evm.TU.FRAGSCAFF_134.70	CYP84A1	transposed	71-clan	evm.model.fragScaff_scaffold_311.94	CYP79A3P	wgd	71-clan	EVM0003203.1	CYP84A1	proximal	74-clan	PQ0G334710.1	CYP74B2	proximal
85-clan	evm.TU.FRAGSCAFF_134.93	CYP90C1	dispersed	71-clan	evm.model.fragScaff_scaffold_344.4	CYP77A4	wgd	71-clan	EVM0004859.1	CYP71B4	wgd	71-clan	PQ0G455700.1	CYP79A2	transposed
85-clan	evm.TU.FRAGSCAFF_14.127	CYP85A1	wgd	71-clan	evm.model.fragScaff_scaffold_361.31	CYP98A3	transposed	71-clan	EVM0005683.1	CYP84A1	wgd	85-clan	PQ0G650600.1	CYP707A1	transposed
85-clan	evm.TU.FRAGSCAFF_14.438	CYP724A1	dispersed	71-clan	evm.model.fragScaff_scaffold_361.71	CYP81D10	wgd	71-clan	EVM0006115.1	CYP71B17	wgd	71-clan	PQ0G080240.1	CYP71B13	tandem
86-clan	evm.TU.FRAGSCAFF_149.62	CYP86C1	transposed	71-clan	evm.model.fragScaff_scaffold_458.282	CYP75B1	wgd	71-clan	EVM0006796.1	CYP71B10	wgd	71-clan	PQ0G167300.1	CYP89A5	tandem
71-clan	evm.TU.FRAGSCAFF_149.689	CYP76C6	transposed	71-clan	evm.model.fragScaff_scaffold_496.85	CYP78A7	wgd	71-clan	EVM0007563.1	CYP84A1	proximal	72-clan	PQ0G485270.1	CYP72A7	transposed
86-clan	evm.TU.FRAGSCAFF_149.763	CYP86B1	NA	71-clan	evm.model.fragScaff_scaffold_525.132	CYP75B1	wgd	71-clan	EVM0008676.1	CYP75B1	NA	86-clan	PQ0G300910.1	CYP704A2	tandem
85-clan	evm.TU.FRAGSCAFF_151.106	CYP707A1	transposed	71-clan	evm.model.fragScaff_scaffold_74.75	CYP77A4	wgd	71-clan	EVM0009218.1	CYP82C4	wgd	71-clan	PQ0G268710.1	CYP706A6	tandem
71-clan	evm.TU.ORIGINAL_1516.20	CYP703A2	NA	71-clan	evm.model.fragScaff_scaffold_81.149	CYP71B10	wgd	71-clan	EVM0009496.1	CYP71B13	proximal	85-clan	PQ0G331660.1	CYP88A3	proximal
71-clan	evm.TU.ORIGINAL_1516.40	CYP78A9	dispersed	71-clan	evm.model.original_scaffold_1098.12	CYP71B10	wgd	71-clan	EVM0010425.1	CYP76G1	wgd	51-clan	PQ0G560980.1	CYP51G1	wgd
74-clan	evm.TU.FRAGSCAFF_161.246	CYP74B2	tandem	71-clan	evm.model.original_scaffold_1098.15	CYP71A22	proximal	71-clan	EVM0011568.1	CYP75B1	wgd	85-clan	PQ0G593360.1	CYP90C1	dispersed
72-clan	evm.TU.FRAGSCAFF_161.27	CYP721A1	wgd	71-clan	evm.model.original_scaffold_1098.21	CYP71A22	wgd	71-clan	EVM0013312.1	CYP76C2	wgd	86-clan	PQ0G100240.1	CYP704A2	wgd
72-clan	evm.TU.FRAGSCAFF_161.29	CYP721A1	tandem	71-clan	evm.model.original_scaffold_1098.22	CYP71A22	wgd	71-clan	EVM0013883.1	CYP89A5	transposed	86-clan	PQ0G364920.1	CYP704B1	wgd
71-clan	evm.TU.FRAGSCAFF_161.88	CYP71B23	wgd	71-clan	evm.model.original_scaffold_1283.50	CYP84A1	wgd	71-clan	EVM0014897.1	CYP81D4	wgd	86-clan	PQ0G231440.1	CYP86A1	transposed
85-clan	evm.TU.ORIGINAL_1672.134	CYP90D1	dispersed	71-clan	evm.model.original_scaffold_1298.44	CYP76G1	tandem	71-clan	EVM0017877.1	CYP82C4	wgd	71-clan	PQ0G543480.1	CYP81D1	dispersed
71-clan	evm.TU.FRAGSCAFF_17.111	CYP77B1	NA	71-clan	evm.model.original_scaffold_1298.61	CYP76G1	wgd	71-clan	EVM0019942.1	CYP77B1	wgd	85-clan	PQ0G281700.1	CYP90A1	wgd
85-clan	evm.TU.ORIGINAL_1740.34	CYP718A1	NA	71-clan	evm.model.original_scaffold_1312.13	CYP82C4	proximal	71-clan	EVM0019977.1	CYP71B33	wgd	71-clan	PQ0G060190.1	CYP77A4	wgd
86-clan	evm.TU.ORIGINAL_1748.11	CYP94C1	transposed	71-clan	evm.model.original_scaffold_1312.3	CYP701A3	wgd	71-clan	EVM0020088.1	CYP71B10	tandem	72-clan	PQ0G708860.1	CYP72A10	wgd
71-clan	evm.TU.FRAGSCAFF_175.69	CYP706A4	wgd	71-clan	evm.model.original_scaffold_1344.2	CYP82C4	wgd	71-clan	EVM0021064.1	CYP705A14P	wgd	71-clan	PQ0G311110.1	CYP82C4	transposed
86-clan	evm.TU.FRAGSCAFF_180.157	CYP96A13P	transposed	71-clan	evm.model.original_scaffold_1344.4	CYP82C4	wgd	71-clan	EVM0021155.1	CYP79A2	tandem	72-clan	PQ0G386110.1	CYP715A1	tandem
71-clan	evm.TU.FRAGSCAFF_180.192	CYP75B1	wgd	71-clan	evm.model.original_scaffold_1490.45	CYP701A3	wgd	71-clan	EVM0022435.1	CYP73A5	wgd	71-clan	PQ0G244740.1	CYP73A5	wgd
85-clan	evm.TU.ORIGINAL_1800.20	CYP724A1	dispersed	71-clan	evm.model.original_scaffold_1490.49	CYP82C3	wgd	71-clan	EVM0024180.1	CYP76C2	wgd	85-clan	PQ0G040640.1	CYP90A1	wgd
85-clan	evm.TU.FRAGSCAFF_182.201	CYP707A2	wgd	71-clan	evm.model.original_scaffold_1490.51	CYP82C4	proximal	71-clan	EVM0024470.1	CYP71B36	wgd	71-clan	PQ0G533720.1	CYP81D11	transposed
71-clan	evm.TU.ORIGINAL_1927.15	CYP76C4	wgd	71-clan	evm.model.original_scaffold_1548.30	CYP71B13	wgd	71-clan	EVM0029157.1	CYP82C2	wgd	85-clan	PQ0G690180.1	CYP85A1	wgd
85-clan	evm.TU.ORIGINAL_1927.63	CYP707A4	wgd	71-clan	evm.model.original_scaffold_1548.36	CYP75B1	wgd	71-clan	EVM0029906.1	CYP82C4	wgd	85-clan	PQ0G487780.1	CYP87A2	wgd
72-clan	evm.TU.ORIGINAL_1941.55	CYP72A11	wgd	71-clan	evm.model.original_scaffold_1608.76	CYP82C4	wgd	71-clan	EVM0030450.1	CYP71B36	wgd	71-clan	PQ0G735540.1	CYP76C2	tandem
72-clan	evm.TU.FRAGSCAFF_197.32	CYP72A7	NA	71-clan	evm.model.original_scaffold_1608.85	CYP76C2	wgd	71-clan	EVM0031451.1	CYP75B1	wgd	72-clan	PQ0G577480.1	CYP735A1	wgd
71-clan	evm.TU.FRAGSCAFF_201.100	CYP71A24	tandem	71-clan	evm.model.original_scaffold_1753.11	CYP71B25	proximal	71-clan	EVM0033202.1	CYP83B1	wgd	71-clan	PQ0G033120.1	CYP71B4	wgd
86-clan	evm.TU.FRAGSCAFF_201.34	CYP94B3	wgd	71-clan	evm.model.original_scaffold_1753.18	CYP71B4	wgd	71-clan	EVM0037126.1	CYP98A3	wgd	85-clan	PQ0G356680.1	CYP718A1	wgd
72-clan	evm.TU.FRAGSCAFF_201.345	CYP735A1	wgd	71-clan	evm.model.original_scaffold_1801.27	CYP706A5	tandem	71-clan	EVM0037969.1	CYP71B3	wgd	85-clan	PQ0G290890.1	CYP724A1	wgd
85-clan	evm.TU.FRAGSCAFF_201.367	CYP716A1	transposed	71-clan	evm.model.original_scaffold_1811.81	CYP78A9	wgd	71-clan	EVM0038399.1	CYP78A9	wgd	86-clan	PQ0G138250.1	CYP94C1	wgd
85-clan	evm.TU.FRAGSCAFF_201.409	CYP90B1	wgd	71-clan	evm.model.original_scaffold_1831.11	CYP76C2	tandem	71-clan	EVM0038827.1	CYP82C2	wgd	71-clan	PQ0G335770.1	CYP98A3	NA
71-clan	evm.TU.FRAGSCAFF_201.492	CYP84A1	wgd	71-clan	evm.model.original_scaffold_1831.13	CYP76C2	wgd	71-clan	EVM0040119.1	CYP73A5	wgd	85-clan	PQ0G513150.1	CYP707A2	wgd
71-clan	evm.TU.FRAGSCAFF_201.97	CYP71A22	tandem	71-clan	evm.model.original_scaffold_1831.17	CYP76C6	wgd	71-clan	EVM0040779.1	CYP78A10	wgd	85-clan	PQ0G736030.1	CYP87A2	wgd
71-clan	evm.TU.FRAGSCAFF_201.98	CYP71A21	NA	71-clan	evm.model.original_scaffold_1876.41	CYP71B33	transposed	71-clan	EVM0041428.1	CYP79A2	wgd	72-clan	PQ0G085100.1	CYP721A1	wgd
71-clan	evm.TU.FRAGSCAFF_201.99	CYP71A22	tandem	71-clan	evm.model.original_scaffold_2064.73	CYP701A3	proximal	71-clan	EVM0042430.1	CYP712A1	wgd	71-clan	PQ0G658620.1	CYP71B13	proximal
85-clan	evm.TU.FRAGSCAFF_202.114	CYP88A4	wgd	71-clan	evm.model.original_scaffold_2122.57	CYP71B2	wgd	71-clan	EVM0042732.1	CYP82C4	transposed	74-clan	PQ0G334690.1	CYP74B2	wgd
85-clan	evm.TU.FRAGSCAFF_202.232	CYP87A2	transposed	71-clan	evm.model.original_scaffold_2394.68	CYP84A1	wgd	71-clan	EVM0042956.1	CYP71B34	transposed	72-clan	PQ0G327350.1	CYP72A8	wgd
86-clan	evm.TU.FRAGSCAFF_202.88	CYP96A10	transposed	71-clan	evm.model.original_scaffold_2416.70	CYP71B23	wgd	71-clan	EVM0043085.1	CYP706A5	wgd	72-clan	PQ0G676500.1	CYP72A15	proximal
72-clan	evm.TU.FRAGSCAFF_204.103	CYP714A1	NA	71-clan	evm.model.original_scaffold_2432.15	CYP77B1	wgd	71-clan	EVM0044649.1	CYP82C2	transposed	85-clan	PQ0G310340.1	CYP716A2	wgd
85-clan	evm.TU.ORIGINAL_2059.5	CYP722A1	transposed	71-clan	evm.model.original_scaffold_2460.34	CYP84A1	NA	71-clan	EVM0044797.1	CYP71B4	proximal	86-clan	PQ0G715310.1	CYP86C1	wgd
85-clan	evm.TU.FRAGSCAFF_206.156	CYP88A3	transposed	71-clan	evm.model.original_scaffold_2463.5	CYP73A5	wgd	71-clan	EVM0045753.1	CYP71B23	proximal	71-clan	PQ0G033410.1	CYP78A10	wgd
71-clan	evm.TU.FRAGSCAFF_210.53	CYP71B36	proximal	71-clan	evm.model.original_scaffold_2467.26	CYP82C4	wgd	71-clan	EVM0045786.1	CYP75B1	wgd	71-clan	PQ0G594050.1	CYP81D10	wgd
71-clan	evm.TU.FRAGSCAFF_210.56	CYP83B1	NA	71-clan	evm.model.original_scaffold_2473.89	CYP98A3	wgd	71-clan	EVM0046052.1	CYP701A3	wgd	71-clan	PQ0G638640.1	CYP82C4	proximal
71-clan	evm.TU.FRAGSCAFF_210.58_evm.TU.FRAGSCAFF_210.59	CYP71B10	NA	71-clan	evm.model.original_scaffold_2634.14	CYP71B33	wgd	71-clan	EVM0046381.1	CYP82G1	wgd	71-clan	PQ0G265970.1	CYP82C2	proximal
85-clan	evm.TU.FRAGSCAFF_214.71	CYP716A2	transposed	71-clan	evm.model.original_scaffold_2789.32	CYP78A9	wgd	71-clan	EVM0047229.1	CYP81D11	NA	71-clan	PQ0G036980.1	CYP75B1	wgd
71-clan	evm.TU.FRAGSCAFF_219.149	CYP82C4	wgd	71-clan	evm.model.original_scaffold_2876.57	CYP71B10	transposed	71-clan	EVM0047365.2	CYP82C4	wgd	71-clan	PQ0G150970.1	CYP75B1	wgd
85-clan	evm.TU.FRAGSCAFF_219.199	CYP707A4	wgd	71-clan	evm.model.original_scaffold_2929.43	CYP82C4	wgd	71-clan	EVM0047630.1	CYP82C3	wgd	85-clan	PQ0G496570.1	CYP707A4	wgd
71-clan	evm.TU.FRAGSCAFF_219.60	CYP84A1	wgd	71-clan	evm.model.original_scaffold_583.20	CYP706A4	wgd	71-clan	EVM0047990.1	CYP89A6	proximal	710-clan	PQ0G581860.1	CYP710A1	transposed
86-clan	evm.TU.ORIGINAL_2283.68	CYP94B3	transposed	71-clan	evm.model.original_scaffold_614.55	CYP89A4	wgd	71-clan	EVM0048106.1	CYP706A4	wgd	71-clan	PQ0G254820.1	CYP81D4	proximal
86-clan	evm.TU.FRAGSCAFF_229.148	CYP94D2	NA	71-clan	evm.model.original_scaffold_614.58	CYP89A4	proximal	71-clan	EVM0048472.1	CYP75B1	tandem	71-clan	PQ0G730260.1	CYP71B17	wgd
72-clan	evm.TU.ORIGINAL_2327.190	CYP72A11	tandem	71-clan	evm.model.original_scaffold_775.18	CYP71B9	wgd	71-clan	EVM0048595.1	CYP77A4	transposed	86-clan	PQ0G568910.1	CYP94D2	NA
72-clan	evm.TU.ORIGINAL_2327.193	CYP72A15	proximal	72-clan	evm.model.fragScaff_scaffold_154.157	CYP72A9	tandem	71-clan	EVM0049042.1	CYP77A4	transposed	71-clan	PQ0G356070.1	CYP82C4	tandem
86-clan	evm.TU.ORIGINAL_2374.80	CYP704A2	wgd	72-clan	evm.model.fragScaff_scaffold_154.158	CYP72A15	tandem	71-clan	EVM0049399.1	CYP89A6	wgd	71-clan	PQ0G266000.1	CYP82C2	wgd
51-clan	evm.TU.ORIGINAL_2399.10	CYP51G1	NA	72-clan	evm.model.fragScaff_scaffold_154.160	CYP72A13	wgd	71-clan	EVM0050992.1	CYP76C2	tandem	72-clan	PQ0G485240.1	CYP72A7	wgd
71-clan	evm.TU.ORIGINAL_2399.111_evm.TU.ORIGINAL_2399.110	CYP78A5	NA	72-clan	evm.model.fragScaff_scaffold_154.166	CYP72A7	proximal	71-clan	EVM0052316.1	CYP79A2	wgd	72-clan	PQ0G490980.1	CYP72A14	proximal
86-clan	evm.TU.FRAGSCAFF_242.220	CYP94C1	wgd	72-clan	evm.model.fragScaff_scaffold_157.29	CYP72A7	wgd	71-clan	EVM0052725.1	CYP79A2	tandem	71-clan	PQ0G562700.1	CYP71B23	wgd
51-clan	evm.TU.FRAGSCAFF_242.69	CYP51G1	transposed	72-clan	evm.model.fragScaff_scaffold_290.64	CYP714A1	transposed	71-clan	EVM0053683.1	CYP84A1	wgd	71-clan	PQ0G503740.1	CYP75B1	wgd
86-clan	evm.TU.ORIGINAL_2456.1	CYP94C1	wgd	72-clan	evm.model.fragScaff_scaffold_326.75	CYP72A11	wgd	71-clan	EVM0054878.1	CYP84A1	wgd	86-clan	PQ0G636760.1	CYP96A1	wgd
71-clan	evm.TU.ORIGINAL_2456.49	CYP76G1	wgd	72-clan	evm.model.fragScaff_scaffold_445.134	CYP734A1	wgd	71-clan	EVM0055068.1	CYP78A5	wgd	85-clan	PQ0G311700.1	CYP716A2	transposed
71-clan	evm.TU.ORIGINAL_2456.54	CYP76G1	tandem	72-clan	evm.model.fragScaff_scaffold_445.445	CYP714A1	wgd	71-clan	EVM0055364.1	CYP79A2	tandem	72-clan	PQ0G438870.1	CYP714A1	wgd
85-clan	evm.TU.ORIGINAL_2473.55	CYP716A2	transposed	72-clan	evm.model.fragScaff_scaffold_6.19	CYP721A1	proximal	71-clan	EVM0056050.1	CYP71B10	wgd	71-clan	PQ0G145050.1	CYP76G1	wgd
85-clan	evm.TU.FRAGSCAFF_251.116	CYP716A2	transposed	72-clan	evm.model.fragScaff_scaffold_6.21	CYP721A1	proximal	71-clan	EVM0056418.1	CYP79A2	tandem	71-clan	PQ0G714110.1	CYP701A3	wgd
71-clan	evm.TU.ORIGINAL_2619.61	CYP73A5	NA	72-clan	evm.model.original_scaffold_1100.20_evm.model.original_scaffold_1100.21	CYP735A2	singletons	71-clan	EVM0056573.1	CYP78A9	wgd	71-clan	PQ0G070500.1	CYP89A5	wgd
71-clan	evm.TU.ORIGINAL_2629.203	CYP75B1	wgd	72-clan	evm.model.original_scaffold_1490.83	CYP721A1	wgd	71-clan	EVM0057213.1	CYP76G1	wgd	71-clan	PQ0G669970.1	CYP79B2	tandem
71-clan	evm.TU.ORIGINAL_2629.82	CYP75B1	tandem	72-clan	evm.model.original_scaffold_1608.398	CYP735A1	wgd	71-clan	EVM0057591.1	CYP71A21	tandem	71-clan	PQ0G034010.1	CYP79A2	wgd
71-clan	evm.TU.ORIGINAL_2629.87	CYP75B1	proximal	72-clan	evm.model.original_scaffold_1844.25	CYP72A7	tandem	71-clan	EVM0057771.1	CYP712A1	wgd	86-clan	PQ0G100250.1	CYP704A2	tandem
71-clan	evm.TU.ORIGINAL_2681.12	CYP712A1	wgd	72-clan	evm.model.original_scaffold_1853.30	CYP72A11	transposed	71-clan	EVM0058167.1	CYP82C4	wgd	71-clan	PQ0G733710.1	CYP79A2	tandem
71-clan	evm.TU.FRAGSCAFF_269.227	CYP76G1	tandem	72-clan	evm.model.original_scaffold_2054.27	CYP734A1	wgd	71-clan	EVM0058462.1	CYP79A2	tandem	71-clan	PQ0G233500.1	CYP93D1	wgd
71-clan	evm.TU.FRAGSCAFF_276.124	CYP78A7	wgd	72-clan	evm.model.original_scaffold_2242.12	CYP72A14	transposed	71-clan	EVM0062828.1	CYP703A2	wgd	71-clan	PQ0G710310.1	CYP701A3	wgd
71-clan	evm.TU.FRAGSCAFF_276.140	CYP75B1	wgd	72-clan	evm.model.original_scaffold_2275.102	CYP72A9	wgd	71-clan	EVM0062955.1	CYP82C3	proximal	86-clan	PQ0G181540.1	CYP94C1	NA
71-clan	evm.TU.FRAGSCAFF_277.145	CYP82C4	transposed	72-clan	evm.model.original_scaffold_2707.96	CYP72A14	wgd	71-clan	EVM0063331.1	CYP75B1	proximal	71-clan	PQ0G503960.1	CYP71B34	wgd
85-clan	evm.TU.FRAGSCAFF_282.188	CYP716A2	wgd	72-clan	evm.model.original_scaffold_2829.13	CYP72A14	transposed	71-clan	EVM0063794.1	CYP701A3	proximal	71-clan	PQ0G658690.1	CYP71B11	proximal
85-clan	evm.TU.FRAGSCAFF_303.624	CYP90A1	wgd	72-clan	evm.model.original_scaffold_543.29	CYP721A1	transposed	72-clan	EVM0004057.1	CYP72A14	wgd	71-clan	PQ0G730070.1	CYP71B16	wgd
71-clan	evm.TU.FRAGSCAFF_307.188	CYP82C2	transposed	72-clan	evm.model.original_scaffold_857.82	CYP72A7	wgd	72-clan	EVM0011231.1	CYP714A1	wgd	71-clan	PQ0G358180.1	CYP83B1	tandem
85-clan	evm.TU.FRAGSCAFF_311.53	CYP87A2	wgd	74-clan	evm.model.original_scaffold_1838.8	CYP74A1	wgd	72-clan	EVM0013794.1	CYP72A11	wgd	71-clan	PQ0G711500.1	CYP703A2	wgd
97-clan	evm.TU.FRAGSCAFF_336.60	CYP97A3	transposed	74-clan	evm.model.original_scaffold_816.35_evm.model.original_scaffold_816.36	CYP74B2	singletons	72-clan	EVM0013893.1	CYP714A1	wgd	71-clan	PQ0G036990.1	CYP75B1	tandem
71-clan	evm.TU.FRAGSCAFF_342.1	CYP76C2	proximal	74-clan	evm.model.original_scaffold_816.38	CYP74B2	wgd	72-clan	EVM0015734.1	CYP734A1	wgd	72-clan	PQ0G490950.1	CYP72A14	wgd
71-clan	evm.TU.FRAGSCAFF_342.10	CYP76C7	proximal	85-clan	evm.model.fragScaff_scaffold_110.12	CYP720A1	wgd	72-clan	EVM0017485.1	CYP72A8	wgd	85-clan	PQ0G734800.1	CYP87A2	wgd
71-clan	evm.TU.FRAGSCAFF_342.12	CYP76C2	proximal	85-clan	evm.model.fragScaff_scaffold_153.38	CYP88A4	wgd	72-clan	EVM0020448.1	CYP72A14	wgd	71-clan	PQ0G593500.1	CYP84A1	wgd
71-clan	evm.TU.FRAGSCAFF_342.19	CYP76C6	proximal	85-clan	evm.model.fragScaff_scaffold_194.41	CYP90A1	wgd	72-clan	EVM0025290.1	CYP721A1	wgd	86-clan	PQ0G062940.1	CYP94B3	wgd
71-clan	evm.TU.FRAGSCAFF_342.8	CYP76C7	proximal	85-clan	evm.model.fragScaff_scaffold_237.215	CYP88A4	wgd	72-clan	EVM0026965.1	CYP714A1	wgd	71-clan	PQ0G033140.1	CYP71B4	tandem
85-clan	evm.TU.FRAGSCAFF_342.92	CYP87A2	wgd	85-clan	evm.model.fragScaff_scaffold_254.100	CYP707A2	wgd	72-clan	EVM0027466.1	CYP72A14	wgd	71-clan	PQ0G642710.1	CYP84A1	wgd
71-clan	evm.TU.FRAGSCAFF_344.61	CYP75B1	wgd	85-clan	evm.model.fragScaff_scaffold_26.3	CYP718A1	wgd	72-clan	EVM0028461.1	CYP721A1	wgd	71-clan	PQ0G577990.1	CYP71B10	wgd
71-clan	evm.TU.FRAGSCAFF_344.67	CYP75B1	NA	85-clan	evm.model.fragScaff_scaffold_308.92	CYP724A1	wgd	72-clan	EVM0028766.1	CYP72A7	wgd	71-clan	PQ0G268690.1	CYP706A7	wgd
71-clan	evm.TU.FRAGSCAFF_344.87	CYP78A10	wgd	85-clan	evm.model.fragScaff_scaffold_326.136	CYP724A1	wgd	72-clan	EVM0030166.1	CYP715A1	wgd	71-clan	PQ0G265930.1	CYP82C4	wgd
72-clan	evm.TU.FRAGSCAFF_354.9	CYP72A15	transposed	85-clan	evm.model.fragScaff_scaffold_386.5	CYP707A2	wgd	72-clan	EVM0031323.1	CYP72A7	tandem	71-clan	PQ0G594040.1	CYP81D1	tandem
71-clan	evm.TU.FRAGSCAFF_355.133	CYP701A3	wgd	85-clan	evm.model.fragScaff_scaffold_454.19	CYP707A4	wgd	72-clan	EVM0032067.1	CYP735A1	wgd	86-clan	PQ0G600590.1	CYP704A2	wgd
71-clan	evm.TU.FRAGSCAFF_355.138	CYP82C4	wgd	85-clan	evm.model.fragScaff_scaffold_478.93	CYP716A2	wgd	72-clan	EVM0034584.1	CYP72A12P	transposed	71-clan	PQ0G358190.1	CYP83B1	tandem
71-clan	evm.TU.FRAGSCAFF_355.139	CYP82C2	tandem	85-clan	evm.model.fragScaff_scaffold_69.75	CYP90A1	wgd	72-clan	EVM0035097.1	CYP72A11	proximal	71-clan	PQ0G021770.1	CYP82C4	wgd
71-clan	evm.TU.FRAGSCAFF_355.141	CYP82C2	tandem	85-clan	evm.model.fragScaff_scaffold_87.29	CYP707A4	wgd	72-clan	EVM0035146.1	CYP72A12P	transposed	85-clan	PQ0G477210.1	CYP88A3	wgd
71-clan	evm.TU.FRAGSCAFF_361.233	CYP71B33	proximal	85-clan	evm.model.original_scaffold_1100.65	CYP90B1	wgd	72-clan	EVM0043796.1	CYP72A14	wgd	71-clan	PQ0G258140.1	CYP71B11	proximal
71-clan	evm.TU.FRAGSCAFF_361.238	CYP71B23	wgd	85-clan	evm.model.original_scaffold_1136.9	CYP87A2	wgd	72-clan	EVM0044101.1	CYP72A7	tandem	85-clan	PQ0G396680.1	CYP85A2	wgd
86-clan	evm.TU.FRAGSCAFF_364.201	CYP704A2	wgd	85-clan	evm.model.original_scaffold_1283.64	CYP90C1	NA	72-clan	EVM0044221.1	CYP72A7	wgd	86-clan	PQ0G475210.1	CYP86A4	wgd
71-clan	evm.TU.FRAGSCAFF_364.448	CYP79A2	transposed	85-clan	evm.model.original_scaffold_1318.67	CYP716A2	wgd	72-clan	EVM0047952.1	CYP72A13	tandem	71-clan	PQ0G715900.1	CYP71B10	wgd
72-clan	evm.TU.FRAGSCAFF_364.494	CYP714A1	NA	85-clan	evm.model.original_scaffold_1541.39	CYP90D1	wgd	72-clan	EVM0049322.1	CYP735A1	wgd	72-clan	PQ0G467160.1	CYP72A15	proximal
85-clan	evm.TU.FRAGSCAFF_364.543	CYP88A3	wgd	85-clan	evm.model.original_scaffold_1608.446	CYP90B1	wgd	72-clan	EVM0053905.1	CYP734A1	wgd	72-clan	PQ0G485290.1	CYP72A13	wgd
86-clan	evm.TU.FRAGSCAFF_364.98	CYP86A4	wgd	85-clan	evm.model.original_scaffold_1725.26	CYP87A2	wgd	72-clan	EVM0064586.1	CYP72A15	wgd	97-clan	PQ0G424130.1	CYP97B3	wgd
71-clan	evm.TU.FRAGSCAFF_374.102	CYP82C4	wgd	85-clan	evm.model.original_scaffold_1774.20	CYP720A1	wgd	74-clan	EVM0014263.1	CYP74A1	wgd	85-clan	PQ0G312340.1	CYP716A2	wgd
71-clan	evm.TU.FRAGSCAFF_380.181	CYP71B10	NA	85-clan	evm.model.original_scaffold_1775.170	CYP85A2	wgd	74-clan	EVM0064118.1	CYP74A1	wgd	72-clan	PQ0G485330.1	CYP72A7	wgd
71-clan	evm.TU.FRAGSCAFF_381.92	CYP71B4	proximal	85-clan	evm.model.original_scaffold_1965.74	CYP716A2	wgd	85-clan	EVM0000535.1	CYP90A1	wgd	71-clan	PQ0G735590.1	CYP76C3	wgd
71-clan	evm.TU.FRAGSCAFF_381.96	CYP71B4	proximal	85-clan	evm.model.original_scaffold_2275.92	CYP85A2	wgd	85-clan	EVM0000712.1	CYP718A1	wgd	71-clan	PQ0G167290.1	CYP89A4	tandem
711-clan	evm.TU.FRAGSCAFF_383.241	CYP711	wgd	85-clan	evm.model.original_scaffold_2331.203	CYP85A1	wgd	85-clan	EVM0001149.1	CYP716A2	wgd	71-clan	PQ0G072170.1	CYP76C3	wgd
71-clan	evm.TU.FRAGSCAFF_401.234	CYP83B1	transposed	85-clan	evm.model.original_scaffold_2490.1	CYP707A1	NA	85-clan	EVM0001538.1	CYP707A1	transposed	72-clan	PQ0G638130.1	CYP721A1	proximal
71-clan	evm.TU.FRAGSCAFF_401.32	CYP89A4	NA	85-clan	evm.model.original_scaffold_2629.18	CYP716A1	wgd	85-clan	EVM0004069.2	CYP87A2	wgd	71-clan	PQ0G258160.1	CYP71B4	proximal
72-clan	evm.TU.FRAGSCAFF_401.321	CYP72A10	proximal	85-clan	evm.model.original_scaffold_2692.90	CYP718A1	wgd	85-clan	EVM0006331.1	CYP707A4	wgd	72-clan	PQ0G077980.1	CYP72A9	wgd
72-clan	evm.TU.FRAGSCAFF_401.322	CYP72A11	transposed	85-clan	evm.model.original_scaffold_599.68	CYP718A1	wgd	85-clan	EVM0008301.2	CYP90C1	wgd	71-clan	PQ0G682010.1	CYP78A9	wgd
72-clan	evm.TU.FRAGSCAFF_401.324	CYP72A12P	proximal	85-clan	evm.model.original_scaffold_789.36	CYP90A1	wgd	85-clan	EVM0009939.1	CYP85A2	wgd	71-clan	PQ0G208610.1	CYP78A7	wgd
97-clan	evm.TU.FRAGSCAFF_401.386	CYP97B3	wgd	85-clan	evm.model.original_scaffold_813.2	CYP716A2	tandem	85-clan	EVM0013402.1	CYP716A2	wgd	51-clan	PQ0G476410.1	CYP51G1	NA
85-clan	evm.TU.FRAGSCAFF_401.5	CYP716A2	wgd	85-clan	evm.model.original_scaffold_813.4	CYP716A2	tandem	85-clan	EVM0016430.1	CYP88A3	transposed	71-clan	PQ0G735530.1	CYP76C2	wgd
86-clan	evm.TU.FRAGSCAFF_415.271	CYP94B3	wgd	85-clan	evm.model.original_scaffold_813.6	CYP716A1	wgd	85-clan	EVM0016784.1	CYP707A2	wgd	71-clan	PQ0G426990.1	CYP79A2	tandem
71-clan	evm.TU.FRAGSCAFF_415.331	CYP71B23	NA	85-clan	evm.model.original_scaffold_840.177	CYP88A3	proximal	85-clan	EVM0019030.1	CYP707A4	wgd	71-clan	PQ0G268700.1	CYP706A4	tandem
71-clan	evm.TU.FRAGSCAFF_426.150	CYP81D1	wgd	85-clan	evm.model.original_scaffold_840.179	CYP88A3	NA	85-clan	EVM0021703.1	CYP716A2	wgd	71-clan	PQ0G272370.1	CYP82C2	wgd
71-clan	evm.TU.FRAGSCAFF_426.157	CYP81D4	wgd	85-clan	evm.model.original_scaffold_936.17	CYP716A1	wgd	85-clan	EVM0024393.1	CYP724A1	wgd	72-clan	PQ0G137120.1	CYP734A1	wgd
71-clan	evm.TU.FRAGSCAFF_458.137	CYP77A4	transposed	86-clan	evm.model.fragScaff_scaffold_201.2	CYP94C1	proximal	85-clan	EVM0024498.1	CYP716A2	wgd	86-clan	PQ0G219710.1	CYP704B1	wgd
86-clan	evm.TU.FRAGSCAFF_458.205	CYP86A1	transposed	86-clan	evm.model.fragScaff_scaffold_228.43	CYP86A2	wgd	85-clan	EVM0026567.1	CYP88A3	transposed	97-clan	PQ0G692830.1	CYP97A3	transposed
85-clan	evm.TU.FRAGSCAFF_46.389	CYP707A2	wgd	86-clan	evm.model.fragScaff_scaffold_237.248	CYP96A10	transposed	85-clan	EVM0027236.1	CYP88A3	wgd	85-clan	PQ0G030910.1	CYP88A3	transposed
71-clan	evm.TU.FRAGSCAFF_467.65	CYP79B2	proximal	86-clan	evm.model.fragScaff_scaffold_261.7	CYP94D2	transposed	85-clan	EVM0032051.1	CYP90A1	wgd	72-clan	PQ0G307580.1	CYP72A7	wgd
71-clan	evm.TU.FRAGSCAFF_467.72	CYP79B2	proximal	86-clan	evm.model.fragScaff_scaffold_268.122	CYP94C1	wgd	85-clan	EVM0032217.1	CYP87A2	transposed	85-clan	PQ0G311030.1	CYP716A2	wgd
72-clan	evm.TU.FRAGSCAFF_472.34	CYP721A1	wgd	86-clan	evm.model.fragScaff_scaffold_314.2	CYP94B3	wgd	85-clan	EVM0037090.1	CYP716A2	wgd	72-clan	PQ0G638150.1	CYP721A1	wgd
71-clan	evm.TU.FRAGSCAFF_485.30	CYP71B36	wgd	86-clan	evm.model.fragScaff_scaffold_37.134	CYP704A2	wgd	85-clan	EVM0037559.1	CYP90B1	wgd	71-clan	PQ0G710450.1	CYP82C3	wgd
71-clan	evm.TU.FRAGSCAFF_485.31	CYP71B4	tandem	86-clan	evm.model.fragScaff_scaffold_37.136	CYP704A2	wgd	85-clan	EVM0039630.1	CYP724A1	wgd	86-clan	PQ0G600600.1	CYP704A2	wgd
71-clan	evm.TU.FRAGSCAFF_485.37	CYP71B4	tandem	86-clan	evm.model.fragScaff_scaffold_37.229	CYP86A4	wgd	85-clan	EVM0041691.1	CYP720A1	wgd	71-clan	PQ0G237320.1	CYP76C2	wgd
71-clan	evm.TU.FRAGSCAFF_485.38	CYP71B13	tandem	86-clan	evm.model.fragScaff_scaffold_99.100	CYP94B3	wgd	85-clan	EVM0041723.1	CYP707A4	wgd	71-clan	PQ0G710340.1	CYP701A3	proximal
71-clan	evm.TU.FRAGSCAFF_485.40	CYP71B4	tandem	86-clan	evm.model.original_scaffold_1298.2	CYP94C1	wgd	85-clan	EVM0043044.1	CYP716A2	wgd	71-clan	PQ0G358200.1	CYP71B10	tandem
71-clan	evm.TU.FRAGSCAFF_485.41	CYP71B4	wgd	86-clan	evm.model.original_scaffold_1304.13	CYP86A1	NA	85-clan	EVM0044965.1	CYP90D1	wgd	74-clan	PQ0G166900.1	CYP74A1	wgd
71-clan	evm.TU.FRAGSCAFF_485.51	CYP76C4	proximal	86-clan	evm.model.original_scaffold_1418.52	CYP96A1	tandem	85-clan	EVM0046483.1	CYP88A4	wgd	71-clan	PQ0G426980.1	CYP79B2	tandem
71-clan	evm.TU.FRAGSCAFF_485.56	CYP71B4	proximal	86-clan	evm.model.original_scaffold_1418.53	CYP96A10	wgd	85-clan	EVM0049766.1	CYP707A2	transposed	71-clan	PQ0G337300.1	CYP71B23	wgd
71-clan	evm.TU.FRAGSCAFF_485.66	CYP71B3	proximal	86-clan	evm.model.original_scaffold_1659.14	CYP94B3	wgd	85-clan	EVM0049796.1	CYP716A1	wgd	71-clan	PQ0G730060.1	CYP71B16	wgd
710-clan	evm.TU.FRAGSCAFF_497.419	CYP710A1	transposed	86-clan	evm.model.original_scaffold_1747.26	CYP86A2	wgd	85-clan	EVM0060217.1	CYP90B1	wgd	71-clan	PQ0G039280.1	CYP78A5	wgd
86-clan	evm.TU.FRAGSCAFF_507.262_evm.TU.FRAGSCAFF_507.263	CYP704B1	NA	86-clan	evm.model.original_scaffold_2026.204	CYP94B3	wgd	85-clan	EVM0061811.1	CYP88A3	transposed	71-clan	PQ0G492310.1	CYP71A24	wgd
85-clan	evm.TU.FRAGSCAFF_507.341	CYP85A2	wgd	86-clan	evm.model.original_scaffold_2101.140	CYP704A2	wgd	85-clan	EVM0062130.1	CYP87A2	wgd	71-clan	PQ0G356080.1	CYP82C4	tandem
72-clan	evm.TU.FRAGSCAFF_518.61	CYP72A14	proximal	86-clan	evm.model.original_scaffold_2275.6	CYP704B1	wgd	85-clan	EVM0063111.1	CYP88A3	wgd	86-clan	PQ0G300920.1	CYP704A2	wgd
72-clan	evm.TU.FRAGSCAFF_518.66	CYP72A13	NA	86-clan	evm.model.original_scaffold_2403.12	CYP94C1	wgd	85-clan	EVM0063256.1	CYP85A2	wgd	85-clan	PQ0G331620.1	CYP88A3	proximal
72-clan	evm.TU.FRAGSCAFF_518.67	CYP72A13	tandem	86-clan	evm.model.original_scaffold_2473.92	CYP94D2	NA	86-clan	EVM0001189.1	CYP704A2	transposed	71-clan	PQ0G263060.1	CYP75B1	wgd
72-clan	evm.TU.FRAGSCAFF_518.68	CYP72A13	tandem	86-clan	evm.model.original_scaffold_2473.93	CYP94D1	transposed	86-clan	EVM0005673.1	CYP704B1	wgd	85-clan	PQ0G219460.1	CYP90D1	wgd
72-clan	evm.TU.FRAGSCAFF_518.70	CYP72A13	tandem	86-clan	evm.model.original_scaffold_2600.54	CYP86C1	wgd	86-clan	EVM0007021.1	CYP94D1	wgd	71-clan	PQ0G730140.1	CYP76C7	transposed
72-clan	evm.TU.FRAGSCAFF_518.74	CYP72A11	tandem	86-clan	evm.model.original_scaffold_694.38	CYP704A2	wgd	86-clan	EVM0010238.1	CYP704A2	tandem	85-clan	PQ0G055790.1	CYP88A3	transposed
85-clan	evm.TU.FRAGSCAFF_523.357	CYP85A2	wgd	86-clan	evm.model.original_scaffold_694.39	CYP704A2	wgd	86-clan	EVM0010843.1	CYP86A4	wgd	71-clan	PQ0G272470.1	CYP82G1	wgd
71-clan	evm.TU.FRAGSCAFF_523.595	CYP81D2	NA	97-clan	evm.model.fragScaff_scaffold_431.147	CYP97B3	wgd	86-clan	EVM0010872.1	CYP704A2	wgd	85-clan	PQ0G484150.1	CYP90C1	dispersed
72-clan	evm.TU.FRAGSCAFF_523.810	CYP715A1	proximal	97-clan	evm.model.original_scaffold_1090.29	CYP97A3	transposed	86-clan	EVM0012271.1	CYP94C1	wgd	71-clan	PQ0G151430.1	CYP78A9	NA
72-clan	evm.TU.FRAGSCAFF_523.819	CYP715A1	proximal	97-clan	evm.model.original_scaffold_1298.81	CYP97C1	wgd	86-clan	EVM0012741.1	CYP94B1	transposed	71-clan	PQ0G397600.1	CYP706A4	wgd
71-clan	evm.TU.FRAGSCAFF_524.106	CYP76G1	wgd	97-clan	evm.model.original_scaffold_2685.9	CYP97B3	proximal	86-clan	EVM0015730.1	CYP94D2	NA	71-clan	PQ0G254870.1	CYP81D1	wgd
97-clan	evm.TU.FRAGSCAFF_524.61	CYP97C1	NA	51-clan	evm.model.fragScaff_scaffold_238.10	CYP51G1	wgd	86-clan	EVM0016085.1	CYP86C1	wgd	72-clan	PQ0G043350.1	CYP734A1	wgd
72-clan	evm.TU.FRAGSCAFF_526.269	CYP714A1	transposed	51-clan	evm.model.original_scaffold_1164.18	CYP51G1	wgd	86-clan	EVM0017128.1	CYP86B1	wgd	85-clan	PQ0G667080.1	CYP720A1	wgd
85-clan	evm.TU.FRAGSCAFF_526.567	CYP90A1	wgd	710-clan	evm.model.fragScaff_scaffold_230.4	CYP710A1	wgd	86-clan	EVM0020095.1	CYP704A2	tandem	71-clan	PQ0G263030.1	CYP71B13	wgd
71-clan	evm.TU.ORIGINAL_572.61	CYP78A10	wgd	710-clan	evm.model.original_scaffold_2565.19	CYP710A1	wgd	86-clan	EVM0020583.1	CYP86A1	wgd	85-clan	PQ0G038160.1	CYP718A1	wgd
74-clan	evm.TU.ORIGINAL_597.32	CYP74A1	wgd	711-clan	evm.model.fragScaff_scaffold_456.23	CYP711	wgd	86-clan	EVM0024475.1	CYP86A2	wgd	86-clan	PQ0G528450.1	CYP96A1	wgd
71-clan	evm.TU.ORIGINAL_597.40	CYP82C4	proximal	711-clan	evm.model.fragScaff_scaffold_456.24	CYP711	tandem	86-clan	EVM0034226.1	CYP704A2	wgd	71-clan	PQ0G014640.1	CYP82C2	proximal
86-clan	evm.TU.ORIGINAL_598.170	CYP86A4	wgd	71-clan	evm.model.fragScaff_scaffold_106.21	CYP81D1	wgd	86-clan	EVM0040662.1	CYP96A10	wgd	71-clan	PQ0G344790.1	CYP78A10	wgd
86-clan	evm.TU.ORIGINAL_598.277	CYP704A2	wgd	71-clan	evm.model.fragScaff_scaffold_106.50	CYP81D4	wgd	86-clan	EVM0047540.1	CYP94B3	wgd	71-clan	PQ0G714890.1	CYP71A22	wgd
71-clan	evm.TU.ORIGINAL_598.36	CYP78A9	dispersed	71-clan	evm.model.fragScaff_scaffold_112.278	CYP71B10	wgd	86-clan	EVM0051269.1	CYP94C1	wgd	72-clan	PQ0G370490.1	CYP721A1	wgd
71-clan	evm.TU.ORIGINAL_608.40	CYP73A5	NA	71-clan	evm.model.fragScaff_scaffold_122.149	CYP79A2	wgd	86-clan	EVM0054128.1	CYP86A2	wgd	85-clan	PQ0G527510.1	CYP716A1	wgd
85-clan	evm.TU.ORIGINAL_608.52	CYP716A2	wgd	71-clan	evm.model.fragScaff_scaffold_124.11	CYP98A3	wgd	86-clan	EVM0057015.1	CYP94C1	wgd	72-clan	PQ0G548470.1	CYP72A7	tandem
86-clan	evm.TU.FRAGSCAFF_62.100	CYP86A2	wgd	71-clan	evm.model.fragScaff_scaffold_147.122	CYP82C4	wgd	86-clan	EVM0059774.1	CYP96A1	wgd	72-clan	PQ0G517350.1	CYP734A1	wgd
71-clan	evm.TU.ORIGINAL_786.26	CYP81D2	proximal	71-clan	evm.model.fragScaff_scaffold_147.127	CYP82C4	wgd	86-clan	EVM0060519.1	CYP96A1	wgd	85-clan	PQ0G394260.1	CYP707A4	NA
71-clan	evm.TU.ORIGINAL_786.32	CYP81D11	proximal	71-clan	evm.model.fragScaff_scaffold_238.93	CYP78A5	NA	86-clan	EVM0062162.1	CYP704A2	wgd	85-clan	PQ0G500090.1	CYP716A2	wgd
71-clan	evm.TU.FRAGSCAFF_90.491	CYP76C2	wgd	71-clan	evm.model.fragScaff_scaffold_244.93	CYP76C2	wgd	97-clan	EVM0027435.1	CYP97B3	wgd	71-clan	PQ0G098610.1	CYP76G1	tandem
86-clan	evm.TU.ORIGINAL_925.28	CYP94D2	NA	71-clan	evm.model.fragScaff_scaffold_25.84	CYP71B10	proximal	97-clan	EVM0030325.1	CYP97C1	wgd	71-clan	PQ0G595580.1	CYP712A1	wgd
71-clan	evm.TU.ORIGINAL_925.31	CYP98A3	dispersed	71-clan	evm.model.fragScaff_scaffold_269.60	CYP77A4	wgd	97-clan	EVM0039853.1	CYP97A3	transposed	711-clan	PQ0G684400.1	CYP711	tandem
86-clan	evm.TU.ORIGINAL_925.325	CYP94C1	wgd	71-clan	evm.model.fragScaff_scaffold_286.57	CYP71B13	wgd	51-clan	EVM0040890.1	CYP51G1	wgd	85-clan	PQ0G243100.1	CYP720A1	wgd
71-clan	evm.TU.ORIGINAL_925.361	CYP76G1	wgd	71-clan	evm.model.fragScaff_scaffold_287.42	CYP82C3	wgd	51-clan	EVM0051248.1	CYP51G1	wgd	74-clan	PQ0G691400.1	CYP74A1	wgd
72-clan	evm.TU.ORIGINAL_925.644	CYP734A1	wgd	71-clan	evm.model.fragScaff_scaffold_287.47	CYP701A3	wgd	710-clan	EVM0056639.1	CYP710A1	wgd	71-clan	PQ0G098620.1	CYP76G1	proximal
71-clan	evm.TU.ORIGINAL_958.150	CYP71B33	transposed	71-clan	evm.model.fragScaff_scaffold_317.13	CYP75B1	wgd	711-clan	EVM0040268.1	CYP711	tandem	71-clan	PQ0G691330.1	CYP82C4	wgd
71-clan	evm.TU.ORIGINAL_958.185	CYP75B1	wgd	71-clan	evm.model.fragScaff_scaffold_330.152	CYP703A2	proximal	711-clan	EVM0040681.1	CYP711	wgd	85-clan	PQ0G231060.1	CYP90B1	wgd
71-clan	evm.TU.ORIGINAL_958.23	CYP706A4	tandem	71-clan	evm.model.fragScaff_scaffold_395.23	CYP73A5	wgd	71-clan	EVM0000868.1	CYP76G1	wgd	72-clan	PQ0G442260.1	CYP72A8	wgd
71-clan	evm.TU.ORIGINAL_958.24	CYP706A4	tandem	71-clan	evm.model.fragScaff_scaffold_415.36	CYP82C4	transposed	71-clan	EVM0002094.1	CYP78A10	wgd	71-clan	PQ0G238060.1	CYP71B10	wgd
				71-clan	evm.model.fragScaff_scaffold_415.65	CYP82C4	transposed	71-clan	EVM0002761.1	CYP71B10	wgd	72-clan	PQ0G548500.1	CYP72A13	NA
				71-clan	evm.model.fragScaff_scaffold_452.105	CYP82C4	wgd	71-clan	EVM0003884.1	CYP71B30P	wgd	71-clan	PQ0G584160.1	CYP75B1	wgd
				71-clan	evm.model.fragScaff_scaffold_474.97	CYP84A1	wgd	71-clan	EVM0005300.1	CYP706A4	wgd	71-clan	PQ0G520880.1	CYP71A15	transposed
				71-clan	evm.model.fragScaff_scaffold_491.26	CYP71B13	proximal	71-clan	EVM0005520.1	CYP81D1	transposed	71-clan	PQ0G673720.1	CYP703A2	wgd
				71-clan	evm.model.fragScaff_scaffold_491.30	CYP71B13	wgd	71-clan	EVM0006862.1	CYP71B4	wgd	86-clan	PQ0G416330.1	CYP86A4	wgd
				71-clan	evm.model.fragScaff_scaffold_491.66	CYP78A10	wgd	71-clan	EVM0007967.1	CYP82C4	wgd	72-clan	PQ0G548510.1	CYP72A13	tandem
				71-clan	evm.model.fragScaff_scaffold_491.9	CYP71B2	wgd	71-clan	EVM0008374.1	CYP79A2	transposed	85-clan	PQ0G327000.1	CYP87A2	transposed
				71-clan	evm.model.fragScaff_scaffold_512.124	CYP81D11	wgd	71-clan	EVM0008460.1	CYP706A3	wgd	85-clan	PQ0G299860.1	CYP87A2	wgd
				71-clan	evm.model.fragScaff_scaffold_63.155	CYP81D11	wgd	71-clan	EVM0008764.1	CYP81H1	tandem	85-clan	PQ0G720700.1	CYP90A1	wgd
				71-clan	evm.model.original_scaffold_1000.2	CYP71B4	wgd	71-clan	EVM0008800.1	CYP701A3	wgd	86-clan	PQ0G194720.1	CYP94B3	wgd
				71-clan	evm.model.original_scaffold_1009.30	CYP77A4	wgd	71-clan	EVM0009326.1	CYP71B23	wgd	71-clan	PQ0G134600.1	CYP81D11	tandem
				71-clan	evm.model.original_scaffold_1035.111	CYP75B1	wgd	71-clan	EVM0009636.1	CYP81D3	wgd	71-clan	PQ0G627090.1	CYP71B10	wgd
				71-clan	evm.model.original_scaffold_1207.55	CYP71B37	wgd	71-clan	EVM0009786.1	CYP77A7	transposed	71-clan	PQ0G405880.1	CYP712A1	tandem
				71-clan	evm.model.original_scaffold_1207.56	CYP71B10	wgd	71-clan	EVM0013943.1	CYP78A7	wgd	86-clan	PQ0G219030.1	CYP704A1	wgd
				71-clan	evm.model.original_scaffold_1415.2	CYP81D1	NA	71-clan	EVM0014230.1	CYP78A5	NA	71-clan	PQ0G682990.1	CYP84A4	wgd
				71-clan	evm.model.original_scaffold_1417.32	CYP76C2	NA	71-clan	EVM0014821.1	CYP76C2	wgd	85-clan	PQ0G218280.1	CYP88A3	transposed
				71-clan	evm.model.original_scaffold_1417.49	CYP78A7	wgd	71-clan	EVM0015079.1	CYP75B1	wgd	72-clan	PQ0G486970.1	CYP715A1	tandem
				71-clan	evm.model.original_scaffold_1504.227	CYP76C6	wgd	71-clan	EVM0016357.1	CYP81D10	wgd	86-clan	PQ0G023740.1	CYP94D2	transposed
				71-clan	evm.model.original_scaffold_1514.3	CYP703A2	proximal	71-clan	EVM0016773.1	CYP89A4	tandem	71-clan	PQ0G234650.1	CYP76C7	wgd
				71-clan	evm.model.original_scaffold_1514.31	CYP78A9	wgd	71-clan	EVM0017052.1	CYP71B4	wgd	72-clan	PQ0G548460.1	CYP72A7	wgd
				71-clan	evm.model.original_scaffold_1643.34	CYP82G1	wgd	71-clan	EVM0018679.1	CYP71B26	wgd	71-clan	PQ0G080590.1	CYP79A2	tandem
				71-clan	evm.model.original_scaffold_1678.124	CYP84A1	wgd	71-clan	EVM0018920.1	CYP76C4	wgd	97-clan	PQ0G259920.1	CYP97B3	wgd
				71-clan	evm.model.original_scaffold_1678.125	CYP84A1	wgd	71-clan	EVM0019528.1	CYP82C4	tandem	85-clan	PQ0G336670.1	CYP724A1	wgd
				71-clan	evm.model.original_scaffold_1839.15	CYP78A9	wgd	71-clan	EVM0021230.1	CYP81H1	tandem	71-clan	PQ0G691340.1	CYP82C4	wgd
				71-clan	evm.model.original_scaffold_2085.30	CYP73A5	NA	71-clan	EVM0021917.1	CYP82C4	wgd	86-clan	PQ0G397060.1	CYP96A1	transposed
				71-clan	evm.model.original_scaffold_2085.68	CYP89A4	wgd	71-clan	EVM0022173.1	CYP79B3	transposed	71-clan	PQ0G572430.1	CYP82C4	tandem
				71-clan	evm.model.original_scaffold_2197.19	CYP79A2	wgd	71-clan	EVM0022208.1	CYP71B23	wgd	71-clan	PQ0G691260.1	CYP701A3	wgd
				71-clan	evm.model.original_scaffold_2505.78	CYP82G1	wgd	71-clan	EVM0024711.1	CYP71B4	wgd	71-clan	PQ0G693080.1	CYP79A2	transposed
				71-clan	evm.model.original_scaffold_2539.28	CYP77B1	wgd	71-clan	EVM0024850.1	CYP78A9	wgd	85-clan	PQ0G600250.1	CYP707A2	wgd
				71-clan	evm.model.original_scaffold_2580.101	CYP71B24	proximal	71-clan	EVM0024876.1	CYP75B1	wgd	72-clan	PQ0G548550.1	CYP72A11	proximal
				71-clan	evm.model.original_scaffold_2580.103	CYP71A22	tandem	71-clan	EVM0025113.1	CYP84A1	wgd	86-clan	PQ0G222830.1	CYP86C1	wgd
				71-clan	evm.model.original_scaffold_2580.105	CYP71A26	tandem	71-clan	EVM0025170.1	CYP82C4	wgd	71-clan	PQ0G098590.1	CYP76G1	proximal
				71-clan	evm.model.original_scaffold_2580.106	CYP71A22	wgd	71-clan	EVM0025999.1	CYP71B3	wgd	71-clan	PQ0G645700.1	CYP75B1	wgd
				71-clan	evm.model.original_scaffold_2596.2	CYP75B1	wgd	71-clan	EVM0026301.1	CYP79A2	wgd	71-clan	PQ0G234610.1	CYP76C2	wgd
				71-clan	evm.model.original_scaffold_2614.167	CYP93D1	wgd	71-clan	EVM0028701.1	CYP82C2	wgd	51-clan	PQ0G352340.1	CYP51G1	wgd
				71-clan	evm.model.original_scaffold_2614.168	CYP712A1	tandem	71-clan	EVM0029925.1	CYP82C4	wgd	86-clan	PQ0G503250.1	CYP96A10	transposed
				71-clan	evm.model.original_scaffold_2614.169	CYP712A1	proximal	71-clan	EVM0030147.1	CYP84A1	wgd	86-clan	PQ0G519370.1	CYP704A2	wgd
				71-clan	evm.model.original_scaffold_2694.10	CYP82C3	NA	71-clan	EVM0030728.1	CYP79A2	wgd	97-clan	PQ0G405430.1	CYP97C1	NA
				71-clan	evm.model.original_scaffold_2694.11	CYP82C4	proximal	71-clan	EVM0031306.1	CYP77A4	transposed	72-clan	PQ0G486960.1	CYP715A1	wgd
				71-clan	evm.model.original_scaffold_2694.9	CYP82C4	wgd	71-clan	EVM0031405.1	CYP71B4	NA	71-clan	PQ0G193250.1	CYP71B4	tandem
				71-clan	evm.model.original_scaffold_2774.49	CYP76C1	wgd	71-clan	EVM0033397.1	CYP78A9	wgd	72-clan	PQ0G548540.1	CYP72A7	proximal
				71-clan	evm.model.original_scaffold_2774.53	CYP76C2	wgd	71-clan	EVM0034043.1	CYP71B13	proximal	71-clan	PQ0G057580.1	CYP78A5	wgd
				71-clan	evm.model.original_scaffold_2835.63	CYP89A4	transposed	71-clan	EVM0034452.1	CYP71B36	wgd	71-clan	PQ0G228320.1	CYP75B1	wgd
				71-clan	evm.model.original_scaffold_2880.11	CYP79A2	tandem	71-clan	EVM0035011.1	CYP75B1	proximal	71-clan	PQ0G309660.1	CYP76C4	wgd
				71-clan	evm.model.original_scaffold_2880.13	CYP79A2	tandem	71-clan	EVM0035179.1	CYP98A3	transposed	74-clan	PQ0G014730.1	CYP74A1	wgd
				71-clan	evm.model.original_scaffold_2880.16	CYP79A2	tandem	71-clan	EVM0038291.1	CYP71B13	wgd	72-clan	PQ0G129300.1	CYP72A11	wgd
				71-clan	evm.model.original_scaffold_2880.8	CYP79A2	tandem	71-clan	EVM0039904.1	CYP701A3	wgd	71-clan	PQ0G134590.1	CYP81D1	tandem
				71-clan	evm.model.original_scaffold_2986.11	CYP71B4	wgd	71-clan	EVM0040226.1	CYP75B1	wgd	71-clan	PQ0G234800.1	CYP81D4	transposed
				71-clan	evm.model.original_scaffold_533.39	CYP82C4	transposed	71-clan	EVM0040328.1	CYP71A22	tandem	71-clan	PQ0G389940.1	CYP77A4	transposed
				71-clan	evm.model.original_scaffold_788.22	CYP71B36	tandem	71-clan	EVM0040418.1	CYP81D1	wgd	72-clan	PQ0G548490.1	CYP72A13	wgd
				71-clan	evm.model.original_scaffold_788.34	CYP71B13	wgd	71-clan	EVM0041168.1	CYP706A4	wgd	71-clan	PQ0G533070.1	CYP78A9	wgd
				71-clan	evm.model.original_scaffold_788.37	CYP71B23	tandem	71-clan	EVM0041307.1	CYP77B1	wgd	71-clan	PQ0G721280.1	CYP79A2	transposed
				71-clan	evm.model.original_scaffold_817.103	CYP79A2	wgd	71-clan	EVM0041361.1	CYP71B33	proximal	72-clan	PQ0G549300.1	CYP714A1	wgd
				71-clan	evm.model.original_scaffold_817.104	CYP79B3	transposed	71-clan	EVM0041645.1	CYP82C4	wgd	85-clan	PQ0G032240.1	CYP90D1	wgd
				72-clan	evm.model.fragScaff_scaffold_122.107	CYP714A1	NA	71-clan	EVM0041875.1	CYP712A1	tandem	72-clan	PQ0G548520.1	CYP72A13	tandem
				72-clan	evm.model.fragScaff_scaffold_429.8	CYP721A1	proximal	71-clan	EVM0042058.1	CYP71B10	tandem	71-clan	PQ0G014610.1	CYP82C2	wgd
				72-clan	evm.model.fragScaff_scaffold_441.83	CYP72A14	wgd	71-clan	EVM0043043.1	CYP76C7	wgd	72-clan	PQ0G205740.1	CYP714A1	wgd
				72-clan	evm.model.fragScaff_scaffold_97.113	CYP714A1	wgd	71-clan	EVM0043340.1	CYP706A5	tandem	71-clan	PQ0G282780.1	CYP75B1	wgd
				72-clan	evm.model.original_scaffold_1348.6	CYP72A14	wgd	71-clan	EVM0043617.1	CYP82C4	wgd	71-clan	PQ0G080600.1	CYP79A2	wgd
				72-clan	evm.model.original_scaffold_1419.22	CYP715A1	tandem	71-clan	EVM0044186.1	CYP82C4	wgd	86-clan	PQ0G205030.1	CYP704A2	wgd
				72-clan	evm.model.original_scaffold_1419.23	CYP715A1	wgd	71-clan	EVM0047158.1	CYP81D10	wgd	71-clan	PQ0G456150.1	CYP71B26	wgd
				72-clan	evm.model.original_scaffold_1665.55	CYP734A1	wgd	71-clan	EVM0048820.1	CYP703A2	wgd	71-clan	PQ0G014520.1	CYP82C4	wgd
				72-clan	evm.model.original_scaffold_2219.2	CYP72A14	wgd	71-clan	EVM0049981.1	CYP712A1	wgd	71-clan	PQ0G708730.1	CYP76C2	wgd
				72-clan	evm.model.original_scaffold_2621.55	CYP72A7	wgd	71-clan	EVM0049999.1	CYP79A2	wgd	85-clan	PQ0G382230.1	CYP724A1	wgd
				72-clan	evm.model.original_scaffold_2621.59	CYP72A7	wgd	71-clan	EVM0051357.1	CYP71B10	wgd	71-clan	PQ0G134610.1	CYP81D10	wgd
				72-clan	evm.model.original_scaffold_2621.60	CYP72A14	proximal	71-clan	EVM0051669.1	CYP73A5	wgd	71-clan	PQ0G714910.1	CYP71B10	wgd
				72-clan	evm.model.original_scaffold_2795.154	CYP734A1	wgd	71-clan	EVM0051783.1	CYP71A23	wgd	71-clan	PQ0G410740.1	CYP77A7	wgd
				72-clan	evm.model.original_scaffold_2950.25	CYP715A1	proximal	71-clan	EVM0053424.1	CYP75B1	wgd	71-clan	PQ0G238520.1	CYP73A5	wgd
				72-clan	evm.model.original_scaffold_2950.28	CYP715A1	wgd	71-clan	EVM0053886.1	CYP76C2	tandem	72-clan	PQ0G071400.1	CYP72A15	transposed
				72-clan	evm.model.original_scaffold_817.2	CYP72A7	NA	71-clan	EVM0054879.1	CYP79A2	transposed	71-clan	PQ0G193210.1	CYP71B4	wgd
				72-clan	evm.model.original_scaffold_838.63	CYP735A1	wgd	71-clan	EVM0055569.1	CYP84A1	wgd	71-clan	PQ0G498960.1	CYP712A1	transposed
				74-clan	evm.model.fragScaff_scaffold_102.39	CYP74B2	wgd	71-clan	EVM0055576.1	CYP76C3	wgd	71-clan	PQ0G407390.1	CYP89A4	wgd
				74-clan	evm.model.fragScaff_scaffold_102.44	CYP74B2	transposed	71-clan	EVM0056007.1	CYP73A5	wgd	85-clan	PQ0G218080.1	CYP87A2	wgd
				74-clan	evm.model.fragScaff_scaffold_287.35	CYP74A1	wgd	71-clan	EVM0057262.1	CYP71A21	wgd	74-clan	PQ0G207000.1	CYP74B2	wgd
				74-clan	evm.model.fragScaff_scaffold_430.5	CYP74B2	wgd	71-clan	EVM0058199.1	CYP71A24	tandem	86-clan	PQ0G592920.1	CYP86A1	NA
				85-clan	evm.model.fragScaff_scaffold_0.246	CYP707A2	wgd	71-clan	EVM0058436.1	CYP76C7	proximal	86-clan	PQ0G469750.1	CYP94C1	wgd
				85-clan	evm.model.fragScaff_scaffold_165.107_evm.model.fragScaff_scaffold_165.108	CYP90A1	singletons	71-clan	EVM0059798.1	CYP82C4	wgd	74-clan	PQ0G286860.1	CYP74B2	tandem
				85-clan	evm.model.fragScaff_scaffold_244.211	CYP85A1	wgd	71-clan	EVM0060731.1	CYP71B4	wgd	71-clan	PQ0G595590.1	CYP93D1	tandem
				85-clan	evm.model.fragScaff_scaffold_415.15	CYP716A2	wgd	71-clan	EVM0062064.1	CYP76G1	wgd	72-clan	PQ0G592390.1	CYP72A14	NA
				85-clan	evm.model.fragScaff_scaffold_440.13	CYP88A3	wgd	71-clan	EVM0064295.1	CYP81D10	proximal	86-clan	PQ0G205040.1	CYP704A2	wgd
				85-clan	evm.model.fragScaff_scaffold_495.102	CYP716A1	wgd	71-clan	EVM0064713.1	CYP71B4	tandem	72-clan	PQ0G293310.1	CYP735A1	wgd
				85-clan	evm.model.fragScaff_scaffold_92.7	CYP720A1	wgd	72-clan	EVM0001377.1	CYP715A1	wgd	86-clan	PQ0G528460.1	CYP96A1	tandem
				85-clan	evm.model.original_scaffold_1249.7	CYP88A3	wgd	72-clan	EVM0005464.1	CYP714A1	wgd	86-clan	PQ0G280830.1	CYP96A1	wgd
				85-clan	evm.model.original_scaffold_1504.270	CYP87A2	wgd	72-clan	EVM0007105.1	CYP72A15	wgd	71-clan	PQ0G390090.1	CYP78A7	wgd
				85-clan	evm.model.original_scaffold_1609.8	CYP716A2	wgd	72-clan	EVM0008722.1	CYP72A7	tandem	71-clan	PQ0G204640.1	CYP98A3	transposed
				85-clan	evm.model.original_scaffold_1678.105	CYP90C1	wgd	72-clan	EVM0012349.1	CYP72A14	transposed	71-clan	PQ0G181400.1	CYP79A2	wgd
				85-clan	evm.model.original_scaffold_1678.38	CYP90B1	wgd	72-clan	EVM0013126.1	CYP715A1	tandem	85-clan	PQ0G482190.1	CYP707A2	wgd
				85-clan	evm.model.original_scaffold_1885.42	CYP87A2	wgd	72-clan	EVM0026373.1	CYP735A1	wgd	71-clan	PQ0G149900.1	CYP71B37	NA
				85-clan	evm.model.original_scaffold_2085.43	CYP716A2	wgd	72-clan	EVM0026447.1	CYP72A8	wgd	71-clan	PQ0G251850.1	CYP79A2	NA
				85-clan	evm.model.original_scaffold_2114.143	CYP85A2	wgd	72-clan	EVM0029361.1	CYP721A1	wgd	711-clan	PQ0G684410.1	CYP711	tandem
				85-clan	evm.model.original_scaffold_2137.57	CYP724A1	wgd	72-clan	EVM0030898.1	CYP734A1	wgd	71-clan	PQ0G098490.1	CYP76G1	wgd
				85-clan	evm.model.original_scaffold_2281.59	CYP722A1	transposed	72-clan	EVM0031043.1	CYP72A7	wgd	85-clan	PQ0G564130.1	CYP88A4	wgd
				85-clan	evm.model.original_scaffold_2297.65	CYP724A1	wgd	72-clan	EVM0031289.1	CYP72A14	wgd	85-clan	PQ0G584040.1	CYP707A1	transposed
				85-clan	evm.model.original_scaffold_2695.6	CYP707A4	wgd	72-clan	EVM0044357.1	CYP735A1	wgd	71-clan	PQ0G498980.1	CYP712A1	wgd
				85-clan	evm.model.original_scaffold_2835.40	CYP90A1	NA	72-clan	EVM0046232.1	CYP721A1	wgd	71-clan	PQ0G484520.1	CYP71B10	transposed
				85-clan	evm.model.original_scaffold_2883.67	CYP716A2	wgd	72-clan	EVM0047897.1	CYP72A7	tandem	86-clan	PQ0G335920.1	CYP94C1	wgd
				85-clan	evm.model.original_scaffold_2919.15	CYP85A2	wgd	72-clan	EVM0049036.1	CYP72A11	proximal	72-clan	PQ0G239970.1	CYP72A10	wgd
				85-clan	evm.model.original_scaffold_838.8	CYP90B1	wgd	72-clan	EVM0054647.1	CYP715A1	NA	71-clan	PQ0G708650.1	CYP82C4	wgd
				85-clan	evm.model.original_scaffold_906.27	CYP716A1	wgd	72-clan	EVM0058351.1	CYP715A1	tandem	72-clan	PQ0G370510.1	CYP721A1	proximal
				85-clan	evm.model.original_scaffold_994.23	CYP90D1	wgd	72-clan	EVM0058666.1	CYP72A13	wgd	85-clan	PQ0G375750.1	CYP87A2	wgd
				86-clan	evm.model.fragScaff_scaffold_142.133	CYP704A2	wgd	72-clan	EVM0060206.1	CYP72A14	wgd	71-clan	PQ0G240250.1	CYP84A1	wgd
				86-clan	evm.model.fragScaff_scaffold_142.134	CYP704A2	wgd	72-clan	EVM0063650.1	CYP72A11	wgd	71-clan	PQ0G561940.1	CYP81D8	NA
				86-clan	evm.model.fragScaff_scaffold_169.79	CYP86A2	wgd	72-clan	EVM0063986.1	CYP72A11	wgd	71-clan	PQ0G244320.1	CYP73A5	NA
				86-clan	evm.model.fragScaff_scaffold_169.80	CYP86A2	transposed	72-clan	EVM0064268.1	CYP714A1	wgd	71-clan	PQ0G060880.1	CYP75B1	wgd
				86-clan	evm.model.fragScaff_scaffold_330.52	CYP86A8	wgd	72-clan	EVM0065211.1	CYP734A1	wgd	71-clan	PQ0G405870.1	CYP712A1	wgd
				86-clan	evm.model.original_scaffold_1323.14	CYP94B3	wgd	74-clan	EVM0003625.1	CYP74A1	wgd	86-clan	PQ0G519360.1	CYP704A2	wgd
				86-clan	evm.model.original_scaffold_1667.115	CYP86C1	transposed	74-clan	EVM0034852.1	CYP74A1	wgd	71-clan	PQ0G193200.1	CYP71B36	proximal
				86-clan	evm.model.original_scaffold_1669.35	CYP704A2	wgd	74-clan	EVM0065722.1	CYP74B2	wgd	71-clan	PQ0G193310.1	CYP71B25	proximal
				86-clan	evm.model.original_scaffold_1904.71	CYP94C1	wgd	85-clan	EVM0002674.1	CYP724A1	wgd	71-clan	PQ0G252990.1	CYP706A4	wgd
				86-clan	evm.model.original_scaffold_1942.68	CYP94C1	wgd	85-clan	EVM0003043.1	CYP87A2	wgd	71-clan	PQ0G317080.1	CYP84A1	wgd
				86-clan	evm.model.original_scaffold_1948.85	CYP94D2	wgd	85-clan	EVM0003731.1	CYP85A2	wgd	85-clan	PQ0G237220.1	CYP90A1	wgd
				86-clan	evm.model.original_scaffold_2401.10	CYP96A1	tandem	85-clan	EVM0007250.1	CYP85A1	wgd	71-clan	PQ0G193170.1	CYP71B4	proximal
				86-clan	evm.model.original_scaffold_2401.9	CYP96A10	wgd	85-clan	EVM0009870.1	CYP720A1	wgd	71-clan	PQ0G063540.1	CYP81D1	dispersed
				86-clan	evm.model.original_scaffold_2919.98	CYP704B1	wgd	85-clan	EVM0011089.1	CYP88A4	wgd	71-clan	PQ0G193240.1	CYP71B4	wgd
				86-clan	evm.model.original_scaffold_2940.8	CYP86A2	transposed	85-clan	EVM0014063.1	CYP718A1	wgd	71-clan	PQ0G014560.1	CYP82C4	wgd
				86-clan	evm.model.original_scaffold_959.15	CYP704A2	wgd	85-clan	EVM0019264.1	CYP707A4	wgd	85-clan	PQ0G175740.1	CYP85A2	wgd
				86-clan	evm.model.original_scaffold_959.16	CYP704A1	wgd	85-clan	EVM0019425.1	CYP707A4	wgd	72-clan	PQ0G486980.1	CYP715A1	tandem
				97-clan	evm.model.fragScaff_scaffold_24.44	CYP97A3	transposed	85-clan	EVM0024533.1	CYP90D1	wgd	71-clan	PQ0G714870.1	CYP71A22	wgd
				97-clan	evm.model.original_scaffold_2246.25	CYP97B3	wgd	85-clan	EVM0026285.1	CYP716A2	wgd	71-clan	PQ0G377340.1	CYP84A1	wgd
				97-clan	evm.model.original_scaffold_2281.21	CYP97A3	transposed	85-clan	EVM0027795.1	CYP88A3	wgd	71-clan	PQ0G733120.1	CYP77B1	transposed
				97-clan	evm.model.original_scaffold_2349.12	CYP97C1	wgd	85-clan	EVM0028086.1	CYP716A1	wgd	72-clan	PQ0G129310.1	CYP72A11	proximal
								85-clan	EVM0029655.1	CYP724A1	wgd	85-clan	PQ0G572870.1	CYP707A4	wgd
								85-clan	EVM0029940.1	CYP716A1	wgd	85-clan	PQ0G107630.1	CYP724A1	wgd
								85-clan	EVM0031998.1	CYP90B1	wgd	85-clan	PQ0G162300.1	CYP85A2	wgd
								85-clan	EVM0038990.1	CYP716A1	wgd	85-clan	PQ0G103950.1	CYP716A2	wgd
								85-clan	EVM0040921.1	CYP716A2	wgd
								85-clan	EVM0041177.1	CYP707A1	transposed
								85-clan	EVM0042365.1	CYP707A2	NA
								85-clan	EVM0047448.1	CYP87A2	wgd
								85-clan	EVM0047835.1	CYP90A1	wgd
								85-clan	EVM0049215.1	CYP716A2	wgd
								85-clan	EVM0051817.1	CYP716A2	wgd
								85-clan	EVM0051894.1	CYP90B1	wgd
								85-clan	EVM0055275.1	CYP87A2	transposed
								85-clan	EVM0055610.1	CYP90C1	wgd
								85-clan	EVM0056662.1	CYP88A4	wgd
								85-clan	EVM0062582.1	CYP707A2	wgd
								85-clan	EVM0063052.1	CYP707A4	wgd
								85-clan	EVM0063756.1	CYP90A1	wgd
								85-clan	EVM0065409.1	CYP85A2	wgd
								85-clan	EVM0065748.1	CYP87A2	transposed
								86-clan	EVM0005568.1	CYP86A1	wgd
								86-clan	EVM0008051.1	CYP96A1	wgd
								86-clan	EVM0008931.1	CYP96A5	tandem
								86-clan	EVM0009583.1	CYP94B3	wgd
								86-clan	EVM0011531.1	CYP86C1	wgd
								86-clan	EVM0012807.1	CYP94C1	wgd
								86-clan	EVM0013714.1	CYP94D2	transposed
								86-clan	EVM0017358.1	CYP86A4	wgd
								86-clan	EVM0025061.1	CYP96A10	transposed
								86-clan	EVM0025402.1	CYP94C1	wgd
								86-clan	EVM0025457.1	CYP704A2	wgd
								86-clan	EVM0029056.1	CYP704A2	wgd
								86-clan	EVM0031104.1	CYP704B1	wgd
								86-clan	EVM0034578.1	CYP704A2	wgd
								86-clan	EVM0036540.1	CYP94B3	wgd
								86-clan	EVM0049708.1	CYP86A4	wgd
								86-clan	EVM0050431.1	CYP94B3	wgd
								86-clan	EVM0050781.1	CYP96A1	wgd
								86-clan	EVM0050848.1	CYP704A2	tandem
								86-clan	EVM0051681.1	CYP94C1	wgd
								86-clan	EVM0057734.1	CYP704A2	wgd
								86-clan	EVM0061546.1	CYP86A2	wgd
								86-clan	EVM0062770.1	CYP86B1	wgd
								86-clan	EVM0063813.1	CYP96A1	wgd
								97-clan	EVM0038199.1	CYP97A3	transposed
								97-clan	EVM0049901.1	CYP97B3	wgd
								97-clan	EVM0059502.1	CYP97C1	wgd
Note: wdg, whole genome duplication; tandem, tandem duplication; transponsed, transponsed duplication; proximal, proximal duplciation; NA, no related infomration.
