# Supplementary material for: Reshuffling of the ancestral core-eudicot genome shaped chromatin topology and epigenetic modification in Panax
Source: Nat Commun. 2022 Apr 7;13:1902. doi: 10.1038/s41467-022-29561-5 (PMC8989883; doi:10.1038/s41467-022-29561-5)
Supplement: Supplementary file 12 — Supplementary Data 9 [file 41467_2022_29561_MOESM12_ESM.xlsx]

## Sheet: Data 9
Supplementary Data 9. Information of the CYP450 superfamily in Panax stipuleanatus genome.
Chromosome ID	Start position (bp)	End position (bp)	Eudicot_karyotype	Gene ID	Compartment	Expression pattern	Methylation level	CYP Clan	Subfamily
chr9	107223140	107226891	a_A4	evm.TU.FRAGSCAFF_242.69	CompartmentA	Balanced	0.505	51-clan	CYP51G1
chr12	192016	195000	b_A1	evm.TU.ORIGINAL_2399.10	CompartmentA	Balanced	0.518	51-clan	CYP51G1
chr8	132639211	132642493	b_C3	evm.TU.FRAGSCAFF_355.133	CompartmentA	Root-Dominated	0.141	71-clan	CYP701A3
chr6	137633180	137635111	b_B2	evm.TU.ORIGINAL_1516.20	CompartmentA	unexpressed	0.182	71-clan	CYP703A2
chr11	2767156	2770485	b_A2	evm.TU.ORIGINAL_958.23	CompartmentA	Leaf-Dominated	0.288	71-clan	CYP706A4
chr11	2756141	2757771	b_A2	evm.TU.ORIGINAL_958.24	CompartmentA	Root-Dominated	0.034	71-clan	CYP706A4
chr9	100163183	100166739	NA	evm.TU.FRAGSCAFF_175.69	CompartmentA	unexpressed	0.145	71-clan	CYP706A4
chr8	141389168	141392342	b_B6	evm.TU.ORIGINAL_2681.12	CompartmentA	Balanced	0.15	71-clan	CYP712A1
chr10	5726241	5730419	b_C1	evm.TU.FRAGSCAFF_201.98	CompartmentB	Balanced	0.129	71-clan	CYP71A21
chr10	5724986	5726194	b_C1	evm.TU.FRAGSCAFF_201.97	CompartmentB	Leaf-Dominated	0.082	71-clan	CYP71A22
chr10	5732116	5733957	b_C1	evm.TU.FRAGSCAFF_201.99	CompartmentB	Root-Dominated	0.026	71-clan	CYP71A22
chr11	40696751	40698582	NA	evm.TU.FRAGSCAFF_124.203	CompartmentB	unexpressed	0.02	71-clan	CYP71A22
chr10	5740114	5742261	b_C1	evm.TU.FRAGSCAFF_201.100	CompartmentB	Leaf-Dominated	0.109	71-clan	CYP71A24
chr10	130092008	130094323	b_C1	evm.TU.FRAGSCAFF_210.58_evm.TU.FRAGSCAFF_210.59	CompartmentA	Leaf-Dominated	NA	71-clan	CYP71B10
chr4	158468286	158470075	a_C3	evm.TU.FRAGSCAFF_380.181	CompartmentA	Stem-Suppressed	0.034	71-clan	CYP71B10
chr11	126702360	126703861	NA	evm.TU.FRAGSCAFF_485.38	CompartmentA	unexpressed	0.508	71-clan	CYP71B13
chr8	134007426	134008965	b_C7	evm.TU.FRAGSCAFF_161.88	CompartmentA	Root-Dominated	0.04	71-clan	CYP71B23
chr8	13911347	13914305	b_C7	evm.TU.FRAGSCAFF_361.238	CompartmentB	Root-Dominated	0.467	71-clan	CYP71B23
chr3	6968675	6969492	a_C1	evm.TU.FRAGSCAFF_415.331	CompartmentA	Root-Suppressed	0.051	71-clan	CYP71B23
chr11	125948346	125948951	NA	evm.TU.FRAGSCAFF_485.66	CompartmentA	unexpressed	0.398	71-clan	CYP71B3
chr8	13980987	13984015	b_C7	evm.TU.FRAGSCAFF_361.233	CompartmentB	Leaf-Dominated	0.208	71-clan	CYP71B33
chr11	1716626	1721082	NA	evm.TU.ORIGINAL_958.150	CompartmentA	unexpressed	0.264	71-clan	CYP71B33
chr10	130185784	130186674	b_C1	evm.TU.FRAGSCAFF_210.53	CompartmentA	Leaf-Dominated	0.258	71-clan	CYP71B36
chr11	126896874	126898994	NA	evm.TU.FRAGSCAFF_485.30	CompartmentA	unexpressed	0.054	71-clan	CYP71B36
chr11	21016765	21018424	b_A4	evm.TU.FRAGSCAFF_381.92	CompartmentB	Root-Dominated	0.462	71-clan	CYP71B4
chr11	21067844	21069503	b_A4	evm.TU.FRAGSCAFF_381.96	CompartmentB	Root-Dominated	0.502	71-clan	CYP71B4
chr11	126876383	126878243	NA	evm.TU.FRAGSCAFF_485.31	CompartmentA	unexpressed	0.51	71-clan	CYP71B4
chr11	126716149	126717251	NA	evm.TU.FRAGSCAFF_485.37	CompartmentA	unexpressed	0.395	71-clan	CYP71B4
chr11	126633938	126635713	NA	evm.TU.FRAGSCAFF_485.40	CompartmentA	unexpressed	0.487	71-clan	CYP71B4
chr11	126615692	126616794	NA	evm.TU.FRAGSCAFF_485.41	CompartmentA	unexpressed	0.435	71-clan	CYP71B4
chr11	126111378	126113312	NA	evm.TU.FRAGSCAFF_485.56	CompartmentA	unexpressed	0.713	71-clan	CYP71B4
chr9	120585332	120590689	b_A6	evm.TU.ORIGINAL_2619.61	CompartmentA	Balanced	0.261	71-clan	CYP73A5
chr8	506497	507605	b_C4	evm.TU.ORIGINAL_608.40	CompartmentA	Root-Dominated	0.197	71-clan	CYP73A5
chr3	167508835	167511706	a_C1	evm.TU.ORIGINAL_2629.87	CompartmentA	Leaf-Dominated	0.049	71-clan	CYP75B1
chr10	131721892	131727025	b_C1	evm.TU.FRAGSCAFF_344.61	CompartmentA	Leaf-Dominated	0.286	71-clan	CYP75B1
chr3	25358382	25360349	a_B3	evm.TU.FRAGSCAFF_276.140	CompartmentA	Root-Dominated	0.104	71-clan	CYP75B1
chr10	24038189	24045758	b_B3	evm.TU.FRAGSCAFF_180.192	CompartmentA	Root-Suppressed	0.331	71-clan	CYP75B1
chr3	168862860	168866449	a_C1	evm.TU.ORIGINAL_2629.203	CompartmentA	Stem-Dominated	0.072	71-clan	CYP75B1
chr3	167290294	167313748	a_C1	evm.TU.ORIGINAL_2629.82	CompartmentA	Stem-Dominated	0.804	71-clan	CYP75B1
chr10	131827622	131829792	b_C1	evm.TU.FRAGSCAFF_344.67	CompartmentA	unexpressed	0.046	71-clan	CYP75B1
chr11	1382476	1384443	NA	evm.TU.ORIGINAL_958.185	CompartmentA	unexpressed	0.168	71-clan	CYP75B1
chr3	41059731	41061515	a_C3	evm.TU.FRAGSCAFF_90.491	CompartmentA	Leaf-Suppressed	0.387	71-clan	CYP76C2
chr9	99545859	99620777	a_A2	evm.TU.FRAGSCAFF_342.1	CompartmentB	Root-Suppressed	0.79	71-clan	CYP76C2
chr9	99373305	99375209	a_A2	evm.TU.FRAGSCAFF_342.12	CompartmentB	Root-Suppressed	0.193	71-clan	CYP76C2
chr3	14997908	15000338	NA	evm.TU.ORIGINAL_1927.15	CompartmentA	unexpressed	0.034	71-clan	CYP76C4
chr11	126328617	126329234	NA	evm.TU.FRAGSCAFF_485.51	CompartmentA	unexpressed	0.31	71-clan	CYP76C4
chr9	99220545	99222306	a_A2	evm.TU.FRAGSCAFF_342.19	CompartmentA	Root-Dominated	0.03	71-clan	CYP76C6
chr5	135441718	135443678	NA	evm.TU.FRAGSCAFF_149.689	CompartmentA	unexpressed	0.225	71-clan	CYP76C6
chr9	99402272	99404032	a_A2	evm.TU.FRAGSCAFF_342.10	CompartmentB	Root-Dominated	0.045	71-clan	CYP76C7
chr9	99423035	99424795	a_A2	evm.TU.FRAGSCAFF_342.8	CompartmentB	unexpressed	0.046	71-clan	CYP76C7
chr8	147134324	147136183	b_B6	evm.TU.ORIGINAL_2456.49	CompartmentA	Leaf-Suppressed	0.018	71-clan	CYP76G1
chr4	144037886	144039633	a_B6	evm.TU.ORIGINAL_925.361	CompartmentA	Root-Dominated	0.024	71-clan	CYP76G1
chr10	20332533	20334558	b_B3	evm.TU.FRAGSCAFF_269.227	CompartmentA	Root-Dominated	0.03	71-clan	CYP76G1
chr8	147161886	147162839	b_B6	evm.TU.ORIGINAL_2456.54	CompartmentA	Root-Dominated	0.02	71-clan	CYP76G1
chr8	147404806	147409731	b_B6	evm.TU.FRAGSCAFF_524.106	CompartmentA	Root-Dominated	0.293	71-clan	CYP76G1
chr1	132549893	132551794	a_C6	evm.TU.FRAGSCAFF_458.137	CompartmentA	Stem-Dominated	0.026	71-clan	CYP77A4
chr7	140756718	140758253	a_A7	evm.TU.FRAGSCAFF_17.111	CompartmentA	unexpressed	0.024	71-clan	CYP77B1
chr10	132802551	132805486	b_C1	evm.TU.ORIGINAL_572.61	CompartmentA	Stem-Suppressed	0.018	71-clan	CYP78A10
chr10	132549587	132552521	NA	evm.TU.FRAGSCAFF_344.87	CompartmentA	unexpressed	0.025	71-clan	CYP78A10
chr12	1399177	1402367	b_A1	evm.TU.ORIGINAL_2399.111_evm.TU.ORIGINAL_2399.110	CompartmentA	Root-Dominated	NA	71-clan	CYP78A5
chr3	25518173	25520352	a_B3	evm.TU.FRAGSCAFF_276.124	CompartmentA	Stem-Dominated	0.008	71-clan	CYP78A7
chr2	17301006	17303449	a_B2	evm.TU.ORIGINAL_598.36	CompartmentA	Balanced	0.022	71-clan	CYP78A9
chr6	137764927	137766978	b_B2	evm.TU.ORIGINAL_1516.40	CompartmentA	Leaf-Suppressed	0.014	71-clan	CYP78A9
chr6	134316916	134321159	b_B2	evm.TU.FRAGSCAFF_364.448	CompartmentA	Balanced	0.755	71-clan	CYP79A2
chr8	137843756	137846144	b_B7	evm.TU.FRAGSCAFF_467.65	CompartmentA	unexpressed	0.054	71-clan	CYP79B2
chr8	137814409	137816797	b_B7	evm.TU.FRAGSCAFF_467.72	CompartmentA	unexpressed	0.091	71-clan	CYP79B2
chr4	125001965	125007728	a_C3	evm.TU.FRAGSCAFF_426.150	CompartmentA	Balanced	0.204	71-clan	CYP81D1
chr8	35897474	35913841	b_C3	evm.TU.ORIGINAL_786.32	CompartmentB	Root-Dominated	0.784	71-clan	CYP81D11
chr10	12246385	12247462	b_B3	evm.TU.FRAGSCAFF_523.595	CompartmentA	Balanced	0.025	71-clan	CYP81D2
chr8	35761041	35761716	b_C3	evm.TU.ORIGINAL_786.26	CompartmentB	unexpressed	0.869	71-clan	CYP81D2
chr4	125102809	125105332	a_C3	evm.TU.FRAGSCAFF_426.157	CompartmentA	Root-Dominated	0.374	71-clan	CYP81D4
chr8	132751912	132753945	b_C3	evm.TU.FRAGSCAFF_355.141	CompartmentA	Balanced	0.069	71-clan	CYP82C2
chr8	132707165	132709783	b_C3	evm.TU.FRAGSCAFF_355.139	CompartmentA	Root-Suppressed	0.048	71-clan	CYP82C2
chr9	119631560	119633585	NA	evm.TU.FRAGSCAFF_307.188	CompartmentA	unexpressed	0.034	71-clan	CYP82C2
chr2	139499886	139501689	a_A3	evm.TU.FRAGSCAFF_219.149	CompartmentA	Balanced	0.017	71-clan	CYP82C4
chr4	128765594	128767710	a_C3	evm.TU.ORIGINAL_597.40	CompartmentA	Leaf-Dominated	0.041	71-clan	CYP82C4
chr12	22420682	22422839	b_A5	evm.TU.FRAGSCAFF_277.145	CompartmentA	Root-Dominated	0.06	71-clan	CYP82C4
chr8	132704416	132706115	b_C3	evm.TU.FRAGSCAFF_355.138	CompartmentA	Root-Dominated	0.017	71-clan	CYP82C4
chr6	2941999	2944045	b_A3	evm.TU.FRAGSCAFF_374.102	CompartmentA	Root-Suppressed	0.27	71-clan	CYP82C4
chr10	130135152	130137379	b_C1	evm.TU.FRAGSCAFF_210.56	CompartmentA	Root-Dominated	0.14	71-clan	CYP83B1
chr8	2674488	2676965	b_C3	evm.TU.FRAGSCAFF_401.234	CompartmentA	Root-Dominated	0.022	71-clan	CYP83B1
chr2	140123327	140125256	a_A3	evm.TU.FRAGSCAFF_219.60	CompartmentA	Balanced	0.054	71-clan	CYP84A1
chr3	10094477	10097309	a_B3	evm.TU.FRAGSCAFF_134.69	CompartmentA	Balanced	0.138	71-clan	CYP84A1
chr3	10097578	10098108	a_B3	evm.TU.FRAGSCAFF_134.70	CompartmentA	Leaf-Dominated	0.009	71-clan	CYP84A1
chr10	9269135	9271037	b_B3	evm.TU.FRAGSCAFF_201.492	CompartmentA	Root-Suppressed	0.024	71-clan	CYP84A1
chr8	1031066	1033225	b_C2	evm.TU.FRAGSCAFF_401.32	CompartmentA	Balanced	0.038	71-clan	CYP89A4
chr4	140610598	140615632	a_B6	evm.TU.ORIGINAL_925.31	CompartmentA	Leaf-Dominated	0.231	71-clan	CYP98A3
chr7	146367251	146369050	a_A7	evm.TU.FRAGSCAFF_497.419	CompartmentA	Root-Dominated	0.019	710-clan	CYP710A1
chr11	13955771	13959309	b_A4	evm.TU.FRAGSCAFF_383.241	CompartmentA	Stem-Suppressed	0.338	711-clan	CYP711
chr6	133881791	133884834	b_B2	evm.TU.FRAGSCAFF_364.494	CompartmentA	Balanced	0.551	72-clan	CYP714A1
chr1	158710837	158713572	a_A6	evm.TU.FRAGSCAFF_526.269	CompartmentA	Leaf-Suppressed	0.045	72-clan	CYP714A1
chr8	154618657	154621941	b_C4	evm.TU.FRAGSCAFF_204.103	CompartmentA	Root-Dominated	0.026	72-clan	CYP714A1
chr4	135372706	135375947	a_C2	evm.TU.FRAGSCAFF_523.819	CompartmentA	Root-Dominated	0.05	72-clan	CYP715A1
chr4	135410408	135413685	a_C2	evm.TU.FRAGSCAFF_523.810	CompartmentA	unexpressed	0.031	72-clan	CYP715A1
chr8	133352285	133356120	b_C3	evm.TU.FRAGSCAFF_161.29	CompartmentA	Balanced	0.406	72-clan	CYP721A1
chr4	129141344	129144837	a_C3	evm.TU.FRAGSCAFF_472.34	CompartmentA	Root-Dominated	0.707	72-clan	CYP721A1
chr8	133325890	133330249	b_C3	evm.TU.FRAGSCAFF_161.27	CompartmentA	Root-Suppressed	0.64	72-clan	CYP721A1
chr8	3432325	3434260	b_C3	evm.TU.FRAGSCAFF_401.321	CompartmentA	Balanced	0.646	72-clan	CYP72A10
chr5	121905727	121919278	a_A5	evm.TU.ORIGINAL_1315.32	CompartmentA	Balanced	0.751	72-clan	CYP72A11
chr8	160269513	160271935	b_C7	evm.TU.ORIGINAL_2327.190	CompartmentA	Balanced	0.961	72-clan	CYP72A11
chr8	3435663	3436726	b_C3	evm.TU.FRAGSCAFF_401.322	CompartmentA	Root-Dominated	0.619	72-clan	CYP72A11
chr8	139598912	139609556	b_B7	evm.TU.FRAGSCAFF_518.74	CompartmentB	Stem-Suppressed	0.791	72-clan	CYP72A11
chr4	131736985	131847491	NA	evm.TU.ORIGINAL_1941.55	CompartmentA	unexpressed	0.804	72-clan	CYP72A11
chr8	3437427	3438964	b_C3	evm.TU.FRAGSCAFF_401.324	CompartmentA	Balanced	0.029	72-clan	CYP72A12P
chr8	139327354	139331730	b_B7	evm.TU.FRAGSCAFF_518.66	CompartmentA	Balanced	0.37	72-clan	CYP72A13
chr8	139345244	139348180	b_B7	evm.TU.FRAGSCAFF_518.68	CompartmentA	Balanced	0.329	72-clan	CYP72A13
chr8	139415514	139542375	b_B7	evm.TU.FRAGSCAFF_518.70	CompartmentB	Balanced	0.726	72-clan	CYP72A13
chr8	139337351	139341017	b_B7	evm.TU.FRAGSCAFF_518.67	CompartmentA	Stem-Dominated	0.158	72-clan	CYP72A13
chr8	139198232	139227250	b_B7	evm.TU.FRAGSCAFF_518.61	CompartmentA	Root-Dominated	0.751	72-clan	CYP72A14
chr5	2526760	2530078	a_A6	evm.TU.FRAGSCAFF_354.9	CompartmentA	Leaf-Suppressed	0.018	72-clan	CYP72A15
chr8	160258654	160261924	b_C7	evm.TU.ORIGINAL_2327.193	CompartmentA	Root-Dominated	0.031	72-clan	CYP72A15
chr6	9069215	9071717	b_C5	evm.TU.ORIGINAL_1000.8	CompartmentA	Root-Dominated	0.053	72-clan	CYP72A7
chr9	103708222	103712349	a_A4	evm.TU.FRAGSCAFF_197.32	CompartmentA	Root-Suppressed	0.389	72-clan	CYP72A7
chr6	9247434	9249380	b_C5	evm.TU.ORIGINAL_1000.2	CompartmentA	unexpressed	0.115	72-clan	CYP72A7
chr5	121868081	121872683	a_A5	evm.TU.ORIGINAL_1315.31	CompartmentA	Leaf-Suppressed	0.312	72-clan	CYP72A8
chr4	146648490	146651944	a_C4	evm.TU.ORIGINAL_925.644	CompartmentA	Leaf-Suppressed	0.031	72-clan	CYP734A1
chr8	151142208	151146382	b_C4	evm.TU.ORIGINAL_1064.107	CompartmentA	Root-Dominated	0.019	72-clan	CYP734A1
chr10	7900387	7903830	b_B1	evm.TU.FRAGSCAFF_201.345	CompartmentA	Leaf-Suppressed	0.055	72-clan	CYP735A1
chr3	11455116	11457209	a_B1	evm.TU.FRAGSCAFF_134.212	CompartmentA	Root-Dominated	0.022	72-clan	CYP735A1
chr4	128655896	128658016	a_C3	evm.TU.ORIGINAL_597.32	CompartmentA	Leaf-Dominated	0.035	74-clan	CYP74A1
chr8	135630231	135633570	b_B7	evm.TU.FRAGSCAFF_161.246	CompartmentA	Leaf-Dominated	0.028	74-clan	CYP74B2
chr9	34513933	34516777	a_A2	evm.TU.FRAGSCAFF_151.106	CompartmentA	Leaf-Suppressed	0.016	85-clan	CYP707A1
chr1	8996931	9005704	a_A6	evm.TU.FRAGSCAFF_46.389	CompartmentB	Leaf-Dominated	0.5	85-clan	CYP707A2
chr9	112642758	112646138	b_A6	evm.TU.FRAGSCAFF_182.201	CompartmentA	Root-Dominated	0.089	85-clan	CYP707A2
chr2	139160101	139162552	a_A3	evm.TU.FRAGSCAFF_219.199	CompartmentA	unexpressed	0.042	85-clan	CYP707A4
chr3	14590720	14594074	a_B3	evm.TU.ORIGINAL_1927.63	CompartmentA	unexpressed	0.053	85-clan	CYP707A4
chr10	8165115	8167325	NA	evm.TU.FRAGSCAFF_201.367	CompartmentA	unexpressed	0.044	85-clan	CYP716A1
chr4	788701	792417	a_C4	evm.TU.FRAGSCAFF_282.188	CompartmentA	Balanced	0.252	85-clan	CYP716A2
chr12	114236929	114242322	b_A6	evm.TU.ORIGINAL_2473.55	CompartmentA	Balanced	0.459	85-clan	CYP716A2
chr4	119412673	119415164	a_C3	evm.TU.FRAGSCAFF_251.116	CompartmentA	Root-Dominated	0.249	85-clan	CYP716A2
chr10	126413433	126415598	b_C3	evm.TU.FRAGSCAFF_214.71	CompartmentB	Root-Dominated	0.315	85-clan	CYP716A2
chr8	824387	826398	b_C4	evm.TU.FRAGSCAFF_401.5	CompartmentA	Root-Dominated	0.024	85-clan	CYP716A2
chr8	603299	604953	b_C4	evm.TU.ORIGINAL_608.52	CompartmentA	Root-Dominated	0.026	85-clan	CYP716A2
chr11	17642246	17648418	b_A4	evm.TU.FRAGSCAFF_119.232	CompartmentA	unexpressed	0.408	85-clan	CYP716A2
chr4	155773246	155774948	a_B7	evm.TU.ORIGINAL_1740.34	CompartmentA	Leaf-Suppressed	0.413	85-clan	CYP718A1
chr3	164181237	164188161	a_C1	evm.TU.ORIGINAL_1144.48	CompartmentA	Root-Dominated	0.499	85-clan	CYP720A1
chr12	43251173	43259813	NA	evm.TU.ORIGINAL_2059.5	CompartmentB	unexpressed	0.609	85-clan	CYP722A1
chr3	19222320	19223860	a_B1	evm.TU.FRAGSCAFF_14.438	CompartmentA	Root-Dominated	0.013	85-clan	CYP724A1
chr4	132874668	132879243	a_B7	evm.TU.ORIGINAL_1800.20	CompartmentA	Root-Suppressed	0.091	85-clan	CYP724A1
chr3	16305049	16308005	a_B1	evm.TU.FRAGSCAFF_14.127	CompartmentA	Leaf-Dominated	0.039	85-clan	CYP85A1
chr10	14407193	14410290	b_B1	evm.TU.FRAGSCAFF_523.357	CompartmentA	Root-Suppressed	0.022	85-clan	CYP85A2
chr12	4560758	4564321	b_A1	evm.TU.FRAGSCAFF_507.341	CompartmentA	unexpressed	0.165	85-clan	CYP85A2
chr11	68816681	68817537	b_A4	evm.TU.FRAGSCAFF_131.88	CompartmentB	Balanced	0.43	85-clan	CYP87A2
chr2	24481617	24486344	a_C6	evm.TU.FRAGSCAFF_202.232	CompartmentA	Root-Dominated	0.657	85-clan	CYP87A2
chr11	3534137	3536823	b_A2	evm.TU.FRAGSCAFF_311.53	CompartmentA	Root-Suppressed	0.702	85-clan	CYP87A2
chr9	98273532	98279804	a_A2	evm.TU.FRAGSCAFF_342.92	CompartmentA	unexpressed	0.35	85-clan	CYP87A2
chr6	133298933	133307152	b_B2	evm.TU.FRAGSCAFF_364.543	CompartmentB	Leaf-Suppressed	0.421	85-clan	CYP88A3
chr1	144767491	144772569	a_C6	evm.TU.FRAGSCAFF_206.156	CompartmentA	unexpressed	0.23	85-clan	CYP88A3
chr2	22757722	22763264	a_B2	evm.TU.FRAGSCAFF_202.114	CompartmentA	Leaf-Suppressed	0.431	85-clan	CYP88A4
chr1	154939950	154950679	a_A6	evm.TU.FRAGSCAFF_526.567	CompartmentA	Leaf-Suppressed	0.482	85-clan	CYP90A1
chr7	6031339	6039489	b_B6	evm.TU.FRAGSCAFF_303.624	CompartmentA	Root-Suppressed	0.365	85-clan	CYP90A1
chr10	8540642	8543304	b_B3	evm.TU.FRAGSCAFF_201.409	CompartmentA	Balanced	0.041	85-clan	CYP90B1
chr3	10930218	10935527	a_B3	evm.TU.FRAGSCAFF_134.152	CompartmentA	Root-Dominated	0.028	85-clan	CYP90B1
chr3	10372911	10380944	a_B3	evm.TU.FRAGSCAFF_134.93	CompartmentA	Stem-Suppressed	0.259	85-clan	CYP90C1
chr3	2197784	2200404	a_B4	evm.TU.ORIGINAL_1672.134	CompartmentA	Root-Dominated	0.024	85-clan	CYP90D1
chr4	152040631	152043094	a_C2	evm.TU.ORIGINAL_2374.80	CompartmentA	Balanced	0.043	86-clan	CYP704A2
chr2	19253127	19255429	a_B2	evm.TU.ORIGINAL_598.277	CompartmentA	Leaf-Dominated	0.691	86-clan	CYP704A2
chr6	136042025	136044289	b_B2	evm.TU.FRAGSCAFF_364.201	CompartmentA	Root-Dominated	0.939	86-clan	CYP704A2
chr12	3934121	3937255	b_A1	evm.TU.FRAGSCAFF_507.262_evm.TU.FRAGSCAFF_507.263	CompartmentA	Root-Suppressed	NA	86-clan	CYP704B1
chr1	134347044	134348972	a_C6	evm.TU.FRAGSCAFF_458.205	CompartmentA	Root-Dominated	0.015	86-clan	CYP86A1
chr9	95702201	95704441	a_A2	evm.TU.FRAGSCAFF_62.100	CompartmentB	Leaf-Suppressed	0.031	86-clan	CYP86A2
chr2	18412145	18413812	a_B2	evm.TU.ORIGINAL_598.170	CompartmentA	Stem-Dominated	0.024	86-clan	CYP86A4
chr6	136910515	136912476	b_B2	evm.TU.FRAGSCAFF_364.98	CompartmentA	Stem-Dominated	0.012	86-clan	CYP86A4
chr5	134718080	134721216	a_A1	evm.TU.FRAGSCAFF_149.763	CompartmentA	Root-Dominated	0.19	86-clan	CYP86B1
chr5	141379074	141380615	a_A1	evm.TU.FRAGSCAFF_149.62	CompartmentA	Stem-Dominated	0.017	86-clan	CYP86C1
chr3	6287528	6289039	a_C1	evm.TU.FRAGSCAFF_415.271	CompartmentA	Leaf-Dominated	0.015	86-clan	CYP94B3
chr1	161527057	161528481	a_A6	evm.TU.ORIGINAL_2283.68	CompartmentA	Root-Dominated	0.013	86-clan	CYP94B3
chr10	5170714	5172226	b_C1	evm.TU.FRAGSCAFF_201.34	CompartmentB	unexpressed	0.018	86-clan	CYP94B3
chr4	143608744	143609877	a_B6	evm.TU.ORIGINAL_925.325	CompartmentA	Root-Dominated	0.019	86-clan	CYP94C1
chr9	109024631	109026302	b_A6	evm.TU.FRAGSCAFF_242.220	CompartmentA	Root-Dominated	0.036	86-clan	CYP94C1
chr8	146626955	146628755	b_B6	evm.TU.ORIGINAL_1748.11	CompartmentA	Root-Dominated	0.019	86-clan	CYP94C1
chr8	146680236	146682038	b_B6	evm.TU.ORIGINAL_2456.1	CompartmentA	Stem-Suppressed	0.028	86-clan	CYP94C1
chr1	166090517	166092557	a_B5	evm.TU.FRAGSCAFF_229.148	CompartmentA	Balanced	0.02	86-clan	CYP94D2
chr4	140535029	140536755	a_B6	evm.TU.ORIGINAL_925.28	CompartmentA	Leaf-Dominated	0.025	86-clan	CYP94D2
chr5	41016162	41029753	NA	evm.TU.ORIGINAL_1321.122	CompartmentB	unexpressed	0.774	86-clan	CYP94D2
chr2	22210615	22212141	a_B2	evm.TU.FRAGSCAFF_202.88	CompartmentA	Stem-Dominated	0.029	86-clan	CYP96A10
chr10	24373760	24375309	b_B3	evm.TU.FRAGSCAFF_180.157	CompartmentA	unexpressed	0.108	86-clan	CYP96A13P
chr12	55689338	55707526	NA	evm.TU.FRAGSCAFF_336.60	CompartmentA	unexpressed	0.88	97-clan	CYP97A3
chr8	4007033	4021121	NA	evm.TU.FRAGSCAFF_401.386	CompartmentA	unexpressed	0.742	97-clan	CYP97B3
chr8	147773211	147783557	b_B6	evm.TU.FRAGSCAFF_524.61	CompartmentA	Leaf-Dominated	0.846	97-clan	CYP97C1
