# Supplementary material for: Reshuffling of the ancestral core-eudicot genome shaped chromatin topology and epigenetic modification in Panax
Source: Nat Commun. 2022 Apr 7;13:1902. doi: 10.1038/s41467-022-29561-5 (PMC8989883; doi:10.1038/s41467-022-29561-5)
Supplement: Supplementary file 14 — Source Data [file 41467_2022_29561_MOESM14_ESM.zip]

Archive with 3 entries (3 files):
- Source Data_Figure5a_and_Supplementary Figure 41.txt
- Source Data_Supplementary Figure5.txt
- Source data-Wang et al.xlsx
