# Supplementary material for: Reshuffling of the ancestral core-eudicot genome shaped chromatin topology and epigenetic modification in Panax
Source: Nat Commun. 2022 Apr 7;13:1902. doi: 10.1038/s41467-022-29561-5 (PMC8989883; doi:10.1038/s41467-022-29561-5)
Supplement: Supplementary file 14 — Source Data [file 41467_2022_29561_MOESM14_ESM.zip › Source Data_Figure5a_and_Supplementary Figure 41.txt]

>AT|CYP716A1
LPPGKIGFPL-IGETLSF-LSAGRQGHP-EKFVTDRVRH---FSS--G---IFKTHLFGSPFAVVTGASGNKFLFTNENK-LVISWWPDSVNK-I--FP--SS---TQT--------SS-----KEEAIKTR-M-LLMPSMK-PEALRRY-VG-VMDEIAQKHFETEW-ANQ---D--QL-IVFPLTKKFTFSIACRLFLSMD-DL-ERVRK-LEEPF-TTVMTGVFSIPIDLPGTRFNRAIKASRLLSKEVSTIIRQRKEE--LK----------AGKV----SVE-----Q---DILSHMLMNIG---E------TKDEDLADKIIALLIGGHDTTSIVCTFVVNYLAEFPHIYQRVLEEQKEILNNKDVNEKLTWEDIEKMRYSWNVACEVMRIVPPLAGTFREAIDHFSFKGFYIPKGWKLYWSATATHKNPEYFPEPEKFEPSRFEG-SGP-KPYTYVPFGGGSRICPGREYARLEILIFMHNLVKRFKWEKVFPKENKLVADPA--PIPAKGLPI-
>AT|CYP716A2
LPPGNTGLPL-IGESFSF-LSAGRQGHP-EKFITDRVRR---FSS--SSSCVFKTHLFGSPTAVVTGASGNKFLFTNENK-LVVSWWPDSVNK-I--FP--SS---MQT--------SS-----KEEARKLR-M-LLSQFMK-PEALRRY-VG-VMDEIAQRHFETEW-ANQ---D--QV-IVFPLTKKFTFSIACRSFLSME-DP-ARVRQ-LEEQF-NTVAVGIFSIPIDLPGTRFNRAIKASRLLRKEVSAIVRQRKEE--LK----------AGKA----LEE-----H---DILSHMLMNIG---E------TKDEDLADKIIGLLIGGHDTASIVCTFVVNYLAEFPHVYQRVLQEQKEILKEKKEKEGLRWEDIEKMRYSWNVACEVMRIVPPLSGTFREAIDHFSFKGFYIPKGWKLYWSATATHMNPDYFPEPERFEPNRFEG-SGP-KPYTYVPFGGGPRMCPGKEYARLEILIFMHNLVNRFKWEKVFPNENKIVVDPL--PIPDKGLPI-
>AnCYP716A14v2 Asubgroup
LPPGQTGWPV-IGETLEF-LTNGWKGHP-EKFIFDRMAR---FSP--H---VFKTSLMLEDAAVFCGSAGNKFLFSNENK-LVKAWWPASVEK-I--LP--SA----------------------KETTNQR-K-MLSRSFR-PESLRQY-VP-VMDMMAQRHFKTEW-DGM---D--QI-VTHEVTQNFTFSLACKIFVSIE-DP-EEVKH-LSGPF-EKFAPGIFSIPIDLPWTPLRRAIHAGNFIRKEIIAIIKQRKID--LA----D------GKA----SPT-----Q---DILSQML--CD---E-ESQ-NIAEADIADVIIGLLIGGHDNASSTCAFIVKFLADLPEIYEGVLKEQLEIAKSKAPGELLNWEDLSKMKYSWNVACEVLRLAPPLQGSFREAMTDFVYNGYSIPKGWKLYWSALSTHKNPEVFTEPQKLDPSRFDG-KGP-APYTFVPFGGGPHMCPGREYARLEILVFMHHLVIKYKWEKVIPNE-QIIVNPM--PKLAKGLPLR
>BvCYP716A49 Asubgroup
VPPGTMGWPV-VGESLEF-LSTGWKGYP-EKFIFDRLSK---YAP-NQ---IFKTSILGEKVAVICGAAGNKFLYSNENK-LVQAWWPSSVDK-I--FP--SS---TQT--------SS-----KEESKKMR-K-LLPNFLK-PEALQRY-IP-IMDTIAIRHMESGW-DGK---D--KV-EVFPLAKRYTFWLACRLFLSIE-DP-DHVAK-FAEPF-NDIAAGIISLPVNLPGTPFNRGIKSSNVVRKELRAIIKQRKLD--LA----D------GKA----STT-----Q---DILSHMLLTAD---E-DGR-FMTEMDIADKILGLLIGGHDTASAACTFVVKYLAELPHVYEAVCKEQMEIAKSKAEGELLNWEDIQKMKYSWNVACEVMRLAPPLQGGFREAISDFMYGGFQVPKGWKLYWSANSTHRNPECFPEPEKFDPSRFEG-KGP-APYTYVPFGGGPRMCPGKEYARLEILVFMHNVVKRFKWEKVLPNE-KVIVNPM--PIPENGLPVR
>BvCYP716A171 Asubgroup
LPPGRTGWPL-LGETLEF-LSTGWRGHP-EKFVYDRMVK---YSQ--E---CFKTNILGEPVAIVCGATGNKFLFSNENK-LVTAWWPDSVNK-V--FP--TS---LQT--------NS-----KEEAKKMR-K-LLPQFLK-AEALQRY-IG-IMDTFAQRHFANEW-ENQ---K--EI-CVFPLAKRYTFWLACRLFLSVE-DP-DHIAR-FAGPF-HLLAAGIISIPIDFPGTPFNKAIKAAELIRKELKLIIKQRKID--LA----E------KKA----TPT-----Q---DILSHMLTITN---E-NGQ-NMTEMDIADKILGLLIGGHDTASVVITFIVKYLAEFPHIYNAVYKEQMEIAKSKAPGELLKWEDIQKMKYSWNVACEVMRLTPPQQGAFREAMTEFTYAGFTIPKGWKLYWSAYSTHRDPKYFVDPEKFDPTRFEG-NGP-APYTYVPFGGGPRMCPGKEYARLEILAFMHNVVKRFRWEKLLANE-KIIVDPF--PVPTKGLPIR
>BcCYP716A41 Asubgroup
LPPGETGYFL-IGESLEF-LSTGRKGHP-EKFIFDRMTK---YAS--K---IFKSSLFGEKTIVFCGAANNKFLFSDENK-LVQSWWPNSVNK-L--FP--SS---TQT--------SS-----KEEAIKMR-K-MLPNFFK-PEALQRY-VG-VMDEIAQKHFDSCW-ENK---H--TV-IVAPLTKRFTFWLACRLFVSLE-DP-TQVAK-FAEPF-NLLASGVFSIPIDLPGTAFNRAIKASNFIRKTLIGIIKKRKVD--LE----D------GTA----SAT-----Q---DILSHMLLTSD---E-TGK-FMTEADIADKILGLLIGGHDTASSACALIVKYLAELPHIYDGVYREQMEIAKSKSPGELLNWDDVQKMKYSWNVACEVLRLAPPLQGSFREVLSDFMHNGFSIPKGWKIYWSANSTHKSSEYFPEPEKFDPRRFEG-SGP-APYTFVPFGGGPRMCPGKEYGRLEILVFMHHLVKRFRWQKIYPLE-KITVNPM--PFPDKDLPIR
>CclCYP716A88 Asubgroup
VPPGSFGFPF-IGESFEF-LSYGWKGHT-EKFIFNRMIK---YSS--H---AFKTSLLGEPTAVLCGPAGNRFLSSNENN-LVTSWWPDSVNK-I--FP--FT---SNS--------SS-----KCEAKKMR-K-LLLRFLK-PEALQRY-ID-IMDQIAQSRFVAHW-EHK---D--EV-IVYSLAEKFTILLACRLLLSIE-DP-HRVTR-FSDPFYHLLASGVLFIPIDFPGIP----LKASSFVRKELRRIIEHRKIY--PD----E------GEA----SPT-----Q---HILSRILLTSD---E-NGN-FLTDLDIADKILASLIGGHGSGRAVCIFVVKYRAELPPIYAEVYKEQMEIAKSKATSELLNWDDIRKTTYSWNVACEALRMVPPVPGAFREAICDFSFNG-------------------------------------KGP-APYTFFPFSGGPRMCPGKECETGSTC-FHAQFVKSFKWRKFFPTK-KIIGDAI--PRPEKGLPLR
>ptCYP716A5 Asubgroup
LPPGSSGLPY-IGETLEL-LLTGCKGHP-QKFFLDRKAK---YAS--E---VFKTNLFCQPAAVLCGAAGNKFLFSNENK-VLKAWYPDFVCK-I--FP--SS---VQR--------SL-----IEQVDRLR-T-LLPEFLR-PDALKRY-VG-IFDTVAGRHFASEW-ENK---E--VV-VVFPLAKSFTFGLACSLFLSIE-DP-DHIAK-LASPF-NLVVSGIFSIPIDLPGTPLNRAIKAANFIRTELFAIIKQRKKD--LA----E------GKA----SPK-----Q---DILSHMLLACD---E-KGA-FMSELSIADTILALLASAHESTSAACAFIVKYLAELPHIYEGVYKEQMEISETKAPGELLNWNDIQKMRYSWNVIREVLRLCPTFP-NVREAILGFDFNGFSIPKGWKVYWNANSTHRNPEYFPEPERFDPSRFEG-TGP-VPYTFVPFGGGPMMCPGQGFARLEMLIFMHNLVKRFKFDKFVAEE-KIMFSPM--PIPEKGVPIR
>PtCYP716A9 Asubgroup
LPPGKLGLPL-VGESFEF-LATGWKGHP-EKFIFDRIAK---YSS--H---IFKTNILGQPAVVFCGVACNKFLFSNENK-LVVSWWPDSVNK-I--FP--SS---LQT--------SS-----KEEAKKMR-K-LLPQFLK-PEALQGY-IG-IMDTIAQRHFASEW-EHK---E--QV-LVFPLSKNYTFRLACRLFLSIE-DP-SHVAK-FSDPF-NLLASGIISIPIDLPGTPFNRAIKASNFIRTELLAFIRQRKKD--LA----E------GKA----SPT-----Q---DILSHMLLTCD---E-NGK-CMNELDIADKIIGLLIGGHDTASAACTFIVKYLAELPHIYEEVYKEQMEIAKSKTPGEFLNWDDIQKMKYSWKVACEVMRISPPLQGAFREALNDFIFNGFTIPKGWKLYWSTNSTHRDPVYFPEPEKFDPRRFQG-SGP-APYTFVPFGGGPRMCPGKEYARLEILVFMHNLVRRFKFDKLIQDE-KIVVNPL--PIPDKGLPVR
>SlCYP716A44 Asubgroup
LPPGKTGWPV-FGESLEF-LSSGWKGHP-EKFIFDRVAK---YSS--S---VFKTHLLGEEAAVFCGASANKFLFSNENK-LVQAWWPNSVNK-V--FP--SS---TQT--------SS-----KEEAIKMR-K-MLPNFFK-PEALQRY-VG-IMDHITQRHFATGW-ENK---E--QV-VVFPLTKRYTFWLACRLFLSVE-DP-KHVAK-FADPF-DVLASGLISIPIDLPGTPFNRAIKASNFIRKELVRIIKQRKID--LG----E------GKV----SST-----Q---DILSHMLLTCD---E-NGK-FLGDLDIADKILGLLIGGHDTASSACSFIVKYLAELPHIYQRVYTEQMEIAKSKGPGELLRWEDIQKMKYSWNVACEVLRLAPPLQGAFREALSDFMFNGFYIPKGWKIYWSANSTHKREEFFPDPEKFDPSRFEG-SGP-APYTFVPFGGGPRMCPGKEYARLEILVFMHHLVKRFKFEKIIPHE-KIIVNPM--PIPANGLPLR
>RcCYP716A56 Asubgroup
LPPGKPGLPF-VGESLEF-LSSGWKGHP-EKFVFDRTSK---YSS--E---IFKTNLLGQPAAVFCGASANKFLFSNENK-LVQAWWPDSVNK-I--FP--SS---LQT--------SS-----KEEAIKMR-K-LLPQFMK-PEALQRY-IG-IMDTIAQRHFASGW-EKK---N--EV-VVFPLAKNYTFWLACRLFVSLE-DP-DHIAK-FADPF-QELASGIISVPIDLPGTPFRRAIKASNFIRKELISIIKQRKID--LA----E------GKA----SGT-----Q---DILSHMLLTSD---E-DGK-FMNEMDIADKILGLLIGGHDTASAACTFIIKYLAELPQIYDAVYKEQMEIAKSKGEGELLNWEDIQKMKYSWNVACEVMRVAPPLQGAFREAINDFIFNGFYIPKGWKLYWSANSTHKSATYFEEPEKFDPSRFEG-KGP-APYTFVPFGGGPRMCPGKEYARLEILVFMHNLVKRFNFQKIIPDE-NIIVNPL--PIPAKGLPVR
>StCYP716A13 Asubgroup
LPPGKTGWPV-FGESLEF-LSTGWKGHP-EKFIFDRVAK---YSS--S---VFKTHLLGEEAAVFCGASGNKFLFSNENK-LVQAWWPNSVNK-V--FP--SS---TQT--------SS-----KEEAIKMR-K-MLPNFFK-PEALQRY-VG-IMDHITQRHFASGW-ENK---E--QV-VVFPLTKRYTFWLACRLFLSVE-DP-NHVAK-FADPF-DVLASGLISIPIDLPGTPFNRAIKASIFIRKELVRIIKQRKID--LG----E------GKA----SST-----Q---DILSHMLLTCD---E-NGK-FMGDLDIADKILGLLIGGHDTASSACAFIVKYLAELPHIYQRVYTEQMEIAKSKGPGELLRWEDIQKMKYSWNVACEVLRLAPPLQGAFREALSDFIFNGFSIPKGWKIYWSANSTHKSGEFFPDPEKFDPSRFEG-SGP-APYTFVPFGGGPRMCPGKEYARLEILVFMHHLVKRFKFEKIIPDE-KIIVNPM--PIPAKGLPVR
>OeCYP716A48 Asubgroup
IPPGKTGWPV-IGESLEF-LSNGWKGHP-EKFIFDRIAK---YSS--Y---VFRTHLFGEPAAVFCGANGNKFLFSNENK-LVQAWWPASVDK-V--FP--SS---NQT--------SS-----KEEAVKMR-K-MLPTFFK-PEALQRY-VG-IMDHIAQRHFSDGW-DNK---N--EV-VVFPLAKRYTFWLACRLFVSVE-DP-AHVAK-FADPF-NELASGLISIPIDLPGTPFHRAIKSSNFIRKELVSIIKQRKID--LA----E------GKA----SPT-----Q---DILSHMLLTSD---E-SGK-FMHELDIADKILGLLVGGHDTASSACTFVVKYLAELPEIYEGVYQEQMEIAKSKAPGELLNWDDIQKMKYSWNVACEVLRLAPPLQGAFREAITDFMFNGFSIPKGWKLYWSANSTHRNSEFFPEPLKFDPSRFEG-SGP-APYTFVPFGGGPRMCPGKEYARLEILVFMHHLVKRFKWEKLIPDE-KIVVDPM--PIPAKGLPIR
>PvCYP716A76 Asubgroup
LPPGATGLPV-IGESLQF-LSTGWKGHP-EKFIFDRMIK---YSS--D---LFKTSILGEPAVVFCGAASNKFLFSNENK-LVTAWWPDSVNK-V--FP--ST---LQS--------NS-----KEESKKMR-K-LLPQFLK-PQALQGY-VP-IMDAIAQTHFASHW-DNH---T--HL-TVFPLAKRYTFLLACRLFMSVE-DE-NHVAK-FEKPF-QLLAAGIISVPIDVPGTPFNKAIKAAKDIRKELLKIIRERKVD--LG----E------GKA----TAR-----Q---DILSHMLLTCD---E-NGE-FMNELDIADKILGLLIGGHDTASAACTFLVKYLAELPHIYDAVYQEQMEIAKSKSAGELLNWDDINKMKYSWNVACEVMRIAPPLQGGFREAINDFVFNGFSIPKGWKLYWSANATHKNPEYFGEPEKFDPSRFEG-QGP-VPYSFVPFGGGPRMCPGKEYARLEILVFMHNLVKRFKWEKMIPDE-KIIVNPL--PIPAHNLPIR
>MgCYP716A61 Asubgroup
LPPGNTGWPL-VGESLHF-LWAGWKGHP-EKFVLDRVAK---YSS--S---VFRTHLVGEKAAVLSGARGNKFLFSNENK-LVRAWFPSGIDK-I--FP--SS---TRS--------SS-----EEEGIKLR-R-MLHTFLK-TEALRRY-IG-KMDLMAQKHFEEGW-ENK---T--EV-VVLPLAKDYTFQLACRLFASVE-NP-QQVDR-LSKPF-NLLASSLFAIPIDFPGTPFNKGIKASKIVRQELLSIIKQRKID--LA----E------GKA----SPT-----Q---DILSHMLLTSD---E-NGK-FMQEFDIADKILGLLIGGRDSASVACTFIVKYLAELPHIYDGVYNEQMEILKSKAPGDSLNWEDLQKMKYSWNVACEVMRLATPVPGTFREAIVDFSYKGYSIPKGFKLYWSATATHKNPEIFPEPEKFDPSRFQG-AGP-APYTFVPFGGGPRMCPGLEYARFEILVFMHHLVKRFKFEKIIPNDGKFVVDPM--PIPAKGLPIR
>MgCYP716A135 Asubgroup
LPPGKMGWPL-VGESLHF-LWAGWKGHP-EKFVLDRMAK---YSS--S---VFRTHLVGEKAAVFGCASGNKFLFSNENK-LVRVWFPSGIDR-I--FP--SS---TRS--------SS-----EEEGIKLR-R-MLHNFLK-TEALRRY-IG-KMDHMAQLHFAEGW-ENK---T--QV-VVLPLAKDYTFQLACRLFASVE-DP-QQVDR-LSKPF-NLLASSLFAIPIDLPGTPFNKGIKASKIVRQELVSIIKQRKID--LA----D------GKA----SPT-----Q---DILSHMLLTSD---E-NGK-FMQEFDIADKILGLLIGGRDSASVACTFIVKYLAELPHIYDGVYNEQMDILKSKAPGDSLNWEDLQKMKYSWNVACEVMRLATPVTGTFREAIADFSYKGYSIPKGFKLYWSATATHKNPEIFPEPEKFDPSRFQG-AGP-APYTFVPFGGGPRMCPGLEYARFEILVFMHHLVKRFKFEKVIPNDGKFVVDPM--PIPAKGLPIR
>MgCYP716A136 Asubgroup
LPPGKMGWPL-VGESLHF-LWAGWKGHP-EKFVLDRMAK---YSS--S---VFRTHLVGEKAAVFGCASGNKFLFSNENK-LVRVWFPSGIDR-I--FP--SS---TRS--------SS-----EEEGIKLR-R-MLHNFLK-TEALRRY-IG-KMDHMAQLHFAEGW-ENK---T--QV-VVLPLAKDYTFQLACRLFASVE-DP-QQVDR-LSKPF-NLLASSLFAIPIDLPGTPFNKGIKASKIVRQELVSIIKQRKID--LA----D------GKA----SPT-----Q---DILSHMLLTSD---E-NGK-FMQEFDIADKILGLLIGGRDSASVACTFIVKYLAELPHIYDGVYNEQMDILKSKAPGDSLNWEDLQKMKYSWNVACEVMRLATPVTGTFREAIADFSYKGYSIPKGFKLYWSATATHKNPEIFPEPEKFDPSRFQG-AGP-APYTFVPFGGGPRMCPGLEYARFEILVFMHHLVKRFKFEKVIPNDGKFVVDPM--PIPAKGLPIH
>MtCYP716A12 Asubgroup
LPPGKMGYPI-IGESLEF-LSTGWKGHP-EKFIFDRMRK---YSS--E---LFKTSIVGESTVVCCGAASNKFLFSNENK-LVTAWWPDSVNK-I--FP--TT--SLDS--------NL-----KEESIKMR-K-LLPQFFK-PEALQRY-VG-VMDVIAQRHFVTHW-DNK---N--EI-TVYPLAKRYTFLLACRLFMSVE-DE-NHVAK-FSDPF-QLIAAGIISLPIDLPGTPFNKAIKASNFIRKELIKIIKQRRVD--LA----E------GTA----SPT-----Q---DILSHMLLTSD---E-NGK-SMNELNIADKILGLLIGGHDTASVACTFLVKYLGELPHIYDKVYQEQMEIAKSKPAGELLNWDDLKKMKYSWNVACEVMRLSPPLQGGFREAITDFMFNGFSIPKGWKLYWSANSTHKNAECFPMPEKFDPTRFEG-NGP-APYTFVPFGGGPRMCPGKEYARLEILVFMHNLVKRFKWEKVIPDE-KIIVDPF--PIPAKDLPIR
>VvCYP716A17 Asubgroup
LPPGKIGWPM-VGESLEF-LSTGWKGHP-EKFIFDRISK---YSS--E---VFKTSLLGEPAAVFAGAAGNKFLFSNENK-LVHAWWPSSVDK-V--FP--SS---TQT--------SS-----KEEAKKMR-K-LLPQFLK-PEALQRY-TG-IMDHIAQRHFADSW-DNR---D--EV-IVFPLAKRFTFWLACRLFMSIE-DP-AHVAK-FEKPF-HVLASGLITIPIDLPGTPFHRAIKASNFIRKELRAIIKQRKID--LA----E------SKA----SKT-----Q---DILSHMLLATD---E-DGC-HMNEMSIADKILGLLIGGHDTASSAITFLVKYMAELPHIYEKVYKEQMEIANSKAPGELLNWDDVQKMRYSWNVACEVMRLAPPLQGAFREAITDFVFNGFSIPKGWKLYWSANSTHKSLECFPQPEKFDPTRFEG-AGP-APYTFVPFGGGPRMCPGKEYARLEILIFMHNLVKRFKWDKLLPDE-KIIVDPM--PMPAKGLPVR
>VvCYP716A18 Asubgroup
LPPGRIGWPM-VGESLEF-LSTGWKGHP-EKFIFDRISK---YSS--E---VFKTSLLGEPAAVFAGAAGNKFLFSNENK-LVHAWWPSSVDK-V--FP--SS---TQT--------SS-----KEEAKKMR-K-LLPRFLK-PEALQRY-IG-IMDHIAQRHFADSW-DNR---D--EV-IVFPLSKRFTFWLACRLFMSIE-DP-DHIAK-FEKPF-HVLASGLITVPIDLPGTPFHRAIKASNFIRKELRAIIKQRKID--LA----E------GKA----SPT-----Q---DILSDLLLATD---E-DGR-HMNEINIADKILGLLIGGHDTASSAITFIVKYMAELPHMYEKVYEEQMEIANSKAPGELLNWDDVQKMRYSWNVACEVMRLAPPLQGAFREAITDFVFNGFSIPKGWKLYWSTSSTHKSPKCFPEPEKFDPTRFEG-AGP-APYTFVPFGGGPRMCPGKEYARLEILVFMHNVVKRFKWDKLLPDE-KIIIDPM--RMPAKGLPVR
>NnCYP716A72 Asubgroup
LPPGRMGLPF-VGESIEF-FSLGRKGIP-EKFFFDRMAK---FSK--E---IFKTSLLGENTAVVCGPNGNKFLFSNENK-LVTAWWPRSVDK-I--FP--SS---TQT--------SS-----KEEAKKMR-K-LLPQFLK-PEALHRY-IG-IMDTIAQRHFKASW-DDR---D--EV-TVFPLAKRFTFWLACRLFLSIE-DP-DHVAK-FADPF-NALASGIISIPINLPGTPFNKGIKASNEIRKELLAIIKQRKID--LA----E------NRA----SPT-----Q---DILSHMLLYTD---E-DGQ-FMNERDIADKILGLLIGGHDTASAAITFVMKYLAELPEIYNEVYKEQMEISKSKPPGERLNWDDLQKMRYSWNVASEVMRLAPPLQGAFREALMDFTFQGFSVPKGWKLYWAANSTHRNPEYFPEPEKFDPSRFDG-SGP-APYTYVPFGGGPRMCPGKEYARLEILVFMHNVVKRFKWDKILPNE-KIIVDPM--PMPAQGLPIR
>NnCYP716A73 Asubgroup
LPPGSLGWPV-VGESLEF-LSTGRNGTP-EKFFEDRMKK---YSP--E---VFKTSLLGEPAAVFCGAGGNKFLFSNENK-LVTSWWPRSVEK-I--FP--TS---LQT--------ST-----KEEAVKMR-K-LLPSFLK-PEALQKY-VG-IMDIVARRHLDASW-DGK---E--QV-TVFPLVKRYTFSLACRLFMSIE-DP-DHVAK-FADPF-HVLAAGVMSLPINLPGTPFNRAIKAAQLIRKELLAIIRKRKTD--LA-----------EKT---VSST-----Q---DILSHMLTTTD---E-SGK-FMNELDIADKILGLLIGGHDTASAAITFIMKYLAELPEIYNEVLKEQTEIAKSKASGELLTWEDIQKMKYSWNVACEVMRLAPPLQGTFREALTDFTFAGFSIPKGWKLYWTSNSTHRNPKYFPEPLKFDPSRFEG-NGP-APYTFVPFGGGPRMCPGKEYARLEILVFIYHLVRRFKWENALPDE-KIIVDPM--PQPAKGLPVR
>NnCYP716A70 Asubgroup
LPPGKMGLPF-VGESIQF-LSLGRKGTP-EKFMYDRMAK---FSK--E---VFRTSLFGENTAVFCGPSGNKFLFSNENK-LVTAWWPRSVEK-I--FP--SS---TQT--------SS-----KEEAKKMR-K-LLPQFLK-PEALQRY-IG-IMDSIAQRHFKAGW-DDR---D--EV-TVFPLAKRYTFWLACRLFLSIE-DP-DHVAK-FADPF-NALASGIFSIPIDLPGTSFNKGIKASDEIRKELLAIIKQRKID--LA----E------NRA----SPT-----Q---DILSHMLLYTD---E-DGH-FMNERDIADKILGLLIGGHDTASAAITFVMKYLAELPDIYNQVLQEQMEIAKCKAPGERLNWDDMQKMRYSWNVASEVMRLAPPLQGAFREALMDFTFAGFCIPKGWKLYWAANSTHRNPEYFPEPEKFDPSRFDG-TGP-VPYTYVPFGGGPRMCPGKEYARLEILVFMHNVVKRFRWEKILSDE-KIIVNPM--PMPAKGFPVR
>TcCYP716A150 Asubgroup
LPPGTTGLPF-LGESIQF-LRAGQKGHP-EKFVYDRMTK---FSS--K---VFKTSLLGETAAVFCGSTGNKFLFSNENK-LVTAWWPNSVNK-I--FP--SS---LQT--------SS-----KQESIKMR-K-LLPNFLK-PEALQRY-VS-VMDMIAQRHLASSW-DNE---Q--EV-TVFPLAKRFTFWLACRLFLSIE-DP-QHVAK-FSEPF-NALASGIISIPIDFPGTPFNRAIKASNLIRKELRDIIRRRKVD--LA----E------NKA----SPT-----Q---DILSHMLLTAD---E-NGQ-YMNEMEIADKILGLLIGGHDTASTAITFVVKYLAELPQVYSEVLKEQMEIAKSKEPGELLNWDDIQKMRYSWNVACEVMRLAPPLQGAFREAMTDFIYAGFSIPKGWKLYWSANSTHRNPECFPEPEKFDPRRFEG-SGP-APYTFVPFGGGPRMCPGKEYARLEILVFMHNLVRRFKWEKLVPKE-KIIVDPM--PMPEKGLPVR
>MdeCYP716A217 Asubgroup
LPPGKMGWPL-VGESWEF-LSTGWKGYP-EKFIFDRLSK---YAPHQ----VFKTSILGEKVAVLCGASGNKFLYSNENK-LVQAWWPKSVDK-I--FP--SSNQRGS---------TS-----KDESIRMR-K-LLPQFLK-PEALQRY-VP-IMDTIAKRHMEAGW-EGN---K--EV-EVFPLAKRYTFWLACRLFLSIE-DP-DHVAK-FADPF-NDIASGIISVPIDLPGTPFNRGIKSSNVVREELRAIIKQRKLD--LA----D------GKA----SPT-----Q---DILSHMLNTCD---E-EGK-FMSEIDIADKILGLLIGGHDTASAACTFIVKYLAELPHIYQAVFQEQMEITKSKAPGELLNWEDLQKMKYSWNVACEVMRLAPPLQGGFREAINDFMYGGFQVPKGWKLYWSANSTHRNPTCFPEPEKFDPSRFDG-NGP-APYTYVPFGGGPRMCPGKEYARLEILVFMHNVVKRFNWEKIIPDE-KIIVNPM--PIPAKGLPIR
>NnCYP716C7 Csubgroup
LPPGSLGWPI-IGETLEF-----VFGKP-EKFVGDRMKK---YSS--D---IFKTKIFGEPTAVICGPAGNKFLFSNEQK-LVVAWRPHPMQR?FRSYQQQASAP?AVP--------PKR----GEETKVLR-S---PGFLK-PEALVRY-LG-KMDSISQHHLQTYW-EGR---D--EV-KVFPLAKTFTLTLASRFFLGIE-DP-ERVAK-LVSKF-DDMTLGMHSIILNFPGTQFYRGSKAAIEVRKELQLVIKEKKTA--MA-----------TGA----QMQ---------DILSHMIVATE---P-TGR-LMPEAEIA-------------------------------------EQKEIYLSKKAGDALEWDDIQNMKYSWNVVLEAMRLTPPLQGTFREAITDFTYAGYTIPKGWKVYWTVSSTNKNPEYFPEPEKFDPTRYDG--FP-IPYTLVPFGGGPRMCPGKEYARLAVLTFIHNVVKRYKWEVVFPEE-KIIGDMM--PTPAKGLPIR
>SmiCYP716C12 Csubgroup
LPPGSFGWPV-LGESVEF-----LFGKP-ENFVGDRMKK---YSP--D---IFKTKILGEKTAVICGPAGHKFLFSNEQK-YFTAFRPHPMQH-L--FR--SYKTKSAAPAAAPPPSKA-----TDESKAIR-Q---PGFLK-PEALMRF-LA-GMDLITQKQLQIHC-AGK---N--VV-EFYPLSKTITLTIACQFFMGIN-NP-ERIAR-LVKSF-DDITVGMHCIMLNVPGTIFYRGNKAAAAIRKELIAVIKEKKQA--IA-----------GGA-----PL-----H---DILSHMIVASD---P-SGQ-SMPEPEIADKIMGILTAGYSTVATTMTFLMKYLGLNPDIYERVRAEQLEIAAAKKEGMPLDWEDVGKMKYSWNVICETMRMVPPLQGTFREVLEEFSYAGYTIPKGWKVYWTVSTTNMNPQYFKEPERFNPSRYEG-EAP-PPYTYVPFGGGPRMCPGKEYARISILAFLHNVVKAYRWEVVDPNE-KVQGDMM--PEPQKGLPVR
>EgCYP716C24 Csubgroup
LPPGSFGWPI-IGETVEF-----LFGKP-DKFVFDRMAK---YSP--D---IFKTRILGEDTAVICGPSGHKFLFSNEER-YFTASRPRSMQM-I--FR--SY-KKAAP--------PA-----KHEEKVLR-S---PGFLK-PEALVRY-LG-KMDSITKQQMQSEW-EGK---R--EV-RVYPLAKSLTLTLACRFFIGTD-EP-ERIAR-LVDYF-DDITLGLHSITLNIPGTIFYKANKAAAAIRKELRAVIRDKKAA--IS----------------TGTPM-----Q---DILSHMIVASD---P-SGK-YMPEAEIADKIMGFLTAGYSTVATAMTFFMKYVGERPDIYKKVLDEQLEVAASKKPGEFLEWDDINKMKYSWNVLNEVMRLTPPLQGTFREALTDFTYAGYTIPKGWKVYWTVSTTNKNPEYFPEPEKFDPSRHDD-SNTFPPFTFVPFGGGPRLCPGKEYARLAILAFVHNVVKRFKWELVDPKE-KIIGDMM--PAPQKGLPVR
>RcCYP716C9 Csubgroup
LPPGSLGWPV-IGETIEF-----LFGKP-EKFVFDRMKK---YSP--E---IFKTNILGEKTAVICGPNGHKFLFSNEQK-LFTAFRPHSMQKIFRSYQ--SS-APPAQ--------IS-----REAEIKML---RSPGFLK-PEALVRY-LG-TMDSITQQHMEYYW-VGK---D--EL-KVFPLAKTLTLSLACRFFLGTH-EP-DKITR-LVGNF-DDITLGIHSIPVNFPGTIFNKANKAAAAIRKELRTIINEKKAA--ME---------TGGRM------------Q---DILSHMIMASD---P-TGK-HMPEAEIADKIMGLLVAGYSTVATAMTFFMKYVGERPDIYAKVLAEQKEISEAKKDGELLEWNDIQKMKYSWNVMYEVMRLTPPLQGTFREALTDFTFAGYTIPKGWKVYWTVSTANKNPDYFPNPEEFDPSRYEDDKRL-PAFTFVPFGGGPRMCPGKEYARLAILTFINNVVKRFKWEVAIPQE-KVIGDMM--PTPEKGLPIC
>meCYP716C25 Csubgroup
LPPGSLGWPV-VGETLEF-----LFGNP-EKFVFHRMKK---YSP--D---IFKTKILGEKTVVICGRNGHKFLFSNEQK-LFTAFRPHSMQKLFRSYQATAA-APIQI--------SR-----EAESKILR-S---PGFLK-PEALVRY-LG-EMDSITQQQMKTYW-EGR---D--EV-KVFPLAKTLTLSLACRFFLGTN-DP-ERIAR-LVSNF-DDITLGMHSIPVNFPGTIFYRASRAADAIRKELKTIIAEKKAA--IA----------------TGTPT-----Q---DILSYMIVVTD---P-SGK-HMPEAEIADKIMGLLVAGYSTVATAMTFFMKYVGERPDIYAKVLAEQKEVSSAKEEGKLLDWDDIQKMKYSWNVLYEVMRLTPPLQGTFREALTDFTYAGYTIPRGWKVYWTVSTTNKNSEYFKDAERFEPSRYED-EKAFPPFTFMPFGGGPRMCPGKEYARLAVLTFVHNVVKRFKWELVSSNE-KIIGDMM--PTPEKGFPIR
>GrCYP716C26 Csubgroup
LPPGSLGWPI-VGETLEF-----LFGNP-ENFVFNRMRK---YSP--R---IFKTKILGEETVVICGPEGHKFLFSNEQK-LFTAFRLHSTQKLFRSYQSSSAASVQSS--------CD-----ADSKKILR-S---PGFLK-PEALMRY-LG-KMDAITQQQMEKYW-EKK---D--QV-KAFPLAKTLTLTLACRFFLGID-EP-ERISR-LVKSF-DDITLGMHSIPLDFPGTAFYKANKAAAAIRRELKEVIKEKKAA--MV-----------TEV----AMQ---------DILCHMIVATD---E-TGK-YMAEAEIADKIMGLLVAGYSTVATAITFFMKYVGERPHIYAKILAEQLQVEGDKKAGEMLEWDDIQKMKYSWNVMYEVMRLTPPLQGTFREALTDFTYAGYTVPKGWKIYWTVSTTNKNPEYFPEPEKFDPSRYDG-NKL-PPFTYVPFGGGPRMCPGKEYARLAILAFVHNVVKRFQWELVNPKE-KIVGDMM--PTPNNGLPIR
>FvCYP716C22 Csubgroup
LPPGSMGWPI-VGETLEF-----LFGKP-ENFVFKRMKR---YSP--D---IFKTKILGEKTAVICGPNGHKFLFSNEQK-YFTAFRPHSMQK-M--FRSYKA-ATPAA--------APKQIARDEESKVLK-S---PGFLK-PEALMRY-LG-KMDSITQEQMKVYW-EGK---N--QV-LAYPLAKTLTLSLACRFFLGID-EP-ERIAR-LVENF-DDVTVGMHSLIVNFPGTIFHRATKAADAIRKELKTVIQEKKAA--MA----------------SGAPM-----M---DILTHMIVASD---P-SGQ-HMPEAEIADKMMGLLTAGYSTVATAMTFFMKYVGERPDIYAKVLAEQMDIAESKKPGQLLEWEDLNKMKYSWNVIYEVMRFTPPLQGTFREALTDFEYAGYTIPKGWKVYWTVSTTNMNPEYFPNPEKFDPSRYDDLSAF-PPFTFVPFGGGPRMCPGKEYARLAILTFVHNVVKRFKWEVVFPKE-KITGDMM--PTPEKGLPVR
>MdCYP716C18 Csubgroup
LPPGSMGWPI-VGESIEF-----LFGKP-ENFVFKRMRR---YSP--E---IFKTYILGEKTAVICGPSGHKFLFSNEQK-YFTAFRPHSMQK-M--FR--SY-KAAAPTAPAVAQPSR-----DEEAKVIR-S---PGFLK-PEALVRY-LG-RMDSITQEQMKVYW-EGK---D--EV-QVYPLAKTLTLGLACRFFLGID-EP-ERIAR-LVSNF-DDVTVGMHSLIINFPGTTFYKATKAADALRKELRIVIQEKKAA--MA----------------AGGPM-----H---DILSHMIAASD---P-SGK-LMPEAEVADKIMGLLTAGYSTVATAMTFFMKYVGERPDIYAKVLAEQMEIANSKKPGDFLEWEDINKMKYSWNVLYEVMRFTPPLQGTFREALTDFTYAGYTIPKGWKVYWTVSTTNMNPEYFPNPEKFDPSRYDDLNAF-PAFTFVPFGGGPRMCPGKEYARLAILTFVHNVVKRFKWEVLFPKE-KITGDMM--PTPEKGLPVR
>MdCYP716C16 Csubgroup
LPPGSMGWPI-VGESIEF-----LFGKP-ENFVFKRMRR---YSP--D---IFKTYILGEKTAVICGPSGHKFLFSNEQK-YFTAFRPHSMQKMFRSYK--AA-APTASAAPAVAQPSR-----DEEAKVIR-S---PGFLK-PEALVRY-LG-KMDSITQEQMKAYW-EGK---D--EV-EVYPLAKTLTLSLACRFFLGID-DS-ERIAR-LVSNF-DDVTVGMHSLIINFPGTTFYKATKAADALRKELRIVIQEKKAA--MA-----------AGG-----PM-----H---DILSHMIVASD---P-SGK-HMPEAEVADKIMGLLTAGYSTVATAMTFFMKYVGERPDIYAKVLAEHKEIADSKKPGDFLEWEDINKMKYSWNVLYEVMRFTPPLQGTFREALTDFTYAGYTIPKGWKVYWTVSTVNMNSEYFPNPEKFDPSRYDD-LSVFP?FTFVPFGGGPRMCPGKEYARLAILTFVHNVVKRFKWEVVFPKE-KITGDMM--PTPEKGLPVR
>EgCYP716C32 Csubgroup
LPPGSFGWPI-LGETVEF-----LFGNP-DKFVGDRMRK---YSS--T---VFKTKILGEKVAVFCGPAGNKFIFSNEQK-LVTEWRPHSMQKLMRSYEANSP-PPPSA-------NPN-----ESKTKVLR-Q---PGFLK-PEALCRF-ME-QMDSTAQQHMKLHW-EGQ---S--KV-LVFPLSKNFTLSLASKFFLGLN-EH-DRITR-LANEF-DDVSLGLHSIPWKFPGTIFYNASRGAVAIRKALLSVIREKKEA--LA-----------SGA----RSQ---------DILTYMVAAAD---PATGR-MMPETEIADKMMGLLTAGYSTVAIAITFLMKFVGERPDIYEKILAEQLAIKKSKNPGETLAWEDIQKMKYSWNVTSEVLRLTPPLQGTFREAMTDITYEGYTIPKGWKIYWTVSSTNNDPTYFPNPATFDPTRYEG-NAALPPYTYVPFGGGPRLCPGKEYARLVVLTFLHNTVNRFKWELVDPKE-KIIVDMM--PTPSKGLPVR
>SlCYP716C6 Csubgroup
LPPGSFGWPV-IGETIEF-----LFSNP-EDFVRDRMNK---YSR--D---IFKTKIMGEKTVVICGPNGHKFLFSNEEK-LFTVFRTHSMQR-I--FRSYQS----KN--------PSLSHSQSQSTRVIR-Q---PGFLK-PESLARY-LG-EMDCITKELLRDKV----------EI-KMYDFAKILTLTLASRFFLGSS----ERMVK-LVDCF-DDVALGLHAMILNVPGTAFYRANKAAVAIRRELIHVIKEKKDE--IS------------KG----VKT-----Q---DVLCHMIVVKD---N-NGV-SMGENEIADKIMGLLVAGYSTVATTITFLVKYVGERFDIYGKILNEQKEIAATKKEGELLEWEDMNKMKYSWNVICETMRLTPPLQGTFRQVLTDFTYAGYTIPKGWKVYWTTSSTNKNPLYFEEPQVFDPSRYEKCDGP-IPYTYVPFGGGPRMCPGKEYARLAILTFLHNVVMKYKWELLLPNE-KIVGDMM--PTPQNGLPIR
>FvCYP716C34 Csubgroup
LPPGSFGWPI-IGETFAF-LQSDH-----NKFVGDRMKK---YSS--K---IFKTKILGERTVVLCGTAGHKFVAANEEK-LFVAWRPHSMQK-L--FR--SS---YQK--------AASTVIPRQSEKHVV---TAPGFLK-AEALVRY-VG-GMDSMVLDHLKKHW-DGK------QVLEAHRLTQQLVLSLSAKFFMGLE-DQ-SRIEK-LAELM-DTMMLALHTIPVNIPGTTFYKAMKASQAVRETIMSFIKEKKEI--MA-----------STG----NKV-----Q---DLLSYMISTAD---PFTGK-LMPDNEIADKIMGNVAASFNSPAMTTTFIVKFLGERPDIYEKVRNEQLEILKSKKFGEALNWDDLNKMKYSWNVALEAMRLIPPLQGTFREAATDITYQGYTIPKGWKVYWTVSTTAMNPEYFPAPEEFDPTRFEK-SSP-PPYTNIPFGSGPRICPGKDYSRLQILSFMHHLVIRFKWELVNPDC-KITGGMN--PFPVDGLMIR
>FvCYP716C33 Csubgroup
LPPGSFGWPI-IGETFAF-LYDDH-----EKFVGERMKK---YSS--K---IFKTKILGEPTVVLCGTAGHKFVASNEDK-LFAAWRPHSMQR-L--FR--SS-YQKAA--------STVIPRISEMHVS-----RAPGFLR-AEALVGY-VG-QMDAMVLDHLKMYW-DGK------QVVEAHRLSQLLVLTLATKFFMGLE-DH-GRIDK-LVDLM-DTMMLALHTMPVNIPGTVFYRAMKATQAAREIFQSFIKEKRAA--IA-----------STG----NKV-----H---DVLSYMISTPD---PGTGK-FMPDNEIADKIMGNVAASFNSPAMTTTFIVKFLAQRPDIYEKVRLEQLEILKSKKSGEPLNWEDMQKMKYSWNVALEAMRIIPPLQGTFREAAKDFTYQGYTIPKGWKVYWTVSTTNMNTEYFAAPEEFDPTRYEK-TSL-PPYTNIPFGSGPRICPGKDYARLQILSFMHHLVIRFKWELVNPNC-KITGGMN--PFPVDGLKVR
>AmuCYP716A202 Msubgroup
LPPGSMGWPL-LGETLEY-YRIGRNGTP-QTFVHSRMAR---YSA--S---VFKTCLVTIKIAVFCGPAGNKFLFSNENK-LVGVWWPMSFQR-L--FP--SS---VAN--------KV-----GDEAQRIR-Q-MLMTFLK-PDALKRY-VG-AIDALTQRHMQAEW-EGK---G--EV-KVFPLAKVYTFSLACRLFVGVE-DE-ECLRR-LESEF-EHLLKGSVSLPLDFPGTAFRRAKRAVDAIKNELRPIIERKRSD--LE-------------Q-KIVRPT-----Q---DMLSHMLVAED---E-QGR-RMTETELFENILVLLFASRDTTSCAITVLMKHLAEMPEVYQGVLREQMEIAASKGPRELLNWEDIQKMKYSWNVVCESLRLISPVQGSFRQAIDDFAYAGFTIPKGWKCHWNINTTHANPEYFPDPQKFNPSRFEG-DGP-RPYTYVAFGGGPRMCAGKEYARLEILVFLHNIVKRFKWEMVFPDE-KIAIDPM--PNPNKGLPVR
>AmuCYP716A204 Msubgroup
LPPGSYGWPV-IGETRS--IRSGNSKLS--DFISKRRKR---YHP--E---VFKTSVFGHKMIYMCGPAANKFLFSNENK-LILTWWPHSVQS-I--FP--SA---VNN---------------SNTSSHQR-K-LLASFLK-PEALRSY-VG-MLDAAAQRHVEDEW-GGR---G--EV-KAAELVRKYAFVLACRLFSSVE-DR-QLVSK-LAHEL-HHLVRGVVEVPVRLPGTRYHRAMKAAKEIRKELRPIIEQRRKEAAAA-----------AKAGSSVPKM-----Q---DMVWYLMTTAD---E-KGQ-FMTEEEILDNMVLLLFAGHDTTTCALTFLVKFLSHRPDVYDQVYKEQMEIAKSKGEGDNLNWEDMLKMKFSWNVACESMRLQPPVGGGFREAISDFTYAGFTIPKGWKISWSPYTTNESEEYFPEPQKFDPWRFER-EGP-IPYTFIPFGGGPRMCPGKEFARLEILVFLHNVVKRFKWEAIIPDE-EIKIDLM--PYLAQGLPLR
>ArCYP716A191 Msubgroup
LPPGSFGWPF-VGETFDF-LNSCRNGTP-ESFLEDRMKK---YHA--Q---IFKTSVLGEPMAVLCGPAGNKFLFSNENK-LVVGWWPSSVQN-L--FP--SS---IVT--------SV-----GSDVKRMR-G-LLMAFLK-PEALRTY-VG-AIDTVTQRHLEIEW-KNR---D--EV-KAFPLIKAYTFSLACYLFLSID-DP-NWVSK-VSKEF-KVLLKGIIELPLNFPGTRYYRAVRAAEAIRKELRVIIGQRRVH--LA-----------EKT---SSPT-----Q---DLLSHLLVTAD---E-NGQ-YLTENEIVNNILVLLFAGHDTSSSAITLLVKYLAEIPDAYNEILREQREIAMSKGPGELLDWEAIQKMRYSWNVANEVMRLSPPIIGTFREAIADFTYAGFTIPKGWKLYWTATSTHKNPDYFPEPEKFDPLRFEG-QTP-SPYAFVPFGGGPRMCPGKEFARLEILVFLHNIVKRFRWELVLPNE-KIKIDPM--PAPVEGLPVR
>CflCYP716A197 Msubgroup
LPPGSYGWPL-IGETLQL-LKAS------DEFVVVRMAK---YNK--E---IFKTSLLGERAAAFCGPAGNKFLFSNDGK-LTVPWWPRSVQN-I--LR--NS---FLT--------SV-----THDAKSTR-R-LLTTFLK-PEALQRY-VR-IMDAIAQQHIRTEW-EGR---R--EV-KAFSLIKSYTFALSCRLFANIQ-EP-DCILK-LQHQF-DIMAKGLVQIPLNFPGTPYYRAIRAAEVIRKELELVIKQRRMD-LLE-----------KTV----SPT-----Q---DLLSYLLVSGN---E-NGR-LLSEIEIIDNMLMLLYAGHDTSSSVITVLLKYLAEMPNVYDEVLREQRDVAMSKKDGELLGWEDMHKMKYSWSVVSEVMRLWSPISGTFKESIADFTYAGFTIPRGWKLYWSVSSTHMNPEYFPVPEKFDPSRFEG-EGP-APYTYVPFGGGPRMCPGKEFARLEILVFLYNVVRKFRWEEVYPGE-SIKPDPL--PVPMKGLPLH
>CflCYP716A201 Msubgroup
TPPGSFGWPF-LGEILEF------FTVP-DKFVTKRMVK---YHK--D---IFKTALLWQPMAVFCGAAGNKFLFSNENK-LVLTWWPSSVQK-IFSFS-------LLT--------ST-----GDKAKLTR-R-LLMTYFK-PEALQRY-VG-FMDSAVQSHMSAEW-EGK---E--QV-KAFNLIKVYTFSLACSIFTGIE-DP-AQMSK-LIAEF-KIMLKGMFGLPFNFPGTRFHRSLRATEAIRKELRSIIQFRRGT--LS-----------EKT----SPLSVAHGP---DLLSFLMVTPD---E-NGQ-FMTEKEIVDNIHVLLFAGHDTSTSTIALVLKCLAEMPHIYNEVLKEQQEIAMSKKPGELLDWGDLQRMRYSWNVVNEVMRTCAPVQGAFREAISDFTYAGYSIPKGWKLYWSANSTNKNPEYFPEPEKFDPSRFEG-DGP-APYTFVPFGGGPRMCLGKEFAKLQILVFLHNTVKRFRWEAISPNE-KIVIDPM--PAPVDGLPLR
>CwCYP716A198 Msubgroup
LPPGSFGWPI-IGESSDL-SESHRGGRA-ETFVRSRMEK---YNS--H---VFKTSFLLEPMAVFCGADGHKFLFSNENK-LVFTWWPTPFQK-L--FP--HS---IVT--------YN-----GDEGKHKR-R-LLTTFLK-PEALQRY-IK-TIDSISQTHMKKEW-EGK---K--EM-KTFHLIKIYTFTLACRLFASIE-DP-DQVSK-LANEF-MVLVKGIMELPFYFPGTRFYKASKAADAIRRDLHLIIEQRRVA--LA-----------QKT---VLPT-----Q---DLLTYLLSTAD---E-TGR-FMTANEIMDNILLLLFAGHDTSSCTIALVLKYLANMPNIYNEVLREQLEIAKAKGPTELLNWEDIQKMRYSWNVVCEVMRLSPAVQGTFREAIADINYEGFTIPKGWKIYWSVNSTHKNPEYFPDPEKFSPSRFEG-KGP-VPYSFVPFGGGPRMCPGKEFSRLEILVFLHNVVKRFRWEAASPNE-KIEVDPM--PNPTEGLPLR
>CwCYP716A199 Msubgroup
LPPGSFGWPI-IGESSDL-SESHRGGRA-ETFVRSRMEK---YNS--H---VFKTSFLLEPMAVFCGADGHKFLFSNENK-LVFTWWPTPFQK-L--FP--HS---IVT--------YN-----GDEGKHKR-R-LLTTFLK-PEALQRY-IK-TIDSISQTHMKKEW-EGK---K--EM-KTFHLIKIYTFTLACRLFASIE-DP-DQVSK-LANEF-MVLVKGIMELPFYFPGTRFYKASKAADAIRRDLHLIIEQRRVA--LA-----------QKT---VLPT-----Q---DLLTYLLSTAD---E-TGR-FMTANEIMDNILLLLFAGHDTSSCTIALVLKYLANMPNIYNEVLREQLEIAKAKGPTELLNWEDIQKMRYSWNVVCEVMRLSPAVQGTFREAIADINYEGFTIPKGWKIYWSVNSTHKNPEYFPDPEKFSPSRFEG-KGP-VPYSFVPFGGGPRMCPGKEFSRLEILVFLHNVVKRFRWEAASPNE-KIEVDPM--PNPTEGLPLR
>DwCYP716A195 Msubgroup
LPPGSFGWPL-IGEFFEF-LSPGRDGKP-ESFVRDRMEK---YHS--Q---VFKTSLFLEPMAVFCGPAGNKFLFSNENK-LVVTWWPTSAQK-L--FP--SS---IIT--------ST-----GDQGKQSR-R-LLTMFLK-PEALQRY-VG-TMDAVVARHMKNEW-EGK---G--EV-KAFHLIKASTFALACHLFASIE-DP-DQVLK-LSKEF-NILLNGVMQLALNFPGTPFYRSKRAADVIRRELQLIIDQRRVA-LLE-----------KVV----SPT-----Q---DLLSYLLVTAD---E-SGR-FMTEKEIMDNILLLLFAGHETSTSAITLLLKYLADMPNIYNGVLREQMEIAMAKEPGDLLDWDDIKKMKYSWNVANEVMRLSPPVQGTFRSAIADITYEGFSIPKDWKIHWSVNSTHKNPDYFPEPEKFDPSRFEG-EGP-MPYTFVPFGGGPRMCPGNEFAQLEILVFLHNVVKRFRWEAVSPNE-KIQVYPM--PMPTEGLPIR
>GkCYP716A200 Msubgroup
SPPGSYGWPI-LGEVLEF------FGSP-TEFVTKRMEK---YHS--I---IFKTSLLSSPMAVFCDPTGNKFLFSNENQ-LVVTWWPNSVQK-LFTFS-------LIT--------SV-----GDKANLTR-R-LLMTYLK-PEALQRY-VG-FMDVAAQHHMHAEW-EGK---G--QV-KAFYLIKMYTFSLACTLFTGIE-DP-DHMSK-LNAEF-KVFVKGLFGLPLNLPGMRFYRSVRAAKAIRKEISSLIECKRLI--LS-----------EKT-AAVSPAT----Q---DLLSYLIVTAN---E-EGR-FMTEREIVDNILLLLFAGHDTATSTIALLLKHLAEMPHIYNEVLKEQQEIAMSKKPGELLDWGDIQKMRYSWNVVNEVLRVSPPVQGAFREAIAEFTFAGYTIPKGWKLFWSVNSTHKNPEYFQEPEKFDPSRFEG-EGP-APYTFLPFGGGPRMCPGKEFAKLQILVFLHNIVKRFRWEAVSPNE-KIAIDPM--PSPVEGLPLR
>GaCYP716A203 Msubgroup
TPPGSSGWPI-FGEIFEL------SSDP-AKFVKKRITK---YKT--L---IFRTNLLTQPMAVVLGPAAHKLLFSNESK-LVSIWWPSSIQT-I--FA--NS---VIN--------TS-----GRRASHTR-R-LLSAYLS-PSALLHY-VP-RMDGAARRHIEAHW-VGN---L--DV-KAFPLLKLYTFYMACSIFTGVD-DP-VQVSA-LLAQF-KTLLRGLLGVPLKLPGTRFYQSLKAAEAIRKHFGRLIDQKKES-LLE-----------KKSSATLTAT-----PDTVDLLTYLLVTED---E-EGR-LMTEREILDNILLLLFAGHDTATSTMAMLLKYLADMPHIYDGVFKEQMEIAMSKGPEELLDWKDIQNMKYSWNVVNEVMRLSPPVQGAFREAIADFSFEGYDIPKGWKLYWTVHSTHKNPEYFPEPEKFDPSRFEG-EGP-APYTFIPFGGGPRMCPGKEFAKLQILVLLHNLVKRFRWEQLSPNE-KIVIDPM--PIPVEGLPLK
>LsCYP716A194 Msubgroup
LPRGTYGWPL-IGETMRL-KSTYMSGKP-EEFVQQRMTT---YNK--D---VFKTSLLGETMAVFCGAAGNKLLFSNENR-LVVTWWPRSVQN-I--FP--HS---ILT--------AT-----THDPKQAR-K-LLASFLK-PEALRRY-VA-TMDAVARSHMDAEW-ASK---R--DV-NAFHLIKTYTFALAARLFASID-DT-DHVSK-IAGEL-HELVRGVLQVPLKLPGTRYYKAIRAGEAIRRELGPVIERRKVG-LME-----------KTV----SST-----Q---DLLSYLLVTAD---E-NGR-MMTEKEIVDNMLLLLFAGHDTTSCAITLVMKYLAEMPHIYNEVLKEQREIAMSKDDGELLEWDDIQKMRYSWNVVNETMRISPPVSGAFREAIDDFSFAGFAIPKGWKLSWSTYSTHNNPDYFPKPEEFDPSRFEG-DGP-APYTFVPFGGGPRMCPGKEFARLEILVFLHNVVKRFRWEAVFPDE-KIKVDTM--PYPAQGLPIR
>LbCYP716A196 Msubgroup
TPPGSSGWPI-FGELSEF------FGKP-ENFVRDRMEK---YSS--Q---IFKTSLLWEPMAVLCGPTGNKFLFSNENK-LVQTWWPTSVQK-IFTFS-------LIT--------SV-----GDKAKLTR-R-LLMTYLK-PDALQRY-VG-FMDAAANRHMQAEW-ECK---G--EV-KAFHLIKLFTFYLACSLFTGIE-NP-DHLSK-LIHEF-NVLVHGLIGLPLNLPGMRFYRSIKAADAIRKDLYFLIQQKRVA--LS-----------ENA-VSSPET-----Q---DLLSYLIVTTD---E-EGR-FMTEREIVDNILVLLFAGHDTSSSTLALVIKYLAEMPHIYNEVLKEQLEIARSKAPGKLLDWGDLQKMRYTWNVVNEVMRLSPAIQGAFREAIADFKYAGYVVPKGWKLYWSVNSTHKDPEYFPEPEKFDPSRFEG-EGP-ATYTFNPFGGGPRMCPGKEFAKLQILVFLHNLVKRFRWEAICPNE-KIEIDPM--PSPVEGLPLR
>EgCYP716E32 Esubgroup
LPPGKKGWPI-IGESLEF-VGTAKSGCP-EKFINDRTAK---YSP--E---VFRTSLLGEDMAVFCGASGNKFLFSGQNK-YVTTWWPTSMKK-VVIFP--ET---MEK--------FN-----KDDPKKMR-S-FLPEFLK-PEALQCY-IP-IMDSMTREHLESDW-SPY---K--EV-KVFPLTKNYTFALACRLFMNIK-DP-KVVSK-FADPF-ARIAPGFTSVPINIPGTPFNKAVGGGKLIRQELLNIIRQRKQE--IS----E------GKD----ANA-----R---DLLTRLLTEAD---D-DGS-VFYEMNVSNKIIGLLIASHDTTSTSITVIVNYLASLPHIYERVYKEQMEIAKSKAPGELLNWNDIQKMKYSWNVACESMRLTPPAQGAFREAITDFSFAGYTIPKGWKAFWTVYTTHKNPKYFPDPEKFDPSRFEG-NGP-APFTYVPFGGGPRMCPGKEYARLEILVFIHNLVTKFKLEKVIPDE-KIIYNPS--PVPANGLLIR
>EgCYP716E34 Esubgroup
LPPGRRGWPL-IGESLEF-VGTAKGGCP-EKFIADRTAK---YSS--E---VFQTSLLGENLAVFCGASGNKFLFSGQNK-YITTWWPSSMKK-VLVFP--ET---LEK--------FN-----KDDPKKMR-S-FLPEFLK-PEALQHY-IP-IMDSMARDHLDTDW-LRR---E--EV-EVFPSAKNYTFALACRLFMNIK-DP-KIVSK-FADPF-ACIAPGLTSVPINLPGTPFSKAVEGGKQIREELLAIIRQRKKE--LS----E------GKD----ANA-----R---DLLSRLLLEAD---D-DGS-MFYEMEVSNKIIGLLIASHDTTSTSITVVVNFLAQFPDVFQRVYEEQMEIAKSKGPDELLNWDDIQKMKYSWNVACESIRLCPPAQGAFREAITDFTFAGYTIPKGWKTFWTVYSTHKNPKYFPDPEKFDPSRFEG-DGP-APFTYVPFGGGPRMCPGKEYARLELLVFIHNLVTRFKIEKAIPDE-KIIYNPS--PVPANGLLIR
>EgCYP716E30 Esubgroup
LPPGKKGWPI-IGESLDF-VGAGKSGCP-EKFINDRTAK---YSP--E---VFRTSLLGEDMAVFCGASGNKFLFSGQDK-YITTWWPSSMKK-VTIFP--ET---MEK--------FN-----KDDPKKMR-S-FLPEFLK-PEALQHY-IP-VMDSMTREHLESDW-YPY---K--EV-KVFPLTKNYTFALACRLFMNIK-DP-QVVSK-FASPF-ARIAPGFTSVPINFPGTPFNKAVEGGKVIRQELLNIIRQRKKE--IS----E------GKD----AKS-----R---DLLSRLLTEAD---D-DGS-VYYEMDVSNKIIGLLIASHDTTSTSITVIVNYLASLPHIYEKVYKEQMEIAKSKAPGELLNWDDIQKMKYSWNVTCESMRLTPPAQGAFREAITDFTFAGYTIPKGWKTFWTVYTTHKNPKYFPDPEKFDPSRFEG-NGP-TPFTYVPFGGGPRMCPGKEYARLEILIFIHNLVTKFKLEKVIPDE-KIFYNPS--PVPANGLLIR
>MeCYP716E38 Esubgroup
LPPGNKGWPF-VGESLEY-LKVGRRGEP-EKFIKDRVSK---YSP--D---VFQTSLLGERIAVFCGASGNKLLFTSEKK-YVTAWWPRSLMKVL--FQ--DS---LQL--------SL-----KEESTRIR-R-LLPEILK-TEALQHH-IP-VMDSMAREHLKKDW-YPY---K--QV-KIFPLSKKYTFALACRLFLSIK-DP-NQVTK-FADPF-ALVTSGMMSVPMNFPGTAYNRAIKGSKFILNELLVMIQQRKME-MLE-----------KKE----TAY-----A---DLLNRMLLAKD---E-NGRPLMSEIEIANRIMALLIASHDTISTTITFTLKNLVEHPHVYTKVLNEQMEIAKSKAPEELLNWEDVQKMKYSWCVACETMRLLPPSPGGFREAITDFTYAGFTIPKGWKAHWTVYSTHKNPKYFPNPEKFDPSRFEG-DGP-APYTFVPFGGGPLMCPGKEYARLEILIFMHNVVTKFKWKKVIEDE-KVIFDPT--PIPVNDLPIH
>StCYP716E25 Esubgroup
LPPGTSGWPL-LGENMEF-ALLG----P-QKFIKDRMEK---YSP--E---VFQTSIMGEKMAFFCGAQGNKFLFSSENK-LLTSWWPQSMKK-ALLFP--EF---VES--------SL-----KEVSALKR-S-FLHDILK-PEALKQY-IP-LMDAMAREHLDENW-NSN---R--VV-KVFPLSKKYTFDLACRLFMSLV-DP-EEIKR-LADPF-TLVTNGMFSMPIDLPGTAYNRAIKGGKMVRDELMRIITQRRKE-LTE-----------NQE----TAG-----R---DLLSKMLLVTD---E-DGQ-FMSEMEISNNIIGMLVASFETTSSAVTSVLKYLAELPHVYDEVYREQMAIAKSKGAEDLLTWEDIEKMKYSWNAARESLRLTPPAQGSFRETITDFTYAGFTIPKGWKTFWSVHSTHKNPKYFSDPEKFDPSRFEG-SGP-APFTFVPFGGGPRMCPGKEYARLEVLVFMHNVVKRFKLEKDIPDE-KIVFHAS--PVPVYGLPVR
>VvCYP716E12 Esubgroup
LPPGNQGWPI-IGETLAF-ALGSKSGNP-TRFIKERMMK---YSP--D---VFRTSLVGEKVAVFCGPAGNKFLFSNHNK-LVATWKPRSMEK-ILLFE---S--------------PP-----KVEPRGLR-S-YVLEFLR-PDVLQRY-IQ-IMDSMAREHIEMDW-APN---R--EV-KVYPLSKKYTFALACRLFMSIK-DP-EQVAK-VAHPF-HLITSGLVSVPIDFPGTPFNRAKKGGKMLRDELVAIIKQRRNE--LS----D------EGE----PEV-----Q---DLLSSLLLQSD---E-NGK-GLNDMEISDKIVGLFLASFDSTSATLTFVLNYLAEFPDVYDKVLKEQMEIAKSKDPGEFLKWNDIQKMKYTWSVANETMRLAPPAQGTFREVITDFTYEGFTIPKGWKTYWSVHTTNRNPKHFPDPEKFDPSRFEG-KGP-APYTFVPFGGGPRLCPGKEYSRLQILVFIHNMVTRFKWEKVDPNE-KVIYNPS--PIPVNGLPIR
>VvCYP716E13 Esubgroup
LPPGKLGWPI-IGETSEF-ALGGKNSNP-ERFINDRMKK---YSP--I---VFRTSLLGEKVAVFCGPAGNKFLFSNHNK-LITTWKPPSMEK-ALLFQ--SS--------------PP-----KAEPRGMR-S-FVLEFLR-PDALQRN-IH-IMDSMAHQNINTDW-APH---K--EV-NVYPLSKKYTFTLACHLFISIK-DP-EHIAR-IARPF-HQMLSGLVSLPIDFPGTAFNSAKKGGKMLRHELVAIIKQRRKE--LS----E------KEE----SVA-----R---DLLSSLLLATD---E-NGA-VLNDMEISDKIVGIFLASFDSTSTTLTFIFNYLAEFPHAYDKVLKEQMEIAMSKDPEEFLKWNDIQKMKYTWCVVKETMRLAPPAQGTFREAITDFTFEGFTIPKGWKTYWSVHSTNKNPKYFPDPEKFDPSRFEG-KGP-APYTFVPFGGGPRLCPGKEYVRLVILVFIHNMVTRFKWAKVVPNE-KIIYNPS--PFPVNGLPIR
>VvCYP716E16 Esubgroup
LPPGKMGLPI-IGESIEY-GLAAARGNP-QGFIADRMTQ---YSP--D---VFRTSLMGENMAVMCGAAGNKFLFSNENK-LVKSWWPRSVYK-VLYFP--SPNDKDSS--------GA-----ADLMMNMK-S-YLIEFVK-PDALQQY-IP-VMDSMAREHIDMDW-APN---R--EV-KVFQLVQKYTFALACRLFMYIQ-GE-ENIAK-IAHPF-HLIVQGFMSVPIDLPGTGFNRGIKGGKMIREEIEAVIKRRRTE-LLE-----------KGV----SKV-----P---DLLSRMLLSPD---E-KGR-HLNDIEINSYMVGLLLASHDTTSSAITFTLKYLALFPDVHNKVLKEQMEIAQSKGPGELLNWSDIQKMKYTWCVARESMRLAPPAQGAFREATTDFTFAGFTIPKGWKTHWCVHSTHKNPKYFPNPEKFDPSRFEG-KGP-EPYTFVPFGGGPRMCVGKEYARLEILVFIHNVVTKFKLETVLENE-KILFGLS--ALPAKGLPIR
>VvCYP716E19 Esubgroup
LPPGTMGWPI-IGETLEF-SLACQGGNP-GRFLNDRMNK---YSP--Q---VFKTSLLEANMAVMCGASGNKFLFSNEDK-LVVSWWQRSMKK-ILCFP--SV---FNE--------TL-----TGDKFRPP-T-FLPEFLK-PEALQHY-LA-TMDSMASEHIELNW-SSN---R--EV-LVFPLARKYSFALAFRLFMSID-DP-EYVEM-ISHPF-QILNEGFLSVPIDIPGTTFNRALKASKFIHNELLAIIRK?KME--LE----Q------KGD----LAT-----R---DLLSHMLLASD---E-NCD-VKSEMEISTQVICLLFATHHTTSSVITFILKYLAEFPDVYSKVLKEQMEIAKSK-PEGFLKWDDIQKMKYTWNVANETMRLTPPVQGTFREAITDITYAGFTIPRGWKMHWNVNTTHRDPKYFPDPEKFNPSRFEG-KGP-QPFTFVPFGGGPRMCPGREYARAQVLAFIHHVVTRFKWEKVDPCE-KVAYNPS--PIPSKGFPIR
>PtCYP716E1 Esubgroup
FPPGKTGWPI-IGETWDF-VRAGRSGTP-EKFVNDRMSK---YST--D---VFHTSLLGDNLAMFCGVSGNKFLFSSENK-YVTTWWPRPIQR-ILSFP--EE---IVT--------SS-----KDDSTILR-R-FLPEILK-PEALKHY-IP-VMDSMAKDHLEADW-SPY---K--QV-RVLPLSKKYTFALACRLFMNIK-DP-AHVSR-LENHF-NLVTNGLVSVPINFPGTTYYRAVKGGKIIREELLAIMKQRKGE--LA----S------ENY-EERAEA-----T---DLLTLMLLASD---D-NGQ-PLNERDIAYKVLGLLVAGHDTTSSAITMVMYYLAEYPHIYQGVLEEQKEIAMSKAPGELLNWDDVQKMKYSWSVACEVLRVSPPVSGTFREVIADFSFAGFTIPKGWKAYWSVYSTHKNPKYFPDPEKFDPSRFEG-KGP-APYTFVPFGGGPFMCAGKEYARLEILVFMHNLVNRVKWEKVIPNE-KIMYTSF--AMPVKGLPVL
>PtCYP716E2 Esubgroup
FPPGRIGWPI-IGEAWGF-VMAGKRGTP-EKFFNDRMKK---YST--E---VFQTSLFGDNMAVFCGASGNKFLFSSENK-YVATWWPRTIKK-IIYFP--EH---VDN--------SS-----IEETAALR-R-FLPEFLK-PEALQHY-IP-IMDSMAREQLEADW-CPH---K--QV-RVFPLSKKYTFALACRLFMRIR-DP-DHVTR-LANQF-ALVTDGLVSVPINFPGTTYNRAIKGGKMIREELLAIMKQREGE--LI----S------DNK-DD-AGA-----I---DLLTRMLITSD---D-NGK-TMNHKEIANKIVGLLVASHDTTSSSITMVMYYLAQHPCIYQKVLKEQTEIAMSKAPGELLNWNDVQKMKYSWCVVCEAMRFSSPSQGAFREAITDFFYAGFIIPKGWKVHWSVHSTHKNPKYFPDPERFDPSRFEG-SGP-APYTFVPFGGGPRMCAGKEYARLEILVFMHNVVTKFKWEKIIPEE-KVLNISF--PMPVNGLPIL
>PtCYP716E3 Esubgroup
LPPGNTGWPI-IGETLEF-AMNHRRGCP-EKFVIDRMCK---FSP--E---VFKTSLFGEKIVVFCGASGNKFLFTSHNK-SVTSWWPPSMAK-VWFFP--EN---QEN---------T-----VEVCNKMR-S-VLPEFLK-PDALQDY-IP-VMDSMAKEQLETDW-SPH---K--QV-QVFSLSKKYTFASACKVFMNLI-DP-EQLTR-LSNPF-THIVAGLISIPIKIPGTAFSRGVEGGKIAREELLAIIRQRKRE--LL----E------NKE----LKS-----I---DLLTRLLLASY---E-NGE-TNDEKQIANKIIGLLVASHDTMSTALTCILNYLAEYPRVYEDVLHEQMEIAKSKNPGELLNWDDVKKMKYSWCVACEAMRLSPPVPGTFREAITDFTYAGFTIPKGWKAFWTTYSTNRNPKYFPDPEKFDPSRFEG-RGP-APYSFVPFGGGPRMCPGKEYARLATLVFMHNVVTKFKWRKVNPDE-KIIYNPT--PTPENGLLIH
>PtCYP716E4 Esubgroup
FPPGKTGWPI-IGETWDF-MMAARCGTP-EKFINDRVGK---FSP--E---VFQTSLLGHNMAVFCGSGGNKFLYSSENK-CVTGWLPHPIMK-VLFSP--EH---ASN--------SY-----KEDSAKLR-K-FLPEFLK-PEPLQHY-IP-VMDSMAKDHLKADW-FPY---K--QV-KVFPLSKTYTFSLACRLFMNIK-DP-EQVSR-LQNHF-NLVTKGILSLPLNFPGTAYNRAIKGGNMIREEILGLMKERREL--IS-----------ESK----EPEFI-------DLLTRMLLVTD---E-N---AMDDMEIADRVVGLLFGSHDTTSASISMAMYYLAGNPHVYTKVLKEQMEIQKLKAPGELLTWNDIQKMKYTWCVVCEVMRLSPPGQGGFREAITDFSYAGFTIPKGWKVHWSVHSTHKNPKYFPDPEKFDPSRFEG-KDI-EPYSFVPFGGGPRMCPGKEYARLAILVFMHNVVTQFKWEKVIKDE-KIIYMSI--PMPACSLPIT
>RcCYP716E10 Esubgroup
FPPGKTGWPV-IGETLDY-LINARHGVP-DKFVIKRMKT---YSP--D---VFQTSLLGDRMAVFCGASGNKFIFSTGNK-FVQAWWPRSLKQ-ALLFP--ET---HDN--------SY-----NEESCILR-S-FLRDFLR-AEALKDY-IP-VMDSMAKEHLEAEW-LPY---K--EV-KVFPQVKTYIFALACRMFMSIK-DP-VHVKR-VKDLF-DVVAAGVFSLPVNIPGTAFNRAFRGGKIMREEFLAIIKQRRSE--LL----E------NKG-TE-EAG-----M---DLMSRMLLGLDHDHQ-EGG-TLDEMKIANRIMGLLIAGYDTTTISLTAIVNYLAENPNIYDKVLREQMEIAKSKIPGELLNWGDVQKMKYAWCVACESMRLSPPVQGTFKEVTTDFTYAGFIIPKGWKTHWTVHSTYKDPKYFPDPGKFDPSRFEG-QGP-PPYTFVPFAGGPRMCPGKEYARFEILVFVHNLVTKFQWEKVIPDE-KIIYIPN--VTPENGLPVR
>RcCYP716E9 Esubgroup
LPPGTKGWPF-IGESLAF-LMTSRRGHP-EKFINDRVTK---YSA--D---VFQTSLLGENMAVFCGAAGNKLLFTSENK-YVKAWWPKSLLK-AFLVP--DP---DEF--------SF-----KEVSTGYR-R-ILTEFLK-PEALQRS-IP-VMDSMAREHLKTDW-HPF---K--EV-KVFPLIRKYSFALSCRLFISIK-DP-NLVSK-LLGPF-ALVSSGMLSVPINFPGTPYYKAIKASKVINHDFLEIMNRRKLE--LA----E------KKN----ITS-----P---DLLTRLLLHKE---D-DGR-SMTDAGVYSRIMALLFASHDTISTAITFMFKHLAEHPHVSNRVFKEQMEIAKSKEPGELLNWEDIQKMKYTWCVACETMRLLPPSQGAFREAITDFTYAGFTIPKGWKIYWTVHSTHKNPKYFPDPEKFDPSRYEG-DGP-APYTFVPFGGGPVMCPGREYARLEILIFMHNMVTKFKWHKVIEGE-KIIFHSA--PIPVKGLPIL
>SlCYP716E26 Esubgroup
LPLGSNGWPI-LGENIDM----AYSSSP-EKFIHERMEK---HSS--Q---VFKTSLLGQKIAIFCGTSGNKFLFSNENK-LLTTWWPPSLTK-PLMCP--TQ-SQSQN--------SV-----KEIALLNR-G-FLREILK-PENLKQY-IP-FMDSMARDHLKQEW-IPF---K--EV-KIYPLVKKYTFSLACKLFLSID-DF-RHVKK-LSDPF-VLVTSGMFTVPINLPGTPYNRAIKGGKMVHEELMKIIKERKIN---------------EKN----NHS-----N---DLLSQLISFSD---E-NGQ-FMNDAEIYNNIIGLLVASYDTTSAAITFVLKYLAELPNIFNEVYKEQMEIAKSKGEGELLNWDDIQKMKYSWNVACEAIRLMPPAQGAFREAITDFTFGGFTVPKGWKTFWSVYSTHKNPKYFPEPEKFDPCRFEG-SGP-EPYTFVPFGGGPRMCPGKEYARLEILVFMYNIVTNFKLEKLVPHE-KIIYKSS--PVPLNGLPVR
>TcCYP716E35 Esubgroup
LPPGRKGLPY-IGETLDY-VLASRRGTP-EKFVTDRNTK---YSS--D---VFRTSLLGEDMAVFCGAAGNKFLFSGQNK-YVTSWWPRPMKK-A--FLDPSS---VDN--------SS-----AEESTKLR-A-YLPSLLK-PESLQHY-VP-VMDRMAKEHLDQHW-SPY---N--QV-QVFPLSKKYTFSLACRLFMSVR-DR-EEIEK-FAKPF-SIATAGLVSVPIDLPGTTFNRAVKAGRVIRQELFALITKKKNE-LLE-----------KRR----TVA-----S---DLVDNMLL------D-----GMTEIEIGNKIVGFFIASHDTTSTAITFTVSYLSDYPDVYNKVLEEQMDILRSKGPEEPLRWEDIQKMKYTWCVACEAMRLAPPANGAFREAITDFTYAGYTIPKGWKAFWTVHSTHKNPNYFPDPEKFDPSRFEG-NGP-APYTFVPFGGGPRMCPGKEYARLEILTFIHNLVTKFKWEKLNPNE-KISYIPS--PIPEEGLPIK
>TcCYP716E36 Esubgroup
LPPGRKGLPY-IGETLDY-VLGLRRGTP-VKFINDRSTK---YSP--D---VFRTSLLGEDMAVFCGAAGNKFLFSGHNK-YVTAWWPRSMKK-ALLDP--SS---VDN--------SS-----EEESTILR-T-YLLPLLK-PESLQRY-VP-VMDVMAKEHLDQYW-SPY---N--QV-QVSPLSKKYGFSLACRLFMSVQ-QK-EEIEN-FAKPF-AFATAGLISVPIDLPGTTFNRAVKAGKVIRRELLAFITKKKNE--LL------------KK-GMTVAS---------DIVDSMLM--------DG---MTEIEILNKIVGFFIASHDTTSTAITFTVSYLSDYPDVYNRVLEEQKDILRSKGPGEPLGWEDIQKMKYTWCVVCEAMRLAPPANGAFREAITDFTYAGYTIPKGWKAFWTVHSTNKNPKYFPDPEKFDPSRFEG-NGP-APYTYVPFGGGPRMCPGKEYARLEILTFIHNLVTRFKWEKLNPNE-KIFYSPS--PIPEEGLPIK
>TcCYP716E37 Esubgroup
FPPGRKGLPY-LGETLDY-VLASRRGTP-EKFVTDRTTK---YSP--D---VFRTSLLGEDMAIFCGAAGNKFLFSGQNK-YVTSWWPHSIKK-ALMDP--SS---VDN--------SS-----KEESTKLR-A-YLPPFLK-PESLQHY-IP-VMDIMAKEHLDQHW-SPY---N--QV-QVFPLSKKYTFSLACRLFMSVH-DQ-EEIEK-FAKPF-ALATAGLISVPIDLPGSTFNRAVKAGKLIRQELLALITKKKNE--LS-----------EKG--LTVAS---------DLVDSMLM------D-----GMTEIEIGNKIVGFFIASHDTTSTAITFIVSYLTDYRDIYNRVLEEQMDILRTKGPGEPLRWEDIQKMKYTWCVACEAMRLAPPANGAFREAITDFTYAGYTIPKGWKAFWTVHSTNKNPNYFPDPEKFDPSRFEG-NGP-APYTFVPFGGGPRMCPGKEYARLEILTFIHNLVTRFKWEKLNPNE-KISYIPS--PIPEEGLPIK
>RcCYP716T1 Ysubgroup
TPPGTTGWPL-IGETLEY-LSTTKAGIP-EKFINDRRKR---YSS--K---LFKTSLLGQPTVLLCNADGNKFIFSNENK-LVTSWWPSSVDK-F--FD--TQ----NA--------SK-----TEESMKMR-K-FVTPVLK-PDTLRKY-VH-IVDAITRQHLRDHW-GGK---Q--VV-EVYPFAKDLTFVLACRLLLGID-DE-EAISQ-LQKPF-AHFSAGLLSLPLDLPGTNFRRAIKAAKQLRNEFEVMIKRWKTD---T------------------SQS-----Q---GILSQHLVEIN---E-EGQ-STSESEMATRILALISASYDNVSTAMTFVIKYLAEMPNVYDAVLREQMGIAKAKEAEVGLNWDDIQKMRYSWNVASEVLRLHPPANGAFREVIHNFMYAGYLIPKGWKLHWNAFATHKSAEYFPEPEKFEPSRFEG-NGL-VPYSYVPFGGGAHMCPGKEYARIAMLVLMHNVVTNFKLEKVFPNE-KVIGLPV--LRPAKGLPLR
>JcCYP716T1 Ysubgroup
LPPGKPGLPF-VGESLEF-LSSGWKGHP-EKFVFDRTSK---YSS--E---IFKTNLLGQPAAVFCGASANKFLFSNENK-LVQAWWPDSVNK-I--FP--SS---LQT--------SS-----KEEAIKMR-K-LLPQFMK-PEALQRY-IG-IMDTIAQRHFASGW-EKK---N--EV-VVFPLAKNYTFWLACRLFVSLE-DP-DHIAK-FADPF-QELASGIISVPIDLPGTPFRRAIKASNFIRKELISIIKQRKID--LA----E------GKA----SGT-----Q---DILSHMLLTSD---E-DGK-FMNEMDIADKILGLLIGGHDTASAACTFIIKYLAELPQIYDAVYKEQMEIAKSKGEGELLNWEDIQKMKYSWNVACEVMRVAPPLQGAFREAINDFIFNGFYIPKGWKLYWSANSTHKSATYFEEPEKFDPSRFEG-KGP-APYTFVPFGGGPRMCPGKEYARLEILVFMHNLVKRFNFQKIIPDE-NIIVNPL--PIPAKGLPVR
>PgCYP716U1 Ysubgroup
LPPGQTGWPL-IGETLNY-LSCVKSGVS-ENFVKYRKEK---YSP--K---VFRTSLLGEPMAILCGPEGNKFLYSTEKK-LVQVWFPSSVEK-M--FP--RS---HGE--------SN-----ADNFSKVR-G-KMMFLLK-VDGMKKY-VG-LMDRVMKQFLETDW-NRQ---Q--QI-NVHNTVKKYTVTMSCRVFMSID-DE-EQVTR-LGSSI-QNIEAGLLAVPINIPGTAMNRAIKTVKLLTREVEAVIKQRKVD-LLE-----------NKQ--ASQPQ---------DLLSHLLLTAN---Q-DGQ-FLSESDIASHLIGLMQGGYTTLNGTITFVLNYLAEFPDVYNQVLKEQVEIANSKHPKELLNWEDLRKMKYSWNVAQEVLRIIPPGVGTFREAITDFTYAGYLIPKGWKMHLIPHDTHKNPTYFPSPEKFDPTRFEG-NGP-APYTFTPFGGGPRMCPGIEYARLVILIFMHNVVTNFRWEKLIPNE-KILTDPI--PRFAHGLPIH
>BfCYP716Y1 Ysubgroup
YPPGSMGLPY-IGETLSF-ARYITKGVP-EKFVIERQKK---YST--T---IFKTSLFGENMVVLGSAEGNKFIFGSEEK-YLRVWFPSSVDK-V--FK--KS---HKR--------TS-----QEEAIRLR-K-NMVPFLK-ADLLRSY-VP-IMDTFMKQHVNSHW-NCE------TL-KACPVIKDFTFTLACKLFFSVD-NP-LELEK-LIKLF-VNIVNGLLTVPIDLPGTKFRGVIKSVKTIRHALKVLIRQRKVD--IR----E------KRA----TPT-----Q---DILSIMLAQAE---D-ENY-EMNDEDVANDFLAVLLASYDSANTTLTMIMKYLAEYPEMYDRVFREQMEVAKTKGKDELLNLDDLQKMNYTWNVACEVLRIATPTFGAFREVIADCTYEGYTIPKGWKLYYAPRFTHGSAKYFQDPEKFDPSRFEG-DGA-PPYTFVPFGGGLRMCPGYKYAKIIVLVFMHNIVTKFKWEKVNPNE-KMTVGIV--SAPSQGLPLR
>MeCYP716T1 Ysubgroup
TPPGSTGWPF-IGETIEY-LSTTKEGVP-ERFINDRKKK---YSS--K---LFKTSLLGQPMVLFCNAEGNKFVFSNENR-LFTSWWPSSIDK-F--FD--TQ----NA--------SK-----SEEAMKMR-K-FVAPVLK-PDTLRKY-VN-IVDSKTRLYLKAQW-DGQ---Q--VV-QVHPFAKDLTFVLACRLLLGID-DD-KTVAQ-LQKPF-GHFSVGLLSLPIDLPGTNFRRAIKAAKQLRKEFEVMIKGWKSD-RLP------------------SQS-----Q---GILSQHVLELN---E-EGE----ESDMATRILALISASYDNVSTAMTFVIKYLAEMPNVYDAVLKEQIEIARAKGVDEPLNWDDIQRMRYSWNVASEVLRLHPPANGAFREVITNFTYAGFLIPRGWKLHWNAFATHKSPEYFPDPEKFEPSRFEG-KGL-VPYAYVPFGGGAHMCPGKEYARIAILVLMHNVVTKFKLEKVFPDE-KVIGLPI--LRPAKGLPIR
>FvCYP716AV3 Ysubgroup
LPPGSTGWPI-IGETLEY-LSTAKQGVP-EKFIADRRNK---HPC--K---VFKTSLLQESMAVLCTAAGNKFLFSNENK-LVKSWWPANFEK-I--FA--NS---EKT--------DT-----TQESIRLR-K-VLSPFLK-PDALHRY-IG-AMDEVTKQHLNMYW-SES---V--II-KVHPLAKKYTFTLACKLFLNIE-DP-KLVAK-LEELI-RHISSGFISLPINFPGTKFNRAIRASKQIKKEIEEMVKQRRID--L-----HPHLSDTSNS----NHHHHYHDQ---DLLSRLLVETY---S-DGKELMTESDIANKLYGLIVGAYDNISTTLVSIIMFLSKLPHVYDAVLKEQMEIAESKAEGELLNWEELQKMKYSWSVACEALRLLPPILGTFREAITDFSYEGYIIPKGMKLHWNTYATHKNPEYFPEPEKFDPSRFQR-QGP-APYSYVPFGGGPRMCPGKEYARFKILVFMHNVVTRFKWEMVFPDE-KMIMDPV--LVPTKGLTIR
>PpeCYP716AV4 Ysubgroup
LPPGSTGWPI-IGETLEY-LRTGKKGVP-EKFIADRRNK---YSSSSANCKVFKTSLLFEDMAVLCTAAGNKFLFSNEKK-LVKSWWPPHLDKLI--FA--DS---APD--------EKAKAFITEESTRFR-N-TMAPYLK-PAGLQKY-VG-TMDTFTKKHLDMYWEDGK---DDDQVIKAHPLAKKYAFTMACRLMLDTE-DQ-QVFTK-LENLM-KDLSSGFTSLPIDLPGTQFNRAIRGSRQLREEIKNIVTQRRIH--LS-----------TRKVDEDVDG-----L---DMLSSLIMDTG---S-DGL-GLSDSEIASKLYGVIVSGYDNFSSTLATIVMYLAELPHVYDAVLKEQRQIAESKAAGELLNWADIQKMKYSWSVACEVMRLLPPNSGTFREAISDFVYEGYLIPKGMKLNWNVHSTHKNPEYFPDPEKFDPSRFEG-QGP-PPYSFVPFGGGPRMCPGKEYSRLKMLVFMHNVVTRYRWEKVFPDE-KFVWDPA--LVPTKGLPIR
>FvCYP716AV1 Ysubgroup
LPPGSTGWPI-IGETLEF-LRTARNGVP-EKFVADRRKK---YSSHGSCK-VFKTSLFGEPMAMLCTAAGNKFVFSKENK-VVKTWWPANFQK-I--FPNQAA--------------DF-----PKEVYRVR-Q-VMSSFLK-PDSVRKH-IG-IMDQVAKHHFDTHW-STQ---Q--GI-MFHSLAKKYTLSLSCRLFLNIE-NP-QVIAK-LEKPI-RDIHAGLVSLPIDLPGTNFNRAIRASKIVKKEIGSMVVQRKID-LMSLNSTD------REQ-LIQMPQ---------DAMSCWLMETY---S-DGEDELTEAYIAEKLCAVIHAAYDAITDTLCSTVIFLSQLPPVYDAVLKELTEIAESKDEGELLNWGDIQKMKHTWNVVCEVLRLQPPGSGTFREAITDFVYEGYLIPKGMKLHWNMFATHKNPDYFPDPHKFDPSRFEG-QGP-PPFSYVPFGGGPRMCPGRENARFQILVFLYNLVTRFKWEMVFPDE-KMVVDPV--PFPTHGLPLH
>FvCYP716AV2 Ysubgroup
LPPGSTGWPI-IGETLEY-LSTARDGVP-EKFIADRRKK---YSC--K---VFKTLLLGEPMAMLCTAAGNKFLFSNENK-LVKTWWPAIFQK-L--FT--DS---TKL--------EY-----SKVTIHNR-K-AIFPFLK-PDAVRKH-IG-VMDQVTKEHFGKHW-SQK---Q--VI-KFHSLVKKYTLALSSRLFLNLE-DP-QVIAK-LQESI-RHINEGLVSLPVDLPGTNFNRAIRASRKMKKEIDSMVAQRKND--LM----NLNMID--------REQLENAPQ---DLMSSFLLETR---S-DGQ-ELTEEEISKYLCGIMLAGFDAIINTLCATVIVLSQLPEVYDAVLKEQMEIAESKDEGELLNWGDVRKMKYTWNVVCEVLRLQPPTGGTFREAMTDFI------------HWNVHATHKNPEYFPDPHKFDPSRFEG-HGP-PPYSYVPFGGGPRMCPGKEHARYEILVFLHNLVTRFKWEMVFPDE-KMVVDPV--PFPSKGLPLH
>CsCYP716AC1 Ysubgroup
LPPGRKGWPF-IGETLEY-HALSKKGCI-EKFMSQRMQK---YSS--K---IFKTSYLGADMVFLCSAEGNKLLFSNEHK-LFKPWLPRIIEN-S--FK--SS---PNI--------TL-----QDEFNSLR-R-VIGSFTE-PNALRRY-VG-MMDANAKRHLRKYW-DGN---D--VV-KVHDLSRKFIFALCSELMYNIH-DT-RTADE-LENLA-HCIMTEFFIIPVNIPGTKFGRAVRAGREFHQRFRNMIKQRRLE--IE----E------KRE----PEH-----K---DILSLLLLEKN---K-DGE-DLTESEIALKMQAVLIGAYDNPSIAISTIIKFLAELPEIYEQVLREQMEIANSKGPDELLSFDDLKRMKYTWNVISEVLRMEPPNSGTFREALTEVTIDGYTIPKGFKLHWAVNATHKDPECFPNPEKFDPSRYQG-NDI-VPFSYVPFGAGPHICPGKEFARLKLLVFFHNLVRKFRWEKIIPDE-KMIRNPN--LMPEKGLPVR
>CsCYP716AD2 Ysubgroup
LPPGHVSWPFKYFETLDY-LKKARTNTI-HKFIAERVQK---YKT--K---CFKTCHIGQNMVFLTSAEGNKFLFSNDYK-LVRSWWPVTFLK-V--FE--NA---GEE--------IT-----VEEVIRAR-K-QFLSFFNEPDALARH-VA-ITDQVVQDHFKCYW-DGS---K--QV-GVYPLARKLTFDVSCRLLADIQ-DR-EILDE-SLPLM-GNVVRAFFAFPINFPGTILNRAIKSSRRLRKIFVDIIKERRGD--LL----E------KKN----LDQR----N---DVLSRLLVENY---K-EGR-DIDDVFLAKNLVSLLSAAYDNPSVTITSIVKNLAERPEIYEKVRKEQIEIAKSKAPGEHMSMEDVKKMKFSMNVLSESLRLEAPASGTFREALDDFNYEGFLIPKGWKVHWSVHATHRNPEYFSNPETFDPSRFER-NDPIVPYSYVPFGGGHHICPGKDYAKLQILLFMHHVVRKFKWEKVNPDE-QLIRAPN--LFAPKGLPVR
>Pg S4733.5 PPDS copy1
------------------------------------------------------------------------------------MFFPRSHGE--------SN---------------------ADNFSKVR-G-KMMFLLK-VDGMKKY-VG-LMDRVMKQFLETDW-NRQ---Q--QI-NVHNTVKKYTVTMSCRVFMSID-DE-EQVTR-LGSSI-QNIEAGLLAVPINIPGTAMNRAIKTVKLLTREVEAVIKQRKVD-LLE-----------NKQ--ASQPQ---------DLLSHLLLTAN---Q-DGQ-FLSESDIASHLIGLMQGGYTTLNGTITFVLNYLAEFPDVYNQVLKEQVEIANSKHPKELLNWEDLRKMKYSWNVAQEVLRIIPPGVGTFREAITDFTYAGYLIPKGWKMHLIPHDTHKNPTYFPSPEKFDPTRFEG-NGP-APYTFTPFGGGPRMCPGIEYARLVILIFMHNVVTNFRWEKLIPNE-KILTDPI--PRFAHGLPIH
>Pg S3293.6 PPDS copy2
------------------------------------------------------------------------------------MFFPRSHGE--------SN---------------------ADNFSKVR-G-KMMFLLK-VDGLKKY-VG-LMDSVMKQFLETDW-NRQ---Q--QI-NVHNTVKKYTVTMSCRVFMSID-DE-EQVRR-LGSSI-QNIEAGLLAVPINIPGTAMNRAIKTVKLLSRELESVIKQRKMD-LLE-----------NKQ--ESQPQ---------DLLSHLLLTAN---Q-DGQ-FLSESDIASHLIGLMQGGYTTLNGTITFVINYLAQFPDVYNQILKEQVEIANSKHPKELLNWEDLRKMKYSWNVAQEVLRIIPPGVGTFREAITDFTYAGYLIPKGWKMHLIPHDTHKNPKYFPNPEKFDPTRFEG-NGP-APYTFTPFGGGPRMCPGIEYARLVILIFMHNVVTNFRWEKLIPNE-KILTDPI--PRFAHGLPIH
>PgCYP716S1v2 Ssubgroup
LPPGKTGWPI-IGETLEF-ISCGQKGNP-EKFVTQRMNK---YSP--D---VFTTSLAGEKMVVFCGASGNKFIFSNENK-LVVSWWPPAISK-I--LT--AT-----I--------PS-----VEKSKALR-S-LIVEFLK-PEALHKF-IS-VMDRTTRQHFEDKW-NGS---T--EV-KAFAMSESLTFELACWLLFSIN-DP-VQVQK-LSHLF-EKVKAGLLSLPLNFPGTAFNRGIKAANLIRKELSVVIKQRRSD-KLQ-------------------TR-----K---DLLSHVMLSNG---E-GEK-FFSEMDIADVVLNLLIASHDTTSSAMGSVVYFLADHPHIYAKVLTEQMEIAKSKGAEELLSWEDIKRMKYSRNVINEAMRLVPPSQGGFKVVTSKFSYANFIIPKGWKIFWSVYSTHKDPKYFKNPEEFDPSRFEG-DGP-MPFTFIPFGGGPRMCPGSEFARLEVLIFMHHLVTNFKWEKVFPNE-KIIYTPF--PFPENGLPIR
>EsCYP716S2 Ssubgroup
LPPGKTGWPI-IGETLEY-LSWGQKGCP-EKFITQRMNK---YSP--H---VFTTSLAGEKMAIFCGASGNKFMFSNENK-LVVSWWPPAISK-I--VN--ST-----K--------PS-----VEKSKAVR-N-LIVEFLK-PEALHKF-IP-VMDRTTRLHFEAEW-GGT---T--EV-KAFALSEMLTFELACRLLCSID-DP-VHVKT-LSCLF-AKVKAGLMSLPIDFPGTAFNSGIKAANLIRKDLSVLIEQRRSD-KLQ-------------------IR-----G---DLLSHILISNG---E-DEK-ILSEMDIADVVLGLLIASHDTTSSVMASVVYFLTDHPGIYAKVLTEQMEIAKSKRAGDLLTWENIQRMKYSRNVINEVMRLVPPSQGGFKEVISEFSYADFIIPKGWKIFWSVHSTHKDPKYFKNPEEFDPPRFEG-DGP-MPFTFIPFGGGPRMCPGNEFARMEVLIFMHHLVMNFRWEKVFPNE-KIIYTSF--PFPEKGLPIR
>Pg S1770.12 PPTS copy1
------------------------------------MNK---YSP--D---VFTTSLAGEKMVVFCGASGNKFIFSNENK-LVVSWWPPAISK-I--LT--AT-----I--------PS-----VEKSKALR-S-LIVEFLK-PEALHKF-IS-VMDRTTRQHFEDKW-NGS---T--EV-KAFAMSESLTFELACWLLFSIN-DP-VQVQK-LSHLF-EKVKAGLLSLPLNFPGTAFNRGIKAANLIRKELSVVIKQRRSD-KLQ-------------------TR-----K---DLLSHVMLSNG---E-GEK-FFSEMDIADVVLNLLIASHDTTSSAMGSVVYFLADHPHIYAKVLTEQMEIAKSKGAGELLSWEDIKRMKYSRNVINEAMRLVPPSQGGFKVVTSKFSYANFIIPKGWKIFWSVYSTHKDPKYFKNPEEFDPSRFEG-DGP-MPFTFIPFGGGPRMCPGSEFARLEVLIFMHHLVTNFKWEKVFPNE-KIIYTPF--PFPENGLPIR
>Pg S0325.7 PPTS copy2
FPPGKTGWPI-IGETIEF-ISCGQKGNP-EKFVTQRMKK---YSP--D---VFTTSLAGEKMVVFCGASGNKFIFSNENK-LVVSWWPPAISK-I--LT--AT-----I--------PS-----VEKSKALR-S-LIVEFLK-PEALHKF-IS-VMDRTTRQHFEDKW-NGS---T--EV-KAFPMSETLTFELACWLLFSIN-DP-VQVQT-LSHLF-EKVKAGLLSLPLNFPGTAFNRGIKAANLIRKELS------------------------------------------------VVISNG---E-GEK-FFSEMDIADVVLNILIASHDTTSSAMGSVVYFLADHPHIYAKVLAEQMEIAKSKGAGELLSWEDIKRMKYSRNVINEAMRLVPPSQGGFKVVTSKFSYANFIIPKGWKIFWSVYSTHKDPKYFKNPEEFDPSRFEG-DGP-MPFTFIPFGGGPRMCPGSEFARLEVLIFMHHLVTNFRWEKVFPNE-KIIYTPF--PVPENGLPIR
>PgCYP716A52.v1 Asubgroup
LPPGKTGWPI-IGESYEF-LSTGWKGYP-EKFIFDRMTK---YSS--N---VFKTSIFGEPAAVFCGAACNKFLFSNENK-LVQAWWPDSVNK-V--FP--SS---TQT--------SS-----KEEAIKMR-K-MLPNFFK-PEALQRY-IG-LMDQIAANHFESGW-ENK---N--EV-VVFPLAKSYTFWIACKVFVSVE-EP-AQVAE-LLEPF-SAIASGIISVPIDLPGTPFNSAIKSSKIVRRKLVGIIKQRKID--LG----E------GKA----SAT-----Q---DILSHMLLTSD---E-SGK-FMGEGDIADKILGLLIGGHDTASSACTFVVKFLAELPQIYEGVYQEQMEIVKSKKAGELLKWEDIQKMKYSWNVACEVLRLAPPLQGAFREALSDFTYNGFSIPKGWKLYWSANSTHINSEVFPEPLKFDPSRFDG-AGP-PPFSFVPFGGGPRMCPGKEYARLEILVFMHHLVKRFKWEKVIPDE-KIVVNPM--PIPANGLPVR
>EgCYP716D30 Dsubgroup
LPPGSLRWPL-ISETLEF-PRAGWLGEP-ERFIRERMDR---HDA--R---VFDTSLLGEPMAVFCGTVGHKFLFGNENK-AVKVWWPSTVQK-L--FRVNTA---------------------GEDAKSLK-R-MLMNFFH-LEALKRY-TE-RMDMITQHHLDTHW-EGR---D--EV-RLYPMLKVYTLELACRIFTSTD-DP-TRVSN-LAALF-DVFINGVVNLPISFPGTAF-----------RQIRSITMERKLA-LWE-----------EKA----TPD-----Q---DLLSFLLTSAD---A-NGR-FLSEMEIIDIILLILFAGHDTTRSAITLLMKYLSDYPEVYENICKEHEDVAKSKEA--WLQRKDVQKMRYSMNVVAKVLRLMPPLTGAFREALVDFTYAGYTIPKGWKLYWSTGSTHKDPVLYPNPEKFDASRFEG-SGS-NPFSYVPFGGGPRMCLGHEFARIHILIFLHNMVTRFKWNLAIPDE-AIGYDPI--LSPQQGLPLR
>EgCYP716D31 Dsubgroup
LPPGSLGWPL-IGETQEF-LRAGWLGEP-ERFIRERMDR---HDA--R---VFKTSLLGEPMAVFCGTEGHKFLFGNENK-AVKVWWPITVQK-L--FR--SS---LVN--------TA-----GEDAKSLK-R-MLMNFFH-PEALKRY-IE-RMDIITQHHLDTHW-EGR---D--EV-RLYPMLKIYTMELACRIFTSTD-DP-TRISN-LAALF-DVFINGVVNLPISFPGTAFHRSTRAANRIREEIRSIIMERKLA-LWK-----------EKA----TPD-----Q---DLLSFLLTSAD---A-NGR-FLSEMEIIDNILLILFAGHDTTRSAITLLMKYLSDYPKVYEKICKEHEDIAKSKEA--WLQWKDLQKMRYSMNVVAEVMRLMPPVTGAFREALVDFTYAGYTIPKGWKLYWSTGSTHKDPVLYPNPEKFDASRFEG-SGS-NPFSYVPFGGGPRMCLGHEFARINILIFLHNMVTSFKWNLAIPDE-AIGYDPM--LSPQQGLPLR
>EgCYP716D35 Dsubgroup
LPPGRFGWPI-IGESLEF-LRSQLEGSP-EKFIKDRMTK---YSP------VFKTSVLGEPMVILCGPAGNKFLFSNEGK-KVVLWWPSSVHK-L--IG--RS---LIT--------KA-----RDEARSDK-K-LLMSFFN-PEALMRS-VG-VIDEMTKDHLRTHW-EGK---D--QL-EAYSTLKRHTFELASRLFMSIT-DP-QLVSR-LAEHF-HVFLRGVIALPINVPGTKFYLAKKAADSIRKELRVLVKQRQTE--LE-----------RKT---ASPS-----Q---DVMSHLIANEE---E-NGK-LMPEVEIINNMLNLLFAGHDTSTSTLMLIIKYLSELPHVLEKVIAEQREITASKARGELLQWEDLQKMRYSWNVISEVMRMSAPIYGSFREALVDFMYEGYTIPKGWKLHWSACATHTDPTYYPRTLTFDESRFEG-SGP-APYSFVPFGGGPRMCLGLEFARVELLVFLHNLVEGFHWSLVDPDE-KIIYDPM--PIPVKGLAIR
>EgCYP716D33 Dsubgroup
LPPGSFGWPI-IGESLEF-LRCQRGGHP-EKFIQDRMSK---YSP------VFKTSVLGEPIAILCGPAGNKFLFSNEGK-KVALWWPSSVEK-V--LG--RC---LVS--------KA-----GHEARSDK-K-MLMSFFN-PEALMRS-VG-VIDEMTKAHLRTHW-EGK---D--QL-EAYSILKQHTFDLACRQFMAIT-DP-QLVSR-LADHF-HVFLRGVVDLPLNVPGTNFYRSKKAADSIRKELRVLVKQRRAE--LE-----------KKT---ASPS-----Q---DIITHLLANGD---E-NGK-LMPEAEIINNVLSLLFAGHDTSTSTLVFIIKYLSELPHVLEKVVAEQREIAASKARGELLHWGDLQKMRYSWNVISEVMRMTAPVYGAFREALVEFTYEGYTIPKGWKLHWSACSTHRDPDYYPRSLTFDESRFEG-SGP-APYTYVPFGGGPRMCLGLEFARAELLVFLHNLVDGFQWSLVHPDE-KIIYHLM--PIPAKGLPIR
>EgCYP716D34 Dsubgroup
LPPGSLGWPV-LGESLEF-LQASRDGNL-GKFIRDRMGE---HAP------IFKTSLLGEPMVVLCGPAGNKFLFSNEGK-KVALWWPSSVRR-L--IG--TS---LIT--------KA-----GDEGRSDR-K-MLMSFFN-PEALMRF-VG-TMDEVTRHHLRTQW-QGK---D--QV-EAYPTLKLYTFELACRLFMSIT-DP-QLVTR-LAHHF-EVFLKGLISLPLDFPGTRFHRARRATDSIRKELRALVRQRRVE--LE-----------QKL---ARPS-----Q---DVMSHLLANGD---E-NGK-LMPEAEIINNMLNLLFAGHDTSSSTLMLLLKYLSELPHVLDKILAEQREIAASKAPGELLQWDDLQRMKYSWNVICEVMRMTPPVGGSFREAVVDFTFEGYTVPKGWKLYWSAAVTHEDLNFHPRAASFDESRFEG-SGP-LPYSFVPFGGGPRMCLGKEFARVEMLVFLHNLVNLFDWDTAIPNE-KIIYDPM--PTPVKGLPVR
>AnCYP716D22 Dsubgroup
LPPGSFGWPF-LGESLSL-LRACWAGEP-ERFINERIEK---H----GNSVVFKTSLLGDYMAVLCGPAGNKFLFGNENK-LVAAWWPLPVRK-L--FG--RC---LIT--------IR-----GDEAKWMR-K-MLLSYLG-PDAFATH-YAVTMDVVTRRHIEVHW-RGK---E--EV-NVYQTVKLYAFELACRLFMSLE-EP-NHIAK-LASLF-NVFLKGIIELPIDFPGTRFYSSKKAAAAIRTELKTLINARRVA--LA----E------GKA----TSS-----Q---DLLSHLLTSSD---E-DGK-YLTEMEIANNILLLLFAGHDTSTCSITLLMKRLAEHPAVYDKVLKEHLDICKTKEAGELLKWEDIQKMKYSWNVVSEVMRLTPPIVGAYREALVDFEYGGYTIPKGWKLYWSAAAAHKDEANFEDVERFDPSRFEG-AGP-TPFTYVPFGGGPRMCLGKEFSRLEVLVYLHNIVTNFKWDLLIPDE-KIEYDPM--AVPEKGLPIR
>GmCYP716D11 Dsubgroup
LPPGRLGWPV-VGETLEF-LRTMNEGNV-LRFIQERKEK---YDS--R---VFKTSMFGDPVVLFCGPAGNKFLFSNENK-NVQVWWPSSVRR-L--LR--LS---LVN--------KV-----GDEAKMVR-R-LLMSFLN-AETLRNY-LP-KMDSIAQRHIDTYW-EGK---E--QV-CVYPIVQLYTFELACCLFLSIE-DS-DHISK-LSLKF-DEFLKGIIGFPLNVPGTRFYRAMKAADVIRKEIKMILKKRKVD--LE----E------KRV----SPT-----Q---DLLSHMLVTSD---P-SGR-FMTEMEILDNILLLLFAGHDTSRSVLSLVMKYLGQLPQVYEHVLEEQLEISQGKEAGQLLQWEDVQKMKYSWNVASEVMRLSPPVSGAYREAIKDFTYADYNIPKGWKLHWNTGSSHKDPTLFSNPETFDASRFEG-AGP-TPFSYVPFGGGPRMCLGLEFARLEILVFMHNIVKRFKWDLVIPDE-MFKYDPM--LEPIKGLAIR
>GmCYP716D8 Dsubgroup
LPPGRLGCPI-VGETLEF-LRTMNEGNV-LRFIQERVEK---YDA--R---VFKTSMFGDPVVVFCGPAGNKFLFSNENK-NVQVWWPSSVRK-L--LR--LS---LVN--------KV-----GDEAKMVR-R-LLMSFLN-AETLRNY-LP-KMDSIAQRHIDTYW-EGK---E--QV-LVYPIVQLYTFELACCLFLSIE-DS-DHISK-LSLKF-DEFLKGIIGLPLNIPGTRFHRAMKAADVIRNEIEMILKKRKVD--LE----E------KRA----SPT-----Q---DLLSHMLVTSD---P-NGR-FMTEMEIIDNILLLLFAGHDSSRSVLSLVMKYLGQLPQVYEHVLKEQLEISQGKEAGQLLQWEDVQKMKYSWNVASEVMRLSPPVSGAYREAIKDFTYGDYNIPKGWKLHWNTGSSHEDPALFSNPETFDASRFEG-AGP-TPFSYVPFGGGPRMCLGQEFARLEILVFMHNIVKRFKWDLVIPDE-KFKYDPL--LEPVKGLAIR
>GmCYP716D9 Dsubgroup
LPPGRLGWPI-VGETFDF-MRTMNEGNV-LRFIQERVEK---YDA--R---VFKTSMFGDPVVVFCGPAGNKFLFSNENK-NVQVWWPSSVRK-LLRLS-------LVN--------KV-----GDEAKMVR-R-LLMSFLN-AETLRNY-LP-KMDSIAQRHIDTYW-EGK---E--QV-FVYPIVQLYTFELACCLFLSIE-DS-DHISK-LSLKF-DEFLKGMIGFPLNIPGTRFHRAMKAADAIRKEIRMILKKRKVD--LE----E------KRA----SAT-----Q---DLLSHMLVTSD---P-SGR-FTTEMEIIDNILLLLFAGHDTSRSVLSLVMKYLGQLPHVFEHVLKEQLEISQGKEAGQLLQLEDVQKMKYSWNVASEVMRLSPPVSGAYREAKEDFTYADYNIPKGWKLHWNTGSSHKDPALFSNPETFDASRFEG-AGP-TPFSYVPFGGGPRMCLGQEFARLEILVFMHNIVKRFKWDLVIPDE-KFKYDPM--LEPVEGLAIR
>SrCYP716D4 Dsubgroup
LPPGSFGWPF-LGETLAL-LRAGWDSEP-ERFVRERIKK---HSP--L---VFKTSLFGDRFAVLCGPAGNKFLFCNENK-LVASWWPVPVRK-L--FG--KS---LLT--------IR-----GDEAKWMR-K-MLLSYLG-PDAFATH-YAVTMDVVTRRHIDVHW-RGK---E--EV-NVFQTVKLYAFELACRLFMNLD-DP-NHIAK-LGSLF-NIFLKGIIELPIDVPGTRFYSSKKAAAAIRIELKKLIKARKLE--LK----E------GKA----SSS-----Q---DLLSHLLTSPD---E-NGM-FLTEEEIVDNILLLLFAGHDTSALSITLLMKTLGEHSDVYDKVLKEQLEISKTKEAWESLKWEDIQKMKYSWSVICEVMRLNPPVIGTYREALVDIDYAGYTIPKGWKLHWSAVSTQRDEANFEDVTRFDPSRFEG-AGP-TPFTFVPFGGGPRMCLGKEFARLEVLAFLHNIVTNFKWDLLIPDE-KIEYDPM--ATPAKGLPIR
>SmiCYP716D25 Dsubgroup
LPPGSYGWPV-LGETAEF-LRAGLDGKP-EKFVRERMEK---YNS--Q---VFKTWIMGEPMAVLCGAAGNKFLFSNENK-LVTVWWPSSVRK-L--LG--PC---LAT--------SG-----GEEGRQMR-R-MVSYFVS-PDAFTRLYIK-TMDMVSQQHIKTHW-QGK---E--EV-KVFPTIKQYTFELACRLFMSLE-DG-EQIGK-LAILF-NIFLKGIISIPINLPGARFYRAKKATYAIKNELHKLVRERRGA--LE-----------QKT---ALPC-----Q---DLLSHLLVTPD---E-NAR-FMAEPVIVNNILMLLFAGHDTSSVAITMLLKSLAERPDVYEKVLREQREIA-TEGAGEFLQWEDIQKMKYSWSVVCEAMRLSPPVIGAFREALTDISYAGYHIPKGWKLYWSSSNTHRDPSLFKSYTEFDPSRFE--SGP-APYSYVPFGGGPRMCLGKEFARLEILIFLHNLIKRYRWKLVNPRE-KIAYDPM--PTPVEGLPIL
>StCYP716D15 Dsubgroup
YPPGSCGWPF-LGETLKF-LKANKEGKP-EKFVKERIEK---YKS--K---IFKTSLMGETVVVLGGASGNKFLFSNENK-QVVIWWPITVRK-I--IG--SC---LIT--------TV-----GEEAKIMR-K-MLSTFVS-PDAFSRLYIK-TMQLVAHHHFMNYW-QGK---E--KV-KVYPLVKLYTFKVACQLFMSIE-DH-DEVER-LSTQF-NILLKGLISLPINLPGTAFYKAMRATTAIRKELLQVVKKRRET--LE----Q------NTA----SPS-----Q---DILSHLLSCPD---E-NGK-YMSELLIVNNILLFLFAGHDTSSVALTLLIKRLAEHPQIYQNILQEHIEIASSKKEGEFLNWDDIQKMKYSWNVVSEVMRLTPPIMGAYREAIVDINYGGYHIPKGWKFYWNTALTSLDPEIFPNATSLEPSRFEG-VGP-APYTYIPFGGGPRMCVGKEFARLEILIFLHSLIRKFNWKLLIPNE-KMIYDPM--PTPLEGLPIS
>StCYP716D17 Dsubgroup
LPPGRYGWPL-IGETLEF-LRLNREGKS-EKFVQDRMDK---YES--E---VFKTSIMGAKMVVLCGPAANKFLFGNHNK-LVTAWWPTSVKQ-L--LG--KS---LTN--------SH-----GDEAKHLR-K-MLYYFVS-PDAFSKLYIK-TMELTTHHHLKNYW-QGK---K--EV-KVFPTVKLHTFDLACRLFMNLE-DS-NRISK-LFNLF-NIFLKGVISIALNIPGTKFYYAKRATKTIREELVLIVKERREA--IE-----------QKL--SDSPP-----Q---DLLSHLLLFPD---E-NGK-FMSELEVADNILMMIFAGHDTTTVTTTLVMKYLAELPHVYENVLQEQKEVALSK--GEYLNWADIQKMTYTWDVVSEVLRLTSPIIGSWKEVLEDFNYQGYSIPKGWKIYWNVPATHMDPKVFPDAKNFDASRFEG-AGP-TPFSYIPFGGGPRMCLGKEFARLEILVFIHNVVKDFRWKLLIPNE-KIEYDPM--PTPIEGLPIL
>SrCYP716D7 Dsubgroup
LPPGSFGWPF-LGETLAL-LRAGWDSEP-ERFVRERIKK---HSP--L---VFKTSLFGDRFAVLCGPAGNKFLFCNENK-LVASWWPVPVRK-L--FG--KS-LLTIR---------------GDEAKWMR-K-MLLSYLG-PDAFATH-YAVTMDVVTRRHIDVHW-RGK---E--EV-NVFQTVKLYAFELACRLFMNLD-DP-NHIAK-LGSLF-NIFLKGIIELPIDVPGTRFYSSKKAAAAIRIELKKLIKARKLE--LK----E------GKP----SSS-----Q---DLLSHLLTSPD---E-NGM-FLTEEEIVDNILLLLFAGHDTSALSITLLMKALGEHSDVYDKVLKEQLEISKGKEAGELLKWEDIQKMKYSWSVVCEVMRLNPPVIGAYREALVDIDYAGYTIPKGWKLHWSAVSTQRDEANFEDVTRFDPSRFEG-AGP-TPFTFVPFGGGPRMCLGKEFARLEVLAFLHNIVINFKWDLLIPDE-KIEYDPI--ATPAKGLPIR
>AaCYP716D6 Dsubgroup
LPPGSFGWPF-IGETLAY-IRSKRGGDP-ERFTKERIEK---Y----GSTLVFKTSVAGERMAVFCGPEGNKFLFGNENK-LVASWWPNSVRI-L--FE--KC---LIT--------IR-----GDEAKWLR-K-MMFAYLG-PDALSNRYTG-TMEVVTRLHIQNHW-QGK---S--EL-KVFETVRPYLFELACRLFLSLD-DP-KHVAE-LGTLF-NTFLKGLTELPINIPGTRFYRAKRAANAIKKQLIVIIKQRRQA--LK-----------QED-QSSSFE---------DLLSHLLVSSD---E-NGR-FLSEAEIANNVLLLLFAGHDTSAVSITLLMKSLAEHPQVYDNVLKEQLGILEAKAPGEMLNWEDIQKMRYSWYVVCEVMRLIPPVVGSFREALVDFEYAGYTIPKGWKIIWSAVMTHKEENNFPNATKFDPSRFEG-AGP-TPFTYVPFGGGPRMCLGKELARVRILVFLHNIMTKFKWDLLIPDE-KIGYDPL--ATPVKGLPVR
>StCYP716H1v2 Hsubgroup
LAPGTFGWPI-IGETIQF-LISLYYGLV-HEFVQERTKK---YNS--H---VFKTSLLGQKVVIFSGPAANKFIFTQGNK-LIIGWRPKSVQK-L--FP--ST---SFV--------PI-----EHDTKRAH-N-VISYLLN-SQNVERL-IS-TMDNMSHLHLKNHW-KCK---N--EV-IVYDLVKLFTFSLSIRAFMGIE-ES-DKILN-LYEKF-KIFTQGLLAVDINLPGTTFYKAMKAGNELRKQMKIIIKQRRAE--LS----E------NPN----LSK-----V---DVLTQMINDQD---E-DGK-YMSEVEIEDKVFGFIIGSYDTTATTITLTMKYLQQKPEFFNEIIQEQNEISRQMMPRKELCWNDIQKMRKTWSFVNEVLRNTPVVQGIFREAIEDFTYEDFYIPKGWKIYLSFGATQKNGEYFPNPTKFDPSRFEG-NGQ-VPYTSVPFGGGHRMCPGKEFARILILVFLHHLLKNFRWEPKIPSE-KILYPFFLLAIPTDGYPIT
>SlCYP716H1 Hsubgroup
LAPGTFGWPI-IGETIQF-LFSLYYGLV-HEFVQERTKK---YNS--H---VFKTSLLGQKVVVFSGPAANKFIFTRGNK-LIIGWRPKSVQK-L--FP--ST---SFV--------PI-----EHDTKRAH-N-VISYFLN-SQNVERL-TS-TMENMSHLHLKNHW-KGK---N--EV-MVYDQVKLFTFSLSIRAFMGIE-DS-DKILN-LYEKF-KIFTQGLLAVDINLPGTTFYKAMKAGNELRKQMKVIIKQRRVE--LF----E------NPN----LSK-----V---DVLTQMINEQD---E-DGK-YMTEVEIEDKVFGFIIGSYDTTATTITLTMKYLQQMPEFFNEIIQEQNEISRQMMPRKELCWNDIQKMRKTWSFVNEVLRNTPVVQGIFREAIEDFTYEDFYIPKGWKIYLSFGATQKNGEYFPNPTKFDPSRFEG-NGL-VPYTSVPFGGGHRMCPGKEFARILILVFLHHLLKNFRWEPKVPLE-KILYPFFLLAIPTDGYPIT
>GmCYP716G1 Hsubgroup
LPPGSFGWPL-VGETYQFLFNKI------EHFLQERVQK---HSS--E---IFHTHILGESTVVLCGPGANKFVSTNETK-LVKVSYMKTQRR-FFIIPDQRH-APMPK--------PT-----QEAASAAP-V-KILGILK-PEGISRY-MGNKIESTMNQHFITHW-EGK---K--EV-KVYPLVKAFSLTLGCQFFLGID-GP-----K-FASEF-ENLYFGIYSVPVNFPGSTYHRALKAAAAIRKEIQILIKEKIDA--LS------------KG------------QVVDDLIAHVVGAEQ-----DGK-YVPRLEISNIIMGLMNSSHMPIAITLAFMIKHIGQRPDIYQKILSEHADITISKGSGTALDWNSIQKLKYTWAVAQETMRLYPTAPGAFREAITDITYEGFTIPKGWKIFWAFIGTNKNPKYFHEPESFDPSRFEG-NAP-VPYTWLPFGAGPRTCPGKDYVRFVVLNFIHILITKFKWEAILPDE-KVSGSSI--PIPAEGIPIR
>PvCYP716G3 Hsubgroup
LPPGTLGWPL-LGETYQF-LKT-------QHFIQERVKK---YSS--E---IFHTNILGEPTVVLYGPAANKFLSTNEAK-LVKVWYMKTQRS-FFNIPDQTH-AAKPK--------PR-----QEAASAAP-V-AILGILK-PEGIARY-MGNRIGSTMHQHFMTHW-EGK---T--EV-KVYPLVKALTLTLVCQFFLGID-EP-----K-LASEF-ENLFYGIYSVPVNFPGSAYRRALKASASIRKEIQFLIKEKIDA--LS-----------KGQ----VVD---------DLLAHVVGAEQ-----GGK-YVPRLEISNIIMGLMNSSYMPIAVTLAFMIKHIGQRPDIYQKIVSEHADVTKSKGSGAALGWDSIQKLKYTWAVAQETMRLHPTAPGVFREVLTDITYEGFTIPKGWKIFWSIVGTNKDPKYFPEPENFDPSRFEGNILP-APYTWIPFGAGPRSCPGKDYMRFVVLNFIHILINKFKWEVMLPDE-KVSGVLI--PTPAEGVCIR
>AtrCYP716AE5 AEsubgroup
LPPGTMGWPL-IGETLQFSGALGSEGN--EGFIKERTRK---YGT--E---VFKTHFLGKPLVVFCGPTGNKFVFSNENR-VLVNSWPPSVAR-I--FG--TS---LST--------RA-----GDDAKRIR-K-LLMAFLR-PEDFQKF-VS-RTDIVAQKHLRTHW-YGK---S--EV-KTFDMLKAYAFSLACSLFASIE-SE-ERRAE-LSALF-IVLLRGLLKLDLKIPGTSHYRAKKAADALKRELRKEMEERKEA--LK----D------GRA----TPK-----Q---DLLSYLLTTAD---D-RGG-YMSDTEVVDNILLLLFGGHDTSSSTLLMVLKYLAEEPYCYNEILKEQREIAQSKNKEELLNWEDIKKMKYTWNVVCEVMRVAPAVSGTFRYAITDFNFAGFHIPKGWMLHWSAYTTHTMAEYFPEPEKFDPSRFEG-EGP-TPFTFVPFGGGPRMCPGIEFARVGMLVFLHNLVKNYKWELVFPDE-KIRMDPM--PVAANGLPIH
>AtrCYP716AE1 AEsubgroup
LAPGTMGWPI-IGETLQF---IGGSEGP-ESFIKEKIQKCGIH--------VFKTHLLGSPVAVFCGATGNKFLFSNENR-VLVNAWPASVGR-I--FG--NS---LIT--------TT-----GDEAKRVR-K-LLMAFLS-PEALHKF-VS-RMDSVAREHLKTRW-NGK---P--EV-KAYDMIKAYTFALACSLFASIE-RE-DHSAE-LSVLF-TVLVKGLMRLDLKIPGTRYYKAKTATQALKRELRKEMEVRKEA--LR----E------GRA----SPK-----Q---DLLSYLLTTAD---D-QGG-YMSDAEVVDNILLLLFAGHDTSSSTLLIVLKHLAEKPYFYNEILTEQREISQSKDKEELLNWKDIQKMKYTWNVVCEELRVSPSVAGGYRQSLTDFTFAGFHIPKGWRLHWNTHTTHKVAEYFPDPEKFDPSRFEG-KGP-PPYTFAPFGGGPRMCPGLEFARVEILVFLHNLVKNYEWRLVFPDE-KIKIDPM--PVAEKGLPIR
>AtrCYP716AE6 AEsubgroup
LPPGTGGWPL-IGETLPY-LALTGSG---ENFIVKRMRK---YRT--Q---VFRTHILGSPMAVFCGAAGNKFIFSNENR-VLVNAWPASVAK-L--FG--RS---VIT--------TT-----GDEAKRVR-K-VLMAFLS-PEALHEF-VG-QMDSAARLHLKRYW-DGK---A--EV-KVYSMLKVYTFSLACSLFASIE-SE-ERKAQ-LSAFF-NVFLKGMMQMDLKIPGTRYYKAKKAVDALRRELRKEVDDRKEA--LR----------AGTA----NPK-----Q---DLMSYLLTTAD---D-SGK-HMSDEEVVDNIINLLFAGHDTSSSTLLMVLKHLAEKPYYYNEILNEQREIEKSKGKEEVLNWEDLKKMKYTWNVVCEVMRVSPAVAGAFRLAITDFDYAGFRIPKGWRLHWNVHTTHMMEEYFPEPEKFDPSRFEG-EGP-PPYTFVPFGGGPRMCPGLEFARVEMLVFLHNLVKNYKWELVFPNE-KIHMDPM--PVAENGLPVH
>AtrCYP716AE8 AEsubgroup
LPPGTRGWPL-VGETLQF-FAIFGSEST-ESFIVKKMQK---YKT--Q---VFRTQILGSPMAVFCGATGNKFIFSNENR-VLVTSWPTSVAK-L--FG--TS---IIT--------TA-----GDEAKRVR-K-LLMAFLS-PEALHKF-VG-QMDSAARLHLKRNW-DGK---A--EV-KVYHMLKVYTFSLACSLLASIE-SE-ERKME-LSALF-NVFLQGMMHMDLKIPGTRYYKAKKAVDALRRELRKEVNGRKEA--LR----------AGTA----NPK-----Q---DLMSYLLTTAD---D-SGK-YMSDEEVVDNIINLLFAGHDTSSSTLLMVLKHLAEKPYYYNEILNEQREIEKSKGKEEVLNWEDLKKMKYTWNVVCEVMRVSPTVSGTFRHAITDFDYAGFRIPKGWKLHWNAHTTHKMEDYFPEPEKFDPSRFEG-EGP-PPYSFVPFGGGPRMCPGLEFARVEMLVFLHNLVKNYKWKLVFPNE-KILMDPM--PLAAKGLPVH
>AtrCYP716AE4 AEsubgroup
LPPGTMGWPL-IGETLQF-LGSN------EGFIKEKTKK---YKT--E---VFKTNFLGRPLAVFCGAAGNKFVFSNENR-VLVTTWPPSVVR-I--FG--TA---LNT--------TT-----GDDAKRTR-K-LLMAFLR-PEALQKF-IS-RMDLVAREHFRTHW-DGK---P--VV-KAYDMMKAYVFSLACSQFASIE-RE-ERRAE-LSALF-TVMVKGLMSLDLKIPGTSHYKAKKAAVALKKELRKEMEERKVA---L---------SEGRS----SPK-----Q---DLLSYLLTTAD---D-QGG-YMSDTEVVDNILLLLFSGHDTSSSTLLMVLKHLADKPNIYNEILREQREIAQSKNKEELLNWEDIRKMKYTWNAVCEVMRVSPVVGGTFRRAITDFNYAGFHIPKDWTLHWSAHTTHMTAEYFPEPEKFDPSRFEG-KGP-PPYTFVPFGGGPRMCPGLEFARAEMLVFLHNLVKNYKWELVFPNE-KIHMEPL--PAAAKGLPIH
>AtrCYP716AF2 Rsubgroup
EPPGSLGWPI-VGETLAI-LRSGRSGKP-ELFVQERMLR---HDP--D---VFKTHLLGEITATFCGPNGNKFLFSNESKGLLLTCWPSSLAR-L--FG--DS---FLT--------KL-----GEEAMRVR-KMVVVPFLR-PDTLHRL-VA-RFDLLCKVRIERDW-KGR---G--VV-HAFPLIKKYAFSVACGLFTSIG-SE-EDQAR-LLEEL-STVAKGAFQLPIYFPGTRYYRAARSGDLLRAELLKVVQSRRSN-YIA-----------GAE----EED---------DLMSHLMKVKD---E-EGN-SLTDKQIADNVILLLSAGHDTSSSTMAMLLFHLAHNPHCYDRVLQEQREIAKSKAQGEFLNREDIQKMKYSWNVVNEVLRLSPPIQGTLRKPSTDLTYAGYTIPKGWKLGWSVNSTHKMDKHFPEPEKFNPARFEE-EPP-APYTFVPFGGGPRMCPGKDFARIQILVFLHNIVTNFRWELLFPHE-LISVDPM--PTPSKGLPIN
>GaCYP716R13 Rsubgroup
LPPGRYGWPI-LGELMEI-QRLNRAGKH-DEFFKRRMQK---YNK--H---VFKTSIFGEKTAVLCGAEGHKFLFSSEKK-LVLTYWPHSLKK-L--FG--TS---FFT--------AP-----YEEAVRTR-K-LVCSFLK-QDMLHDY-VQ-RFDSVCKKSLQADW-VGN---D--KV-HTFALIKKYAFAIACDMFASIR-DP-DHQAR-ILNEF-NILLAGVFQLPIYLPGTRHFKAVKAAKVIQRELLNVIENKRRR---------------KNS-GLQVDE---------DLIAYLMDARG---D-DGI-AFSDEEIADNVILLMDSGHDTSSSTMMMLVKYLAESPDVYERVLAEQREVVRSKASGELLNKNDIQKMKYSWNVVSEVLRLSPPVQGMFRRAIADFNYAGFSIPKGWLVWWTVETTHKVAEYFPEPEKFDPSRFEG-DAP-APYAYVPFGGGPRMCPGREFARVEILVFLHNLVKEFSWKLVFPNE-LIIVDPM--PFPSEGLPIY
>HgCYP716R14 Rsubgroup
LPPGNFGWPV-LGETLEL-QSSCRSGHP-SEFYTKRMKK---HNE--H---VFKTSLLGEKTVILCGPDANKFLFSSEKR-LVLTCWPRSLKK-L--FG--DA---FFT--------AP-----YEEAARTR-K-VVTSFLK-QEALNEI-VE-RFDAVCKKCMREDW-AGK---E--KV-VAFELIKKYAFLLACKLFTSID-QG-ESQVK-LLEEF-NVLVKGVFQLPIYFPGTRYYKAVRSAGFIRRELLKLIESKRRK-RVS-----------GMG----VED---------DLIAYLMDARD---E-KGR-FLTDKEIADNVILLMDSGHDTSSSTMVMLIKYLAEMPDCYQRVFEEQREIAQSKGPGELLNKDDIKKMKYSWKVVSEVLRVSPPIQGTFRDAIEDFTYAGFSIPKGWKVWWTVNSTQKVAEYFPDPERFDPSRFE--DGALTPYTYTPFGGGPRMCPGREFARVEILVFLHNLVCEFRWELVFPDE-KICVDPM--PTPSKGLPIY
>PbCYP716R12 Rsubgroup
PGPGSFGWPI-IGELMDL-QRLNRSGKP-DEFIRKRMRK---YNK--D---VFKTSIFGEKTAILCGQAGNRFLFSSEKK-LVLTCWPASLKK-L--FG--TA---FFT--------AP-----YDEAIHTR-K-LVTSFLK-QEVLHEF-VE-RFDLVCKKSFQEDW-IGK---K--KV-MAFSLIKKYAFTIACEMFASID-NS-NHQAR-LLHEF-NLLLGGVFQLPIYLPGTRHYKAVQAAGVIRRELLDVIESKRRR---------------RNS-GGGVED---------DLISHLMEARG---E-DGN-TLRDEEIADNIILLMDSGHDTSSSTMMMLVKYLAELPEFYEQVLAEQREIALSKAPGELLNKHDILKMKYSWNFVSEVLRLSPPIQGTFRKAIVDFTYAGFSIPKGWTVWWTVNSTHKIAEYFPEPEKFDPARFQG-ETL-APYTYVPFGGGPRMCPGREFARVEILVFLHNLVKEFRWELVFPDE-VIGVDPM--PMPSKGLPVY
>GbCYP716B17 Bsubgroup
APPGTFGLPL-IGETLEF-LGCQRSGKP-AEFFDTRINK---YGE------IFKTSIVGHPTAMFCSPAGNRLLFSNENK-LVVSSWPSSVGK-L--FG--KS---ILT--------AT-----GDEAKRLR-R-MLMMFLR-PEALQTF-VG-RVDLIARRHLADEW-IGK---E--EV-RVFPLMEHYTFSLACNLFASVD-DE-GEIAK-LSHHF-MVLLKGVLQIPIDLPGTRYNKAKHAASAIRRELQSIIDHRRIA--LA----------HGNA----SLE-----Q---DLMSYLLSNVD---E-EGK-SLTDEEIKDNILQLFFASHDTSSATLTLLLKYLAEHPDCYERILKEQLEIAGSKAGGQLLEWEELQKMKYSWRAAQETLRMTPPVQGSFREAITDFTYGGFTIPRGWKCYWTVNSTHKKAEYFEDPEKFDPSRFEG-AGP-APYTFVPFGGGHRMCPGNEFARMEMLVFLHNIAKSFKWELVDKDE-KISVDPM--PAPVNGLPIK
>PsCYP716B1 Bsubgroup
IPPGTFGWPL-IGETLEF-LGCQRKGNP-RDFFDSRTQK---YGN------VFTTSLVGHPTVVFCSPEGNRFLFSNENK-LVVNSWPSSVGN-L--FR--SS---LIT--------TV-----GDDAKRLR-R-ILMTFLR-PEALREF-VG-RVDSMTKRHLAEHW-IGK---D--EV-MALPLLKRYTFSLACDLFASIN-TK-DDLDR-LWLHF-MVFVKGVMQIPIDLPGTRYNKTKHAANAIRQQLGSIINERKIA--LE----------AGNA----SPE-----Q---DLLSFLLSNVD---E-QGE-SLTDNEIQDNILLLLYAGHDTSSSTLTVLLKFLAENPHCYEEVLREQLNIAGSKEEGQLLEWEDLQRMKYSWRVAQEALRLFPAVQGSFRKAIKEFIYDGFTIPKGWKLHWTVNSTHQKSEYFSNPEKFDPSRFEG-EGP-PPYTFVPFGGGPRMCPGNEFARMEILIFLHNIVKNFNWNLVNPLE-KVIVDPM--PAPVNGLPIK
>PsCYP716B2 Bsubgroup
IPPGTFGWPL-IGETLEF-LGCQRKGNP-RDFFDSRTQK---YGN------VFTTSLVGHPTVVFCSPEGNRFLFSNENK-LVVNSWPSSVGN-L--FR--SS---LIT--------TV-----GDDAKRLR-R-ILMTFLR-PEALREF-VG-RVDSMTKRHLAEHW-IGK---D--EV-TALPLLKRYTFSLACDLFASIN-NK-DDLGR-LWLHF-MVFVKGVMQIPIDLPGTRYNKAKHAANAIRQQLGSIINERKIG--LE----------AGNA----SPE-----Q---DLLSFLLSNVD---E-QGE-SLTDNEIQDNILLLLYAGHDTSSSTLTVLLKFLAENPHCYEEVLREQLDIAGSKEAGQLLEWEDLQRMKYSWRVAQEALRLFPAAQGSFRKAIKEFIYDGFTIPKGWKMYWTVNSTHRKSEYFSNPETFDPSRFEG-EGP-PPYTFVPFGGGPRMCPGNEFARLEILVFLHNIVKNCKWNLVNPGE-KVIVDPM--PAPVNGLPIK
>PsCYP716B5 Bsubgroup
IPPGTFGWPL-IGETLEF-LGCQRKGNP-RDFFDSRTQK---YGN------VFTTSLVGHPTVVFCSPEGNRFLFSNENK-LVVNSWPSSVGN-L--FR--SS---LIT--------TV-----GDDAKRLR-R-ILMTFLR-PEALREF-VG-RVDSMTKRHLAEHW-IGK---D--EV-TALPLLKRYTFSLACDLFASIN-NK-DDLGR-LWLHF-MVFVKGVMQIPIDLPGTRYNKAKHAANAIRQQLGSIINERKIG--LE----------AGNA----SPE-----Q---DLLSFLLSNVD---E-QGE-SLTDNEIQDNILLLLYAGHDTSSSTLTVLLKFLAENPHCYEEVLREQLDIAGSKEAGQLLEWEDLQRMKYSWRVAQEALRLFPAAQGSFRKAIKEFIYDGFTIPKGWKMYWTVNSTHRKSEYFSNPETFDPSRFEG-EGP-PPYTFVPFGGGPRMCPGNEFARLEILVFLHNIVKNCKWNLVNPGE-KVIVDPM--PAPVNGLPIK
>SmCYP716M1v2 Psubgroup
LPPGSLGLPL-LGETLQF-IRYTKSNRP-WEFIEQREAK---YGK------IFKTSLFGSPMVMVSPPQGNKLVFSNHNL-LVETAWPSPMKT----LVGSNA-INFMS---------------GEEAKSFR-D-VLMTFLS-AQAVQSQVVP--TSNMIQDHLHKHWKHGE------TV-LAYSLIKQALFSVTCCAFLSVS-DE-EEQLE-LLEPL-AKIIKGLISLPLDLPWTNFHHAKKGRVELYKMFDKYIARRRIE--LE-----------NGS----SCQ-----Q---DLLSLLLSTKL---D-NGK-LMNDDQIKDNILSLLFAGHDTSSSSLAMTLKCLAQNPACYQELRREHMDILSAKQPGEELNQNDLRKMKYTWMVIQETLRVMPTGFGILRKALKDVEMDGFTIPKGWQLLISGYRSYRKPEFFAEPFKFEPSRFAG-TGP-VPYTYIPFGGGPRICPGIQLAKMQVMVFLHHLVTRYEWTLVEPDE-PVSYTPV--AMPTKGLPIK
>SmCYP716N1 Psubgroup
LPPGNMGLPF-IGETLPF-LRSLVSNQP-WEFFRVREAK---YGK------VYKTRLFGMPVVVVSPPVGTRFMFADTNHTLITKSWPVPVIK-L--FP--ES---AFV---------------RPDASGSR-Q-LITSFLG-PECMKRY-VT-STSVIVQKHLDS-WPTGE------LV-RVYPLIKRCLFSIVCNMYLGLT-DE-KEVME-LMEPF-EKVIHGIISIPVNLPGTAFHRAKLGQKEICNILEKHIAKRRINSQLS----------PARD------------Q---DLLSMLLSTRS---K-EGT-AMTDNEITHNILGLLVSGHELSASSISMTIKSLVENQTVYKEMKRVHCEIGSFKRPREPLEPLDLKQMKYSWRVVQESLRLRPTAPAVARKTLTDVELEGYTIPKGWQMFSAVYNSHTTPEFFPDPLKFDPSRFER-AGP-NPYTYFPFGGGPRICGGIEQVKMHSLVILHHITTRFDWTLMEPDE-PIKISPV--AVPAHGLPLE
>SmCYP716P3 Psubgroup
TPPGSFGLPF-LGETLHL-LYSMKANDL-SGFYESRERK---YGQ------VFKTHLFGHPTVVVSPPLGFKFLFSNHGK-LVESSWPAPVKM-L--MG--DKSLFFME---------------GQKAKSFR-H-ILMAFLG-PEAMRRY-VG-RSSSIAQAHIKKFWLDES------EV-RAYVLLKKAMFSAVFNLFLSIQ-NE-EEERE-LLVLF-EEFLHGMLELPINFPGTKFRRAKLARHKIFEKLDKYISKRKVE--IQ----E------GKA----SAE-----Q---DLLSVLLTTRG---E-DGE-LMSAEEVKQNILMMVLAGHDTTASTLAVSIKCIAENPWCYDRLRQEHLAIAAAKDSSEPLRVEDLQRMNYTWKVVQEAMRLLPPVLGNTRIAITQMTIEGFTVPKDWRFMWRVFRSNRRSAFFPEPDKFDPERFDGSSGL-IPYTYVPFGGGPRICPGNEFAKMLLRVFLHHLLTQFQWALLDPNE-HIQMAPF--ALPANGLHIK
>SmCYP716P5v1 Psubgroup
TPPGSFGLPF-LGETLHV-LYSMKANSL-SEFFESRERR---YGP------VFKTHLFGHPTVVVSPPLGFKFLFSNHGK-LVESSWPAPMKM----LMGDKS-LFFME---------------GQRAKSFR-H-ILMAFLG-PEAMRRY-VA-RASSIAQAHIEKFWLDGS------EV-RAYFLVKKALFSVVFNLFLSIQ-DD-EEERE-LLVPF-EEFLHGLLELPINFPGTKFRQAKLATRKISGKLDKFINKRKVE--LQ----E------GKA----SAE-----Q---DLLSVLLTTRG---E-DGE-LMSEEEVKQNILMMVLAGHDTTASTLAVSMKCIAENPWCYDRLRQEHLAIAAAKDSSEPLRLEDLQKMNYTWKVVQEAMRLVPPALGNTRIAITHMTIEGFTVPKDWRFMWSVFQSNRRSAFFPEPDKFDPERFNGSSGL-IPYTYVPFGGGPRICPGNELAKMLLRVFLHHLLTQLQWSLLDPNE-HIQMAPL--AAPANGLHIK
>SmCYP716P6 Psubgroup
LPPGSMGLPL-VGETLHI-LYAMKTSTL-WEFYGAREKK---YGP------IYKTHIFGRPTIVVNPPLGFKLLFSNHGK-LVESSWPQPMRT-L--LG-DKC-LFFME---------------GQKAKSFR-H-ILLAFLG-PDAIRRY-VE-RASVIIQEHIDKLWMAGS------EV-KAYSLLKKALFSLVFSLFLSIS-NE-EEERE-LLAPF-QDFLQGLLELPIDLPGTMFRRAKVGRAKIFKKLDEYIAKREIE--LE-------------T-GNAWPQ-----Q---DFLSVLLTTKG---E-DGQ-PMTKEEIKQNILMLVMSAHDTTVSSLVSSMKCIGENPWCYDRLREEHVSIALAKSPNEPLTHNDLQKMDYTWKIVQEAMRLAPPAAGNLRRATTEFTMDGFTVPKDWQLNWTVFRSHKKEKFFEEPERFKPDRFDR---PFLPNTYVPFGGGPRICPGYELAKMQDRIFLHHLVTRFKWMLLDPNE-AIHMTPL--ALPVNGLDIK
>SmCYP716P7 Psubgroup
-----MGLPL-VGETLHI-LYAMKTSTL-WEFYGAREKK---YGP------IYKTHIFGRPTIVVSPPLGFKLLFSNHGK-LVESSWPQPMKT-L--LG-DKC---LFF--------ME-----GQKAKSFR-H-ILLAFLG-PDAIRRY-VE-RASVIIQEHIDKFWMAGS------EV-KAYPLVKKALFSLVFSLFLSIS-DE-EEERE-LLAPF-QGFLQGLLELPIDLPGTMFRRAKVGRAKIFKKLDEYIAKRKIE--LE------------TG-KAWPQQ---------DFLSVLLTTKG---E-DGE-PMTKEEIKQNILMLVMSAHDTTVSSLVSSMKYIGENPWCYDRLREEHVSIALAKSQKEPLTHSDLQKMDYTWKIVQEAMRLAPPAAGNLRRATTEFTMDGFTVPKDWQLNWTVFRSHKKKEFFEEPEMFNPDRFDR---PLLPNTYVPFGGGPRICPGYELAKMQDRIFLHYLVTRFKWTLLDPNE-AIHMTPL--ALPVNGLGIK
>SmCYP716P1 Psubgroup
LPPGNLGWPI-VGETLQF-LALFRKNKA-YSFFHERMAK---HGG------VFKTSLLGSPTIVMPGPDGNKFLFSQENK-LVVGCWPPSTASLL--GP--CS-LAVQT---------------GQEHRRLR-E-VFMTFLS-SQALGRY-LP-KLCLLAQSFLQSKW--NE---E--AVVTVAPLVQSFVFSAACNLFLSMD-KE-SDQEL-LLVPF-YKFVKGMMSLPVHFPGTRYYEALKSREAILRLLDPVISARKKE--LL-----------ANP----TDD-----R---DMLSVLLTTCD---E-DGK-LISENEIEDNVLLMLFAGHETVFRALTITMKMLTDNPHWKEELYQEHLEIRASKKPDYVLEWNDLRKMKLTWCSVQESMRLYPPSPGATRKATQEFEYAGYRIPEGYKLMWSVNTSRMKDEFFPEPQKFDPLRFQG-NGP-APYVFTPFGGGPRTCPGNEFAKMEMLVFLHYLLLSHDWKPVITNE-GIIVETA--PLPAHGLPVK
>SmCYP716K1v1 BCsubgroup
LPPGNLGWPI-VGETLQF-LALFRKNKA-YSFFHERMAK---HGG------VFKTSLLGSPTIVMPGPDGNKFLFSQENK-LVVGCWPPSTASLL--GP--CS-LAVQT---------------GQEHRRLR-E-VFMTFLS-SQALGRY-LP-KLCLLAQSFLQSKW--NE---E--AVVTVAPLVQSFVFSAACNLFLSMD-KE-SDQEL-LLVPF-YKFVKGMMSLPVHFPGTRYYEALKSREAILRLLDPVISARKKE--LL-----------ANP----TDD-----R---DMLSVLLTTCD---E-DGK-LISENEIEDNVLLMLFAGHETVFRALTITMKMLTDNPHWKEELYQEHLEIRASKKPDYVLEWNDLRKMKLTWCSVQESMRLYPPSPGATRKATQEFEYAGYRIPEGYKLMWSVNTSRMKDEFFPEPQKFDPLRFQG-NGP-APYVFTPFGGGPRTCPGNEFAKMEMLVFLHYLLLSHDWKPVITNE-GIIVETA--PLPAHGLPVK
>LdeCYP716BC1 BCsubgroup
LPPGRLGFPI-IGETLEF-QKLGRENRL-KDFYNAREER---YGE------VFRTSIFGAETICLPSPAGNKFLFTTENS-LVLNTWPKSVMT-L--LG--KHSISVLT---------------GDDHKRTR-G-VLMAFLS-PDALQKY-VG-KVCEVAEKHISDHW-EGR---T--QV-VVHPLMRRFTFSVASTLLAGLH-DQ-HEQTK-LIVPF-AAFSAGLFQLPIDLPLTMYRKAKLARLAIHKKLDIYIAERKKE--LK----E------GLA----SPD-----Q---DLLSSLLTTPD---G-NGN-LLIDEAVKDNVLVLLFAGHDTTASALSVALMFLSRNTDSLQQTLKEQLEIKRDKKDGERLNWDDLKKMKYTWKVLQETLRMQPPVHGAFRKAKVDFEYAGYSIPKGTQLHWTSHRSHKKEKFFSNPENFDPSHFE--RAP-QPYTYVPFGGGPHICPGMEFAKMEMLVLLHYLITHFAWSMMDPLE-TLIIDPI--P---------
>LapCYP716BC1 BCsubgroup
LPPGRVGFPI-IGETLEF-LRMGKENRL-KDFFSAREEK---YGE------VFRTSLLGDPTICFPAPSGNKFLFSSENS-LVVNSWPRSVVS-L--LG--KHSIAIQT---------------GDGHKRTR-S-VVMAFLG-PDPVQRY-VG-KMCDVAQKHIEDNW-EGR---S--QV-AVHKLMRRFTLSAACSLFVSLE-ED-DEQAN-LVVPF-AAFSAGLFQLPIDLPWTLYRKSKLGRAAIDKELDRLIAKRRKE--IK----E------GLA----SAN-----Q---DLLSSLLTTSN---V-SDN-LLSDEAVKDNLVNLLLAGHDTTASTLSIAIMLLSQNPDVLECMVKEQMEIKGEKKEGERLNWEDLKKMKYSWRVLQETLRMQPPAQGAYRKAIVDFEYAGYLIPKGHQLLWSTSRSHKVEKFFPNPEKFDPSRFEG-PTL-QPYTFVPFGGGPRICPGMEFAKMEMLVLIHYLSTKFVWSMVDPSE-KVAIDPV--ARPLNGLLIN
>PcCYP716BC1 BCsubgroup
LPPGRLGFPI-IGETLEF-LKAGKKNRQ-KEFFGAREEK---YGE------VFRTSLHGDPVICFPAASGNKFLFSSENS-LVVNMWPRSVVT-L--LG--KH--SVSA--------QT-----GDEHKRTR-S-VLMAFLG-PDSVQRY-VG-QMCDVAQKHIAANW-EGR---K--QV-AVHILMKRFTLSAACSLFASLD-DV-DEQAK-LVLPF-AAFCAGVLQLPIDLPRTMYRKAKLGRAAIDRELDRLIAKRRKE--LK------------EG-SASADQ---------DLVSSLLTTSD---V-NGN-LLSDEAVKDNVVTLLYAGLDTTASTLSVAIMFLSRHLDVLEHMVKEQMEIKGQKEEGERLQWEDLKKMKYTWRVMQETLRIQPPVGGAFRKAVVDFEYAGYLIPKGHQLHWSTSRSHKLEKFFLNPEKFDPSRFEG-FGP-QPYTYVPFGGGPRLCPGMEFAKMEMLVFLHYLVTKFRWSMVDPSE-EISVDPM--?---------
>DoCYP716BC1 BCsubgroup
LPPGRLGFPI-IGETLEF-LRLGRENRL-QDFFAAREER---YGE------VFRTSLFGDETICFPAPSGNKFLFASENS-LVFNRWPRSTVA-L--LG-KHA-LSVLT---------------GDDHKHTK-G-VLMAFLS-PDALHRY-AG-RVCEIAEKHIANQW-EGR---S--KV-VVHPLMRRFTLSVACSLFASLD-GE-NEQNN-LIVPF-AAFTEGLFQLPIDLPWTTYRKGKLGRLAINKQLDRYIAERKKQ-LKE-----------GTA----SPD-----Q---DLLSSLLTTPD---G-NGN-FLIDDAVKDNIVNLLFAGHDTTASTLSIALMFLAQNPDSLEQMVKEQLEIKLEKKDGERLNWEDLKKMKYTWRVLQETLRMQPPAEGAFREAKVDFEYAGYSIPKGCKLNWATGRSHKKEKFFSNSEKFDPSRFEG-VGP-QPYTYVPFGGGPRLCPGMEFAKMEMLILLHYLVTRFIWSMIDPTE-KVIVDLMM-----------
>LaCYP716BC1 BCsubgroup
LPPGSLGFPF-IGETLEY-ARLARENRL-EDFFGAREER---YGE------VFRTSLFGDETFCMPAPAGNRLLFAGENS-LVFNRWPSSMVPLLGKYS-------INM--------QI-----GDEHKHTR-G-VLMAFLS-PNALQRY-VD-KVCEIAEKHIADHW-EGR---S--EV-VVHPLMKRFTMSVAWSLFLSIE-DE-REQSK-LVVPF-AAYVAGMLQLPIDLPGTKFRKAKLSRLAIHKELDKYIAERRKQ--LK----E------GTA----SPD-----Q---DLLSSLLTTPD---G-NGH-LLIDDAVKDNILILLFAGHDTATSTLSLTLMFLARNPHCLEQMLKEQLEIKHDKKDGERLNWEDLKKMKYTWRVLQETLRMQPPAQGAFRKAKVDFEFAGYSIPKGSQLFWAVARSHKQAKFFPDPEKFDPSRFEG-KGP-QPYTYVPFGGGPRVCPGMEFAKMEMLILMHYLVTRFIWSLMDLEE-KVTINPM--SYPAKGLPVG
>PpCYP716F1 Fsubgroup
VPPGSFKWPL-LGETLDY-LDCARRNRV-ADFFNARVAK---YGE------TFKTHILFNPTVSVAAPDGNKFLFANENK-LVQNHWPPSVSRLL------GE-HSMAT--------KV-----GEEHRRAR-R-VYTNFFK-PEGLQSF-VP-RIDELARSHNSKYW-EGK------EFILGGPTVRDFTFAVAADLFLSLK-HD-DPMFRPFELAA-CDYLAGILQVPINLPGTAYRKGILGRESQLRVIDMSLKQRRQE--MK----E------GRV----PPQ-----Q---DLMSVLLNTLN---E-DGT-PMSDDQIKDNMLLFVFAGHDTSSSALAGLLKYLSLNPECLKKVLEEQMEIRKEKGEDIPLSWDDTRKMKYTWRTIQETLRLQPSVQAAFRTVIEEFEYDGYTIPKGWTIFWSVGRSHRNPKFFPDPEKFDPSRFEG-TGP-APFTFVPFGGGPHICPGNEFARTEILVYIHYLVLNYEWEMVDPTE-DVCIDPM--PLFTKQLQLR
>PpuCYP716AM4 AMsubgroup
VPPGSLGLPL-IGETPQF--IIHYNGNKMVSFCESREAK---YGQ------TFKTSFLGSPTVIMEPPAGNKFLFANEGK-LVENSWPKSMYA-LLGLDSLTF--------------KK-----GEAYKIGR-R-QFAAFFS-PEAVARY-LP-QIERNTLDHLAEFW-QPS---EEFQL-SAFSNTQKFTFKLIADLCLSPQPGP--EMEK-LEEVF-RDWAGAMMQVPINLPGFAFHRGLKARAIILEVLGEHIASRRLE--VE----E------GRA----TPT-----Q---DVLSCLLTQPD---E-TGR-MASDAEIKDNILLILFAGHDTSSSVLSMVIMCIAMYPQVRLRLKEEHDTVAAQKGEGEALTLEDTRGMKYTWRVVQETMRLLPPVTGTFREAIVDFEYNGYTIPKGWKLHWINQRSHENSKFFNDPKKFDPSRFEG-SGP-APYTYIPFGGGPRMCPGNEFAKLEMLVFLHYLVINYTWTLVDPNE-PIIRRPM--PRSAKGTPIK
>PpuCYP716AM3 AMsubgroup
LPPGSLGLPF-IGETIQF-VTHLNSNRM-VSFFESREAK---YGR------TFKTSILGVPTVVVEPPSGNKFVFTNEGK-LLENTFPNSVYQ-LLGLDSLSS--------------KR-----GEEHRIAR-R-HYAGFLS-LEAVVKH-LP-QIERNVVDHLRVFW-QPS---DQFEL-SAFKSTQMFTFKLIAELCVSLKAGP--EIAR-LEEVF-QEWAAGLLQLPINLPGFAFRRALMARANILDLLQKDIARRRVE--LE----E------GTA----TPT-----Q---DILSCLLTQPD---E-TGR-LNTDSEIKENILTLLFAGHDTSSSALAMAIMYIAKHPEVRLRLEEEHNAIASRTVDGQPLTLEQYRDMKYTWRVIQETLRLQSPVVGTFRKATTDFEYNGFTIPKGWQMFWTNQRSHENANFFDDPKKFNPTRFE--IGP-PPFTFIPFGGGRRLCPGNEFAKMEMSVFLHHLVRNYTWSLIDPEE-EIIRASM--PKTRKGTPIK
>LcrCYP716V3 AMsubgroup
LPPGRMGIPL-IGDTITF-VRAFRSDGL-KEMWQKKADK---YGP------IFKTSVLGDKLVILDAPAGNKFVLTNDNT-VLKSSWPKSFVR-L--IG-KDA---VIL--------KS-----GEEYKQTR-RHLLKSFLG-PDALESY-LP-KMERSTLRHLESHW-QPEGSDDERVI-NVSKAIKQHTFSFISDVLMSIH-DP-AELEA-FDHEY-EAWSQGLLALPVNLPGFIYHKAVKAKLAIENILRKHMIQRRKD--LS------------AG-TAT--PD----Q---DLLSILLTQKD---E-NGH-YHTEEEILDNMRILLSAGHHTTASVLTFTIDRVARDPQVYEQLLKEHSTIAAEKGEREGLQMADLRKMKYSWMVIQEVMRMWPPVVVAFRETTEDVQYSGYTIPKGWKITWTSVMANRNPEIFPNPDKFDPSRFEKG-TT-ERYGYLPFGSGPRRCPGNELAKMQLLLTMHYLLKHFRWSLLDPNE-NVIRTPM--PETPKGTQVK
>LcrCYP716AW1 AMsubgroup
VPPGTYGLPL-IGETIQFTLAQGKVDGV-KTFIEEKARK---YGG------NFRSHLFGSAVVILEQPAGVKFLFQNEGK-LVETSWPASIARLL--GP--NA-MSILR---------------GEDHNIAR-R-HIMNYIG-YDAVKEC-LA-TIDRTTKDYFRSEW-DGK---D--EL-SALAMSRKFTFRLMNHILMNLE-DE-SKIDE-LSELM-TKWAAGLMALPVNVHGFAYHRAIKTRIRIMGLLDEIIEQRRKE--LA-----------EGA----ATE-----QARRNLLTGLLTTPD---E-TGR-MWTDSEIKDNLVLLLFSGHDSSSITIAMAILLISRNPQVYERLIEEHKAIAKQKGETDELTLEDARAMKYTWRVIQETLRVQAPIPGTFREAVQEFEFKGYTIPKGWKAFWSIQCSHQNPVFFPNPEEFKPSRFE--ELP-KPNTYIPFGGGGRMCPGLEFVKLEMTVFMHHLLRNYKWSLKNPNE-PNIPAPV--PKDKMAVPIK
>SmCYP716J1v2 AMsubgroup
VPPGSLGVPV-IGDSLNF-VKALKRNDP-WRFYGEKRAK---YGP------VFKMSLLGSPVVILPAPAGHKLLFGSEEK-LMVNSWPVGFKRLL--GP--GS-LTSLT---------------GEDFKRMK-K-VFMSFLK-PEALQRY-VP-RVSQLSLKHLEDHW-EAY---AGEEF-AIYPAVKSFIFSVACSSFMSLETEE-EQLE--LEEPF-AIWTKGLLQLPVNIPGTLFHKALKRREVIHDLLGRLISKRRQE-FLQ-----------GRA----SES-----S---DMLSVMLSYRN---E-DGKPACTDAEIKDNLLLLLFAAHDTSSSTLTLSLKFLAENPYWRNQVLQENLAISQEKQDGYSLEWDDLRGMKVSWRVLQETLRLQPPALSGYREVIQDFEFGDYLIPKGWKACWTVVS-HRLPEFFPDPEKFDPSRFEG-DGP-TPYTYVPFGGGPRMCPGNEYAKMVMLVLLHHLVLRFDWQLADPDE-GVTMDPM--PMPQNGLNVK
>SmCYP716L1v1 AMsubgroup
IPPGNLGWPL-IGETFRYAVQSG------STFYDERVAK---YGA------VFKTSLFGSKTVVLPAPEGNRLILMNENK-LVSVSYPKSVSV----LLGENS-LIALR---------------GDEHRRSK-A-LLMTFLR-PEMLQKF-VG-RVCKVVHDHLQKFW-SGG---D--EVIRVYNLMKMFTFALACDLLMGLDIGD-EEMEF-LARDF-DTLVRGLFQLPIDLPGTQFCRAKAARKKLDQCFDRHIREKRRE--LA-----------GSFRARSHEQ---------DMLEVLLTTRD---E-NGE-FSTDLAIKDNIVSLLFAGHDTSSVALTWTLKFLADSPSCMDKVVQENLAVRSSRSSE--LSWEDLRKLKYTWQVVQESMRMRPPVGGGFREALVDLEFDGY-------LNWTTATSYRKPEFFVEPNKFDPSRFDG-NGI-APYTFLPFGAGARMCPGSEFAKMEILVFLHYCVLQFDWKLLEPNE-QVIIDPM--PRPVHGMPVR
>CYP728B31 728
LPPGSLGLPV-IGQSIGL-LRAMRANTA-ERWILDRIHR---YGP------VSKLSLFGRPTVLVAGSAANRFIFFSS---ALAMQQPRSVQR-I--LG-DKS-ILELT---------------GADHKRIR-G-ALVEFLK-PDMLRLY-VG-KIDGEVRRHLDECW-AGR---C--TV-TVMPHMKRLTFDIISLLLFGLERSP---LQDALAGDF-ARVMDGIWAVPVNLPFTAFSRSLRASARARRLIAGIARETRAK--LE----------RGEA----SRS-----S---DLIACLLSLTD---H-SGARLLSEEEIVDNSMVALVAGHDTSSILMTFMVRHLANDPDTLAAMVQEHDEIAKNKGDGQTLDWEDLAKMKYTWRVALETLRLVPPIFGNFRRAMQDIEFDGYLIPKGWQVFWAASVTHMDTGIFHEPAKFDPSRFEAASAP--PCSFVAFGGGPRICVGMEFARIETLVTMHYLVRRFRWKLCCKND-TFARDPM--PSPLHGLPIE
>CYP728B41 728
LPPGSLGIPI-IGQSLDL-LRAMRTNTG-EEWLQERVRK---YGP------ISKLSLFGKPTVFIHGQAANKLVFSGDSS-KIANKQTASIRA-I--LG-DRN---LLE--------LS-----GQDHKRVR-D-SLVSFLR-PESLKQY-VG-KMDEEVRKHIELHW-RGK---E--KV-AALPLMKNLTFNIICSLLFGME-ER-AEKEK-FLQNF-QEMIEGMWSIPIKLPFTRYSRSLRASSRVQDLLKELVQEKKVK--LE-----------QRT-A--TPQ-----Q---DLITCLLSKRD---EENKR-VVTDKEILHNIMLVMVAGHDTSSVLMTFMLRLLSKNPAVYKAVLQEQEEIAESKTSGEPLTWEDLAMMKYTWRVAMETLRMVPPVFAGFRVALKDIDYGEYLIPKGWQIFWASSMTHMDENIFPEPSKFDPARFENQTSV-PPYTFVAFGGGPRICPGHEFARIETLVAIHYLVTQYSWE-LCSDD-HYIRDPV--PVPTQGLLLR
>CYP728B43 728
VPPGSLGLPL-IGQSLGL-LRAMRSNTA-EEWLRKRIRK---YGP------ISKMRLFGKPAVFIYGQAANKFVFASDSS-NIVNQQVKSVSS-I--LG-DRC---ILE--------LT-----GEDHKRVR-D-ALVTFLK-PESLKQY-VG-KMDEEVRNHLEMHW-HGK---Q--QV-TVLPLMKTLTFNIICSLLFGVE-RG-TRRDK-LANDF-RYMIEGMWSVPVNLPFTRYNRSLQASARAQKLLKVLIGEKRVD--LE-----------KGA----SPR-----Q---DLITCLLSIRN---EKDEQ-VISEKEIIHNVMLIMVAGYDTSSVLLTFLLRLFANYPTIYAAVLQEQDEIARRKPNGELLTWEDLAKMKYTWKVAMETLRMFPPIFGGFRKVVKDIEYGGYFIPKDWLIFWVTGITQMDDTIFPEPSKFNPSRFENPASL-PPYCFIPFGGGPRICPGYEFARIETLVSIHYLITRFTWKLLCSDN-SFSRDPM--PVPTKGLPVQ
>CYP728B44 728
TPPGSLGIPM-IGQSLSL-LQHMRANTA-EKWLEKRIQK---YGP------ISKMCLFGKPTVFIYGQAANKFVFASDSS-TLANSQTESVKT-I--LG-DRC-LLELS---------------GEEHKRVR-N-ALMSFLK-PESLKHY-VG-KMHQEVRLHIEQNW-QGK---Q--EV-TVLPLMKTLTFNIICTLLFGIE-RG-TRRDE-LVDWF-QEMIAGMWSIPINLPFTRYNRSLQASKRVQDMLKDLIGEKKLQ--LQ-----------QMG---ADPK-----Q---DLITCLLSMND------GE-EISEKEIVDNSVLVMTAGHDTSSVLVTFLIRLLANDPSVYKAVLQEQEEIAKSKHRGEPLTWEDLTKMKYTWRVAMETMRMFPPIFGGFRQAAKDIEFDGYIIPKGWQIFWVSSMTQMDDGIFREPQKFDPARFENPSSI-PPYCYIPFGGGPRICPGYEFAKIETLVTIHHLVTQFTW-KLSSDN-RFSRDPM--PVPTKGLPIQ
>CYP728B47 728
LPPGSLGLPI-IGQSLGL-LRAMRANTA-EKWLEERIRK---YGS------VSKLSLFGKPTVFIHGQAANKFIFTVDGS-TITSQQTESIRM-I--LG-DRN---ILE--------MR-----GNDHKRLR-N-ALMLFLK-PESLKQY-VG-KMDKETRKHLETHW-HGK---Q--QV-KALPLMKILTFNIMCSLLFGLE-QG-TRRDE-LVECF-EQMIEGMWSVPVNFPFTRYNRSLKASKRVQNMIKELISKKRAE--LE-----------QKT-IS--PL-----Q---DLVTCLLSIRN---DYNEE-VITEKEILHNIMLIMVAGYDTSSVVLTFLFRSLANEPAVYEALLQEQEEIAKSKSPGEFLTWEDLAKMKYTWRVAMETMRITPPVFGGFRKAMKDIDFDGFLIPKGWQIFWATSMTHMDDSVFPEPSKFDPTRFENQASV-PPYNFIPFGAGHRVCPGYEFARIEILVVIHYMVTQFTWK-LCADN-KFSRDPM--PVPTQGLPLE
>CYP718A8 718
LPPGEMGFPL-IGETMEF-FNAQRRNKLYEDFVHPRITK---HGK------IFKTRIIGSPTVIVNGAEANKFILSNEFK-LVKSSWPSSSVH-L--MG-KDS---IME--------KD-----GERHRFLR-G-VIGTSFG-YAGLETL-VP-KLCNFVKLYLSKNW-QGQ---E--EI-SLYRSTKVLTFSIVFECLLGINVEP-G-----MVDTF-ERVLEGVFSPAIKFPGSKFWRAMKARKEIEKMIVKVVREKRKE-IEE-----------GKL-KREEDR---------MLMSKLVYGMI-----QGE--ITEKEIIDNVVLLVFAAHDTTSFAVAMTFKMLAQHPHCYGKVLQEHVDIMNDKRRGESLNVEDIKKMKYTWQVARESMRLFPPIFGSFRKAITDIEYEGFTIPKGWKVLWTTYGTHYNEEYFKDPTSFKPSRFE--EGI-AQYAFVPFGGGPRVCAGYQLAKLNILILVHYVVTQYEWSLLHPDE-TVTMDPL--PFPSLGMPIR
>CYP728C3 718
LPPGSLGFPV-IGQSISL-LRALRSNTD-YQWYQDRIKK---YGP------VFKMSLFGSPTVLMAGPAANHFVFSNQDL-IFTQ--TKAINT-I--IG--RS-ILTLS---------------GEELKQVR-G-ALQGHLR-PEMVTKY-MR-KMDEEVRRHIDLNW-VGH---K--TV-KVAPLAKRLTFDIICSVVFGQGIGP---IREALATDF-ETLVQALLSLPVNIPFTKFNKGLSASRRIRKVLRQIAREREAA--LQ----Q------GHS----SSA-----D---DFFTYMLVLRS-----EGTHSLTVEDIVDNAIVLLTAGYGNSAVLITFLLRYLANDPDILGKITEEQEEIASSRGPNEPLTWDDVSRMKYTWKVALETLRTVPPIFGSFRTAIKDIEYRGYHIPKGWKVFTAQSITHLDGNFFNDPVKFDPTRFDNQTSI-PPYCFVPFGGGPRMCPGNEFARTETLVTMHYLVRQFRWKLCCKEE-GYRKDPL--PMPVLGLPME
>CYP718A16 718
LPPGEMGLPW-IGQTMEF-YKAQQKNSLFDDFVQPRIAK---YGK------IFTTHLMGSPTVIVNGANANKFLLSNEFK-LVISSWPSASVQ-L--MG-KDS---IME--------KQ-----GERHRCLR-G-LIGSSLG-QAGLETS-VP-KICNLMKLHLDTKW-KGQ---D--EI-SLYRSTKVLTFSIVFECLLGIN----VKAD--MLGTF-ERVLEGVFAAPINFPGSRFWRAKKARKDIEQMLVKIVREKKMQ--ME----E------GKI-QEEEQG-----G---MLLSRLVAGMI-----RGE--ITEKEVVDNVVLLVFAAHDTTSFAIAMTFKMLAQHPYCHSVLLEEHAEIMRSKTPGQNLTLDDTKKMKYTWQVARESMRLFPPIFGSFRKAIADIEYEGFTIPKGWKVLWTTFGTHYNSEYFEDPSSFNPSRFEE-TVP--PYAFLAFGGGPRVCAGYQLAKLNILIFVHFIVTRYNWSLLYADE-PISMDPL--PFPSYGMPIK
>Ath|AT5G36110.1
LPPGNTGLPL-IGESFSF-LSAGRQGHP-EKFITDRVRR---FSS--SSSCVFKTHLFGSPTAVVTGASGNKFLFTNENK-LVVSWWPDSVNK-I--FP--SS---MQT--------SS-----KEEARKLR-M-LLSQFMK-PEALRRY-VG-VMDEIAQRHFETEW-ANQ---D--QV-IVFPLTKKFTFSIACRSFLSME-DP-ARVRQ-LEEQF-NTVAVGIFSIPIDLPGTRFNRAIKASRLLRKEVSAIVRQRKEE--LK----------AGKA----LEE-----H---DILSHMLMNIG---E------TKDEDLADKIIGLLIGGHDTASIVCTFVVNYLAEFPHVYQRVLQEQKEILKEKKEKEGLRWEDIEKMRYSWNVACEVMRIVPPLSGTFREAIDHFSFKGFYIPKGWKLYWSATATHMNPDYFPEPERFEPNRFEG-SGP-KPYTYVPFGGGPRMCPGKEYARLEIL-FMHNLVNRFKWEKVFPNENKIVVDPL--PIPDKGLPIR
>Ath|AT5G36140.1
LPPGKIGFPL-IGETLSF-LSAGRQGHP-EKFVTDRVRH---FSS--G---IFKTHLFGSPFAVVTGASGNKFLFTNENK-LVISWWPDSVNK-I--FP--SS---TQT--------SS-----KEEAIKTR-M-LLMPSMK-PEALRRY-VG-VMDEIAQKHFETEW-ANQ---D--QL-IVFPLTKKFTFSIACRLFLSMD-DL-ERVRK-LEEPF-TTVMTGVFSIPIDLPGTRFNRAIKASRLLSKEVSTIIRQRKEE--LK----------AGKV----SVE-----Q---DILSHMLMNIG---E------TKDEDLADKIIALLIGGHDTTSIVCTFVVNYLAEFPHIYQRVLE------------------------------------------------------GMQIP--------------------------------------------------------------------------------------------------L?I-
>Ag|Ag4G00220.1
VPPGSCGWPV-VGESFKY-VSLGT-----QQFMGERRSK---YST--D---VFRTSIFGQKMAVFCGAQGNKFVFTK----LLTSWWPVTVKK-ILFSP--EF---SHI--------PV-----DEASAAMH-R-FVHEILK-PEALKNY-IP-VMDAMAREHVESKW-DGN---D--VV-MVHPLSKEYTFNLAYRLFVNVI-DDIDHVRR-IYKHF-AFVTSGMFSVPINLPGTAYSRGIKGGELIREEIVKIITRRREE--ME-----------KKE-TTLSYT---------DCLSRILLVTD---G-NGK-FMSEEEMSNYIIALLIGSYESTSTAVSFVLKYLAELPHIYDEIYKELMEIAESKGEGEMLKWEDIQKMRCSWNVVCETLRLTPPVQGGFREVVTDVSFSGFSIPKGYKASWTAYTTHKDPECFPDPEKFDPSRFEG-NGP-APYTFVPFGGGPRMCCGKEYARLEVL-FIYNIVTRFKLQIINPQE-KIAFHSF--PIPMEGLPLR
>Ag|Ag7G02337.1
VPPGSSGWPV-VGETFRF-VF-SG---P-QKFFTGRQKK---YSN--D---VFQTNLFGQQMAVFCGAQGNKFVFT---K-LTTPWWPLSVKK-VLYFP--EF---TGS--------VI------EISAVLF-S-FVHQLLK-PEALKQY-IP-VMDAMAREHMQSEW-HGN---D--VI-KAHSLAKKYTFDLAIRLFINVV-DV-EHVNR-IFKHF-ALVITGLFSVPINLPGTAFNKSVKGGKMVREELLKVISKRRKE--MM----D------RKE-TS-PSS-----P---DFLSRLLELQD---E-NGK-FLSDKEICNNIIGLLLASYEATSTALTFMLKSLAELPHIYDQVYKELSEIAQSKKEGELLTWEDIQKMRYTWNVACESLRLTPTGIGGFREAVDDLSFGGFTIPKGWKALWTAFTTHKNPEYFHDPEKFDPSRFEG-NGP-VPYTFVPFGGGRRMCTGKEYARLEML-FIYNIVTRYKFERANPDE-KIIFLVT--PTPKEGLPLR
>Ag|Ag7G02340.1
VPPGTTGWPM-VGETIRF-VLSG----P-QRFIDERRKK---YCD--D---VFQTSLFGQQMAVFCGAQGNKFVYTK----LFTPWWPVTVKK-VLFFP--EY---ADS--------SV-----NEVSAVMH-S-FVHEILK-PEALKQY-IP-VMDAMAGEHVESEW-DGN---D--VV-KVHPLAKKYTFDLAFRLFINVV-DA-EHIRR-LFKNF-ALVVTGLFSVPINLPGTSFHKGVKGGKLVREELLQIISNRRKE-MMD-----------KKE-TTALST---------DFLSRLLLVKD---E-NGK-FMSDKEISNNIIGLLVASYETTSTAVTFMLKYLAELPHIYDEVYKELMEIAQSKREGELLKWEDIQKMRYTWNVVCESLRLTPPGHGGFREAVTDVSFAGFTIPKGWKASWTVHTTHKNPECFPNPERFDPSRFEG-KGP-APYTFVPFGGGPRMCPGKEYARLEIL-FIYNIVTRYKLERVNPDE-KIIFHVI--PVPKEGLPLR
>Ag|AgUnG01404.1
LPPGSYGWPI-VGETLSL-LRAGWNGTP-EKFIRERVEK---HGD------VFKTGLLGDSIVVFSGVAGNKFLFGNEGK-TVALWWPKSVNK-L--FG--NC---LIT--------SS-----GEEAKWMR-K-MLHSFLS-PDAFSRLYIS-IMDLVTRKHIESHW-QGN---Q--EV-KVYNTIKLYTFELACRLFMSLE-DP-NHIKK-LASHF-NIFLKGIIQIPLNVPGTRFYSAMRAANAIRKDLHAITKQRRVD--LE----------LKTA----SPS-----Q---DLLSHLLVSSD---E-HGR-FLTEAEIVNNILTLLFAGHDTSSVSITLVMKTLAEKPQVYQKVYDEHMDIAAAKGHEELLQWDDIQKMKYTWNVVSEVMRLTPPVIGAFREALVDFTYAGYTIPKGWKLYWSTVSTTKDEKYFPDPTEFDATRFEG-AGP-TPYSYVPFGGGPRMCLGKEFARMEIL-FLHNVVKRFKWDLLIPDE-KIEYDPM--PTPVEGLPIS
>Aqcoe6G248100.1.p
LPPGQWGWPI-IGESLEY-LNSGLRGVP-EKFVQERMKK---FST--A---IFKTSLLMEPTAVVCGPGGNKLLFANEDK-LVTTWFPSTINK-I--FP--TT---AVS--------TG-----SEEGKIVR-K-MFEGVIN-PGTLQMY-AA-KMDFIAKQHFKIYW-DNN---T--DV-KVSPLAKMYTITVACKLFVNVD-DP-VQVAK-FSRLF-TILAAGFVSMPIDLPGTPLNKAIKAANDIRNDLYEIIRQRKVD--LA----E------NKE----SVP-----Q---DILTHILL------Q-NGE-Y-APLYVADKLLGLLMGGYNTVTSVITFIVKYLAELPHIYDEVLNEQMEILKTKKEGELLNREDIQKMRYSWNVACEVMRLTPPFQGAFREALTDFSYAGFSIPKGWKLYWSTYSTHINANYFPNPKTFDPSRFEG-IGP-APYTYVPFGGGPRMCPGKDYSRLVIL-FMHNIITKFKWNAVLSDE-KIIVDPV--PMPAKGFPIQ
>Aqcoe6G110300.1.p
LPPGRMGWPL-IGENFDY-ILMGRKGTP-EKFIKDRMNK---YSS--Q---VFKTSLLGEKMVIFCGSKGNKFLFSNEFS-LVQSWWPHSFDV-I--FP--DL----KT--------SI-----KEESIKMK-A-FLPKFLK-PKSLQKY-IG-TMDMIAKQHLNMYW-DHK---D--SV-IVLPLVKKYMFSLACRLFLSIE-NV-DHISM-FSDQF-ETVSAGILSLPINLPGMAYNRAIKASKFVRKELLEIIKQRKID--VE----Q------NK-----SST-----Q---DLLSEMLNSPD---E-DGL-FANELDVTSKFSAMVIASYDAPGTALTFVMKYLAELPHVYDKVL------------------------------------------------------------------------------------------------------------------------------------------------------------------
>Aqcoe6G110000.1.p
---------------------MGGKGTP-EKFIEDRMNK---YSS--Q---VFKTSLLGEKMAIFCGSKGNKFLFSNEFT-LVQSWWPHSFDV-I--FP--DL----KT--------SI-----KEESKKMK-A-FLPKFLK-PNSLQKY-IG-TMDLIAKEHLNMYW-DQK---D--SV-TVLPLVKKYMFSLACRLFLSIE-NV-DYIAM-FNDQF-ETVSAGILSLPINFPGTAYNRAIKASMFVRKKLLEIIKQRKID--VE----Q------NK-----SST-----Q---DLLSEMLNSPD---E-DGV-FADEVDVTSKFSAMVIASYDAPGRALTFVMKYLAELPHVYDNVLKEQTEIAKSKGREELLNWEDIQQMRYSWNVVNEALRFVPLLQGSFREAITDFSFEGFSIPKGWKIYWNAYSTHTNANYFPNPERFDPSRFEG-KGP-APFTFVPFGGGPRMCPGMQLARLELL-FIHNLVTRFRWEKMIPNE-KFTVDPQ--PRPANGLPVR
>Aqcoe4G068600.1.p
LPPGKMGWPL-IGENLEY-ILMGRKGTP-EKFIEDRMNK---YSS--Q---VFKTSLLGEKMAIFCGSKGNKFLFSNEFT-LVQSWWPHSFDV-I--FP--DL----KT--------SI-----KEESKKMK-A-FLPKFLK-PNSLQKY-IG-TMDLIAKEHLNMYW-DQK---D--SV-TVLPLVKKYMFSLACRLFLSIE-NV-DYIAM-FNDQF-ETVSAGILSLPINFPGTAYNRAIKASMFVRKKLLEIIKQRKID--VE----Q------NK-----SST-----Q---DLLSEMLNSPD---E-DGL-FANEVDVTSKFSAMVIASYDAPGRALTFVMKYLAELPHVYDKVLEEQTEIAMSKGKEVLLNWEDIQQMRYSWNVVNEALRFVPPLQGSFREAITDFTFEGFFIPKGWKIYWNAYSTHANPNYFPDPKRFDPSRFEG-KGP-APFTFVPFGGGPRMCPGMHLARVELL-FIHNLVTRFRWEKMIPNE-KFTVDPQ--PRPANGLPVR
>Aqcoe4G218400.1.p
FPHGNMGWPI-IGETLEF-LKLGRKGIP-EKFINDRMQK---FSS--K---VFKTSLFGETMVVLCGPEGNKFLFSNENT-LVKGWVPGSIRK-I--IP--SA---GNS--------T------NEGAIKMR-K-KLQTSFK-LETLQKF-IG-KMDLAAKEHLTTHW-DNK---K--EV-LVFPLAKNYGFSLVCQLFMSLD-DH-VEAAK-FYDHF-AVLLAGLISIPIDLPGTSLHKAIGASNILRKYIAEIVRQRKLD--IA----E------RVE----SVP-----Q---DILSHMLLTSD---E-NGQ-FLNDMEIADRIVGLLVAGHDTVSAAITFIVKYLAELPHIYEEVQNEQREILRSKPKGELLNWEDISRMKYSWNVAREAMRLASPAQGFFREAITNFTYAGFSIQKGWKIYWSTYSTHKDPNYFPNPETFDPSRFEG-NGP-APYTYIPFGGGPHMCPGNVYARLVIL-FMHNVVTRFKWEKIFADE-RIIIDPL--PKPAKGLPIR
>Aqcoe4G219300.1.p
------------------------------------------------------------------------------------------------------------------------------------------------------------------------------------------MKTLTFSIMCSLLFNLE-TG-ARREK-FVKWF-EQMVEGMWSIPVNLPLTRYRRSIQASSSIQDMLMDIIHEKRS---IK-----------KEA----YPH-----Q---DLITSLLSLHG---DDKGT-LLSDQEIVDSIRVIMAAGHDTSSVLLTFLIRHLASDPVVYATILEEQEEIAMGKSSEELLTWEDLAKMKYTWRTALEILRIVPPLFAGFRKTGKDTEFGGYLIPKGWQVFWVANMTHMNDSIFPEPSKFDPSRFENQTSP--PYCYLAFGAGKRICPGYEFARIEVL-AMHYLVTRYTWKLCCTDN-KFSRDPM--PIPTQGLPIR
>Aqcoe4G215000.1.p
-------------------------------------------------------------------------------------------------------------------------------------------------------------------------------------------------------------------------------------------------------------------------------------------------------------MLLTSD---E-NGQ-FLNDMEIADRIVGLLVAGHDTVSAAITFIVKYLAELPHIYEEVQNEQREILRSKPKGELLNWEDISRMKYSWNVAREAMRLASPAQGFFREAITNFTYAGFSIQKGWKIYWSTYSTHKDPNYFPNPETFDPSRFEG-NGP-APYTYIPFGGGPHMCPGNVYARLVIL-FMHNVVTRFKWEKIFADE-RIIIDPL--PKPAKGLPIR
>Aqcoe4G163000.1.p
LPPGRTGWPI-IGESLDF-LGTGRSGHP-EKFINDRMHT---FSS--Q---IFRTSLFYESIAVFCGPMGNKFLFSNENK-LVTSWWPRSLYK-I--VP--SQ---PVA--------N------SPEAMSMR-K-LLLRFLK-PETLHSF-VG-AMDCVAKQHLKTCW-ENK---S--QV-LVYPLAKSYTFALAWKLFVSID-DP-IEVAK-LSDAF-SVVLCGVISIPIDLPGTSLNKSIRAANFIRKHLHEVIKKRKID--LE----N------KKA----SPT-----Q---DILSHMVLTCD---D-NGQ-FLSEADIADKILVLILAGHDTASAAITFLIKYLAELPHIYNEVRKEQMEIVKSKAPGELLNSEDIKMMKYSWNVACEVMRLAPPVQGTFREAMTDFTYQGHTIPKGWKLYWSGNTTHRNAKYFPDPERFDPSRFEG-NGP-APYTYVPFGGGPRMCPGIEYAKLDIL-FMHNIVTKFKWEKIYPDE-KIVIDPL--PIPAKGLPIR
>Aqcoe4G232700.1.p
YPPGRMGWPI-IGESLRF-YHCGLRGAP-EKFIQDRMQK---FSP--K---IFKTSLVAESVAVVCGPAGNKFVFTNENK-LVRLWFPKTVDK-I--FP--SS---THV--------SR-----HEETRIFR-K-LLPGFVN-AEALQRY-AG-IIDSVAKHHLRTHW-DNK---K--EV-IVYPLVEKYTFSLACKLFLSID-NP-VQVAK-LSDPF-AVLASGVYSLPINLPGTALYKAIKASNDLQKKIHEIVRERKVA--LM-----------KNM--SSTPN---------DILSHMLLTCN---E-HKEYFLDDTSITSKTIGLLLASLDTTSSAITCVIKYLAEHPHIYNEVLREQKEILNFKN-GESLKWEDIQKMKYSWNVAREVMRLAPPFQGTFREAISDITYEGFFIPQGWKVHWNAYTTHKDARYFPNPENFDPSRFEG-NGP-ALTHMSHLEEG-----------LECV----QAMNMLEW?F-------------------------
>Aqcoe7G244000.1.p
FPPGRKGWPI-IGETLDF-LDMSRRGVP-NKFISDRIQE---FSS--P---VFRTSLFGETVVIVCGPAANKFLFSNEGR-FVTPWLPDSCKK-I--ML--SN---PQA--------SH-----NEHAKILR-K-FLQNFLK-PDALPRY-IG-NMDYISKQHIKTHW-NNK---K--EV-LVSPLAKIYTITLVCKLFLSMD-DP-VQVAT-LSDHF-RVLLAGLVSIPIDIPGTTFNKAIKASNVIRQLILEMILKRKLD--MA----E------NKM----SGT-----P---DILSDMLLTSN---D-NGK-FMSEMDIVDKIIPMLVGAHDTTTAAITFTIKFLAELPHIYNAVRKEQMEILKSKKEGELLNSEDIQKMKYTWNVAREVMRLTPPAQGSFKEAIADFTYEGYSIPKGWKLYLSAISTHKDAKHFPDPESFDPQRFEG-NRP-NPYTYIPFGGGPRMCPGVEYARLEIL-FMHNVVTKFKWEKVLPDE-KLCYDPM--PMPSKGLPIR
>Aqcoe7G249500.1.p
FPPGRKGWPI-IGETLDF-LSMGRRGIP-ERFINDRMQE---FSP------VFKTSLFGETVVVICGPAGNKFLFSNEGT-LVTPWLPDSCKK-IMLFN-------PQA--------SH-----NEDAKILR-K-LLQNFLK-PEALFRY-IG-KMDYISKQHIKTHW-DNK---K--EV-LVSPLAKIYTFTVVCKSFLSID-DP-VQVAT-LSAHF-RVLLSGLVSIPIDLPGTTFNKAIKASNVIRKFILEMIQERKVA--ME----E------NKV----SAT-----Q---DILSHMLLTSD---D-NGK-FMSEMEIVDKIIPMLVGAHDTTTAAITFVVKYLAELPHIYNAVRKEQMEILESKKEGELLNSEDIQKMKYTWNVAREVMRLTPPAQGSFKEAISDFTYEGFSIPKGWKLYASAISTHKDAKHFPDPETFDPVRFEG-SGP-NPYTYIPFGGGPRMCPGIEYARLEIL-FMHNVVTKFKWEKVFPDE-KLCYDPM--PMPSKGLPIT
>Aqcoe5G408000.1.p
YPPGRMGWPI-IGENLKF-GSCGLRGVP-EQFILERMQK---FSS--K---IFKTSLLGEKVAVVCGQAGNKFVFSNENK-LVRLWFPRTVDQ-I--FP--YS---TET--------SS-----HTETLILR-K-LLPGFIN-ADALQRY-AG-IIDSTAKHHLQTHW-ANN---K--EV-IAYPLVKKFVFSVACKLFMSID-DP-VQVAE-LFDPF-AVLGAGIFSLPINLPGTPLNKAIKSSKGLRTKFQAIIRQRKLD--LL-----------KKS-STPQPQ---------DILSHMLLACD---E-QGQ-FLDESSILAKIIGLLLGSLDSLSSAISFTIKYLAEYPHFYNEVLKEQKAILNSKK-GESLKWEDIQKMKYSWNVASEVMRLAPPFQGTFREAITDINYEGFLIPQGWKVHWNVYSTHKDAKYFPDPEKFDPSRFEG-NGP-APYTYVPFGGGPRMCPGNEYARVVIL-FMHNIVTKFKWETILPNE-KIIAKPM--PKPAKGLPIR
>Aqcoe5G408600.1.p
YPPGRMGWPI-IGESLKF-GSCGLRGVP-EKFTLERMQK---FSS--K---IFKTSLLGEKVAVVCGPAGNKFVFSNENK-LVRLWFPSSVDK-I--FP--YS---KHT--------SS-----HTETLILR-K-LLPGFIN-ADALKRY-AG-IIDSTAKHHLQSHW-ANN---K--EV-IAYPLVKKFVFSVACKLFLSID-DP-VQVAE-LSDPF-AVLGAGIFSIPINLPGTALNKAIKASNGLRTKFQEIIRQRKLD--LI-----------KKR-SSSQPQ---------DILSHMLSACD---E-HGQ-FLDESSILSKTIGLLLGSLDTLSSAITFAIKYLAEHPHFYTEVLREQKAILNSKN-GETLKWEDIQKMKYSWNVASEVMRLTPPFQGTFREAITDINYEGFLIPQGWKVHWNVYSTHKDAKYFPDPDKFDPSRFDG-NGP-APYTYVPFGGGPRMCPGNEYARVVIL-FIHNIVTKFKWETILPYE-KIIANPM--PKPAKGLPIR
>Aqcoe5G409600.1.p
YPPGRMGWPI-IGESLKF-GSCGLRGVP-EKFTLERMQK---FSS--K---IFKTSLLGEKVAVVCGPAGNKFVFSNENK-LVRLWFPSSVDK-I--FP--YS---KHT--------SS-----HTETLILR-K-LLPGFIN-ADALKRY-AG-IIDSTAKHHLQSHW-ANN---K--EV-IAYPLVKKFVFSVACKLFLSID-DP-VQVAE-LSDPF-AVLGAGIFSIPINLPGTALNKAIKASNGLRTKFQEIITQRKLD--LI-----------KKR-SSSQPQ---------DILSHMLSACD---E-HGQ-FLDESSILSKTIGLLLGSLDTLSSAITFAIKYLAEHPHFYTEVLREQKAILNSKN-GETLKWEDIQKMKYSWNVASEVMRLTPPFQGTFREAITDINYEGFLIPQGWKVHWNVYSTHKDAKYFPDPDKFDPSRFDG-NGP-APYTYVPFGGGPRMCPGNEYARVVIL-FIHNIVTKFKWETILPYE-KIIANPM--PKPAKGLPIR
>Aqcoe5G409500.1.p
LPPGKTGWPF-IGETLSF-HKSGLTGVP-PRFVQDRMQM---FSP--R---IFKTSLLGEKMAVLCGPDGNKFLFSNENK-LVKVWYPSSVMK-I--FP--PS-PSVKH--------SS-----DEEIVRFR-K-TLASYVN-ADALQRY-AG-IIDSITKQHLKTHW-ENN---K--EV-IAAHLIKKYTFSVVCKAFLGID-DP-VHLEK-LSGPF-DLMAIGIKSLPINLPGTSLNKAIKASAAVRKDLLEHIKKRKVD-LMV-----------NKS----SVP-----Q---DVLSHMLLTMH---E-HGE---DEKAVSVKSFGLLFGSLDTVSAAITFVIKYLAELPHIYNEVLREQKEVLSSMT-GEFLKWEDIQKMKYSWSVASEVIRLIPPVQGTFREAITDLTYAGFSVPKGWKLYWSLHSTHRDAKYFPDPDKFNPSRFEG-NGP-APYTYVPFGSGPRMCPGREFTRVVIV-FMHNIITKFKWEKILPDE-KVIVNPI--PTPVKGLPLR
>Aqcoe5G408700.1.p
LPPGKTGWPF-IGETLSF-HKSGLTGVP-PRFVQDRMQM---FSP--R---IFKTSLLGEKMAVLCGPDGNKFLFSNENK-LVKVWYPSSVMK-I--FP--PS---VKH--------SS-----DEEIVRFR-K-TLASYVN-ADALQRY-AG-IIDSITKQHLKTHW-ENN---K--EV-IAAHLIKKYTFSVACKAFLGID-DP-VHLEK-LSGPF-DLMAIGIKSLPINLPGTSLNKAIKASAAVRKDLLEHIKKRKVD-LMV-----------NKS----SVP-----Q---DVLSHMLLTMH---E-HGE---DEKAVSVKSFGLLFGSLDTVSAAIIFVIKYLAELPHIYNEVLREQKEVLSSMT-GEFLKWEDIQKMKYSWSVASEVIRLIPPIQGTFREAITDLTYAGFSVPKGWKLYWSLHSTHRDAKYFPDPDKFDPSRFEG-NGP-APYTYVPFGSGPRMCPGREFTRVVIV-FMHNIITKFKWEKILPDE-KVIVNPI--PTPVKGLPLR
>Aqcoe5G409900.1.p
FPPGKTGWPI-IGESLEF-LNTGRRGVP-EKFIHDRMQK---FSS--H---IFRTSLLGEPAAVLCGPTGNKFLYSNENK-LVQAWWPSSVYK-I--FP--ST---GQS--------SS-----SEEAIKMR-K-MLLSFFK-PEALQRY-VE-TMDTIAKQHLKNEW-ENR---K--EV-MVFPLSKGYTFALACKLFMSID-DP-IQLAR-FADPF-AILASGVIAIPINLPGTSFNKAIKASELIRKDLHKIIKQRKIE--LA----E------KRA----SPM-----Q---DVLSHMLSTSD---E-NGT-FMSEMDIADKILGLLIGGHDTASAAITFVMKFLAELPHIYNDVHKEQMEILKSKGSRELLKWEDIQKMKYSWNVACEVMRLAPPLQGGFREALADFTYNGFSIPKGWKLYWSTNSTHKNSTYFPNPENFDPSRYEG-NGP-APYTYVPFGGGPRMCPGKEYARLEIL-FMHNVVTKFKWEKILPDE-NIVVNPM--PVPAKGLPIR
>Cs|Cs03G00756.1
LPPGNTGWPV-IGESYQL-LSAGWNGHP-ETFIFDRLAK---YSS--N---IFRTSIFGEPAAVFCGAACNKFLFSNENK-LVEAWWPDSVNK-V--FP--SS---QQT--------SS-----KEEAIKMR-K-MLPGFLK-PEALQRY-IG-IMDGIARKHFESGW-DNK---D--EV-LVFPLAKTYTFWIACRLFVSVE-EP-SQVAK-LLEPF-SAIASGIISVPIDLPGTPFNKAIKSSKKIRAMLGKIIKQRKID--LA----E------EKA----SPT-----Q---DILSHMLLTSD---E-NGK-FMGESEIGDKILGLLIGGHDTASSACAFIVKFLAELPEIYQGVYKEQMEIANSKAPGELLKWEDIQKMKYSWNVACEVLRLAPPLQGSFRNVLTDFSYNGFSIPKGWKIYWSANSTHINSDVFPEPMKFDPARFDG-SGP-APFTFVPFGGGPRMCPGKEYARLEIL-FMHNLVKRYKWEKVIPDE-KIVVNPM--PIPAKGLPVR
>Cs|Cs04G00929.1
FPPGSRGWPL-VGESIQY-ALFG----P-QKFVEKRMEK---YSP--N---VFKTNLFGEKMAVFCGPEGNKILFTSENK-LVRSWWPLFVRR-PLYYP--DL-DEAAA--------SV-----DETVAVML-S-SVHDTLK-LEVLKEY-IP-TMDSMARDHVESDW-ASR------KVVEALPLSRKYTFNLSCRLFMNVV-DD-EHVTK-LAKHF-ASVASGVYSIPLDLPGTGYNGAIKGGKLLRKELMKIITERRDAMLLE-----------NYSNEKSVIG-----Q---DFLSRLLLVTD---E-NGN-FMRAKEICNNIVGLLLASYETTSTAATFVFKYLAELPHIYNEVYREQMEIANSKKEKELLNWEDIQKMKYSWNVVCEVLRLHPTGNGAFREAITDFNFAGFTIQKGMKTHWTAYTTHKNPEYFPDPEKFDPSRFEG-TRI-APYTYVPFGGGRRMCPGKEYARLEIL-FIHNIVTNFKLEKVSPKK---ILHVY--TSPMKGVLLS
>Cs|Cs04G00934.1
VPPGSSGWPV-IGESIKF-VVSG----P-QVFIEERTKK---YSQ--D---VFLTSLFGQKMAVFCGPQGNKFVFANETK-SLASWWPLSVRR-ALFFP--EF---VES--------NT-----DDVSAIMY-S-FMRDILK-PEALKQY-IP-IMDSMAREHVDSLW--GV---S--EIVKVFPASKKYTFDLASRLLMSVV-DV-EHVTR-LAKHF-TLVNAGLFSIPVDLPGTAYNKGIKGGQLVRDELMKIISERRKE-IVE-----------NRS-ETVGRS---------DFLSRMLLVTD---K-NGK-FVSDKEITNNIVGLLFASYETTSTAVTFVVKYLSELPHIYDEVYKEQTEIAKSKTEGEFLTWEDIQKMRYSWNVVCETLRLIPPALGGFREVANDFAYAGFTIPKGWKTLWTIHTTHKNPKYFADPEIFDPSRFEG-KGP-APCTYVPFGGGSRMCPGKEYARLEIL-FLHNIVTKFKLEKVNPRE-KIVQYFL--SVPMEGLPVR
>Cs|Cs07G02816.1
VPPGSGGWPV-VGESFKY-VS-LG---T-QQFISEKRKK---YST--D---VFRTSIFRQKMAVFCGAEGNKFVYT---K-LIKSWWPDTVTK-ILFDP--EF---KHI--------LV-----SE-SSMIH-H-FVHEILK-PEALKIY-IP-VMDAMAREHVELDW-DGN---G--VV-KVHPLLKKHTFSLACRLFVNEI-DV-EQVMR-IFKKF-ALVTSGMFSVPINLPGTAYSRGVKGGKLVREELEKIITRRRKE--IM----E------KKE-TS-PSY-----T---DILSRMLLLTN---E-NGK-FISEKEISNYIMGLLVASYESTSTAISFVLKYLAELPHIYDEVYKELTKIAKLKEQGELLKWEDIQKMRYSWNVVCESLRLTTSSFSGFREVVADVSFSGFTIPRGYKASWSSYTTHKDPEFFPDPEKFDPTRFEG-KGP-APYTYVPFGGGRRMCCGKEYARLEVL-FIYNIVTRFNLEIVNPQE-KIVFQSF--PIPVEGLPIR
>Cs|Cs09G03900.1
LPPGSTGWPV-IGESYHL-LSAGWNGYP-EKFIFDRLAK---YSS--N---IFRTSIFGESTAVFCGAACNKFLFSNENK-LVQAWWPDSVNK-I--FP--SS---EQT--------SS-----KEEAIKMR-K-MLPNFLK-PEALQRY-IG-IMDGIARKHFETGW-DNK---T--EV-LVFPLAKTYTFSIACRLFVSVE-EP-SQVAT-LLEPF-SAIASGIISVPIDLPGTPFNKAIKSSIKVKGMLDKIIKQRKID--LA----Q------GKA----SKT-----Q---DILSHMLLTSD---E-NGK-FMGESEIADKILGLLIGGHDTASSACAFVVKYLAELPAIYDGVYKEQMEIAKSKAPGELLKWEDIQKMKYSWNVACEVLRLAPPLQGSFREVLTDFSYNGFSIPKGWKIYWSANSTHRNADVFPEPLKFDPSRFEG-SGP-APYTFVPFGGGPRMCPGKEYSRLEIL-FMHNLVKRYRWEKLIPDE-NIVVNPM--PIPAKGLPVR
>Dc|DCAR 032270
IPPGSCGWPV-IGESIKF-VL-SG---P-QRFISERRRK---YSN--D---VFQTSLFGQRMAVFCGAQGNKFVFT---K-LLTSWWPVSVRK-VLVFP--EF---ADA--------SV-----KEVSAVMH-G-FVREILK-PEALKQY-IP-VMDAMARDHVESEW-DGN---E--VV-KVLPLTKKYTFDLAFNTFMSVV-DD-EHLAR-LFKQF-TLMTTGLFSVPIDLPGMAFNKGIKGGEVVRGELLKIISKRRKE--MM----E------SKE-GS-QLS-----T---DFLARLLLVQD---E-NGK-YMSEKEISNNIIGLLVAGYETTSTAVTFALKYLAELPHIYDEVHKELMEIAQSKGEGELLTWEDIQKMRYTWNVVCESLRLTPPAHGGFREAVNDVSFAGFTIPKGWKASWTVHSTHKDPECFPDPEKFDPSRFEG-KGP-APYTFVPFGGGPRMCPGKEYARLEIL-FIYNIVTRYKLEKSNPRE-KMIFHFA--PVPNEGLPLR
>Dc|DCAR 032272
LPPGSTGWPV-VGETMRF-VLSG----P-QRFIRERRRK---YSN--D---VFRTSLFGQKMAVFCGAQGNKFVYTK----LFTPWWPESVSR-VMFFP--EY---TDT--------PV-----NEVSAVMH-S-FVHEILK-PDALKQY-VR-VMDAMAREHIESEW-DGK---G--VV-KVHPLAKKYTFDLAFRLFINVV-DV-EHVTR-LFNHF-RLITTGLFSVPINLPGTAFSKGVKGGKMIREELLKIISNRRKE-MME-----------RRE-NTPSST---------DFLSRLLLVKD---E-NGK-YLSDKEISNNIIGLLVASYETTSTAVTFMLKYLAELPHIYDEVYKELMEISQSKKEGELLMWDDIQKMRYTWNVVCESLRLTPPGHGGFREAVSDVTFAGFTIPKGWKASWTVHTTHKDPECFPDPEKFDPSRFEG-KGP-APYTFVPFGGGPRMCPGKEYARLEIL-FIYNIVTRYKLERINPKE-KIIFHVI--PVPTEGLPLR
>Dc|DCAR 014537
-------------------------------------------------------------MAVFCGAQGNKFVYT---K-LIKSWWPDTVKK-ILFDP--EF---SHI--------LV-----DE-SLVIH-H-FVHEILK-PEALKLY-IP-VMDAMVREHVELDW-DGN---E--VV-KVHPLSKKHTFSLACRLFVNEI-DV-QQVTK-IFKHF-VLVTSGMFSVPINLPGTAYSRGVKGGKLVREELEKIITRRRKE--LL----E------KKE-TS-PCY-----T---DVLSRMLLLTD---E-NGK-FMSDKEISNYIIALLVASYESTSTAISFVLKYLAELPHIYHEVYKELTNIAKLKGEGELLNWEDIQKMRYSWNVVCESLRLTTSSFSGFREVVTDVSFSGFTIPKGYKASWSSYTTHKDPECFPDPEKFDPTRFEG-KGP-APYTYVPFGGGRRMCCGKEYARLEIL-FIYNIVTRFNLEIVNPQE-KIVFHSF--?----GLPIR
>Dc|DCAR 020454
LPPGNTGWPL-IGESYEL-LSSGWKGHP-ESFIFDRLAK---YKS--N---IFRTSIFGEPAAVFCGAACNKFLFSNENK-LVEAWWPDSVNK-V--FP--SS----QQ-----T--SS-----KEEAIKMR-K-MLPGFLK-PEALQRY-IS-IMDKIARNHFESGW-DNK---D--EV-LVFPLSKTYTFSIACRLFVSIE-EP-SQVAK-LLEPF-SAIASGIISVPIDLPGTPFNKAIKSARLVTAMLDKIIKQRKVD--LA----E------GKA----SPT-----Q---DILSHMLLTSD---E-SGK-FMGESEIGDKILGLLIGGHDTASSACAFIVKYLAELPEIYQGVYEE-----------------------------------------YFRG---DISY-----------------------------------------P-NEVQLIQ?G--------------------------------------------------------
>Ls|Lsat 1 v5 gn 7 57261.1
HPPGRSGWPF-LGETLEF-LSTGWKGHP-EKFVFDRMAK---YSS--N---IFKTSLLGSDAAVFCSPAGNKFLFSNEYK-LVRMWVPDSINK-L--FP--SK-----------S--SP-----ADEAMKMR-K-AFPSFLK-PEALQRY-IG-VMDDVTGKHFSSSW-ENQ---D--VV-TVYPLIKHFAFDIASRLFISVE-SP-EHIAR-FAAPF-DRLVSGIFSIPIDFPGTQFNKAIKASKHIRKELVEIIKKRKSD--LE----E------GKA----SPK-----Q---DVLSHMLVTNG---D-DED-AMTDSDIANKLIALLLGGHDTIASTCTSIVRYLAELPKIYEGVYKEQMEVAKSKGPGELLNWEDIQKMKYSWSVACEVLRLSPPFQGTFREALTDFTFNGFSIPKGWKIYWSTNGVHRNPEYFSEPLKFDPTRFEG-DGP-APYTYVPFGGGARMCPGKEFSRLEIL-FMHHIVKRFRWKKIIPDE-KIIVDPM--PVPAKGLPVR
>Ls|Lsat 1 v5 gn 6 9821.3
NLPGSSGWPF-IGENMDF-AMLGA-----QTYVSQRMKK---YSQ--D---VFQTSLLGEKMAVFCGAHGHKFLFTNETK-LLTSWWPESMKK-ALLFP--EF---VNN--------PV-----KEVTSLQR-N-FIRDILK-PEALKRY-IS-EMDCMARSHLENDW-APY---R--EV-SIFPLSKKYTFALACKLFMSIE-DE-KHVEK-LADQF-TLITNGMFSMPINFPGTAYNGAIKGGKLVRDELMNIIAERKKK--IK-----------KNE-DINLRG---------DLLSQMLVMKD---E-NGE-FMTDMEISNSIIGLLVASYETTSSMVTFVLKYLAEIPEVYEKVFKEQMSIVKSKAPGELLSWEDIEKMKYSWNMAREALRLIPPAQGSFREVVTDFTYAGYTIPKGWKTFWMVHTTHKNPKYFPDPERFDPSRFEG-SGP-APYTFVPFGGGPRMCPGKEYARLEVL-FMHNVVTRFRLEKLMPNE-KIIFHSS--PTPSNGLPVR
>Ls|Lsat 1 v5 gn 2 54180.1
LPPGSFGWPF-IGETLSL-LRAALNGTP-ERFVRERIKK---HSP--L---VFKTSLLGDSIAVLCGPAGNKFLFGNENK-LVALWWPSPVTK-L--FG--RC---LIT--------IR-----GDEAKWMR-K-IMLSYLG-PDAFASHYAA-TMDIVTRRHIQVHW-RGK---E--EV-NVYKTVKLFAFELACRLFLSLE-EP-NHIEK-LGSLF-YVFLKGVGALPLNFPGTRFYRSKKLAEAIRKELMAIIKERRVA--LK----E------GKA----SSS-----Q---DLLSHFLTSCD---E-NGR-FLTEMEIVNNILLLLFAGHDTSAISITLIMKSLGEYPDVYDKVLKEQMEISKGKVAGEMLRWEDIQKMRYSWNVASEVMRITPPVGGSFREALVDFEYAGYTIPKGWKLYWSAVTTHRDESNFQDVTHFDPSRFEG-VGP-TPFTYVPFGGGPRMCVGKEFARVEIL-FLHNIVTNFNWDFLVPNE-KIEYDPM--ATPIKGLPIR
>Ls|Lsat 1 v5 gn 2 54120.2
LPPGSFGWPF-IGETLSL-IRAGLKGTP-ERFVQNRIEK---HSP--L---VFKTSLLGHSIAVLCGPAGNKFLFGNENK-LVALWWPSSVTE-I--FG--RC-LITVR---------------GDEAKWMR-K-MLLSYLG-PDAFATHYAT-TMDIVTRRHIQVHW-QGR---E--EV-NVYKTVKLFAFELACRLFMSLE-DP-NYIAK-LGSLF-NVFLKGVGGLPLDFPGTRFYKSKKLADAIRTELKGVIKERRVA--LE----E------GKA----SSS-----Q---DFLSHLLTSCD---E-NGR-FLTEMEMANNILLLLFTGHDTTTISISLIIKSLGEYPDVYEKVLREQLEISKGKEAGEMLTWEDVQKMRYTWNVVSEVMRINPPVVGSFREAMVDFEYAGYTIPKGWKLYWSAVTTHRDEANFQDVTHFDPSRFEG-VGP-IPFTYVPFGGGPRMCVGKEFARLEIL-FLHNIVTNFKWDLLVPNE-KIIYDAM--ATPIKGLPIR
>Ls|Lsat 1 v5 gn 2 50320.1
LPPGSFGWPF-IGESLSF-LRASWDGTP-ERFVRERIKK---HNP--L---VFKTCVFGERMAVLYGPAGNKFLFGNENK-LVAAWWPSSVKK-L--FG--RC---LIT--------IR-----GDEAKWTR-K-MMLSYLG-PEAFASHYVA-TMDIITRRHIEIHW-RGK---E--EV-NVYPTVKLYAFELACRLFMSLE-EP-NHIAK-LGSLF-NIFLKGIIGLPLNFPGTRFYRSKKAAAAIRKDLMMIIKERKAA--LE----E------GKA----SSS-----Q---DLLSHFLTSSD---D-NGK-FLTEMEIANNYLLLLFAGHDTSTGSISLLMKNLGEHPDVYDKVLREQLEISKSKAAGELLKWEDVQKMRYSWNVVCEVMRINSPSIGTYREALIDFEYEGYNIPKGWKLFWSAVSTHKDEANFEDATRFDPSRFEG-AGP-TPFTYVPFGGGPRMCLGKEFSRVEVL-FLHNIVTNFKWDLLVPDE-KIEYDPL--AAPVNGLPIR
>Ls|Lsat 1 v5 gn 2 50300.1
LPPGSFGWPF-IGESLSL-LRAGWAGTP-EKFVKERIEK---HSP--L---VFKTSLLGDRIAVVCGPAGNKFLFGNENK-LVAAWWPTPVRK-L--FG--RC---LIT--------IR-----GDEAKWMR-K-MLLSYLG-PDAFATHYAA-TMDIVTRRHIQVHW-QGK---E--EV-NVYKTVKLYAFELACRLFLSLE-DP-NHIAK-LGSLF-NVFLKGIIELPIDIPGTRFYSSKKAAAAIRKELMAIIKERRTD--LK----E------GKA----SSS-----Q---DLLSHLLTSSD---E-NGR-FLTEMEIANNILLLLFAGHDTSTVSITLVMKSLGEYPDVYEKVLKEQLEVSKGKVEGEMLKWEDVQKMRYSWNVVCEVMRINPPVLGSFREALVDFEYAGYTIPKGWKLYWSVVSTHKDEVNFENATQFDPSRFEG-AGP-IPYTFVPFGGGPRMCLGKEFSRLEVL-FLHNIVTNFKWDLLIPDE-KIEYDPM--ATPVKGLPVR
>Ls|Lsat 1 v5 gn 5 130461.1
-------------------------------------------------------------MAFFCGPQGNKFVFTNENK-LVTSWWPKSVTK-VLLFT--EV--------------ID-----QDQKIVLA-N-SVHEILK-PEALKKY-IA-IMDTMARQHMDTDW-APN---K--EV-KVHPLTQKYTFALSCKLFMDED-DD-EKVAE-VLDNF-RIVTNGMISVPIDFPGTAYNHAMKGGKVLRDGLLKIIGTRRKE--LT----E------SKE----IVR-----H---DVLSQMLLVRK---E-DGS-LMSEKEISNNIIGLLVASYETSSVAITFVLKHLAEHPHIYNKVFEEQMEITKSKKPGELLTWEDIEKMKYSWNVARESIRLAPPAQGAFREALTDFKYAGFTIPKGWKIFWNVNTTNNDPKYFPNPEKFDPSRFEG-SGP-QPYSYVPFGGGPKMCPGKEYARLEIL-FMHNFVKNFKLEKMIKNE-KIVYLST--PVPAKGLPVR
>Ls|Lsat 1 v5 gn 5 81000.1
LPPGRTGWPI-IGESIEF-LATGWKGCP-EKFIFDRMSK---FSS--V---VFRTSLMLEDAAVFCGAQGNKFLFMNENK-LVQGWWPASVDK-I--FP--SS----DK--------TS-----KIEAIKMR-K-MLPNFFK-PEALHRY-VP-IMDVVTQQHFANGW-EGK---D--EI-VTYELTKNFTFWLACKIFVSID-DP-ERVRY-LSTPF-ESIASGILSIPIDLPGTTFRRGINAANFIRKELLAIVKQRKID--LA----E------GKA----TPT-----Q---DILSHMLLTSD---E-DGK-FMAEYDIADKIIGLLIGGHDTASSACAFIVKYLAELPEIYDGVYKEQSEIAKSKAPGELLNWDDLSKMKYSWNVACEVMRLAPPLQGAFREAITDFNYNGYSIPKGWKLYWSANSTHKNPECFPEPQKFDPSRFEG-SGP-APYTFVPFGGGPRMCPGKEYARLEIL-FMHHLVTKFKWEKMIPDE-QIVVNPM--PSPAKGLPVR
>Ls|Lsat 1 v5 gn 5 80261.1
LPPGGRGWPV-IGETIEF-VTAGRKGHP-EKFIVDRMTK---FSR--H---VFRTSLMLEDAAVFCGPEGNKFLFSNDNK-LVQFWVPASVKK-I--IP--SV--------------KG-----LQNEKTVP-K-MIRNLFK-PEALREY-VP-IMDMVAQKHFETGW-EGN---D--QI-LTHKLTKNFTFLVACKIFFGID-EP-EWVNK-LSVPF-ERLAPGLFSIPINLPGTLFRRAINAGTFIRKELTAIVKKRKSD--LA----D------GKA----SPT-----Q---DILSLML--CD---D-YGR-LMTDSEVADVIMGMIIGGYDSTSSTCTFIVKYLAELPEIYEGVYKEQTEIAKSKKSTELLNWEDLSKMKYSWNVACEVLRLVPPTQGTFREAISDFTYKGYSIPKGWKLYWSTNSTHKNPDFFHEPKKFDPSRFDS-NVP-TPYTYVPFGGGAHLCPGKEFARLEIL-FIHHLVRRFKLKKVIPNE-DVIFNQV-QPKLAKGLPIH
>Ls|Lsat 1 v5 gn 5 52900.1
-IPGNYGWPL-IGESIDY-FKKLRSGTN-EKFVMQRRKL---FGD------VFKTSILGEKMAFLCGPEGNKFLFSNENK-LVEVWWPSSVES-I--IK--KS---NNK--------SV-----TAESAKVR-Q-LLPPFLR-AHAVKNY-IS-DMDSELRQHLEDYW-TGR---D--EV-EVCPFVAKYTFALAVKLLLGVH-DA-TELEK-LATPF-VEAAGGIIAVPINIPGTRFNRGVKASNRIREVIMGIIAQRRKD--LA----D------GTA----TPM-----Q---DLLSHMIVEVD-NQD-SGNAPTTDGDMSSDLLGLLIGGYDTINTTVVFIMMTLVDHPDVYQGVLKEQMDIAREKSPGQLLDWDDLRKMKYSWNVACEVLRMRPPTVGAFRVAKTDFTYAGFKIPKGWKLHYLPHYTQKNHEFFPNPEKFDPSRFEG-VGP-APYTFVPFGGGARMCPGNEYARAEIL-FMYNIITRYNWVRLIPDE-KVVIDPL--PRPVHGLPIK
>Ls|Lsat 1 v5 gn 5 81721.1
PPPGGRGWPV-IGETIEF-VTCGRKGHP-EKFIVDRMTK---FSR--H---VFRTSLMLEDAAVFCGPEGNKFLFSNDNK-LVQFWVPASVKK-I--IP-------SLK---------------GVNQTVLK---TVRNILK-PETLREY-VP-IMDMVAQKHFETGW-EGN---G--QI-LTHKLTKNFTFLVACKIFFGVD-EP-EWVNK-LSVPF-ERLAPGLFSIPLNLPGTLFRRALNAGAFINKELTAIVKKRKSD--LA----D------GKA----SPT-----Q---DILSLLL--CD---D-YGR-LMQETEVADAIMGLMIGGYDSTSSTCTFIVKYLAELPEIYEGVYKEQIEIAKYKKSTELLNWEDLSKMKYSWNVACEVLRLVPPTQGTFREAISDFTYKGYSIPKGWKLYWSTNSTHKNPDFFPEPKKFDPSRFDS-KVP-TPYTYVPFGGGAHLCPGKEFARLEIL-FIHHLVRRFKLKKVIRNE-DVIFNLV-QPEVAKGLPIH
>Ls|Lsat 1 v5 gn 5 81041.1
LPPGGRGWPV-IGETIEF-VTTGLKGHP-EKFILDRMTK---FSH--H---VFRTSLILQDVVVFCGQEGNKFLFTNENK-LLLQWLPPSVGK-I--LP--FS--------------DH--------NRTKA-K-MVRKYFK-PEALRQY-VP-VMDMVTQKHFQTEW-EGK---D--QI-MTQKLIKNFTFLLACKIFFSID-DP-EWAKT-LSGPF-EKLAPGIFSIPINLPGTPLRKAINAATFIRKELTAIVKRRKID--LA----D------GKA----SPT-----Q---DILSLFL--CD---D-EAK-YMAEIEVADLIVGLLIGGQDSTSSTCAVIVKYLAELPEIYEGVYKEQIEITKSKASKELLNWEDLSKMRYSWNVACEVLRLVPPTQGTFREAITDFTYHGYSIPKGWKLYWSTNSTHKNPNFFPDPEMFNPSRFDN-KRP-TPYTFVPFGGGGHQCPGKDFVRVEIL-FMHHLVTKFKLEKLIPNE-QIIFSPV--PKLEKGLPIR
>No|PN007122
YPPGGAGWPL-LGETLDY-FSKLRNGMT-ERFVMNRINK---YSS--Q---VFKTNILGEKMALLTGAEGNRFLFSNESK-LVRVWWPSSVNS-V--FL--KT---DNR--------SA-----QDESIKVR-R-LLSPFLK-AEALKAY-VG-TMDTVCKKHIDTHW-IGP---R--AV-KVCDLVRKYTFTLACQLFLSVE-DP-ENLQK-LNKTF-DHVTHGVVSIPVNFPGMPFYKAIKASQEIRAVIEGMVKQRKID--IA----Q------NQA----TPT-----Q---DIMSKMLTAVE-----ENK-SVSDADIATDLLGLIIGGYETVNTSLVFTMKFLAEQPHVYEQVLQEQTEIANLKQ-GELLSWEDLRKMKYSWSVWCEVLRIRPPAVGAFREAIADFTYAGYTIPKGWKLHYVQNVTHKNPEYFPNPDKFDPSRFEG-SGA-APFTFVPFGGGPRMCPGSEYARAESL-FIHNVVTRFRWENVIPDE-KIANDPF--PRPVNGLPIR
>No|PN011429
LPPGQTGWPL-IGETLNY-LSCVKSGFS-ENFVKYRKEK---YSP--K---VFRTSLLGEPMAILCGPEGNKFLYSTEKK-LVQTWFPSSVEK-M--FP--RS---HGE--------SN-----ADNFSKVR-G-KMMFLLK-VDGLKKY-VG-LMDRVMKQFLETDW-NRQ---Q--QI-NVHNTVKKYTVTMSCRVFMSID-DE-EQVRR-LGSSI-QNIEAGLLAVPINIPGTAMNRAIKTVKLLSREVEAVIKQRKVD-LLE-----------NKQ--ASQPQ---------DLLSHLLLTAN---Q-DGQ-FLSESDIASHLIGLMQGGYTTLNGTITFVINYLAEFPDVYNQVLKEQVEIANSKHPKELLNWEDLRKMKYSWNVAQEVLRIIPPGVGTFREAITDFTYAGYLIPKGWKMHLIPHDTHKNPTYFPNPEKFDPTRFEG-NGP-APYTFTPFGGGPRMCPGIEYARLVIL-FIHNVVTNFRWEKLIPSE-KILTDPI--PRFAHGLPIH
>No|PN021340
-------------------------------------------------------------MAVFCGAQGNKFLFTNETK-LLTSWWPQSMKK-ALLFP--EF---VEN--------SL-----KEVSALKR-S-FMHDILK-PEALKQY-IP-IMDSMAREHVESEW-TPR------EVVKVFPMSKKYTFDLACRLFMSVV-DP-EHVNR-LAKHF-TLVTSGMFSVPIDLPGTAYNGAIKGGKLVRAELMKIITQKKKE-MIE-----------NKE----TTG-----R---DLLSRMLLVTD---E-NGE-FMSEMEISNNIIGLLVASYETTSTAVTFVLKYLAELPHIYDEVLKEQMEIAKSKQPGELLRWEDIQKMKYSWNVACESLRLAPPGQGAFREAVTDFTYAGFTIPKGWKTFWTVHTTHKNPEFFPDPETFDPSRFEG-SGP-APYTFVPFGGGPRMCPGKEYARLEIL-FIYNVVTKFKLEKLNPKE-KIVFHAS--PVPMEGLPVR
>No|PN033238
APPGRTGWPF-IGESLEF-LSCGWKGHP-EKFIFDRMTK---YSS--T---VFKTSLLGEPAAVFCGVAGNKFLFTNENK-LVQAWWPASVDK-L--FP--SS---NQT--------SS-----KEEAIKMR-K-MLPNFFK-PEALRQY-VG-IMDQITQRHFSSGW-ENK---E--QV-VVFPLTKRFTFWLACRLFISLE-DP-DQVAK-FADPF-DLLASGLISIPIDLPGTPFRRAIKASNHIRKELSGIIKQRKID--LA----E------GKA----TPT-----Q---DILSHMLLTSD---E-NGK-FMNELDIADKILGLLVGGHDTASSACAFIVKYLAELPQIYDGVYKEQMEIAKSKGPGELLNWDDLQKMKYSWNVACEVLRLAPPLQGAFREAMTDFMYNGFAIPKGWKLYWSANSTHRNSELFPEPLKFDPSRFEG-SGP-APYSFVPFGGGPRMCPGKEYARLEIL-FMHHLVKRFKWEKIIPHE-NIVVNPM--PIPAKGLPVR
>No|PN008424
LPPGKTGWPI-IGESYEF-LSTGWKGYP-EKFIFDRMTK---YSS--N---VFKTSIFGEPAAVFCGAACNKFLFSNENK-LVQAWWPDSVNK-V--FP--SS---TQT--------SS-----KEEAIKMR-K-MLPNFFK-PEALQRY-IG-LMDQIAAKHFESGW-ENK---D--EV-VVFPLAKSYTFWIACKVFVSVE-EP-AQVAE-LLEPF-SAIASGIISVPIDLPGTPFNSAIKSSKIVRRKLVGIINQRKID--LG----E------GKA----SPT-----Q---DILSHMLLTSD---E-SGK-FMGEGEIADKILGLLIGGHDTASSACTFVVKFLAELPQIYGGVYQEQMEIVKSKKAGELLKWEDIQKMKYSWNVACEVLRLAPPLQGAFREALSDFTYNGFSIPKGWKLYWSANSTHRNSEVFPEPLKFDPSRFDG-AGP-PPFSFVPFGGGPRMCPGKEYARLEIL-FMHHLVKRFKWEKVIPDE-KIVVNPM--PIPANGLPVR
>No|PN029913
LPPGKTGWPI-IGESYEF-LSTGWKGYP-EKFIFDRMTK---YSS--N---VFKTSIFGEPAAVFCGAACNKFLFSNENK-LVQAWWPDSVNK-V--FP--SS---TQT--------SS-----KEEAIKMR-K-MLPNFFK-PEALQRY-IG-LMDQIAAKHFESGW-ENK---D--EV-VVFPLAKSYTFWIACKVFVSVE-EP-AQVAE-LLEPF-SAIASGIISVPIDLPGTPFNSAIKSSKIVRRKLVGIINQRKID--LG----E------GKA----SPT-----Q---DILSHMLLTSD---E-SGK-FMGEGN-----------------------------------------------------------------------------------------------------------------------------------------------------CA-------------------------------------------------
>No|PN006374
LPPGKTGWPI-IGETLEF-ISWGQKGNP-EKFVTQRMKK---YSP--D---VFTTSLAGEKMVVFCGASGNKFIFSNENK-LVVSWWPPAISK-I--LT--AT-----I--------PS-----VEKSKALR-S-LIVEFLK-PEALHKF-IS-VMDRTTRQHFEAKW-NGS---T--EV-KAFAMSETLTFELACWLLFSIS-DP-VQVQK-LSHLF-EKVKAGLLSLPLNFPGTAFNRGIKAANLIRKELSVVIKQRRSD-KSE-------------------TR-----K---DLLSHVMISNG---E-GEK-FFSEMDIADVVLNILIASHDTTSSAMGSVVYFLADHPHIYAKVLTEQMEIAKSKGAGELLSWEDIKRMKYSRNVINEAMRLVPPSQGGFKVVTSKFSYANFIIPKGWKIFWSVYSTHKDPKYFKNPEEFDPSRFEG-DGP-MPFTFIPFGGGPRMCPGSEFARLEVL-FMHHLVTNFRWEKVFPNE-KIIYTPF--PFPENGLPIR
>No|PN028827
LPPGSYGWPV-IGETLSL-LRAGWDGKP-ERFIRERVEK---HGP------VFKTSLLGDSMVVFCGIGGNKFLFGNENK-VVAVWWPRSVKK-L--FG--RC---LIN--------AT-----GEEAKWMR-K-MLHSFLC-PDAFSRLYIN-TMDVVTQKHIHTHW-QGK---Q--EV-KVYQAAKLYTFELACRLFMSLK-DP-KHIEK-LGSQF-NIFLKGIVQIPFNVPGTRFYSAMRAATAIRKELLIITRQRRVA--LD-----------QKI---ASPS-----Q---DLLSHLLVSSD---E-NGR-FLTEAEIVNNIMTLLFAGHDTSSVCITLLMKTLAELPQVYEKVFREHMDIAESKGPGELLQWDDIQKMRYSWNVVCESMRICPPVIGAFREALVDFTYAGYTIPKGWKLYWSAVSTNKDQNLFPNPTEFDASRFEG-VGP-TPFSYVPFGGGPRMCLGKEFARLEIL-FLHNVVKRFKWGLLIPDE-KIKYDPM--PTPVKGLPVS
>PB|PBSQ.282.188
LPPGKTGWPV-IGESYEF-LSTGWKGYP-EKFIFDRMTK---YSS--N---VFKTSIFGEPVAVFCGAACNKFLFSNENK-LVQAWWPASVYK-I--FP--SS---TQT--------SS-----TEEAIKMR-K-MLPNFFK-PEALQRY-IG-LMDQIAAKHFESGW-ENK---D--EV-VVFPLAKSYTFLIACKVFVSVE-EP-AQVAK-ILEPF-SAIASGIISVPIDLPGTPFNKAVKSSKIVRNGLLGIIKQRKID--LG----E------GKA----SPT-----Q---DILSHMLLTSD---E-SGK-FMSEGDIADKILGLLIGGHDTASSACAFVVKFLAELPQIYEGVYQEQMEIVKSKKAGELLKWEDIQKMKYSWNVACEVLRLAPPLQGAFREALTDFTYNAFSIPKGWKLYWSANSTHRNSEVFPEPLKFDPSRFDG-AGP-PPYSFVPFGGGPRMCPGKEYARLEIL-FMHHVVKRFKWEKVIPDE-KIVVNPM--PIPANGLPVR
>PB|PBSQ.251.116
LPPGATGWPL-IGESINY-LSTLKSGHL-ENFVTYRKEK---YSN--K---VFRTSLFGESVAILCGPEGNKFLFSNERK-LVQVWFPSSVEK-I--FS--KS---HGE--------SN-----AESFHKER-K-MVMSKLK-ADAMKKY-VG-LMDTVMKQFLHTHW-NRQ---P--QI-NVHNTVMSYSLMLACRVFMSIDDDA-EQVRK-IGNSI-HRIEAGLFAAPINLPGTAMNRAIKAARLLSKELEVVVKQRKTD-LLE-----------NKQ---ASPT-----Q---DILSQLLLTPN---E-DGR-FMSESDIAGQLLGLMQGSYSSLNSVITFVINYLAELPHVYDQVLKEQLEIANSKNPKELLNWEDLSKMKYSWNVVQEVLRLRSPGIGVFREAITDFTYAGYLIPKGWKLHVIPIATHKNPTYFPNPENFDPTRFEG-SGP-APYTLTPFGGGPRMCPGTEYARLAIL-FMHNAVTNFRWEKLIPNE-QIFTYPA--PSFAHGLPIH
>PB|PBSQ.401.5
APPGRTGWPV-IGESLEF-LSSGWKGQP-EKFIFDRMTK---YSS--T---VFKTSLLGEPAAVFCGAAGNKFLFSNENK-LVQAWWPASVDK-L--FP--SS---NQT--------SS-----KEEAIKMR-K-MLPNFFK-PEALRQY-VG-IMDEITERHFSSGW-ENK---E--QV-VVFPLTKRFTFWLACRLFISVE-DP-DHVAK-FAHPF-DVLASGLISIPIDLPGTPFRRAIKASNRIRMELSGIIKQRKID--LA----E------GKA----TPT-----Q---DILSHMLLTSD---E-NGK-FMNELDIADKILGLLVGGHDTASSACAFIVKYLAELPEIYDGVYKEQMEIAKSKGAGELLNWDDLQKMKYSWNVACEVLRLAPPLQGAFREAMTDFMYKGFAIPKGWKLYWSANSTHRNSELFPEPLKFDPSRFEG-SGP-APYSFVPFGGGPRMCPGKEYARLEIL-FMHHLVKRFKWQKIIPNE-KIVVNPM--PIPAKGLPVR
>PB|PBSQ.608.52
APPGRTGWPV-IGESLEF-LSSGWKGQP-EKFIFDRMTK---YSS--T---VFKTSLLGEPAAVFCGAAGNKFLFSNENK-LVQAWWPASVDK-L--FP--SS---NQT--------SS-----KEEAIKMR-K-MLPNFFK-PEALRQY-VG-IMDEITERHFSSGW-ENK---E--QV-VVFPLTKRFTFWLACRLFISVE-DP-DHVAK-FAHPF-DVLASGLISIPIDLPGTPFRRAIKASNRIRKELSGIIKQRKID--LA----E------GKA----TPT-----Q---DILSHMLLTSD---E-NGK-FMNELDIADKILGLLVGGHDTASSACAFIVKYLAELPEIYDGVYKEQMEIAKSKGAGELLNWDDLQKMKYSWNVACEVLRLAPPLQGAFREAMTDFMYKGFAIPKGWKLYWSANSTHRNSELFPEPLKFDPSRFEG-SGP-APYSFVPFGGGPRMCPGKEYARLEIL-FMHHLVKRFKWQKIIPNE-KIVVNPM--PIPAKGLPVR
>PB|PBSQ.201.367
LPPGQTGWPL-IGETLNY-LSSVKSGFV-ENFVKYRKEK---YSP--K---VFRTSLLGEAMAILCGPEGNKFLYSSEKK-LVQVWFPSSVEK-M--FP--RS---HGE--------SN-----ADNFSKVR-G-KMMFPLK-VEGLKKY-VG-LMDRVMKQFLETDW-NRQ---Q--QI-NVHNTVKKYTVTMSCRVFMSID-DE-EQVRK-LGSSI-QNIEAGLLAVPINFPGTAMNRAIKTVKLLSGELKAVIKQRKVD--LF----ETETETNNQA----ASQP----Q---DLLSHLLLTAN---Q-DDQ-FLSESDIASHLLGMMQGGYTTLNGTITFVINYLAEFPHVYDQVLKEQVEIANSK--DELLNWEDLRKMKYSWNVAQEVLRIIPPGVGTFREAITDFTYAGYLIPKGWKIHLIPHDTHKNPTYFPNPEKFDPTRFEG-NGP-APYTFTPFGGGPRMCPGIEYARLVIL-FMHNVVTNFRWEKLIPNE-KILTDPI--PRFAHGLPIH
>PB|PBSQ.214.71
VPPGTRGWPM-VGESIKF-ALSG----P-QNFVSERMKT---YSP--D---VFQTSLLGERMAVFCGAQGNKFLFTNETK-LLTSWWPQSMKK-ALLFP--EF---VEN--------SL-----KEVSALKR-S-FMHDILK-PEALKQY-IP-VMDLMAREHVESEW-TPR---D--VV-KVFPMSKKYTFDLACRLFLSVV-DP-EHVNR-LAKHF-TLVTSGMFSVPIDLPGTAYNGAIKGGKLVRAELMKIITQRKIE-MIE-----------NKE----TTG-----R---DLLSRMLLVTD---E-NGE-FMSEMEISNNIIGLLVASYETTSTAVTFVLKYLAELPHIFDQVLKEQMEIAKSKQPGELLRWEDIQKMKYSWNVACESLRLAPPGQGAFREAVTDFTYAGFTIPKGWKTFWTVHTTHKNPQFFPDPETFDPSRFEG-SGP-APYTFVPFGGGPRMCPGKEYARLEIL-FIYNVVTKFKLEKLNPKE-RIVFHAS--PVPMEGLPVR
>PB|PBSQ.119.232
YPPGGAGWPL-LGETLDY-FSKLRNGMT-ERFVTDRMNNSSSSSS--Q---VFKTNLLGEKMALLPGAEGNKFLFSNESK-LVRVWWPSSVNR-V--FL--KT---DNR--------SA-----QDESIKVR-R-LLSPFLK-AEALKAY-VG-AMDTACKKHIDTHW-IGR---G--VVVKVCDLVRKYTFTLACRLFLSVE-DP-ESLQK-LNKTF-DHVTRGVVSIPVNLPGMPFYKAIKASQEIRAVIEGMVKQRRID--IA-----------GNQ---ATPT-----Q---DIMSKMLAAVE---K-NRENPVTDADIATDLLGLIIGGYETVNTSLVFTMKFLAEQPHVYEQVLKEQTEIANLKQ-GELLSWEDLRKMKYSWSVWCEVLRIRPPAVGAFREAIADFTYAGYTIPKGWKLHYLQNATHKNPEYFPNPDKFDPSRFEG-SGA-APFTFVPFGGGPRMCPGSEYARAESL-FIHNVVTRFRWENVIPDE-KIANDPF--PRPVNGLPIR
>PB|PBSQ.2473.55
LPPGSYGWPV-IGETLSL-LRAGWDGKP-ERFIRERVEK---HGP------VFKTSLLGDSMVVFCGIGGNKFLFGNENK-AVAVWWPRSVKK-L--FG--RC---LIT--------AT-----GEEAKWMR-K-MLHSFLC-PDAFSRLYIN-TMDVVTQKHIHTHW-QGK---E--EV-KVYQAAKLYTFELACRLFMSLK-DP-KHIEK-LGSQF-NIFLKGIVQIPFNVPGTRFYRAIRAATAIRKDLLIITRQRRVA--LD----Q------NTA----SPS-----Q---DLLSHLLVSSD---E-NGR-FLTEAEIVNNILTLLFAGHDTSSVCITLLMKTLAELPQVYEKVFREHMDIAESKGPGELLQWDDIQKMRYSWNVVCESMRICPPVIGAFREALVDFTYAGYTIPKGWKLYWSAVSTNKDHNLFPNPTEFDASRFEG-VGP-TPFSYVPFGGGPRMCLGKEFARLEIL-FLHNVVKRFKWGLLIPDE-KIEYDPM--PTPVKGLPVS
>PGsubA|EVM0001149.1
YPPGGAGWPL-LGETLDY-FSKLRNGMT-ERFVTDRINR---YSS--Q---VFKTNILGEKMALLTGAEGNKFLFSNESK-LVRVWWPSSVNS-V--FL--KT---DNR--------SA-----QDESIKVR-R-LLSPFLK-AEALKAY-VG-TMDTVCKKHIDTHW-IGP---R--VV-KVCDLVRKYTFTLACQLFLSVE-DP-ENLQK-LNKTF-DHVTHGVVSIPVNFPGMPFYKAIKASQEIRAVIEGMVKQRKID-IAQ-----------NQA----TPT-----Q---DIMSKMLTAVE---E-NKS--VSDADIATDLLGLIIGGYETVNTSLVFTMKFLAEQPHVYEQVLKVMKKNTKAKSKHAL----------------------------------------------------------------------------G---------------------------------------------------KVV----------------
>PGsubA|EVM0024498.1
VPPGTSGWPM-VGESINF-ALSG----P-QNFVSQRMKT---YSP--D---VFQTSLLGERMAVFCGAQGNKFLFTNETK-LLTSWWPQSMKK-ALLFP--EF---VEN--------SL-----KEVSALKR-S-FMHDILK-PEALKQY-IP-VMDSMAREHVESEW-TPR---E-------------YTFDLACRLFMSVV-DP-MHVNR-LAKHF-TLVTSGMFSVPIDLPGTAYNGAIKGGKLVRAELMKIITQRKKE-MIE-----------NKE----TTG-----R---DLLSRMLLVTD---E-NGE-FMSEMEISNNIIGLLVASYETTSTAVTFVLKYLAELPHIYDEVFKEQMEIAKSKQPGELLRWEDIQKMKYSWNVACESLRLAPPGQGAFREAVTDFTYAGFTIPKGWKTFWTVHTTHKNPKFFPDPETFDPSRFEG-SGP-APYTFVPFGGGPRMCPGKEYARLEIL-FIYNVVTKFKLEKLNPEE-KIVFHAS--PVPMEGLPVR
>PGsubA|EVM0049796.1
LPPGETGWPL-IGETLNY-LSSVKSGFS-ENFVKYRKEK---YSP--K---VFRTSLLGEPMAILCGPEGNKFLYSTEKK-LVQVWFPSSVEK-M--FP--RS---HGE--------SN-----ADNFSKVR-G-KMMFLLK-VDGLKKY-VG-LMDSVMKQFLETDW-NRQ---Q--QI-NVHNTVKKYTVTMSCRVFMSID-DE-EQVRR-LGSSI-QNIEAGLLAVPINIPGTAMNRAIKTVKLLSRELESVIKQRKMD-LLE-----------NKQ--ESQPQ---------DLLSHLLLTAN---Q-DGQ-FLSESDIASHLIGLMQGGYTTLNGTITFVINYLAQFPDVYNQILKEQVEIANSKPPKELLNWEDLRKMKYSWNVAQEVLRIIPPGVGTFREAITDFTYAGYLIPKGWKMHLIPHDTHKNPKYFPNPEKFDPTRFEG-NGP-APYTFTPFGGGPRMCPGIEYARLAIL-FMHNVVTNFRWEKLIPNE-KILTDPI--PRFAHGLPIH
>PGsubA|EVM0013402.1
APPGRTGWPF-IGESLEF-LSSGWKGQP-EKFIFDRMTK---YSS--T---VFKTSLLGEPAAVFCGAAGNKFLFSNENK-LVQAWWPASVDK-L--FP--SS---NQT--------SS-----KEEAIKMR-K-MLPNFFK-PEALRQY-VG-IMDQITQRHFSSGW-ENK---E--QV-VVFPLTKRFTFWLACRLFISLE-DP-DQVAK-FADPF-DLLASGLISIPIDLPGTPFRRAIKASNHIRKELSGIIKQRKID--LA----E------GKA----TPT-----Q---DILSHMLLTSD---E-NGK-FMNELDIADKILGLLVGGHDTASSACAFIVKYLAELPQIYDGVYKEQMEIAKSKGPGELLNWDDLQKMKYSWNVACEVLRLAPPLQGAFREAMTDFMYNGFAIPKGWKLYWSANSTHRNSELFPEPLKFDPSRFEG-SGP-APYSFVPFGGGPRMCPGKEYARLEIL-FMHHLVKRFKWEKIIPHE-KIVVNPM--PIPAKGLPVR
>PGsubA|EVM0021703.1
----------------------------------------------------------------------------------------------------------------------------------MR-K-MLPNFFK-PEALQRY-IG-LMGQIAAKHFESGW-ENK---D--EV-VVFPLAKSYTFWIACKVFVSVE-EP-AQVAE-LLEPF-SAIASGIISVPIDLPGTSFNSAIKSSKIVRKKLVGIIKQRKID--LG----E------GKA----SAT-----Q---DILSHMLLTSD---E-SGK-FMGEGDFADKILGLLIGGHDTASSACTFVVKFLAELPQIYEGVYQEQMEIVKSKKAGELLKWEDIQKMKYSWNVACEVLRL------------------------------------------------------------APF--------------------------------------------------------------
>PGsubA|EVM0037090.1
LPPGSYGWPV-IGETLSL-LRAGWDGKP-ERFIRERVEK---HGP------VFKTSLLGDSMVVFCGIGGNKFLFGNENK-VVAVWWPRSVKK-L--FG--RC---LIN--------AT-----GEEAKWMR-K-MLHSFLC-PDAFSRLYIN-TMDVVTQKHIHTHW-QGK---Q--EV-KVYQAAKLYTFELACRLFMSLK-DP-KHIEK-LGSQF-NIFLKGIVQIPFNVPGTRFYSAMRAATAIRKELLIITRQRRVA--LD-----------QKT---ASPS-----Q---DLLSHLLVSSD---E-NGR-FLTEAEIVNNILTLLFAGHDTSSVCITLLMKTLAELPQVYEKVFREHMDIAESKGPGELLQWDDIQKMRYSWNVVCESMRICPPVIGAFREALVDFTYAGYTIPKGWKLYWSAVSTNKDQNLFPNPTEFDASRFEG-VGP-APFSYVPFGGGPRMCLGKEFARLEIL-FLHNVVKRFKWGLLIPDE-KIKYDPM--PTPVKGLPVS
>PGsubA|EVM0043044.1
FPPGKTGWPI-IGETIEF-ISCGQKGNP-EKFVTQRMKK---YSP--D---VFTTSLAGEKMVVFCGASGNKFIFSNENK-LVVSWWPPAISK-I--LT--AT-----I--------PS-----VEKSKALR-S-LIVEFLK-PEALHKF-IS-VMDRTTRQHFEDKW-NGS---T--EV-KAFPMSETLTFELACWLLFSIN-DP-VQVQT-LSHLF-EKVKAGLLSLPLNFPGTAFNRGIKAANLIRKELSV------------------------------------------DLLSHVMISNG---E-GEK-FFSEMDIADVVLNILIASHDTTSSAMGSVVYFLADHPHIYAKVLAEQMEIAKSKGAGELLSWEDIKRMKYSRNVINEAMRLVPPSQGGFKVVTSKFSYANFIIPKGWKIFWSVYSTHKDPKYFKNPEEFDPSRFEG-DGP-MPFTFIPFGGGPRMCPGSEFARLEVL-FMHHLVTNFRWEKVFPNE-KIIYTPF--PVPENGLPIR
>PGsubB|EVM0051817.1
----------------------------------------------------------------------------------------------------------------------------------MR-K-MLPNLFK-PEALRQY-VG-IMDGITQRHFSSCW-ENK---E--QV-VVFPLTKRFTFWLACRLFISLE-DP-DRVAK-FADPF-DLLASGLISIPIDLPGTPFRRAIKASNHIRKELSGIIKQRKID--LA----E------GNA----TPT-----Q---DILSHMLLTSD---E-NGK-FMNELDIADKILGLLVGGHDTASSACAFIVKYLAELPQIYDGVYK-----------------------------GTYVRTLAPPLQGAFREAMTDFMYNGFAIPKGWKLYWSANSTHRNSELFPEPLKFDPSRFEG-SGP-AAYSFVF--NVPRK---RVHARLEIL-FMHHLVKRFKWEKIIPHE-NIVVNPM--PIPAKGLPVR
>PGsubB|EVM0026285.1
LPPGSYGWPV-IGETLSL-LRAGWDGKP-ERFIRERVEK---HGP------VFKTSLLGDSMVVFCGIGGNKFLFGNENK-VVAVWWPRSVKK-L--FG--RC---LIN--------AT-----GEEAKWMR-K-MLHSFLC-PDAFSRLYIN-TMDVVTQKHIHTHW-QGK---Q--EV-KVYQAAKLYTFELACRLFMSLK-DP-KHIEK-LGSQF-NIFLKGIVQIPFNVPGTRFYSAMRAATAIRKELLIITRQRRVA--LD-----------QKT---ASPS-----Q---DLLSHLLVSSD---E-NGR-FLTEAEIVNNIMTLLFAGHDTSSVCITLLMKTLAELPQVYEKVFREHMDIAESKGPGELLQWDDIQKMRYSWNVVCESMRICPPVIGAFREALVDFTYAGYTIPKGWKLYWSAVSTNKDQNLFPNPTEFDASRFEG-VGP-TPFSYVPFGGGPRMCLGKEFARLEIL-FLHNVVKRFKWGLLIPDE-KIKYDPM--PTPVKGLPVS
>PGsubB|EVM0040921.1
LPPGKTGWPI-IGESYEF-LSTGWKGYP-EKFIFDRMTK---YSS--N---VFKTSIFGEPAAVFCGAACNKFLFSNENK-LVQAWWPDSVNK-V--FP--SS---TQT--------SS-----KEEAIKMR-K-MLPNFFK-PEALQRY-IG-LMDQIAANHFESGW-ENK---N--EV-VVFPLAKSYTFWIACKVFVSVE-EP-AQVAE-LLEPF-SAIASGIISVPIDLPGTPFNSAIKSSKIVRRKLVGIIKQRKID--LG----E------GKA----SAT-----Q---DILSHMLLTSD---E-SGK-FMGEGDIADKILGLLIGGHDTASSACTFVVKFLAELPQIYEGVYQEQMEIVKSKKAGELLKWEDIQKMKYSWNVACEVLRLAPPLQGAFREALSDFTYNGFSIPKGWKLYWSANSTHINSEVFPEPLKFDPSRFDG-AGP-PPFSFVPFGGGPRMCPGKEYARLEIL-FMHHLVKRFKWEKVIPDE-KIVVNPM--PIPANGLPVR
>PGsubB|EVM0028086.1
-------------------------------------------------------------------------------------MFPRSHGE--------SN---------------------ADNFSKVR-G-KMMFLLK-VDGMKKY-VG-LMDRVMKQFLETDW-NRQ---Q--QI-NVHNTVKKYTVTMSCRVFMSID-DE-EQVTR-LGSSI-QNIEAGLLAVPINIPGTAMNRAIKTVKLLTREVEAVIKQRKVD-LLE-----------NKQ--ASQPQ---------DLLSHLLLTAN---Q-DGQ-FLSESDIASHLIGLMQGGYTTLNGTITFVLNYLAEFPDVYNQVLKEQVEIANSKHPKELLNWEDLRKMKYSWNVAQEVLRIIPPGVGTFREAITDFTYAGYLIPKGWKMHLIPHDTHKNPTYFPSPEKFDPTRFEG-NGP-APYTFTPFGGGPRMCPGIEYARLVIL-FMHNVVTNFRWEKLIPNE-KILTDPI--PRFAHGLPIH
>PGsubB|EVM0049215.1
VPPGTSGWPM-VGESIKF-ALSG----P-QNFVSQRMKT---YSP--D---VFQTSLLGERMAVFCGAQGNKFLFTNETK-LLTSWWPQSMKK-ALLFP--EF---VEN--------SL-----KQVSALKR-S-FMHDILK-PEALKQY-IP-VMDSMAREHVESEW-TPR------EVVKVFPMSKKYTFDLACRLFMSVV-DP-EHVNR-LAKHF-TLVTSGMFSVPIDLPGTAYNGAIKGGKLVRAELMKIITQRKKE-MIE-----------NKE----TTG-----R---DLLSRMLLVTD---E-NGE-FMSEMEISNNIIGLLVASYETTSTAVTFVLKYLAELPHIYDEVLKEQMEIAKSKQPGELLRWEDIQKMKYSWNVACESLRLAPPGQGAFREAVTDFTYAGFTIPKGWKTFWTVHTTHKNPKFFPDPETFDPSRFEG-SGP-APYTFVPFGGGPRMCPGKEYARLEIL-FIYNVVTKFKLEKLNPKE-KIVFHAS--PVPMEGLPVR
>PGsubB|EVM0038990.1
LPPGKTGWPI-IGETLEF-ISCGQKGNP-EKFVTQRMNK---YSP--D---VFTTSLAGEKMVVFCGASGNKFIFSNENK-LVVSWWPPAISK-I--LT--AT-----I--------PS-----VEKSKALR-S-LIVEFLK-PEALHKF-IS-VMDRTTRQHFEDKW-NGS---T--EV-KAFAMSESLTFELACWLLFSIN-DP-VQVQK-LSHLF-EKVKAGLLSLPLNFPGTAFNRGIKAANLIRKELSVVIKQRRSD-KLQ-------------------TR-----K---DLLSHVMLSNG---E-GEK-FFSEMDIADVVLNLLIASHDTTSSAMGSVVYFLADHPHIYAKVLTEQMEIAKSKGAGELLSWEDIKRMKYSRNVINEAMRLVPPSQGGFKVVTSKFSYANFIIPKGWKIFWSVYSTHKDPKYFKNPEEFDPSRFEG-DGP-MPFTFIPFGGGPRMCPGSEFARLEVL-FMHHLVTNFKWEKVFPNE-KIIYTPF--PFPENGLPIR
>PGsubB|EVM0029940.1
YPPGGAGWPL-LGETLDY-FSKLRNDMT-ERFVMDRINR---YSS--Q---VFKTNILGEKMALLTGAEGNKFLFSNESK-LVRVWWPSSVNS-V--FL--KT---DNR--------SA-----QDESIKVR-R-LLSPFLK-AEALKAY-VG-TMDTVCKKHIDTHW-IGP---R--VV-KVCDLVRKYTFTLACQLFLSVE-DP-ENLQK-LNKTF-DHVTRGVVSIPINFPGMPFYKAIKASQEIRAVIEGMVKQRKID--IA----Q------NQA----TPT-----Q---DIMSKMLTAVE---E-NK--SVSDADIATDLLGLIIGGYETVNTSLVFTMKFLAEQPHVYEQVLKEQTEIANLKQ-GELLSWEDLRKMKYSWSVWCEVLRIRPPAVGAFREAIADFTYAGYTIPKGWKLHYLQNATHKNPEYFPNPDKFDPSRFEG-SGA-APFTFVPFGGGPRMCPGSEYARAESL-FIYNAVTRFRWENVIPDE-KIANDPF--PRPVNGLPIR
>PGJG016220.1
-----MGWPI-VGETLEF-LSMGRKGIP-EIFIKQRMKK---YCH--E---MFKTSILGEKTVVFCGPTANKFLFSNENK-LVRVWWPRSIEK-I--FP--IS---SSK-----T--LY-----REESKKLR-K-TLLGFLK-PETLQKY-IA-IMDEVAREHFETCW-DFN---K--QV-VVFPLAKHYTFSVACRLFLSIE-DP-EHIAK-FEVPF-NVIGSGIISLPIDFPGTNFNRAIKAAKVIRKQLIEIMRERKKD--LA----E------GNV-SSPSSK-----H---DILSHILTTTD---E-NEQ-PMNEIEVANVIIALLLGGHDTASVAITFTVKYLAELPHVYDQVLKEQTRIASGKKPGELLNWEDIQKMKYSWNVACEVMRLVPPLPGTFRKALTDFKFSGYSVPKGWKLYWTANSTHKDPNYFPEPEKFDPSRFEG-NGP-SPYTYVPFGGGPRMCPGQEYARVEIL-FMYNVVTRFKWEKIIPDE-NIIVDPL--PKLAKGLPVR
>PGJG030760.1
NPPGSSGWPM-VGENMEF-AFSG----P-ENFVKKRMKM---FSP--D---VFQTSLMGEKMAIFCGAQGNKFLFTNETK-LLTSWWPQSMKK-ALLFP--DY---VQD--------PL-----KDVAALTH-R-FLHEVLR-PEALKQY-IP-LMDKMAREHIEKDW-APH---P--EV-KVFPLSKIYTFALACKLFMGID-DP-EHVER-LMKHF-NVVTNGMFSVPIDLPGTAYNGAIKGGALVRKELMKIIGARKKE-LME-----------SKV----TTG-----K---DLLSQMLLVTD---E-KGQ-FLSEMEISNNIIGLLVASYDTTSTAVTFVLKHLAELPHIYNEVLREQMEIAKSKAPGELLQWEDIQKMTYSWNMARESIRVTPPAQGAFREAITDFTFAGFTIPKGWKTFWTVHTTHKNPKYFPDPEKFDPSRFAG-SGP-QPYTFVPFGGGPRMCPGKEYARLEIL-FMHNIVKDFKLEKSIPDE-KVVYHAS--PVPVNGLPVR
>PGJG054290.1
-----------------------------------------------------------------------------------------------------------------------------------------------------------MDCMAKQHFETDW-LPH---N--QV-QVLPLSKKLTFSLACRLFMSVE-DP-AHVTK-LSDHF-DQVTPGMFSMPIDFPGTNYNRAIKAASLIRHELYPIIKQRRSQ--LS----E------GIR-D--LGT-----Q---DLLSKILHASN---E-TGK-FISEAMIADIILGLLIAGHDTASTVITFVVYYLADHPQVYARVLKEQREIANGKGPKELLNWEDIMKMRYSRNVIHEVLRLAPPAPGGFKQAITDFSYGGFSIPKGWKTYWSVHTTHKNPQYFPDPERFDPSRFEG-AGP-MPFTFTPFGGGPRMCPGAEFARLEIL-FMHNLVLQFKWEKLIPDE-KVIFDPS--PTPVNNLPVR
>PGJG086700.1
LPPGKTGWPI-VGESIEF-LSTGWKGHP-EKFIFDRMSK---YSP--Q---VFRTSLMLEDAAVFCGSAGNKFLFSNENK-LVTAWWPASVDK-V--FP--SS----DQ--------RS-----KEEAIKMK-K-LLPTFFK-PVALQKY-VG-VMDQITERHFASDW-DNN---K--QV-VVYPLTKRFTFALACKIFVSID-DP-DEVAR-LVVPF-ESIATAILSIPLDLPGTGFRRGINAANFIRKELLAIIKQRKID--LE----K------GKA----SPT-----Q---DILSHMLLTSD---E-NGK-FMQEYDIADKILGLLIGGHDTASSACVFIVKYLAELPEIYDGVYKEQMEIAESKAPGELLNWDDLTKMKYSWNVACEVLRLAPPLQGAFREAITDFMYSGFSIPKGWKLYWSANSTHKNPKFFPEPQKFDPSRFEG-AGP-APFTFVPFGGGPRMCPGKEYARVEIL-FMHHLVKRFKWEKIIPNE-KIVVNPM--PCPAKGLPIR
>PGJG086710.1
------------------------------------MSK---YSP--L---VFRTSLMLEDAAVFCGPTGNKFLFSNENK-LVQAWWPSSVDK-I--FP--SS----NK--------TS-----KQEAIKMR-K-MLPNFFK-PEALHRY-VP-IMDHITRRHFASSW-DNK---Q--EI-VVYTLSKNFTFWLACKIFVSIE-DP-KEVER-LLKPF-EHIALRLLSFPIDLPGTPFRRGINAANFIRKELLKIIKQRKID--LA----K------GKA----SPT-----Q---DILSHMLLTSD---E-NGK-FMQEYDIADKILGLLIGGHDTASSACAFIVKYLAELPEIYQSVYKEQTEIAKSKAPGEPLNWE---------------LR---------------------------------------------------------------------------CSKNE--------FIHGM?D-------------------------------
>PGJG086940.1
LPPGRTGWPI-IGESLKL-ISAGKDGEP-ELFVRERMKN---YSP--D---VFKTSISGEKVACFCGVGGNKFVFSNENK-TLKTWWPSQITK-V--ML--SK---G-S--------PV-----ADNQK-IR-D-TVSQFLR-LEALKNY-VP-IMDDMIRKFMVTGL-ATN---Q--VI-NAFPIFKLMAFSLSSKLIINIE-DP-ALVAK-LATHF-EILMAGLFSVPINFPGTNFRRAINSAIRFRKEVYPLIKQRRSE-PRN----T-------TS-D---DK-----H---DLLSYLIAASA-DID-DEN-ILKE--ISDTIISVLMASHDTTSSILSAVVYFLADHPHVYKQVMEEQMEIKKNKAAGALLNWDDIMKMKYTRNVVNEVLRLVPPAAGAFKQATTDITYAGFTIPKGWKIYWTVHSTHKNPKYFENPEEFNPSRFEG-NGP-VPYSFIPFGGGPRMCPGSEFARTEVL-FMHNFLTKFRFQKLVQDE-KIIYNPL--PMPAHGLPIR
>PGJG086960.1
LPPGTTGWPI-IGESLRF-ISAGKDGEP-ERFVRERMKN---YSP--D---VFKTSISGEKVACICGIAGNKFVFSNENK-SLKAWWPSQITK-V--ML--SK---G-S--------PV-----AE----IR-D-TVSQFLR-PDAIKNY-VP-VMDDMIKKFMVAGL-V-N---Q--VF-NAFPKFKQLAFSLSSKLFINIE-DP-GLVAK-LSTQF-EILVAGCFSLPINFPGTNFRRAINSANRFREQVYPLIKQRRSE-PRT----S------NTS-D---DK-----R---DLLSYLIAASA-DID-EEI-ILKE--IADTILSVLMASHDTTSSLLSAVVYFLADHPHVYKQVLEEHMEIQKSKYEGELLNWDDVMKMKYSRNVVNEALRLVPPGAGAFKQAITDITYAGFTIPKGWKIYWTVHSTHKDPKYFENPEEFNPSRFEG-KGP-VPYSFIPFGVGPRMCPGSEFARTEVL-FMHNFVTRFRFEKLLNNE-KISYNPL--PKPAHGLPIR
>PGJG105300.1
IPPGSFGWPI-VGESLEF-ASTLLKGCP-EKFVHDRMKK---YSP-VQ---VFKSSILGEKMSVLCGPSGNKLLFTNDKN-LLVSWWPSSVDKII--LS-------------------------GRPSLLVT-RRKLLEFLK-PEALCKY-VP-IVHEMVEDHLNEEW-IPK---K--EV-KVYPLMKMLAFSLACRFFVGLN-DP-RQIAK-FIDLF-SDSTAALFAIPIDFPGTVYNRGKRAANRLKNELVKMIKQRRSQ-LIS-----------SGE----TDH-----R---DMFTKLLLETD---E-NGE-FFPDMDIADQIFGLLIASHDSTTSTITSVIYYLADHPLIYARVLEEHMEISNSKGRKSLLTMEDIQKMKYSRNVINEVLRIATPVPGIFREVKTDFSFGGCIIPEGWKIFTSTHATHKSEEYFANPMKFDPSRFEG-NGP-LPYTFAPFGGGPTMCPGSEFARLEVL-IIHCLVTKFRWEKLLPNE-KLEYNPT--PLPEKGLPIR
>PGJG153470.1
LPPGRTGWPI-IGESINL-ISAGKAGEP-ERFVRERMKK---YSP--D---VFKTSIATEKVACFCGVAGNKFVFSNENK-QLKSWWPSQITK-V--ML--SK---------------------GSPVVDFR-D-ALSQFLR-PDALKYY-VP-IMDEKMKRFMAAELVI-----N--QVFKAFPIFKELAFSLSSKLFLNTE-DP-TLIAK-LGTQF-EMLMAGLFSVPINLPGTNFRRAINSAIRFREQVSPLIKQRISE--PT-----------TTT----GNK-----H---DLLSYLIAASA-----DQP-DIDEETIVDTILTVLMASHDTTSCVMAAVVYFLADHPHVYKQVMEEQIEIKKCKQAGELLNWDDVMKMKYSRNVVNEALRLVPPGAGAFKEAITDITYAGFTIPKGWKIYWTVHSTHKDPKYFENPEEFNPSRFEG-NGP-VPYSFIPFGLGPRMCPGAEFSRTEVL-FVHNLVTRYRFEKLVQNE-KFIYNPL--PVPAHGLPIR
>PGJG176980.1
LPPGKLGWPI-IGETLDL-AFSCQRGSY-FKFISDRMNK---YSP--Q---VFKTSLLGEKVAVFCGPSGNKFLFSNENK-LVSSWWPSTFDK-I--SG--AS---ASS-----T--ST-----SEIAKDLRGR-IFPEVLK-PDALHGH-VS-TIHTLVQQRLETIW-SSS---L--TI-KAHSLITELLFDLACRLFVGIQ-DN-EWVAN-LSRHF-SKLIDGLFSAPIDLPGTPLRRGIKAAIALRDMLYPIIDSRRSQ--LL----D------GKY----LGT-----K---DLLSQVLTAIG---E-ANV-AAANKAIADGIMGLLIASHDTTSSVLTSLVSCLADHPDVYDRVLQEQMEIANSKGPKELLQWEDVKKMKYSRNVINEVMRIAPAAQGSFRKAITDFTFAGYTIPKGWKIFWSVQTTHKSPEYFPNPEKFDPSRFEG-DGP-IPFTFVPFGGGPRMCPGSEFARLEIL-IMHCLVTKFRWEKLIPDE-KIYCKAS--PYPAEGLPIR
>PGJG180640.1
LPPGSFGWPI-IGETLGL-LRAGWDGCP-ERFIRERVER---HSP--L---VFKTSLLGDKVAVLCGPAGNKFLFGNENK-VVAMWWPKSVRK-L--FG--SC---LIT--------SG-----GEEAKWLR-K-MLISYLGPVDSFYRHYNTTTMDLVTRHHLHSHW-HGK---K--EV-NVFQTIKLHTFELACRLFMSLE-DP-HQIEK-LASLF-NILLKGMIQIPFNFPGTRFYRAMRAVTCIRKQILIIVKQRRLA--LD-----------RRT---ASSS-----Q---DLLSHLLVSSD---E-NGR-FLTQTEIVNNILTLLFAGHDTSSVTITLLMKTLVQLPQVYDQVLREQLDIAESKPAGELLQWEDIQKMRYSWNVVSEVIRLTPPVIGAFREALVDFNYAGYTIPKGWKLYWSALPTQRDENFFPNATNFDPSRFEG-AGG-APFSYVPFGGGPRMCLGKEFARLEIL-FLHNVITRYNWDLLIPDE-KIEYDPM--PTPVKGLPVR
>PGJG182820.1
LPPGNFGWPI-LGESLAF-SSTMRNGCP-QKFVGDRMKK---YAP-TQ---VFKTSMLGEKMSVLYGAAGNKLLFSNENK-LVTTWWPTSTAKILSSGP--NF---------------------QNLNNRLR-M-SLLEFVK-PEALQQY-VS-TIQFTVHDHLQREWIPNK---G--EV-IVFPLLKKLTFALGCQTFIGMV-NP-EQVAK-LSDLF-VDIVTGIFSLPIDFPGTAYNRAMKSAARIRNVLVPIIRQKRNQ--LM-----------SEE-SAVQEK-----R---DLFSQLLRQTD---E-EGK-LLSEMDIANQILSLLIASHDTTSSTMTSVVYFLADHPHSYARVLEEQMEIANSKGA-VPLTWEDIQKMKCSWNVASEALRIASH-PGNFKEVLADFSFGGCLIPKGSKIFLSTHATHNNPECFPNPEQFDPSRFEG-NGP-LPYTFVPFGGGPKMCPGREFARIQIL-FMHCLVTKFRWEKLFPDE-KLTYKPV--PIPVKGLPIR
>PGJG182910.1
LPPGETGWPI-IGESFKF-MSAGKKGTP-ESFIRERMSK---YSP--D---VFKTSITGEKMAVFCGAAGNKFLFSNENK-LVTTWRPSTIEKIL------KC---KGS--------LA-----LKDNKVMR-G-LVSQFLK-MEELKYY-VP-LMDQSTKRYMVEEW-IPN---Q--AI-KAFPLTKKLAFSVSCRLFMNIE-DL-VQQDY-LAHQF-ALVMAGLLAVPIDFPGTTFNRAIKAANQIREELFPIIKHRRGQ--LL-----------SET----SRG-----ADKLDLLSHLVVSTK---D-DEM-FFNE--IADCILSVLVASHDTTSSVMASVVYFLSDHPHVYNQVLEEQMEIAKYKEPLALLDWADVQKMKYSRNVINEVMRLTPPSIGGFKQVISDFTYAGFRIPKGWKTFWTVHSTHKDPNYFDNPEKFDPSRFEG-KGP-MPYAFVPFGVGPRMCPGSEFARLEIL-FIHNLVTRFRWEKLVQNE-KIIYNPI--PIMVNGLPIR
>PGJG182920.1
LPPGETGWPI-IGESLKF-ISAGKKGTP-ESFIRERISK---YSP--E---VFKTSIAGEKMVVFCGAAGNKFLFSNENK-LVVSWRPSTIGK-ILKWK--GR---SLA---------------LDKKKWLG---VLSQYLK-MEELKYY-VP-LMDQSTKRYMAEEW-IPN---Q--AI-KAFPLTKKLAFCVSCRLFMNIK-DV-VKLDY-LAHQF-ALMMAGIFAAPIDFPGTTFNRAIKAANRIREELYPIIKHRKGQ--LL-----------SET----SSG-----ADKLDFLSHLVVSTK---D-DEM-FLDE--IADSILALLAGSHDTTSSAMASVIYFLADHPHVYNRVLEEQMEIAKSKEPLALLDWNDVQKMKYSRNVINEVLRLVPPSPGGMKEVISDFTYAGFRIPKGWKTFWSVHSTHKDPNYFENPEKFDPSRFEG-KGP-MPYAFVPFGVGPHMCPASEFARLKIL-FIHNLVTRFRWEKLVQNE-KIIYNPT--PIMVNGLPIR
>PGJG229250.1
LPPGRLGWPV-IGESFEY-VSTARKGCP-EKFVNDRMKK---NST--E---IFKTSIAGEKVAVLCGPSGNKLLFSNENK-LVTSWWPPTFEK-I--FL--TK---EPS-----S--SM-----VSYAKIVR-S-LLPEILK-PESLKNY-VP-IMDCMAKQHFETDW-LPH---N--QV-QVLPLSKKLTFLLACRLFMSVE-DP-AHVTK-LSDHF-DQVTPGMFSMPIDFPGTNYNRAIKAASLIRHELYPIIKQRRSQ--LS----E------GIR-D--LGT-----Q---DLLSKILHASN---E-TGK-FISEAMIADIILGLLIAGHDTASTVITFVVYYLADHPQVYARVLREQQEIANGKGPKELLNWEDIMKMRYSRNVIHEVLRLAPPSPGGFKQAITDFSYGGFSIPKGWKTYWSVHTTHKNPEYFPDPERFDPSRFEG-AGP-MPFTFTPFGGGPRMCPAAEFARLEIL-FMHNLVLQFKWEKLIADE-KVIFDPS--PTPVNNLPVR
>PGJG233930.1
------------------------------------MSK---YSP--L---VFRTSLMLEDAAVFCGPTGNKFLFSNENK-LVQAWWPSSVDK-I--FP--SS----NK--------TS-----KQEAIKMR-K-MLPNFFK-PEALHRY-VP-IMDHITRRHFASSW-DNK---Q--EI-VVYTLSKNFTFWLACKIFVSIE-DP-KEVER-LLKPF-EHIALRLLSFPIDLPGTPFRRGINAANFIRKELLKIIKQRKID--LA----K------GKA----SPT-----Q---DILSHMLY-----------------------------WHDTASSACVFIVKYLAELPEIYDGVYKEQMEIAESKAPGELLNWDDLTKMKYSWNVACEVLRLAPPLQGAFREAITDFMYSGFSIPKGWKLYWSANSTHKNPKFFPEPQKFDPSRFEG-AGP-APFTFVPFGGGPRMCPGKEYARVEIL-FMHHLVKRFKWEKIIPDE-KIVVNPM--PCPAKGLPIR
>PGJG266060.1
LPPGKTGWPI-VGESIEF-LSTGWKGHP-EKFIFDRMSK---YSP--Q---VFRTSLMLEDAAVFCGAAGNKFLFSNENK-LVTAWWPSSVDK-V--FP--SS--DQHS-----KEEHS-----KEEAIKMR-K-MLPTFFK-PDALQKY-VG-IMDHITERHFALGW-DNK---K--QV-VVYPLTKQFTFWLACKIFVSIE-DP-DEVAR-LVGPF-ESIATAILSIPIDLPGTGFRRGINAANFIRKELLAIVKQRKID--LA----E------GKA----SPT-----Q---DILSHMLLTSD---E-NGK-FMEEYDIADKILGLLIGGHDTASSACAFIVKYLAELPEIYDGVYKEQMEIAKSKAPGEQLNWEDLTKMKYSWNVACEVLRLAPPLQGAFREATTDFMYNGFSIPKGWKLYWSANSTHKNPEFFPEPQKFDPSRFEG-AGP-APYTFVPFGGGPRMCPGKEYARLEIL-FMHHLVKRFKWEKIIPDE-KIVVNPM--PSPAKGLPIR
>PGJG287430.1
LPPGETGWPI-IGESFKF-MSAGKKGTP-ESFIRERMSK---YSP--D---VFKTSITGEKMAVFCGAAGNKFLFSNENK-LVTTWRPSTIEK-I--LK--CK-G-SLA---------------LKDNK-MR-G-LVSQFLK-MEELKYY-VP-LMDQSTKRYMVEEW-IPN---Q--AI-KAFPLTKTLAFSVSCRLFMNIE-DL-VQQDY-LAHQF-ALVMAGLLAVPIDFPGTTFNRAIKAANQIREELFPIIKHRRGQLLSE-----------TSR-G--ADK-----L---DLLSHLVVSTK---D-DEM-FFNE--IADYILSVLVASHDTTSSVMASVVYFLSDHPHVYNQVLEEQMEIAKYKEPLALLDWADVQKMKYSRNVINEVMRLTPPSIGGFKQVISDFTYAGFRIPKGWKTFWTVHSTHKDPNYFDNPEKFDPSRFEG-KGP-MPYAFIPFGVGPRMCPGSEFARLEIL-FIHNLVTRFRWEKLVQNE-KIIYNPI--PIMVNGLPIR
>PGJG338750.1
LPPGRTGWPI-IGESLNF-VSAGKDGEP-ERFVRERMKN---YSP--D---VFKTSISGEKVACFCGVAGNKFVFSNENK-ALTTWWPSQISK-I--LI--SK---G-S--------SM-----GDNKK-MR-D-SVSQFLR-PEAIKYY-VP-IMDDRIKKFMVERL-VTN---Q--EI-NAFPIFKQITFSLSSKLFMNTE-DP-ALVAK-LSTQF-ENLMASIFSAPINFPGTNFRRAINSANRFRKEVYPLIKQRRSE-PH-------------TS-D---DK-----R---DLLSYLIAASA-DID-EEI-ILKE--IADTLLSVLMASHDTTSSLLSAVVYFLADHPHVYNQVMEEQNEIKKSKHEGEMLNWGDVMKMKYSRNVVNEALRLLPPAPGGFRQATTDITYAGFTIPKGWKIYWTVHSTHKDPKYFENPEEFNPSRFEG-KGP-APYSFVPFGVGPRMCPGSEFSRTGVL-FMHNLVTSYRFEKLAQNE-KFICNPL--AMPAQGLPIR
>PGJG339280.1
FPPGKTGWPF-IGETLSY-FWQLQNGVP-EKFAAERRNE---HSS--K---VFKTSLIGQKMAILDGAEGNKFLFSNENK-LVQIWWPRSIDK-I--FP--KS---HKT--------AN-----HDDFINVR-K-MLSSFLK-PDALQKF-VG-TTDSVMKQHLQTDW-DRR---E--EI-KVSLVVRKYTFALACRLFLSID-DI-DKVEE-LAKPI-EDISRGMLSMAINFPGTPFNRAIKASKAMREELMGMIKQRKLE--LL----E------NRE------I-----Q---DILSEMLLATD---E-NGQ-FTNEFDIASYLVGLLHGGYGTVYAALTFVMKYLAENPHVYDQVLREQMEIAKSKESKELLKWEDLGKMRYSWNVVNEVLRLVPPIFGTFREAITDFTYSEFTIPRGWKLHWIAHDTHKNPEYFPNPEKFDPSRFEG-NGL-TPYTFVPFGGGPRMCPGNEYTRMVIL-FMHNVVTKFRWESLIRDE-KVVYDPH--PRPAQGLPIR
>PGJG358600.1
IPPGSFGWPI-VGESLEF-ASTLLKGCP-EKFVHDRMKK---YSP-VQ---VFKSSILGEKMSVLCGPSGNKLLFTNDKN-LLVSWWPSSVDKII--LSGRPS---LLV---------------------TR-R-KLLEFLK-PEALCKY-VP-IVHEMVEDHLNEEW-IPK---K--EV-KVYPLMKMLAFSLACRFFVGLN-DP-RQIAK-FIDLF-SDSTAALFAIPIDFPGTVYNRGKRAANRLKNELVKMIKQRRSQ-LIS-----------SGE----TDH-----R---DMFTKLLLETD---E-NGE-FFPDMDIADQIFGLLIASHDSTTSTITSVIYYLADHPLIYARVLEEHMEISNSKGRKSLLTMEDIQKMKYSRNVINEVLRIATPVPGIFREVKTDFSFGGCIIPEGWKIFTSTHATHKSEEYFANPMKFDPSRFEG-NGP-LPYTFAPFGGGPTMCPGSEFARLEVL-IIHCLVTKFRWEKLLPNE-KLEYNPT--PLPEKGLPIR
>PGJG363570.1
----------ELGEDDNV---AGKKGTP-ESFIRERISK---YSP--E---VFKTSIAGEKMVVFCGAAGNKFLFSNENK-LVVSWRPSTIGK-I--LK--WK-GRSLA---------------LDKKKWLG---VLSQYLK-MEELKYY-VP-LMDQSTKRYMAEEW-IPN---Q--AI-KAFPLTKKLAFCVSCRLFMNIK-DV-VKLDY-LAHQF-ALMMAGIFAAPIDFPGTTFNRAIKAANRIREELYPIIKHRKGQ--LL-----------SET----SSG-----ADKLDFLSHLVVSTK---D-DEM-FLDE--IANSILALLAGSHDTTSSAMASVIYFLADHPHVYNRVLEEQMEIAKSKEPLALLDWNDVQKMKYSRNVINEVLRLVPPSPGGMKEVISDFTYAGFRIPKGWKTFWSVHSTHKDPNYFENPEKFDPSRFEG-KGP-MPYAFVPFGVGPHMCPASEFARLKIL-FIHNLVTRFRWEKLVQNE-KIIYNPT--PIMVNGLPIR
>PGJG393930.1
NPPGSSGWPM-VGENMEF-AFSG----P-ENFVKKRMKM---FSP--D---VFQTSLMGEKMAIFCGAQGNKFLFTNETK-LLTSWWPQSMKK-ALLFP--DY---VQD--------PL-----KDVAALTH-R-FLHEVLR-PEALKQY-IP-LMDKMAREHIEKDW-APH---P--EV-KVFPLSKIYTFALACKLFMGID-DP-EHVER-LMKHF-NVVTNGMFSVPIDLPGTAYNGAIKGGALVRKELMKIIGARKKE-LME-----------SKV----TTG-----K---DLLSQMLLVTD---E-KGQ-FLSEMEISNNIIGLLVASYDTTSTAVTFVLKHLAELPHIYNEVLREQMEIAKSKAPGELLQWEDIQKMTYSWNMARESIRVTPPAQGAFREAITDFTFAGFTIPKGWKTFWTVHTTHKNPKYFPDPEKFDPSRFAG-SGP-QPYTFVPFGGGPRMCPGKEYARLEIL-FMHNIVKDFKLEKSIPDE-KVVYHAS--PVPVNGLPVR
>ZJSsubA|evm.model.original scaffold 813.4
-----------------------------------------------------------------------------------------------------------------------------------------------------------------------------------------MSESLTFELACWLLFSIN-DP-VQVQK-LSHLF-EKVKAGLLSLPLNFPGTAFNRGIKAANLIRKELSVVIKLRRSD-KLQ-------------------TR-----K---DLLSHVMLSNG---G-GEK-FFSEMDIADVVLNLLIASHDTTSSAMGSVVYFLADHPHIYAKVLTEQMEIAKSKGAGELLSWEDIKRMKYSRNVINEAMRLVPPSQGGFKVVTSKFSYANFIIPKGWKIFWSVYSTHKDPKYFKNPEEFDPSRFEG-DGP-MPFTFIPFGGGPRMCPGSEFARLEVL-FMHHLVTNFRWEKVFPNE-KIIYTPF--PFPENGLPIR
>ZJSsubA|evm.model.original scaffold 936.17
YPPGGAGWPL-LGETLDY-FSKLRNGMT-ERFVMDRINR---YSS--Q---VFKTNILGDKMALLTGAEGNKFLFSNESK-LVRVWWPSSVNS-V--FL--KT---DNR--------SA-----QDESIKVR-R-LLSPFLK-AEALKAY-VG-TMDNVCKKHVDTHW-FGP---R--VV-KVCDLVRKYTFTLACQLFLSVE-DP-ENLQK-LNKTF-DHVTRGVVSIPVNFPGMPFYKAIKASQEIRAVIEGMVKQRKID--IA----Q------NQA----TPT-----Q---DIMSKMLTAVE---E-NK--SVSDADIATDLLGLII-----------------------------EQTEIVNLKQ-GELLCWEDLRKMKYSWSVWCEVLRIRPPAVGAFREAIADFTYAGYTIPKGWKLHYLQNATHKNPEYFPNPDKFDPSRFEG-SGA-APFTFVPFGGGPRMCPGSEYARAESL-FIYNAVTRFRWENVIPDE-KIANDPF--PRPVNGLPIR
>ZJSsubA|evm.model.original scaffold 813.2
-----------------------------------------------------------------------------------------------------------------------------------------------------------------------------------------MSESLTFELACWLLFSIN-DP-VQVQK-LSHLF-EKVKAGLLSLPLNFPGTAFNRGIKAANLIRKELSVVIKLRRSD-KLQ-------------------TR-----K---DLLSHVMLSNG---G-GEK-FFSEMDIADVVLNLLIASHDTTSSAMGSVVYFLADHPHIYAKVLTEQMEIAKSKGAGELLSWEDIKRMKYSRNVINEAMRLVPPSQGGFKVVTSKFSYANFIIPKGWKIFWSVYSTHKDPKYFKNPEEFDPSRFEG-DGP-MPFTFIPFGGGPRMCPGSEFARLEVL-FMHHLVTNFRWEKVFPNE-KIIYTPF--PFPENGLPIR
>ZJSsubA|evm.model.fragScaff scaffold 478.93
-------------------------------------------------------------MVVFCGIGGNKFLFGNENK-VVAVWWPRSVKK-L--FG--RC---LIN--------AT-----GEEAKWMR-K-MLHSFLC-PDAFSRLYIN-TMDVVTQKHIHTHW-QGK---Q--EV-KVYQAAKLYTFELACRLFMSLK-DP-KHIEK-LGSQF-NIFLKGIVQIPFNVPGTRFYSAMRAATAIRKELLIITRQRRVA--LD-----------QKT---ASPS-----Q---DLLSHLLVSSD---E-NGR-FLTEAEIVNNIMTLLFAGHDTSSVCITLLMKTLAELPQVYEKVFREHMDIAESKGPGELLQWDDIQKMRYSWNVVCESMRICPPVIGAFREALVDFTYAGYTIPKGWKLYWSAVSTNKDQNLFPNPTEFDASRFEG-VGP-TPFSYVPFGGGPRMCLGKEFARLEIL-FLHNVVKRFKWGLLIPDE-KIKYDPM--PTPVKGLPVS
>ZJSsubA|evm.model.original scaffold 2629.18
YPPGGAGWPL-LGETLDY-FSKLRNGMT-ERFVMDRINR---YSS--Q---VFKTNILGEKMALLTGAEGNKFLFSNESK-LVRVWWPSSVNS-V--FL--KT---DNR--------SA-----QDESIKVR-R-LLSPFLK-AEALKAY-VG-TMDTVCKKHIDTHW-IGP------RV---------------VKLFLSVE-DP-ENLQK-LNKTF-DHVTRGVVSIPVNFPGMPFYKAIKASQEIRAVIEGMVKQRKID-IAQ-----------NQA----TPT-----Q---DIMSKMLTAVE---E-NKS--VSDADIATDLLGLIIGGYETVNTSLVFTMKFLAEQPH--------QTEIANLKQ-GELLSWEDLRKMKYSWSVWCEVLRIRPPAVGAFREAIADFTYAGYTIPKGWKLHYLQNATHKNPEYFPNPDKFDPSRFEG-SGV-APFTFVPFGGGPRMCPGSEYARAESL-FIYNAVTRFRWENVIPDE-KIANDPF--PRPVNGLPIR
>ZJSsubA|evm.model.original scaffold 813.6
LPPGKTGWPI-IGETLEF-ISCGQKGNP-EKFVTQRMNK---YSP--D---VFTTSLAGEKMVVFCGASGNKFIFSNENK-LVVSWWPPAISK-I--LT--AT-----I--------PS-----VEKSKALR-S-LIVEFLK-PEALHKF-IS-VMDRTTRQHFEDKW--FS---T--EV-KAFAMSESLTFELACWLLFSIN-DP-VQVQK-LSHLF-EKVKAGLLSLPLNFPGTAFNRGIKAANLIRKELSVVIKLRRSD-KLQ-------------------TR-----K---DLLSHVMLSNG---G-GEK-FFSEMDIADVVLNLLIASHDTTSSAMGSVVYFLADHPHIYAKVLTEQMEIAKSKGAGELLSWEDIKRMKYSRNVINEAMRLVPPSQGGFKVVTSKFSYANFIIPKGWKIFWSVYSTHKDPKYFKNPEEFDPSRFEG-DGP-MPFTFIPFWRRTKDVP-------------------WEWEKVFPNE-KIIYTPF--PFPENGLPIR
>ZJSsubA|evm.model.original scaffold 1318.67
LPPGKTGWPI-IGESYEF-LSTGWKGYP-EKFIFDRMTM---YSS--N---VFKTSIFREPVAVFCGAACNKFLFSNENK-LVQAWWPDSVNK-V--FP--SS---TQT--------SS-----KEEAIKMR-K-MLPNFFK-PEALQRY-IG-LMDQIAANHFESGW-ENK---N--EV-VVFPLAKSYTFWIACKVFVSVE-EP-AQVAE-LLEPF-SAIASGIISVPIDLPGTPFNSAIKSSKIVRRKLVGIIKQRKID--LG----E------GKA----SAT-----Q---DILSHMLLTSN---E-SGK-FMGEGDIADKILGLLIGGHDTASSACTFVVKFLAELPQIYEGVYQEQMEIVKSKKAGELLKWEDIQKMKYSWNVACEVLRLAPPLQGAFREALSDFTYNGFSIPKGWKLYWSANSTHINSEVFPEPLKFDPSRFDG-AGP-PPFSFVPFGGGPRMCPGKEYARLEIL-FMHHLVKRFKWEKVIPDE-KIVVNPM--PIPAKRTSCS
>ZJSsubA|evm.model.original scaffold 1965.74
VPPGTSGWPM-VGESIKF-ALSG----P-QNFVSQRMKT---YSP--D---VFQTSLLGERMAVFCGAQGNKFLFTNETK-LLTSWWPQSMKK-ALLFP--EF---VEN--------SL-----KEVSALKR-S-FMHDILK-PEALKQY-IP-VMDSMAREHVESEW-TPC------EVVKVFPMSKKYTFDLACRLFMSVV-DP-EHVNR-LAKHF-TLVTSGMFSVPIDLPGTAYNGAIKGGKLVRAELMKIITQRKKE-MIE-----------NKE----TTG-----R---DLLSRMLLVTD---E-NGE-FMSEMEISNNIIGLLVASYETTSTAVTFVLKYLAELPHIYDEVLKEQMEIAKSKQPGELLRWEDIQKMKYSWNVACESLRLAPPGQGAFREAVTDFTYAGFTIPKGWKTFWTVHTTHKNPKFFPDPETFDPSRFEG-SGP-APYTFVPFGGGPRMCPGKEYARLEIL-FIYNVVTKFKLEKLNPKE-KIVFHAS--PVPMEGLPVR
>ZJSsubB|evm.model.fragScaff scaffold 495.102
VPPGTSGWPV-VGESINF-ALSG----P-QNFVSQRMKT---YSP--D---VFQTSLLGERMAVFCGAQGNKFLFTNETK-LLTSWWPQSMKK-ALLFP--EF---VEN--------SL-----KEVSALKR-S-FMHDILK-PEALKQY-IP-VMDSMAREHVESEW-TPR------EVVKVFPMSKKYTFDLACRLFMSVV-DP-EHVNR-LAKHF-TLVTSGMFSVPIDLPGTAYNGAIKGGKLVRAELMKIITQRKKE-MIE-----------NKV----TTG-----R---DLLSRMLLVTD---E-NGE-FMSEMEISNNIIGLLVASYETTSTAVTFVLKYLAELPHIYDEVLK-----------GELLKWEDIQKMKYSWNVACESLRLAPPGQGAFREAVTDFTYAGFTIPKGWKTFWTVHTTHKNPKFFPDPETFDPSRFEG-SGP-APYTFVPFGGGPRMCPGKEYARLEIL-FIYNVVTKFKLEKLNSKE-KIVFHAS--PVPMEGLPVR
>ZJSsubB|evm.model.original scaffold 906.27
YPPGGAGWPL-LGETLDY-FSKLRNGMT-ERFVTDRINR---YSS--Q---VFKTNILGEKMALLTGAEGNKFLFSNESK-LVRVWWPSSVNS-V--FL--KT---GNR--------SA-----QDESIKVR-R-LLSPFLK-AEALKAY-VG-TMDTICKKHIDTHW-IGP---R--VV-KVCDLVRKYTFTLACQLFLSVE-DP-ENLQK-LNKTF-DHVTHGVVSIPVNFPGMPFYKAIKASQEIRAVIEGMVKQRKIN--IA----Q------NQA----TPT-----Q---DIMSKMLTAVE---E-NK--SVSDADIATDLLGLIIGGYETVNTSLVFTMKFLAEQPHVYEQVLKEQTEIANLKQ-GELLGWEDLRKMKYSWSVWCEVLRIRPPAVGAFREAIADFTYAGYTIPKGWKLHYLQNATHKNPEYFPNPDKFDPSRFEG-SGA-APFTFVPFGGGPRMCPGSEYARAESL-FIHNVVTRFRWENVIPDE-KIANDPF--PRPVNGLPIR
>ZJSsubB|evm.model.fragScaff scaffold 415.15
LPPGKTGWPI-IGETIEF-ISCGQKGNP-EKFVTQRMNK---YSP--D---VFTTSLAGEKMVVFCGASGNKFIFSNENK-LVVSWWPPAISK-I--LT--AT-----I--------PS-----VEKSKALR-S-LIVEFLK-PEALHKF-IS-VMDRTTRQHFEDKW-NGS---T--EV-KAFAMSETLTFELACWLLFSIN-DP-VQVQK-LSHLF-EKVKAGLLSLPLNFPGTAFNRGIKAANLIRKELSVVIKQRRSD-KLQ-------------------TR-----K---DLLSHVMISNG---E-GEK-FFSEMDIADVVLNILIASHDTTSSAMGSVVYFLADHPHIYAKVLAEQMEIAKSKGAGELLSWEDIKRMKYSRNVINEAMRLVPPSQGGFKVVTSKFSYANFIIPKGWKIFWSVYSTHKDPKYFKNPEEFDPSRFEG-DGP-MPFTFIPFGGGPRMCPGSEFARLEVL-FIHHLVTNFRWEKVFPNE-KIIYTPF--PVPENGLPIR
>ZJSsubB|evm.model.original scaffold 1609.8
LPPGSYGWPV-IGETLSL-LRAGWDGKP-ERFIRERVEK---HGP------VFKTSLLGDSMVVFCGIGGNKFLFGNENK-VVAVWWPRSVKK-L--FG--RC---LIN--------AT-----GEEAKWMR-K-MLHSFLC-PDAFSRLYIN-TMDVVTQKHIHTHW-QGK---Q--EV-KVYQAAKLYTFELACRLFMSLK-DP-KHIEK-LGSQF-NIFLKGIVQIPFNVPGTRFYSAMRAATAIRKELLIITRKRRVA--LD-----------QKT---ASPS-----Q---DLLSHLLVSSD---E-NGR-FLTEAETVNNILTLLFAGHDTSSVCITLLMKTLAELPQVYEKVFREHMDIAESKGPGELLQWDDIQKMRYSWNVVCESMRICPPVIGAFREALVDFTYAGYTIPKGWKLYWSAVSTNKDQNLFPNPTEFDASRFEG-VGP-TPFSYVPFGGGPRMCLGKEFARLEIL-FLHNVVKRFKWGLLIPDE-KIKYDPM--PTPVEGLPVS
>ZJSsubB|evm.model.original scaffold 2085.43
APPGRTGWPF-IGESLEF-LSSGWKGQP-EKFIFDRMTK---YSS--T---VFKTSLLGEPAAVFCGAAGNKFLFSNENK-LVQAWWPASVDK-L--FP--SS---NQT--------SS-----KEEAIKMR-K-MLPNLFK-PEALRQY-VG-IMDQITQRHFSSGW-ENK---E--QV-VVFPLTKRFTFWLACRLFISLE-DP-DQVAK-FAGPF-DLLASGLISIPIDLPGTPFRRAIKASNHIRKELSGIIKQRKID--LA----E------GKA----TPT-----Q---DILSHMLLTSD---E-NGK-FMNELDIADKILGLLVGGHDTASSACAFIVKYLAELPQIYDGVYKEQMEIAKSKGPGELLNWDDLQKMKYSWNVACEVLRLAPPLQGAFREAMTDFMYNGFAIPKGWKLYWSANSTHRNSELFPEPLKFDPSRFEG-SGP-APYSFVPFGGGPRMCPGKEYARLEIL-FMHHLVKRFKWEKIIPHE-NIVVNPM--PIPAKGLPVR
>PQsubA|PQ0G010280.1
-PPGQTGWPL-IGETLNY-LSSVKSGFS-ENFVKYRKEK---YSP--K---VFRTSLLGEPMAILCGPEGNKFLYSTEKK-LVQVWFPSSVEK-M--FP--RS---HGE--------SN-----ADNFSKVR-G-KMMFQLK-VDGLKKY-VG-LMDSVMKQFLETDW-NRQ---Q--QI-NVHNTVKKYTVTMSCRVFMSID-DE-EQVRR-LGSSI-QNIEAGLLAVPINIPGTAMNRAIKTVKLLSRELESVIKQRKVD-LLE-----------NKQ--ASQPQ---------DLLSHLLLTAN---Q-DGQ-FLSESDIASHLIGLMQGGYTTLNGTITFVINYLAQFPDVYNQVLKEQVEIANSKHPKELLNWEDLRKMKYSWNVAQEVLRIIPPGVGTFREAITDFTYAGYLIPKGWKMHLIPHDTHKNPKYFPNPEKFDPTRFEG-NGP-APYTFTPFGGGPRMCPGIEYARLAILIFMHNVVTNFRWEKLIPNE-KILTDPI--PRFAHGLPIH
>PQsubA|PQ0G310340.1
-PPGTSGWPM-VGESINF-ALSG----P-QNFVSQRMKT---YSP--D---VFQTSLLGERMAVFCGAQGNKFLFTNETK-LLTSWWPQSMKK-ALLFP--EF---VEN--------SL-----KEVSALKR-S-FMHDILK-PEALKQY-IP-IMDSMA------------------AM-KVFPMSKKYTFDLACRLFMSVV-DP-EHVNR-LAKHF-TLVTSGMFSVPIDLPGTAYNGAIKGGKLVRAELMKIITQRKKE-MIE-----------NKE----TTG-----R---DLLSRMLLVTD---E-NGE-FMSEMEISNNIIGLLVASYETTSTAVTFVLKYLAELPHIYDEVLKEQMEIAKSKQPGELLRWEDIQKMKYSWNVACESLRLAPPGQGAFREAVTDFTYAGFTIPKGWKTFWTVHTTHKNPKFFPDPETFDPSRFEG-SGP-APYTFVPFGGGPRMCPGKEYARLEILVFIYNVVTKFKLEKLNSKE-KIVFHAS--PVPMEGLPVR
>PQsubA|PQ0G311700.1
-PPGSYGWPV-IGETLSL-LRAGWDGKP-ERFIRERVEK---HGP------VFKTSLLGDSMVVFCGIGGNKFLFGNENK-VVAVWWPRSVKK-L--FG--RC---LIN--------AT-----GEEAKWMR-K-MLHSFLC-PDAFSRLYIN-TMDVVTQKHIHTHW-QGK---Q--EV-KVYQAAKLYTFELACRLFMSLK-DP-KHIEK-LGSQF-NIFLKGIVQIPFNVPGTRFYSAMRAATAIRKELLIITRQRRVA--LD-----------QKT---ASPS-----Q---DLLSHLLVSSD---E-NGR-FLTEAEIVNNILTLLFAGHDTSSVCITLLMKTLAELPQVYEKVFREHMDIAESKEPGELLQWDDIQKMRYSWNVVCESMRICPPVIGAFREALVDFTYAGYTIPKGWKLYWSAVSTNKDQNLFPNPTEFDASRFEG-VGP-TPFSYVPFGGGPRMCLGKEFARLEILIFLHNVVKRFKWGLLIPDE-KIKYDPM--PTPVKGLPVS
>PQsubA|PQ0G311030.1
-PPGKTGWPI-IGETIEF-ISCGQKGNP-EKFVTQRMKK---YSP--D---VFTTSLAGEKMVVL-RRLGEQIHFLQRKQ-ACCVLVAPAISK-I--LT--AT-----I--------PS-----VEKSKALR-S-LIVEFLK-PEALHKF-IS-VMDRTTRQHFEDKW-NGS---T--EV-KAFAMSETLTFELACWLLFSIN-DP-VQVQK-LSHLF-EKVKAGLLSLPLNFPGTAFNRGIKAANLIRKELSV------------------------------------------DLLSHVMISNG---E-GEK-FFSEMDIADVVLNILIASHDTTSSAMGSVVYFLADHPHIYAKVLAEQMEIAKSKGAGELLSWEDIKRMKYSRNVINEAMRLVPPSQGGFKVVTSKFSYANFIIPKGWKIFWSVYSTHKDPKYFKNPEEFDPSRFEG-DGP-MPFTFIPFGGGPRMCPGSEFARLEVLIFMHHLVTNFRWEKVFPNE-KIIYTPF--PVPENGLPIR
>PQsubB|PQ0G103950.1
-PPGKTGWPI-IGESYEF-LSTGWKGYP-EKFIFDRMTK---YSS--N---VFKTSIFGESAAVFCGAACNKFLFSNENK-LVQAWWPDSVNK-V--FP--SS---TQT--------SS-----KEEAIKMR-K-MLPNFFK-PEALQRY-IG-LMDQIAANHFESGW-ENK---N--EV-VVFPLAKSYTFWIACKVFVSVE-EP-AQVAE-LLEPF-SAIASGIISVPIDLPGTPFNSAIKSSKIVRRKLVEIIKQRKID--LG----E------GKA----SAT-----Q---DILSHMLLTSD---E-SGK-FMGEGDIADKILGLLIGGHDTASSACTFVVKFLAELPQIYEGVYQEQMEIVKSKKAGELLKWEDIQKMKYSWNVACEVLRLAPPLQGAFREALSDFTYNGFSIPKGWKLYWSANSTHINSEVFPEPLKFDPSRFDG-AGP-PPFSFVPFGGGPRMCPGKEYARLEILVFMHHLVKRFKWEKVIPDE-KIVVNPM--PIPANGLPVR
>PQsubB|PQ0G500090.1
-PPGTSGWPM-VGESIKF-ALSG----P-QNFVSQRMKT---YSP--D---VFQTSLLGERMAVFCGAQGNKFLFTNETK-LLTSWWPQSMKK-ALLFP--EF---VEN--------SL-----KEVSALKR-S-FMHDILK-PEALKQY-IP-VMDSMAREHVESEW-TPR---E-------------YTFDLACRLFMSVV-DP-EHVNR-LAKHF-TLVTSGMFSVPIDLPGTAYNGAIKGGKLVRAELMKIITQRKKE-MIE-----------NKE----TTG-----R---DLLSRMLLVTD---E-NGE-FMSEMEISNNIIGLLVASYETTSTAVTFVLKYLAELPHIYDEVLKEQMEIAKSKQPGELLRWEDIQKMKYSWNVACESLRLAPPGQGAFREAVTDFTYAGFTIPKGWKTFWTVHTTHKNPKFFSDPETFDPSRFEG-SGP-APYTFVPFGGGPRMCPGKEYARLEILVFIYNVVTKFKLEKLNPKE-KIVFHAS--PVPMEGLPVR
>PQsubB|PQ0G527510.1
-PPGKTGWPI-IGETLEF-ISCGQKGNP-EKFVTQRMKK---YSP--D---VFTTSLAGEKMVVFCGASGNKFIFSNENK-LVVSWWPPAISK-I--LT--AT-----I--------PS-----VEKSKALR-S-LIVEFLK-PEALHKF-IS-VMDRTTRQHFEDKW-NGS---T--EV-KAFAMSESLTFELACWLLFSIN-DP-VQVQK-LSHLF-EKVKAGLLSLPLNFPGTAFNRGIKAANLIRKELSVMIKQRRSD-KLQ-------------------TR-----K---DLLSHVMLSNG---E-GEK-FFSEMDIADVVLNLLIASHDTTSSAMGSVVYFLADHPHIYAKVLTEQMEIAKSKGAGELLSWEDIKRMKYSRNVINEAMRLVPPSQGGFKVVTSKFSYANFIIPKGWKIFWSVYSTHKDPKYFKNPEEFDPSRFEG-DGP-MPFTFIPFGGGPRMCPGSEFARLEVLIFMHHLVTNFRWDKVFPNE-KIIYTPF--PFPENGLPIR
>PQsubA|PQ0G312340.1
-PPGKTGWPI-IGESYEF-LSTGWKGYP-EKFIFDRMTK---YSS--N---VFKTFIFGEPAAVFCGSACNKFLFSNENK-LVQAWWPDSVNK-V--FP--SS----TQ-----T--SS-----KEEAIKMR-K-MLPNFFK-PEALQRY-IG-LMDQIAAKHFESGW-ENK---D--EV-VVFPLAKSYTFWIACKVFVSVE-EP-AQVAE-LLEPF-SAIASGIISVPIDLPGTPFNSAIKSSKIVRKKLVGIIKQRKID--LG----E------GKA----SAT-----Q---DILSHMLLTSD---E-SGK-FMGEGDIADKILGLLIGGHDTASSACTFVVKFLAELPQIYEGVYQEQMEIVKSKKAGELLKWEDIQKMKYSWNVACEVLRLAPPLQGAFREALSDFTYNGFSIPKGWKLYWSANSTHRNSEVFPDPLKFDPSRFDG-ADT-AASCLLRRRAENVPRKRVCPAGNTGV-YAPCCQEVQVGKGYS*----------------------
>Vvi|GSVIVG01019183001
LPPGRMGWPI-IGETLEF-ALACQGGNP-ERFLNDRMNK---YSP--Q---VFKTSLLEANMAVMCGASGNKFLFSNEDK-LVVSWWQRSMKK-ILCFP--SV---FNE--------TL-----TRDNFRPP-T-FLPEFLK-PEALQHY-IV-TMDSMASEHIELNW-SPN---R--EV-LVFPLARKYSFALAFRLFMSIA-DP-EYVEM-ICHHF-QILNEGFLSVPIDIPGTTFNRALKASKFIHNELLEVIRKRKME--LE----Q------KGD----SAT-----R---DLLSHMLLASD---E-NCN-VKSEMEISTQVICLLFATHHTTSSVITFILKYLAEFPDVYSKVLKEQMEIAESKGPEGFLKWDDIQKMKYTWNVANETMRLTPPVQGTFREAITDFTYAGFTIPKGWKMHWNVNTTHRDPKYFPDPEKFNPSRFEG-KGP-QPFTFVPFGGGPRMCPGREYARAQVL-FIHNVVTRFKWEKVDPCE-KVAYNPS--PIPSKGFPIR
>Vvi|GSVIVG01025953001
LPPGKMGLPI-IGESIEY-GLAAARGNP-QGFIADRMTQ---YSP--D---VFRTSLMGENMAVMCGAAGNKFLFSNENK-LVKSWWPRSVYK-VLYFP--SP-NDKDS--------GA-----ADLMMNMK-S-YLIEFVK-PDALQQY-IP-VMDSMAREHIDMDW-APN---R--EV-KVFQLVQKYTFALACRLFMYIQ-GE-ENIAK-IAHPF-HLIVQGFMSVPIDLPGTGFNREKGVSKV---------------------------------------------P---DLLSRMLLSPD---E-KGR-HLNDIEINSYMVGLLLASHDTTSSAITFTLKYLALFPDVHNKVLKEQMEIAQSKGPGELLNWSDIQKMKYTWCVARESMRLAPPAQGAFREATTDFTFAGFTIPKGWKTHWCVHSTHKNPKYFPNPEKFDPSRFEG-KGP-EPYTFVPFGGGPRMCVGKEYARLEIL-FIHNVVTKFKLETVLENE-KILFGLS--ALPAKGLPIR
>Vvi|GSVIVG01025974001
LPPGRKGWPI-IGETMQF-ALAAQRGNP-ERFINDRMNK---YSP--E---VFRISLMEENMAVMCGAPGNKFFFSNENK-LVTSWWHRSMKK-ILYFP--SL---FDN--------PA-----TQDQIKTP-S-FLPEFLK-PEALKHY-VA-IMDLMAGMHIDMDW-APY---R--EV-KVFPLVKKYAFALSCRLFMKVD-DP-QCVAR-ISHPF-ELIMAGFLSVPLDIPGTAFNRAIKARNIVHKELLAIINKRKME--LG----Q------KGN----SAA-----R---DFLSHMLLEAN---K-NGE-IMSETEISTHLICLLLATHDSTSAVITFVLKYLAEFPSIYNEVFKEQMEIAKGKGSEEYLNWDDIQKMRYSWNVANETMRLTPPVQGAFREVIKNFTYAGFTMPKGWKTHWNVNTTHRNPKYFPDHEKFDPSRFEG-RGP-EPFTFVPFGGGPRMCPGREYARAQKI-YIDL-----------------------------GLDNG
>Vvi|GSVIVG01025975001
LPPGTMGWPI-IGETLEF-ALSCQGGNP-GRFLNDRMNK---YSP--Q---VFKTSLLEANMAVMCGPSGNKFLFSNEDK-LVVSWWQRSMKK-ILCFP--SV---FNE--------TL-----TGDKFRPP-T-FLPEFLK-PEALQHY-IA-TMDSMASEHIELNW-SPN---R--EV-LVFPLARKYSFALAFRLFMSID-DP-EYVEM-ISHPF-QILNEGFLSVPIDIPGTTFNWALKASKFIHNELLAIIRKRKME--LE----Q------KGD----SAA-----R---DLLSHMLLASD---E-NCY-VKSEMEISTQVICLLFATHHTTSSVITFILKYLAEFPDVYSKVLKEQKEIAKSKGPEGFLKWDDIQKMKYTWNVANETMRLTPPVQGTFREAITDITYAGFTIPRGWKMHWNVNTTHRDPKYFPDPEKFNPSRFEG-KGP-QPFTFVPFGGGPRMCPGREYARAQVL-FIHHVVTRFKWEKVDPCE-KVAYNPS--PIPSKGFPIR
>Vvi|GSVIVG01025983001
------------------------------------------M--------I-----------------------------LISHTYPHLI---------------------------------------LR-------------------LE-----------------QK---G-------------------------------DLATR------------------------------------------------------------------------------------DLLSHMLLASD---E-NCD-VKSEMEISTQVICLLFATHHTTSSVITFILKYLAEFPDVYSKVLKEQMEIAKSKGPEGFLKWDDIQKMKYTWNVANETMRLTPPVQGTFREAITDITYAGFTIPRGWKMHWNVNTTHRDPKYFPDPEKFNPSRFEG-KGP-QPFTFVPFGGGPRMCPGREYARAQVL-FIHHVVTRFKWEKVDPCE-KVAYNPS--PIPSKGFPIR
>Vvi|GSVIVG01032230001
LPPGKIGWPM-VGESLEF-LSTGWKGHP-EKFIFDRISK---YSS--E---VFKTSLLGEPAAVFAGAAGNKFLFSNENK-LVHAWWPSSVDK-V--FP--SS---TQT--------SS-----KEEAKKMR-K-LLPQFFK-PEALQRY-IG-IMDHIAQRHFADSW-DNR---D----------------------------EP-----------F-HVLASGLITVPIDLPGTPFHRAIKASNFIRKELRAIIKQRKID--LA----E------GKA----SQN-----Q---DILSHMLLATD---E-DGC-HMNEMEIADKILGLLIGGHDTASAAITFLIKYMAELPHIYEKVYEEQMEIANSKAPGELLNWDDVQKMRYSWNVACEVMRLAPPLQGAFREAITDFVFNGFSIPKGWKLYWSANSTHKSPECFPQPENFDPTRFEG-DGP-APYTFVPFGGGPRMCPGKEYARLEIL-FMHNVVKRFKWDKLLPDE-KIIVDPM--PMPAKGLPVR
>Vvi|GSVIVG01032283001
LPPGKMGFPF-IGESLEF-LRMGRKGTP-ERFIQDRMAK---YST--Q---IFKTCLLGEPTAVVCGAAGNKLLFSNENK-LVTSWWPRSVEK-I--FP--SS---LQT--------ST-----KEESMKTR-K-LLPAFLK-PEALQKY-VG-IMDSIA----------------------------------------NID-DP-KHIAK-FANPF-HILAAGVMSIPINFPGTPFNRAIKAADSVRKELRAIIKQRKIQ-VLA-----------GKS---SSSK-----H---DILSHMLTTTD---E-NGQ-FLNEMDIADKILGLLIGGHDTASAVITFIIKYLAELPQVYNEVLKEQMEVAAGKKSGEMLDWEDIQKMKYSWNVANEVMRLAPPLQGSFREAITDFTYAGFSIPKGWKLYWSTNATHKNPDYFPDPEKFDPSRFEG-NGP-IPYTYVPFGGGPRMCPGKEYARLEIL-FIHNVVRRFSWYKLHPNE-DVIVDPM--PMPAKGLPIR
>Vvi|GSVIVG01035577001
LPSGNTGLPY-IGESIQF-LSNGRKGHP-EKFISERMLK---FSS--K---VFKTSLFGETAAVFCGSAGNKFLFSNENK-LVTAWWPSSVNK-I--FP--SS---LQT--------SS-----QEESKKMR-K-LLPGFLK-PEALQRY-IK---------------------------------------------------DP-DHVEK-LAEPF-NELAAGIIALPIDLPGTSFNKGIKASN------------------LA------------------STT-----Q---DILSHMLLTCD---E-NGE-YMNEEDIADKILGLLVGGHDTASATITFIVKFLAELPHVYDEVFKEQMEIAKSKAPGELLNWEDIPKMRYSWNVACEVMRLAPPVQGAFREAMNDFIFEGFSIPKGWKLYWSTHSTHRNPEFFPKPEKFDPSRFDG-KGP-APYTYVPFGGGPRMCPGKEYARLEVL-FMHNLVRRFKWEKLLPDE-KIIVDPM--PIPAKGLPIR
>KG|Pg S3293.6
-------------------------------------------------------------------------------------MFPRSHGE--------SN---------------------ADNFSKVR-G-KMMFLLK-VDGLKKY-VG-LMDSVMKQFLETDW-NRQ---Q--QI-NVHNTVKKYTVTMSCRVFMSID-DE-EQVRR-LGSSI-QNIEAGLLAVPINIPGTAMNRAIKTVKLLSRELESVIKQRKMD-LLE-----------NKQ--ESQPQ---------DLLSHLLLTAN---Q-DGQ-FLSESDIASHLIGLMQGGYTTLNGTITFVINYLAQFPDVYNQILKEQVEIANSKHPKELLNWEDLRKMKYSWNVAQEVLRIIPPGVGTFREAITDFTYAGYLIPKGWKMHLIPHDTHKNPKYFPNPEKFDPTRFEG-NGP-APYTFTPFGGGPRMCPGIEYARLVIL-FMHNVVTNFRWEKLIPNE-KILTDPI--PRFAHGLPIH
>KG|Pg S1770.12
------------------------------------MNK---YSP--D---VFTTSLAGEKMVVFCGASGNKFIFSNENK-LVVSWWPPAISK-I--LT--AT-----I--------PS-----VEKSKALR-S-LIVEFLK-PEALHKF-IS-VMDRTTRQHFEDKW-NGS---T--EV-KAFAMSESLTFELACWLLFSIN-DP-VQVQK-LSHLF-EKVKAGLLSLPLNFPGTAFNRGIKAANLIRKELSVVIKQRRSD-KLQ-------------------TR-----K---DLLSHVMLSNG---E-GEK-FFSEMDIADVVLNLLIASHDTTSSAMGSVVYFLADHPHIYAKVLTEQMEIAKSKGAGELLSWEDIKRMKYSRNVINEAMRLVPPSQGGFKVVTSKFSYANFIIPKGWKIFWSVYSTHKDPKYFKNPEEFDPSRFEG-DGP-MPFTFIPFGGGPRMCPGSEFARLEVL-FMHHLVTNFKWEKVFPNE-KIIYTPF--PFPENGLPIR
>KG|Pg S4623.6
LPPGSYGWPV-IGETLSL-LRAGWDGKP-ERFIRERVEK---HGP------VFKTSLLGDSMVVFCGIGGNKFLFGNENK-VVAVWWPRSVKK-L--FG--RC---LIN--------AT-----GEEAKWMR-K-MLHSFLC-PDAFSRLYIN-TMDVVTQKHIHTHW-QGK---Q--EV-KVYQAAKLYTFELACRLFMSLK-DP-KHIEK-LGSQF-NIFLKGIVQIPFNVPGTRFYSAMRAATAIRKELLIITRQRRVA--LD-----------QKT---ASPS-----Q---DLLSHLLVSSD---E-NGR-FLTEAEIVNNIMTLLFAGHDTSSVCITLLMKTLAELPQVYEKVFREHMDIAESKGPGELLQWDDIQKMRYSWNVVCESMRICPPVIGAFREALVDFTYAGYTIPKGWKLYWSAVSTNKDQNLFPNPTEFDASRFEG-VGP-TPFSYVPFGGGPRMCLGKEFARLEIL-FLHNVVKRFKWGLLIPDE-KIKYDPM--PTPVKGLPVS
>KG|Pg S4733.5
-------------------------------------------------------------------------------------MFPRSHGE--------SN---------------------ADNFSKVR-G-KMMFLLK-VDGMKKY-VG-LMDRVMKQFLETDW-NRQ---Q--QI-NVHNTVKKYTVTMSCRVFMSID-DE-EQVTR-LGSSI-QNIEAGLLAVPINIPGTAMNRAIKTVKLLTREVEAVIKQRKVD-LLE-----------NKQ--ASQPQ---------DLLSHLLLTAN---Q-DGQ-FLSESDIASHLIGLMQGGYTTLNGTITFVLNYLAEFPDVYNQVLKEQVEIANSKHPKELLNWEDLRKMKYSWNVAQEVLRIIPPGVGTFREAITDFTYAGYLIPKGWKMHLIPHDTHKNPTYFPSPEKFDPTRFEG-NGP-APYTFTPFGGGPRMCPGIEYARLVIL-FMHNVVTNFRWEKLIPNE-KILTDPI--PRFAHGLPIH
>KG|Pg S0338.11
MT---------------------------ERFVTDRINR---YSS--Q---VFKTNILGEKMALLTGAEGNKFLFSNESK-LVRVWWPSSVNS-V--FL--KT---DNR--------SA-----QDESIKVR-R-LLSPFLK-AEALKAY-VG-TMDTVCKKHIDTHW-IGP---R--VV-KVCDLVRKYTFTLACQLFLSVE-DP-ENLQK-LNKTF-DHVTHGVVSIPVNFPGMPFYKAIKASQEIRAVIEGMVKQRKID--IA----Q------NQA----TPT-----Q---DIMSKMLTAVE-----ENK-SVSDADIATDLLGLIIGGYETVNTSLVFTMKFLAEQPHVYEQVLKVMKKNTKAKSKHAL----------------------------------------------------------------------------G---------------------------------------------------KVV?-----P---------
>KG|Pg S0762.40
---------------------------------------------------------------------------------------------------------------------------------------MLPNLFK-PEALRQY-VG-IMDGITQRHFSSCW-ENK---E--QV-VVFPLTKRFTFWLACRLFISLE-DP-DRVAK-FADPF-DLLASGLISIPIDLPGTPFRRAIKASNHIRKELSGIIKQRKID--LA----E------GNA----TPT-----Q---DILSHMLLTSD---E-NGK-FMNELDIADKILGLLVGGHDTASSACAFIVKYLAELPQIYDGVYK-----------------------------GTYVRTLAPPLQGAFREAMTDFMYNGFAIPKGWKLYWSANSTHRNSELFPEPLKFDPSRFEG-SGP-AAYSFVPFGGGPRMCPGKEYARLEIL-FMHHLVKRFKWEKIIPHE-NIVVNPM--PIPAKGLPVR
>KG|Pg S0266.41
APPGRTGWPF-IGESLEF-LSSGWKGQP-EKFIFDRMTK---YSS--T---VFKTSLLGEPAAVFCGAAGNKFLFSNENK-LVQAWWPASVDK-L--FP--SS---NQT--------SS-----KEEAIKMR-K-MLPNFFK-PEALRQY-VG-IMDQITQRHFSSGW-ENK---E--QV-VVFPLTKRFTFWLACRLFISLE-DP-DQVAK-FADPF-DLLASGLISIPIDLPGTPFRRAIKASNHIRKELSGIIKQRKID--LA----E------GKA----TPT-----Q---DILSHMLLTSD---E-NGK-FMNELDIADKILGLLVGGHDTASSACAFIVKYLAELPQIYDGVYKEQMEIAKSKGPGELLNWDDLQKMKYSWNVACEVLRLAPPLQGAFREAMTDFMYNGFAIPKGWKLYWSANSTHRNSELFPEPLKFDPSRFEG-SGP-APYSFVPFGGGPRMCPGKEYARLEIL-FMHHLVKRFKWEKIIPHE-KIVVNPM--PIPAKGLPVR
>KG|Pg S2923.11
YPPGGAGWPL-LGETLDY-FSKLRNDMT-ERFVMDRINR---YSS--Q---VFKTNILGEKMALLTGAEGNKFLFSNESK-LVRVWWPSSVNS-V--FL--KT---DNR--------SA-----QDESIKVR-R-LLSPFLK-AEALKAY-VG-TMDTVCKKHIDTHW-IGP---R--VV-KVCDLVRKYTFTLACQLFLSVE-DP-ENLQK-LNKTF-DHVTRGVVSIPINFPGMPFYKAIKASQEIRAVIEGMVKQRKID--IA----Q------NQA----TPT-----Q---DIMSKMLTAVE---E-NK--SVSDADIATDLLGLIIGGYETVNTSLVFTMKFLAEQPHVYEQVLKEQTEIANLKQ-GELLGWEDLRKMKYSWSVWCEVLRIRPPAVGAFREAIADFTYAGYTIPKGWKLHYLQNATHKNPEYFPNPDKFDPSRFEG-SGA-APFTFVPFGGGPRMCPGSEYARAESL-FIYNAVTRFRWENVIPDE-KIANDPF--PRPVNGLPIR
>KG|Pg S0325.7
FPPGKTGWPI-IGETIEF-ISCGQKGNP-EKFVTQRMKK---YSP--D---VFTTSLAGEKMVVFCGASGNKFIFSNENK-LVVSWWPPAISK-I--LT--AT-----I--------PS-----VEKSKALR-S-LIVEFLK-PEALHKF-IS-VMDRTTRQHFEDKW-NGS---T--EV-KAFPMSETLTFELACWLLFSIN-DP-VQVQT-LSHLF-EKVKAGLLSLPLNFPGTAFNRGIKAANLIRKELS------------------------------------------------VVISNG---E-GEK-FFSEMDIADVVLNILIASHDTTSSAMGSVVYFLADHPHIYAKVLAEQMEIAKSKGAGELLSWEDIKRMKYSRNVINEAMRLVPPSQGGFKVVTSKFSYANFIIPKGWKIFWSVYSTHKDPKYFKNPEEFDPSRFEG-DGP-MPFTFIPFGGGPRMCPGSEFARLEVL-FMHHLVTNFRWEKVFPNE-KIIYTPF--PVPENGLPIR
>KG|Pg S2295.13
LPPGSYGWPV-IGETLSL-LRAGWDGKP-ERFIRERVEK---HGP------VFKTSLLGDSMVVFCGIGGNKFLFGNENK-VVAVWWPRSVKK-L--FG--RC---LIN--------AT-----GEEAKWMR-K-MLHSFLC-PDAFSRLYIN-TMDVVTQKHIHTHW-QGK---Q--EV-KVYQAAKLYTFELACRLFMSLK-DP-KHIEK-LGSQF-NIFLKGIVQIPFNVPGTRFYSAMRAATAIRKELLIITRQRRVA--LD-----------QKT---ASPS-----Q---DLLSHLLVSSD---E-NGR-FLTEAEIVNNILTLLFAGHDTSSVCITLLMKTLAELPQVYEKVFREHMDIAESKGPGELLQWDDIQKMRYSWNVVCESMRICPPVIGAFREALVDFTYAGYTIPKGWKLYWSAVSTNKDQNLFPNPTEFDASRFEG-VGP-APFSYVPFGGGPRMCLGKEFARLEIL-FLHNVVKRFKWGLLIPDE-KIKYDPM--PTPVKGLPVS
>KG|Pg S0701.13
LPPGKTGWPI-IGESYEF-LSTGWKGYP-EKFIFDRMTK---YSS--N---VFKTSIFGEPAAVFCGAACNKFLFSNENK-LVQAWWPDSVNK-V--FP--SS---TQT--------SS-----KEEAIKMR-K-MLPNFFK-PEALQRY-IG-LMDQIAANHFESGW-ENK---N--EV-VVFPLAKSYTFWIACKVFVSVE-EP-AQVAE-LLEPF-SAIASGIISVPIDLPGTPFNSAIKSSKIVRRKLVGIIKQRKID--LG----E------GKA----SAT-----Q---DILSHMLLTSD---E-SGK-FMGEGDIADKILGLLIGGHDTASSACTFVVKFLAELPQIYEGVYQEQMEIVKSKKAGELLKWEDIQKMKYSWNVACEVLRLAPPLQGAFREALSDFTYNGFSIPKGWKLYWSANSTHINSEVFPEPLKFDPSRFDG-AGP-PPFSFVPFGGGPRMCPGKEYARLEIL-FMHHLVKRFKWEKVIPDE-KIVVNPM--PIPANGLPVR
>KG|Pg S3650.17
-------------------------------------------------------------MAVFCGAQGNKFLFTNETK-LLTSWWPQSMKK-ALLFP--EF---VEN--------SL-----KQVSALKR-S-FMHDILK-PEALKQY-IP-VMDSMAREHVESEW-TPR------EVVKVFPMSKKYTFDLACRLFMSVV-DP-EHVNR-LAKHF-TLVTSGMFSVPIDLPGTAYNGAIKGGKLVRAELMKIITQRKKE-MIE-----------NKE----TTG-----R---DLLSRMLLVTD---E-NGE-FMSEMEISNNIIGLLVASYETTSTAVTFVLKYLAELPHIYDEVLKG----------------------TYSLN-------------------------------------------------FPSI?K------------------------------------------------------------------------------
>KG|Pg S2798.11
----------------------------------------------------------------------------------------------------------------------------------MR-K-MLPNFFK-PEALQRY-IG-LMGQIAAKHFESGW-ENK---D--EV-VVFPLAKSYTFWIACKVFVSVE-EP-AQVAE-LLEPF-SAIASGIISVPIDLPGTSFNSAIKSSKIVRKKLVGIIKQRKID--LG----E------GKA----SAT-----Q---DILSHMLLTSD---E-SGK-FMGEGDIADKILGLLIGGHDTASSACTFVVKFLAELPQIYEGVYQEQMEIVKSKKAGELLKWEDIQKMKYSWNVACEVLRLAP?--------------------------------------------------------------------------------------------------------------------------
