# Supplementary material for: Reshuffling of the ancestral core-eudicot genome shaped chromatin topology and epigenetic modification in Panax
Source: Nat Commun. 2022 Apr 7;13:1902. doi: 10.1038/s41467-022-29561-5 (PMC8989883; doi:10.1038/s41467-022-29561-5)
Supplement: Supplementary file 14 — Source Data [file 41467_2022_29561_MOESM14_ESM.zip › Source data-Wang et al.xlsx]

## Sheet: Figure 2
Figure 2a												Figure 2b
Grape gene ID	Grape genome				Panax stipuleanatus genome							Chromosome ID	Start position (bp)	End position (bp)	Description
	Vv1-1	Vv1-2	Vv1-3		Ps1-1	Ps1-2	Ps1-3	Ps2-1	Ps2-2	Ps2-3		1	600000	880000	tad0|PBSQ|1:600000-880000
vvi161s1g00001	vvi161s17g00568		vvi161s14g00972		evm.TU.FRAGSCAFF_149.378(0.0143)	evm.TU.FRAGSCAFF_14.122(0.5825)	evm.TU.ORIGINAL_572.52(0.2014)	evm.TU.FRAGSCAFF_507.348(0.7797)		evm.TU.FRAGSCAFF_523.366(0.4620)		1	900000	1200000	tad1|PBSQ|1:900000-1200000
vvi161s1g00002	.		.		evm.TU.FRAGSCAFF_149.377(0)	.	.	evm.TU.FRAGSCAFF_507.346(0.0414)		.		1	1220000	1740000	tad2|PBSQ|1:1220000-1740000
vvi161s1g00003	.		.		evm.TU.FRAGSCAFF_149.376(0.6174)	.	.	.		.		1	1940000	1980000	tad4|PBSQ|1:1940000-1980000
vvi161s1g00004	.		.		.	.	.	evm.TU.FRAGSCAFF_507.342(0.7251)		.		1	2000000	2400000	tad5|PBSQ|1:2000000-2400000
vvi161s1g00005	vvi161s17g00572		vvi161s14g00976		.	evm.TU.FRAGSCAFF_14.126(0.2839)	evm.TU.FRAGSCAFF_344.82(0.3648)	.		evm.TU.FRAGSCAFF_523.358(0.0154)		1	2420000	2500000	tad6|PBSQ|1:2420000-2500000
vvi161s1g00006	.		vvi161s14g00977		.	evm.TU.FRAGSCAFF_14.127(0.0391)	.	evm.TU.FRAGSCAFF_507.341(0.1647)		evm.TU.FRAGSCAFF_523.357(0.0215)		1	2520000	2540000	tad7|PBSQ|1:2520000-2540000
vvi161s1g00007	.		.		evm.TU.FRAGSCAFF_149.375(0.7650)	.	.	.		.		1	2540000	3040000	tad8|PBSQ|1:2540000-3040000
vvi161s1g00008	.		.		.	.	.	evm.TU.FRAGSCAFF_507.339(0.7438)		.		1	3060000	3220000	tad9|PBSQ|1:3060000-3220000
vvi161s1g00009	.		.		.	.	.	evm.TU.FRAGSCAFF_507.338(0.7605)		.		1	3240000	3580000	tad10|PBSQ|1:3240000-3580000
vvi161s1g00010	.		.		evm.TU.FRAGSCAFF_149.374(0.3931)	.	.	evm.TU.FRAGSCAFF_507.337(0.9054)		.		1	3600000	4020000	tad11|PBSQ|1:3600000-4020000
vvi161s1g00011	.		vvi161s14g00985		.	.	.	.		.		1	4040000	4360000	tad12|PBSQ|1:4040000-4360000
vvi161s1g00012	.		.		.	.	.	.		.		1	4380000	4700000	tad13|PBSQ|1:4380000-4700000
vvi161s1g00013	.		.		evm.TU.FRAGSCAFF_149.373(0.6159)	.	.	.		.		1	4720000	5060000	tad14|PBSQ|1:4720000-5060000
vvi161s1g00014	.		.		.	.	.	evm.TU.FRAGSCAFF_507.336(0.6772)		.		1	5080000	5360000	tad15|PBSQ|1:5080000-5360000
vvi161s1g00015	.		.		.	.	.	.		.		1	5380000	5500000	tad16|PBSQ|1:5380000-5500000
vvi161s1g00016	vvi161s17g00576		.		.	.	evm.TU.FRAGSCAFF_344.87(0.0245)	.		.		1	5520000	5840000	tad17|PBSQ|1:5520000-5840000
vvi161s1g00017	vvi161s17g00583		vvi161s14g01020		.	evm.TU.FRAGSCAFF_14.138(0.6516)	evm.TU.FRAGSCAFF_344.95(0.4808)	evm.TU.FRAGSCAFF_507.334(0.5425)		.		1	5860000	6040000	tad18|PBSQ|1:5860000-6040000
vvi161s1g00018	.		.		.	evm.TU.FRAGSCAFF_14.139(0.4829)	.	evm.TU.FRAGSCAFF_507.333(0.1080)		evm.TU.FRAGSCAFF_523.346(0.8487)		1	6060000	6260000	tad19|PBSQ|1:6060000-6260000
vvi161s1g00019	.		.		.	.	.	.		.		1	6280000	6640000	tad20|PBSQ|1:6280000-6640000
vvi161s1g00020	.		.		.	.	.	evm.TU.FRAGSCAFF_507.332(0.8377)		.		1	6660000	7120000	tad21|PBSQ|1:6660000-7120000
vvi161s1g00021	vvi161s17g00589		vvi161s14g01029		.	evm.TU.FRAGSCAFF_14.146(0.7897)	.	.		evm.TU.FRAGSCAFF_523.333(0.7273)		1	7140000	7320000	tad22|PBSQ|1:7140000-7320000
vvi161s1g00022			vvi161s14g01036		evm.TU.FRAGSCAFF_149.370(0.3185)	evm.TU.FRAGSCAFF_14.147(0.2384)	.	evm.TU.FRAGSCAFF_507.331(0.4982)		.		1	7340000	7760000	tad23|PBSQ|1:7340000-7760000
vvi161s1g00023			.		evm.TU.FRAGSCAFF_149.369(0.6266)	evm.TU.FRAGSCAFF_14.148(0.4022)	.	.		evm.TU.FRAGSCAFF_523.332(0.6182)		1	7780000	7980000	tad24|PBSQ|1:7780000-7980000
vvi161s1g00024	vvi161s17g00824		.		evm.TU.FRAGSCAFF_149.368(0.5912)	.	.	evm.TU.FRAGSCAFF_507.329(0.4086)		.		1	8000000	8100000	tad25|PBSQ|1:8000000-8100000
vvi161s1g00025	.		.		.	.	.	evm.TU.FRAGSCAFF_507.328(0.6721)		.		1	8120000	8500000	tad26|PBSQ|1:8120000-8500000
vvi161s1g00026	vvi161s17g00809		.		.	.	evm.TU.FRAGSCAFF_344.107(0.8319)	.		.		1	8520000	8900000	tad27|PBSQ|1:8520000-8900000
vvi161s1g00027	.		.		evm.TU.FRAGSCAFF_149.367(0.45)	.	.	evm.TU.FRAGSCAFF_507.327(0.5806)		.		1	8920000	9200000	tad28|PBSQ|1:8920000-9200000
vvi161s1g00028	.		.		.	.	.	.		.		1	9220000	9540000	tad29|PBSQ|1:9220000-9540000
vvi161s1g00029	.		.		evm.TU.FRAGSCAFF_149.366(0.5851)	.	.	.		.		1	9560000	10080000	tad30|PBSQ|1:9560000-10080000
vvi161s1g00030	.		.		.	.	.	.		.		1	10100000	10520000	tad31|PBSQ|1:10100000-10520000
vvi161s1g00031	.		.		.	.	.	evm.TU.FRAGSCAFF_507.269(0.7056)		.		1	10540000	10940000	tad32|PBSQ|1:10540000-10940000
vvi161s1g00032	.		.		.	.	.	.		.		1	10960000	11280000	tad33|PBSQ|1:10960000-11280000
vvi161s1g00033	.		.		.	.	.	evm.TU.FRAGSCAFF_507.325(0.2553)		.		1	11300000	11600000	tad34|PBSQ|1:11300000-11600000
vvi161s1g00034	.		.		.	.	.	evm.TU.FRAGSCAFF_507.324(0.6925)		.		1	11620000	12280000	tad35|PBSQ|1:11620000-12280000
vvi161s1g00035	.		vvi161s14g01043		.	.	.	evm.TU.FRAGSCAFF_507.323(0.7085)		.		1	12300000	14660000	tad36|PBSQ|1:12300000-14660000
vvi161s1g00036	vvi161s17g00803				evm.TU.FRAGSCAFF_149.363(0.1431)	.	evm.TU.FRAGSCAFF_344.113(0.4734)	evm.TU.FRAGSCAFF_507.322(0.2616)		.		1	14680000	14960000	tad37|PBSQ|1:14680000-14960000
vvi161s1g00037	.				evm.TU.FRAGSCAFF_149.362(0.6354)	.		.		.		1	14980000	15460000	tad38|PBSQ|1:14980000-15460000
vvi161s1g00038	.				evm.TU.FRAGSCAFF_149.360(0.0994)	.		.		.		1	15480000	16180000	tad39|PBSQ|1:15480000-16180000
vvi161s1g00039	.				evm.TU.FRAGSCAFF_149.359(0.5689)	.		.		.		1	16200000	17040000	tad40|PBSQ|1:16200000-17040000
vvi161s1g00040	.				evm.TU.FRAGSCAFF_149.358(0.3989)	.		evm.TU.FRAGSCAFF_507.321(0.5858)		.		1	17060000	17180000	tad41|PBSQ|1:17060000-17180000
vvi161s1g00041	.				.	.		.		.		1	17200000	19180000	tad42|PBSQ|1:17200000-19180000
vvi161s1g00042	.				.	.		.		.		1	19200000	21840000	tad43|PBSQ|1:19200000-21840000
vvi161s1g00043	.				.	.		evm.TU.FRAGSCAFF_507.308(0.1250)		.		1	21860000	22480000	tad44|PBSQ|1:21860000-22480000
vvi161s1g00044	.				.	.		.		.		1	22500000	22880000	tad45|PBSQ|1:22500000-22880000
vvi161s1g00045	.				.	.		evm.TU.FRAGSCAFF_507.309(0.0454)		.		1	22900000	24560000	tad46|PBSQ|1:22900000-24560000
vvi161s1g00046	vvi161s17g00774				.	.		.		.		1	24580000	26880000	tad47|PBSQ|1:24580000-26880000
vvi161s1g00047	vvi161s17g00771		vvi161s14g01739		.	evm.TU.FRAGSCAFF_14.166(0.9212)		evm.TU.FRAGSCAFF_507.315(0.1399)		evm.TU.FRAGSCAFF_523.319(0.5751)		1	26900000	27420000	tad48|PBSQ|1:26900000-27420000
vvi161s1g00048	.		vvi161s14g01738		evm.TU.FRAGSCAFF_149.352(0.8780)	.		evm.TU.FRAGSCAFF_507.314(0.4475)		.		1	27440000	29340000	tad49|PBSQ|1:27440000-29340000
vvi161s1g00049	.		.		.	.		.		.		1	29360000	29820000	tad50|PBSQ|1:29360000-29820000
vvi161s1g00050	.		vvi161s14g01737		evm.TU.FRAGSCAFF_149.351(0.2156)	evm.TU.FRAGSCAFF_14.167(0.2567)		evm.TU.FRAGSCAFF_507.313(0.0576)		evm.TU.FRAGSCAFF_523.318(0.0544)		1	29840000	30040000	tad51|PBSQ|1:29840000-30040000
vvi161s1g00051	.		.		evm.TU.FRAGSCAFF_149.350(0.1681)	.		evm.TU.FRAGSCAFF_507.310_evm.TU.FRAGSCAFF_507.311(0.1281)		.		1	30060000	30520000	tad52|PBSQ|1:30060000-30520000
vvi161s1g00052	.		vvi161s14g01735		.	.		.		evm.TU.FRAGSCAFF_523.316(0.6766)		1	30540000	31660000	tad53|PBSQ|1:30540000-31660000
vvi161s1g00053	.		.		.	.		.		.		1	31680000	32180000	tad54|PBSQ|1:31680000-32180000
vvi161s1g00054	.		.		.	.		evm.TU.FRAGSCAFF_507.316(0.0701)		.		1	32200000	32800000	tad55|PBSQ|1:32200000-32800000
vvi161s1g00055	.		.		.	.		evm.TU.FRAGSCAFF_507.318(0.5377)		.		1	32820000	33180000	tad56|PBSQ|1:32820000-33180000
vvi161s1g00056	.		.		.	.		evm.TU.FRAGSCAFF_507.319(0.9116)		.		1	33200000	33400000	tad57|PBSQ|1:33200000-33400000
vvi161s1g00057	.		.		.	.		.		.		1	33420000	34000000	tad58|PBSQ|1:33420000-34000000
vvi161s1g00058	.		.		.	.		.		.		1	34020000	34320000	tad59|PBSQ|1:34020000-34320000
vvi161s1g00059	.		.		.	.		evm.TU.FRAGSCAFF_507.305(0.3576)		.		1	34340000	34780000	tad60|PBSQ|1:34340000-34780000
vvi161s1g00060	vvi161s17g00767		.		.	.		.		.		1	34800000	35820000	tad61|PBSQ|1:34800000-35820000
vvi161s1g00061	.		.		evm.TU.FRAGSCAFF_149.343(0.0037)	.		.		.		1	35840000	36400000	tad62|PBSQ|1:35840000-36400000
vvi161s1g00062	.		.		evm.TU.FRAGSCAFF_149.342(0.4312)	.		evm.TU.FRAGSCAFF_507.303(0.5609)		.		1	36420000	36600000	tad63|PBSQ|1:36420000-36600000
vvi161s1g00063	.		.		.	.		.		.		1	36620000	37400000	tad64|PBSQ|1:36620000-37400000
vvi161s1g00064	.		.		evm.TU.FRAGSCAFF_149.341(0.8944)	.		evm.TU.FRAGSCAFF_507.299(0.8780)		.		1	37420000	38360000	tad65|PBSQ|1:37420000-38360000
vvi161s1g00065	.		.		.	.		evm.TU.FRAGSCAFF_507.298(0.6986)		.		1	38380000	38820000	tad66|PBSQ|1:38380000-38820000
vvi161s1g00066	.		.		.	.		evm.TU.FRAGSCAFF_507.297(0.2026)		.		1	38840000	42100000	tad67|PBSQ|1:38840000-42100000
vvi161s1g00067	.		vvi161s14g01731		.	.		.		.		1	42120000	42760000	tad68|PBSQ|1:42120000-42760000
vvi161s1g00068	vvi161s17g00749		vvi161s14g01715		evm.TU.FRAGSCAFF_149.338(0.9534)	evm.TU.FRAGSCAFF_14.191(0.6719)		evm.TU.FRAGSCAFF_507.296(0.7910)		evm.TU.FRAGSCAFF_217.6(0.7085)		1	42780000	43100000	tad69|PBSQ|1:42780000-43100000
vvi161s1g00069			vvi161s14g01687			evm.TU.FRAGSCAFF_14.219(0.2451)						1	43120000	43420000	tad70|PBSQ|1:43120000-43420000
vvi161s1g00070												1	43440000	44700000	tad71|PBSQ|1:43440000-44700000
vvi161s1g00071												1	44720000	44940000	tad72|PBSQ|1:44720000-44940000
vvi161s1g00072												1	44960000	45560000	tad73|PBSQ|1:44960000-45560000
vvi161s1g00073												1	45580000	45780000	tad74|PBSQ|1:45580000-45780000
vvi161s1g00074												1	45800000	45820000	tad75|PBSQ|1:45800000-45820000
vvi161s1g00075												1	45820000	46740000	tad76|PBSQ|1:45820000-46740000
vvi161s1g00076												1	46760000	47440000	tad77|PBSQ|1:46760000-47440000
vvi161s1g00077												1	47460000	48200000	tad78|PBSQ|1:47460000-48200000
vvi161s1g00078												1	48220000	48400000	tad79|PBSQ|1:48220000-48400000
vvi161s1g00079												1	48420000	48720000	tad80|PBSQ|1:48420000-48720000
vvi161s1g00080												1	48740000	49220000	tad81|PBSQ|1:48740000-49220000
vvi161s1g00081												1	49240000	49800000	tad82|PBSQ|1:49240000-49800000
vvi161s1g00082												1	49820000	50120000	tad83|PBSQ|1:49820000-50120000
vvi161s1g00083												1	50140000	50580000	tad84|PBSQ|1:50140000-50580000
vvi161s1g00084												1	50600000	50680000	tad85|PBSQ|1:50600000-50680000
vvi161s1g00085												1	50700000	51100000	tad86|PBSQ|1:50700000-51100000
vvi161s1g00086												1	51120000	51280000	tad87|PBSQ|1:51120000-51280000
vvi161s1g00087												1	51300000	51500000	tad88|PBSQ|1:51300000-51500000
vvi161s1g00088												1	51520000	51900000	tad89|PBSQ|1:51520000-51900000
vvi161s1g00089												1	51920000	53740000	tad90|PBSQ|1:51920000-53740000
vvi161s1g00090												1	53760000	55140000	tad91|PBSQ|1:53760000-55140000
vvi161s1g00091												1	55160000	55320000	tad92|PBSQ|1:55160000-55320000
vvi161s1g00092												1	55340000	56300000	tad93|PBSQ|1:55340000-56300000
vvi161s1g00093												1	56320000	57000000	tad94|PBSQ|1:56320000-57000000
vvi161s1g00094												1	57020000	57960000	tad95|PBSQ|1:57020000-57960000
vvi161s1g00095												1	57980000	58260000	tad96|PBSQ|1:57980000-58260000
vvi161s1g00096												1	58280000	58480000	tad97|PBSQ|1:58280000-58480000
vvi161s1g00097												1	58500000	59320000	tad98|PBSQ|1:58500000-59320000
vvi161s1g00098												1	59340000	60620000	tad99|PBSQ|1:59340000-60620000
vvi161s1g00099												1	60640000	60960000	tad100|PBSQ|1:60640000-60960000
vvi161s1g00100												1	60980000	61700000	tad101|PBSQ|1:60980000-61700000
vvi161s1g00101												1	61720000	65900000	tad102|PBSQ|1:61720000-65900000
vvi161s1g00102												1	65920000	66120000	tad103|PBSQ|1:65920000-66120000
vvi161s1g00103												1	66140000	66480000	tad104|PBSQ|1:66140000-66480000
vvi161s1g00104												1	66500000	71800000	tad105|PBSQ|1:66500000-71800000
vvi161s1g00105												1	71820000	72280000	tad106|PBSQ|1:71820000-72280000
vvi161s1g00106												1	72300000	73980000	tad107|PBSQ|1:72300000-73980000
vvi161s1g00107												1	74000000	74240000	tad108|PBSQ|1:74000000-74240000
vvi161s1g00108												1	74260000	76140000	tad109|PBSQ|1:74260000-76140000
vvi161s1g00109												1	76160000	76640000	tad110|PBSQ|1:76160000-76640000
vvi161s1g00110												1	76660000	77080000	tad111|PBSQ|1:76660000-77080000
vvi161s1g00111												1	77100000	77300000	tad112|PBSQ|1:77100000-77300000
vvi161s1g00112												1	77320000	77660000	tad113|PBSQ|1:77320000-77660000
vvi161s1g00113												1	77680000	78280000	tad114|PBSQ|1:77680000-78280000
vvi161s1g00114												1	78300000	78600000	tad115|PBSQ|1:78300000-78600000
vvi161s1g00115												1	78620000	78960000	tad116|PBSQ|1:78620000-78960000
vvi161s1g00116												1	78980000	79220000	tad117|PBSQ|1:78980000-79220000
vvi161s1g00117												1	79240000	79680000	tad118|PBSQ|1:79240000-79680000
vvi161s1g00118												1	79700000	79980000	tad119|PBSQ|1:79700000-79980000
vvi161s1g00119												1	80000000	80380000	tad120|PBSQ|1:80000000-80380000
vvi161s1g00120												1	80400000	80900000	tad121|PBSQ|1:80400000-80900000
vvi161s1g00121												1	80920000	82340000	tad122|PBSQ|1:80920000-82340000
vvi161s1g00122												1	82360000	83300000	tad123|PBSQ|1:82360000-83300000
vvi161s1g00123												1	83320000	84120000	tad124|PBSQ|1:83320000-84120000
vvi161s1g00124												1	84140000	84520000	tad125|PBSQ|1:84140000-84520000
vvi161s1g00125												1	84540000	85100000	tad126|PBSQ|1:84540000-85100000
vvi161s1g00126												1	85120000	85560000	tad127|PBSQ|1:85120000-85560000
vvi161s1g00127												1	85580000	86080000	tad128|PBSQ|1:85580000-86080000
vvi161s1g00128												1	86100000	86500000	tad129|PBSQ|1:86100000-86500000
vvi161s1g00129												1	86520000	87800000	tad130|PBSQ|1:86520000-87800000
vvi161s1g00130												1	87820000	87960000	tad131|PBSQ|1:87820000-87960000
vvi161s1g00131												1	87980000	88260000	tad132|PBSQ|1:87980000-88260000
vvi161s1g00132												1	88280000	88620000	tad133|PBSQ|1:88280000-88620000
vvi161s1g00133												1	88640000	91080000	tad134|PBSQ|1:88640000-91080000
vvi161s1g00134												1	91100000	91600000	tad135|PBSQ|1:91100000-91600000
vvi161s1g00135												1	91620000	91980000	tad136|PBSQ|1:91620000-91980000
vvi161s1g00136												1	92000000	92280000	tad137|PBSQ|1:92000000-92280000
vvi161s1g00137												1	92300000	92640000	tad138|PBSQ|1:92300000-92640000
vvi161s1g00138												1	92660000	93200000	tad139|PBSQ|1:92660000-93200000
vvi161s1g00139												1	93220000	94100000	tad140|PBSQ|1:93220000-94100000
vvi161s1g00140												1	94120000	94620000	tad141|PBSQ|1:94120000-94620000
vvi161s1g00141												1	94640000	94800000	tad142|PBSQ|1:94640000-94800000
vvi161s1g00142												1	94820000	95120000	tad143|PBSQ|1:94820000-95120000
vvi161s1g00143												1	95140000	95280000	tad144|PBSQ|1:95140000-95280000
vvi161s1g00144												1	95300000	97020000	tad145|PBSQ|1:95300000-97020000
vvi161s1g00145												1	97040000	97940000	tad146|PBSQ|1:97040000-97940000
vvi161s1g00146												1	97960000	99160000	tad147|PBSQ|1:97960000-99160000
vvi161s1g00147												1	99180000	99740000	tad148|PBSQ|1:99180000-99740000
vvi161s1g00148												1	99760000	102260000	tad149|PBSQ|1:99760000-102260000
vvi161s1g00149												1	102280000	102960000	tad150|PBSQ|1:102280000-102960000
vvi161s1g00150												1	102980000	106780000	tad151|PBSQ|1:102980000-106780000
vvi161s1g00151												1	106800000	106960000	tad152|PBSQ|1:106800000-106960000
vvi161s1g00152												1	106980000	107400000	tad153|PBSQ|1:106980000-107400000
vvi161s1g00153												1	107420000	108940000	tad154|PBSQ|1:107420000-108940000
vvi161s1g00154												1	108960000	109420000	tad155|PBSQ|1:108960000-109420000
vvi161s1g00155												1	109440000	111800000	tad156|PBSQ|1:109440000-111800000
vvi161s1g00156												1	111820000	112300000	tad157|PBSQ|1:111820000-112300000
vvi161s1g00157												1	112320000	112700000	tad158|PBSQ|1:112320000-112700000
vvi161s1g00158												1	112720000	112980000	tad159|PBSQ|1:112720000-112980000
vvi161s1g00159												1	113000000	113260000	tad160|PBSQ|1:113000000-113260000
vvi161s1g00160												1	113280000	113400000	tad161|PBSQ|1:113280000-113400000
vvi161s1g00161												1	113420000	113840000	tad162|PBSQ|1:113420000-113840000
vvi161s1g00162												1	113860000	114100000	tad163|PBSQ|1:113860000-114100000
vvi161s1g00163												1	114120000	114560000	tad164|PBSQ|1:114120000-114560000
vvi161s1g00164												1	114580000	115020000	tad165|PBSQ|1:114580000-115020000
vvi161s1g00165												1	115040000	115340000	tad166|PBSQ|1:115040000-115340000
vvi161s1g00166												1	115360000	116620000	tad167|PBSQ|1:115360000-116620000
vvi161s1g00167												1	116640000	117200000	tad168|PBSQ|1:116640000-117200000
vvi161s1g00168												1	117220000	117900000	tad169|PBSQ|1:117220000-117900000
vvi161s1g00169												1	117920000	118520000	tad170|PBSQ|1:117920000-118520000
vvi161s1g00170												1	118540000	118960000	tad171|PBSQ|1:118540000-118960000
vvi161s1g00171												1	118980000	119300000	tad172|PBSQ|1:118980000-119300000
vvi161s1g00172								evm.TU.FRAGSCAFF_286.310(0.1163)				1	119320000	119600000	tad173|PBSQ|1:119320000-119600000
vvi161s1g00173								.				1	119620000	119840000	tad174|PBSQ|1:119620000-119840000
vvi161s1g00174								.				1	119860000	120180000	tad175|PBSQ|1:119860000-120180000
vvi161s1g00175					evm.TU.FRAGSCAFF_149.764(0.3002)			.				1	120200000	121020000	tad176|PBSQ|1:120200000-121020000
vvi161s1g00176					.			evm.TU.FRAGSCAFF_286.315(0.4378)				1	121040000	121300000	tad177|PBSQ|1:121040000-121300000
vvi161s1g00177					evm.TU.FRAGSCAFF_149.766(0.7794)			.				1	121320000	121740000	tad178|PBSQ|1:121320000-121740000
vvi161s1g00178					evm.TU.FRAGSCAFF_149.767(0.3153)			evm.TU.FRAGSCAFF_286.316(0.5092)				1	121760000	122080000	tad179|PBSQ|1:121760000-122080000
vvi161s1g00179					evm.TU.FRAGSCAFF_149.768(0.8996)			evm.TU.FRAGSCAFF_286.317(0.8960)				1	122100000	122500000	tad180|PBSQ|1:122100000-122500000
vvi161s1g00180					evm.TU.FRAGSCAFF_149.769(0.5371)			evm.TU.FRAGSCAFF_286.318(0.3091)				1	122520000	123220000	tad181|PBSQ|1:122520000-123220000
vvi161s1g00181					evm.TU.FRAGSCAFF_149.771(0.7673)			.				1	123240000	124400000	tad182|PBSQ|1:123240000-124400000
vvi161s1g00182					.			evm.TU.FRAGSCAFF_286.319(0.8167)				1	124420000	124900000	tad183|PBSQ|1:124420000-124900000
vvi161s1g00183					evm.TU.FRAGSCAFF_149.772(0.2138)			.				1	124920000	125500000	tad184|PBSQ|1:124920000-125500000
vvi161s1g00184					evm.TU.FRAGSCAFF_149.773(0.7513)			evm.TU.FRAGSCAFF_286.327(0.7706)				1	125520000	125820000	tad185|PBSQ|1:125520000-125820000
vvi161s1g00185					.			.				1	125840000	126620000	tad186|PBSQ|1:125840000-126620000
vvi161s1g00186					.			.				1	126640000	127000000	tad187|PBSQ|1:126640000-127000000
vvi161s1g00187					evm.TU.FRAGSCAFF_149.779(0.8430)			.				1	127020000	127580000	tad188|PBSQ|1:127020000-127580000
vvi161s1g00188					.			.				1	127600000	128960000	tad189|PBSQ|1:127600000-128960000
vvi161s1g00189					evm.TU.FRAGSCAFF_149.781(0.1771)			evm.TU.FRAGSCAFF_286.330(0.4842)				1	128980000	130520000	tad190|PBSQ|1:128980000-130520000
vvi161s1g00190					evm.TU.FRAGSCAFF_149.784(0.9010)			evm.TU.FRAGSCAFF_286.333(0.8620)				1	130540000	130840000	tad191|PBSQ|1:130540000-130840000
vvi161s1g00191												1	130860000	131320000	tad192|PBSQ|1:130860000-131320000
vvi161s1g00192												1	131340000	134040000	tad193|PBSQ|1:131340000-134040000
vvi161s1g00193												1	134060000	134320000	tad194|PBSQ|1:134060000-134320000
vvi161s1g00194								evm.TU.FRAGSCAFF_507.394(0.3421)				1	134340000	136540000	tad195|PBSQ|1:134340000-136540000
vvi161s1g00195								evm.TU.FRAGSCAFF_507.395(0.0518)				1	136560000	139040000	tad196|PBSQ|1:136560000-139040000
vvi161s1g00196								.				1	139060000	139860000	tad197|PBSQ|1:139060000-139860000
vvi161s1g00197								.				1	139880000	140680000	tad198|PBSQ|1:139880000-140680000
vvi161s1g00198								evm.TU.FRAGSCAFF_507.396(0.8078)				1	140700000	141320000	tad199|PBSQ|1:140700000-141320000
vvi161s1g00199								.				1	141340000	142300000	tad200|PBSQ|1:141340000-142300000
vvi161s1g00200								.				1	142320000	142860000	tad201|PBSQ|1:142320000-142860000
vvi161s1g00201					evm.TU.FRAGSCAFF_149.420(0.0120)			.				1	142880000	143300000	tad202|PBSQ|1:142880000-143300000
vvi161s1g00202					.			.				1	143320000	143660000	tad203|PBSQ|1:143320000-143660000
vvi161s1g00203					.			.				1	143680000	143960000	tad204|PBSQ|1:143680000-143960000
vvi161s1g00204					.			.				1	143980000	144260000	tad205|PBSQ|1:143980000-144260000
vvi161s1g00205					.			.				1	144280000	144480000	tad206|PBSQ|1:144280000-144480000
vvi161s1g00206					.			.				1	144500000	145120000	tad207|PBSQ|1:144500000-145120000
vvi161s1g00207					.			evm.TU.FRAGSCAFF_507.398(0.5245)				1	145140000	145600000	tad208|PBSQ|1:145140000-145600000
vvi161s1g00208					.			.				1	145620000	145680000	tad209|PBSQ|1:145620000-145680000
vvi161s1g00209					.			.				1	145700000	145800000	tad210|PBSQ|1:145700000-145800000
vvi161s1g00210					evm.TU.FRAGSCAFF_149.422(0.8199)			evm.TU.FRAGSCAFF_507.399(0.6687)				1	145820000	145840000	tad211|PBSQ|1:145820000-145840000
vvi161s1g00211	vvi161s17g00501				evm.TU.FRAGSCAFF_149.423(0.0554)			evm.TU.FRAGSCAFF_507.401(0.0231)	evm.TU.ORIGINAL_2629.117(0.0145)			1	145840000	146040000	tad212|PBSQ|1:145840000-146040000
vvi161s1g00212	vvi161s17g00499				evm.TU.FRAGSCAFF_149.424(0.8118)			evm.TU.FRAGSCAFF_507.402(0.7160)	.			1	146060000	146320000	tad213|PBSQ|1:146060000-146320000
vvi161s1g00213	.				evm.TU.FRAGSCAFF_149.426(0.5645)			evm.TU.FRAGSCAFF_507.404(0.7376)	.			1	146340000	146740000	tad214|PBSQ|1:146340000-146740000
vvi161s1g00214	.				.			.	.			1	146760000	147380000	tad215|PBSQ|1:146760000-147380000
vvi161s1g00215	.				.			.	.			1	147400000	147600000	tad216|PBSQ|1:147400000-147600000
vvi161s1g00216	.				.			.	.			1	147620000	148040000	tad217|PBSQ|1:147620000-148040000
vvi161s1g00217	.				evm.TU.FRAGSCAFF_149.429(0.0751)			evm.TU.FRAGSCAFF_507.406(0.2051)	.			1	148060000	148480000	tad218|PBSQ|1:148060000-148480000
vvi161s1g00218	.				evm.TU.FRAGSCAFF_149.430(0.6920)			.	.			1	148500000	148840000	tad219|PBSQ|1:148500000-148840000
vvi161s1g00219	.				.			.	.			1	148860000	148940000	tad220|PBSQ|1:148860000-148940000
vvi161s1g00220	.				.			.	.			1	148960000	149060000	tad221|PBSQ|1:148960000-149060000
vvi161s1g00221	.				.			.	.			1	149080000	149120000	tad222|PBSQ|1:149080000-149120000
vvi161s1g00222	.				.			.	.			1	149140000	149420000	tad223|PBSQ|1:149140000-149420000
vvi161s1g00223	.				.			.	.			1	149440000	149800000	tad224|PBSQ|1:149440000-149800000
vvi161s1g00224	.				.			.	.			1	149820000	149900000	tad225|PBSQ|1:149820000-149900000
vvi161s1g00225	.				.			.	.			1	149920000	150280000	tad226|PBSQ|1:149920000-150280000
vvi161s1g00226	.				.			.	.			1	150300000	150800000	tad227|PBSQ|1:150300000-150800000
vvi161s1g00227	.				.			.	.			1	150820000	151040000	tad228|PBSQ|1:150820000-151040000
vvi161s1g00228	.				evm.TU.FRAGSCAFF_149.432(0.0176)			evm.TU.FRAGSCAFF_507.409(0.0166)	.			1	151060000	151300000	tad229|PBSQ|1:151060000-151300000
vvi161s1g00229	.				evm.TU.FRAGSCAFF_149.433(0.6709)			evm.TU.FRAGSCAFF_507.410(0.5297)	.			1	151320000	151480000	tad230|PBSQ|1:151320000-151480000
vvi161s1g00230	.				evm.TU.FRAGSCAFF_149.434(0.8551)			evm.TU.FRAGSCAFF_507.411(0.5360)	.			1	151500000	152120000	tad231|PBSQ|1:151500000-152120000
vvi161s1g00231	.		vvi161s14g00897		.			evm.TU.FRAGSCAFF_507.412(0.8846)	.			1	152140000	152300000	tad232|PBSQ|1:152140000-152300000
vvi161s1g00232	vvi161s17g00486		.		evm.TU.FRAGSCAFF_149.435(0.0185)			evm.TU.FRAGSCAFF_507.413(0.0114)	evm.TU.ORIGINAL_2629.115(0.2682)			1	152320000	152540000	tad233|PBSQ|1:152320000-152540000
vvi161s1g00233	.		.		.			.	.			1	152560000	152860000	tad234|PBSQ|1:152560000-152860000
vvi161s1g00234	.		.		.			.	.			1	152880000	153260000	tad235|PBSQ|1:152880000-153260000
vvi161s1g00235	.		.		evm.TU.FRAGSCAFF_149.438(0.6989)			evm.TU.FRAGSCAFF_507.416(0.7834)	.			1	153280000	153420000	tad236|PBSQ|1:153280000-153420000
vvi161s1g00236	.		.		evm.TU.FRAGSCAFF_149.439(0.7294)			evm.TU.FRAGSCAFF_507.417(0.6633)	.			1	153440000	153520000	tad237|PBSQ|1:153440000-153520000
vvi161s1g00237	.		.		.			.	.			1	153540000	153740000	tad238|PBSQ|1:153540000-153740000
vvi161s1g00238	.		vvi161s14g00893		.			evm.TU.FRAGSCAFF_507.419(0.0487)	.			1	153760000	153940000	tad239|PBSQ|1:153760000-153940000
vvi161s1g00239	.		.		.			.	.			1	153960000	154240000	tad240|PBSQ|1:153960000-154240000
vvi161s1g00240	vvi161s17g00475		.		evm.TU.FRAGSCAFF_149.441(0.4129)			evm.TU.FRAGSCAFF_507.421(0.2050)	.			1	154260000	154840000	tad241|PBSQ|1:154260000-154840000
vvi161s1g00241	.		.		evm.TU.FRAGSCAFF_149.442(0.4809)			.	.			1	154860000	155000000	tad242|PBSQ|1:154860000-155000000
vvi161s1g00242	.		.		.			.	.			1	155020000	155380000	tad243|PBSQ|1:155020000-155380000
vvi161s1g00243	vvi161s17g00474		.		evm.TU.FRAGSCAFF_149.443(0.0418)			.	evm.TU.ORIGINAL_2629.100(0.0340)			1	155400000	155840000	tad244|PBSQ|1:155400000-155840000
vvi161s1g00244	.		.		.			.	.			1	155860000	156200000	tad245|PBSQ|1:155860000-156200000
vvi161s1g00245	.		.		.			.	.			1	156220000	156580000	tad246|PBSQ|1:156220000-156580000
vvi161s1g00246	.		.		.			evm.TU.FRAGSCAFF_507.425(0.5686)	.			1	156600000	157060000	tad247|PBSQ|1:156600000-157060000
vvi161s1g00247	vvi161s17g00468		vvi161s14g00888		evm.TU.FRAGSCAFF_149.444(0.0525)			evm.TU.FRAGSCAFF_507.426(0.0339)	evm.TU.ORIGINAL_2629.98(0.0495)			1	157080000	157140000	tad248|PBSQ|1:157080000-157140000
vvi161s1g00248	.		.		.			evm.TU.FRAGSCAFF_507.428(0.0293)	.			1	157160000	157180000	tad249|PBSQ|1:157160000-157180000
vvi161s1g00249	.		.		evm.TU.FRAGSCAFF_149.445(0.0138)			evm.TU.FRAGSCAFF_507.429(0.0171)	.			1	157200000	157460000	tad250|PBSQ|1:157200000-157460000
vvi161s1g00250	vvi161s17g00464		.		evm.TU.FRAGSCAFF_149.446(0.7356)			.	evm.TU.ORIGINAL_2629.96(0.8428)			1	157480000	157640000	tad251|PBSQ|1:157480000-157640000
vvi161s1g00251	vvi161s17g00463		.		.			.	.			1	157660000	158160000	tad252|PBSQ|1:157660000-158160000
vvi161s1g00252	.		.		.			.	.			1	158180000	158780000	tad253|PBSQ|1:158180000-158780000
vvi161s1g00253	.		.		evm.TU.FRAGSCAFF_149.447(0.5491)			.	.			1	158800000	159140000	tad254|PBSQ|1:158800000-159140000
vvi161s1g00254	.		.		evm.TU.FRAGSCAFF_149.448(0.6721)			evm.TU.FRAGSCAFF_507.430(0.8083)	.			1	159160000	159620000	tad255|PBSQ|1:159160000-159620000
vvi161s1g00255	.		.		.			.	.			1	159640000	159980000	tad256|PBSQ|1:159640000-159980000
vvi161s1g00256	.		.		.			evm.TU.FRAGSCAFF_507.431(0.5831)	.			1	160000000	160380000	tad257|PBSQ|1:160000000-160380000
vvi161s1g00257	.		.		.			.	.			1	160400000	160640000	tad258|PBSQ|1:160400000-160640000
vvi161s1g00258	.		.		.			evm.TU.FRAGSCAFF_507.433(0.0177)	.			1	160660000	160920000	tad259|PBSQ|1:160660000-160920000
vvi161s1g00259	.		.		.			.	.			1	160940000	161400000	tad260|PBSQ|1:160940000-161400000
vvi161s1g00260	.		.		evm.TU.FRAGSCAFF_149.450(0.3847)			.	.			1	161420000	161460000	tad261|PBSQ|1:161420000-161460000
vvi161s1g00261	.		vvi161s14g00887		evm.TU.FRAGSCAFF_149.451(0.0173)			evm.TU.FRAGSCAFF_507.435(0.0180)	.			1	161480000	161500000	tad262|PBSQ|1:161480000-161500000
vvi161s1g00262	.		.		.			.	.			1	161520000	161680000	tad263|PBSQ|1:161520000-161680000
vvi161s1g00263	.		vvi161s14g00883		evm.TU.FRAGSCAFF_149.454(0.7082)			evm.TU.FRAGSCAFF_507.436_evm.TU.FRAGSCAFF_507.437(0.603)	evm.TU.FRAGSCAFF_134.190(0.0235)			1	161700000	162180000	tad264|PBSQ|1:161700000-162180000
vvi161s1g00264	.		.		.			evm.TU.FRAGSCAFF_507.445(0.0333)	.			1	162200000	162560000	tad265|PBSQ|1:162200000-162560000
vvi161s1g00265	.		.		evm.TU.FRAGSCAFF_149.455(0.0216)			evm.TU.FRAGSCAFF_507.446(0.0384)	.			1	162580000	162840000	tad266|PBSQ|1:162580000-162840000
vvi161s1g00266	.		.		evm.TU.FRAGSCAFF_149.456(0.7562)			.	.			1	162860000	163080000	tad267|PBSQ|1:162860000-163080000
vvi161s1g00267	.		.		evm.TU.FRAGSCAFF_149.457(0.5580)			evm.TU.FRAGSCAFF_507.448(0.3786)	.			1	163100000	163500000	tad268|PBSQ|1:163100000-163500000
vvi161s1g00268	.		.		.			.	.			1	163520000	163700000	tad269|PBSQ|1:163520000-163700000
vvi161s1g00269	vvi161s17g00453		.		.			evm.TU.FRAGSCAFF_507.449(0.8441)	.			1	163720000	163840000	tad270|PBSQ|1:163720000-163840000
vvi161s1g00270	.		.		.			.	.			1	163860000	164140000	tad271|PBSQ|1:163860000-164140000
vvi161s1g00271	.		.		.			.	.			1	164160000	164480000	tad272|PBSQ|1:164160000-164480000
vvi161s1g00272	.		.		.			.	.			1	164500000	164820000	tad273|PBSQ|1:164500000-164820000
vvi161s1g00273	.		.		evm.TU.FRAGSCAFF_149.460(0.0281)			.	.			1	164840000	165300000	tad274|PBSQ|1:164840000-165300000
vvi161s1g00274	vvi161s17g00446		.		.			.	evm.TU.ORIGINAL_2629.79(0.8332)	evm.TU.FRAGSCAFF_344.53(0.7358)		1	165320000	165600000	tad275|PBSQ|1:165320000-165600000
vvi161s1g00275	.		.		.			.	.	.		1	165620000	165940000	tad276|PBSQ|1:165620000-165940000
vvi161s1g00276	.		.		.			.	.	.		1	165960000	166240000	tad277|PBSQ|1:165960000-166240000
vvi161s1g00277	vvi161s17g00445		.		.			evm.TU.FRAGSCAFF_507.451(0.0139)	evm.TU.ORIGINAL_2629.75(0.4054)	evm.TU.FRAGSCAFF_344.52(0.0220)		1	166260000	166460000	tad278|PBSQ|1:166260000-166460000
vvi161s1g00278	.		.		.			evm.TU.FRAGSCAFF_507.452(0.7967)	.	.		1	166480000	166640000	tad279|PBSQ|1:166480000-166640000
vvi161s1g00279	.		.		evm.TU.FRAGSCAFF_149.464(0.6740)			.	.	.		1	166660000	167000000	tad280|PBSQ|1:166660000-167000000
vvi161s1g00280	vvi161s17g00441		vvi161s14g00868		.			.	.	.		1	167020000	167360000	tad281|PBSQ|1:167020000-167360000
vvi161s1g00281	vvi161s17g00403		.		.			.	.	.		1	167380000	167620000	tad282|PBSQ|1:167380000-167620000
vvi161s1g00282	.		.		.			.	evm.TU.FRAGSCAFF_134.201(0.0649)	.		1	167640000	167920000	tad283|PBSQ|1:167640000-167920000
vvi161s1g00283	vvi161s17g00395		.		evm.TU.FRAGSCAFF_149.466(0.9123)			evm.TU.FRAGSCAFF_507.454(0.8234)	.	.		1	167940000	168140000	tad284|PBSQ|1:167940000-168140000
vvi161s1g00284	vvi161s17g00393		.		.			.	evm.TU.ORIGINAL_2629.71(0.6772)	evm.TU.FRAGSCAFF_344.48(0.7589)		1	168160000	168360000	tad285|PBSQ|1:168160000-168360000
vvi161s1g00285	.		vvi161s14g00859		.			evm.TU.FRAGSCAFF_507.455(0.0591)	evm.TU.FRAGSCAFF_134.205(0.3276)	.		1	168380000	168520000	tad286|PBSQ|1:168380000-168520000
vvi161s1g00286	.		.		.			evm.TU.FRAGSCAFF_507.456(0.7546)	.	.		1	168540000	168640000	tad287|PBSQ|1:168540000-168640000
vvi161s1g00287	.		.		.			.	.	.		2	1340000	2200000	tad0|PBSQ|2:1340000-2200000
vvi161s1g00288	.		.		evm.TU.FRAGSCAFF_149.467(0.6402)			evm.TU.FRAGSCAFF_507.457(0.3806)	.	.		2	2220000	2420000	tad1|PBSQ|2:2220000-2420000
vvi161s1g00289	.		vvi161s14g00858		evm.TU.FRAGSCAFF_149.469(0.3012)			evm.TU.FRAGSCAFF_507.458(0.1309)	.	.		2	2440000	3040000	tad2|PBSQ|2:2440000-3040000
vvi161s1g00290	.		.		.			.	.	.		2	3060000	3360000	tad3|PBSQ|2:3060000-3360000
vvi161s1g00291	.		.		.			evm.TU.FRAGSCAFF_507.461(0.9551)	.	.		2	3380000	3680000	tad4|PBSQ|2:3380000-3680000
vvi161s1g00292	.		.		.			.	.	.		2	3700000	4180000	tad5|PBSQ|2:3700000-4180000
vvi161s1g00293	.		.		.			evm.TU.FRAGSCAFF_507.465(0.6163)	.	.		2	4200000	4400000	tad6|PBSQ|2:4200000-4400000
vvi161s1g00294	.		.		.			evm.TU.FRAGSCAFF_507.466(0.3225)	.	.		2	4420000	5140000	tad7|PBSQ|2:4420000-5140000
vvi161s1g00295	.		.		.			.	.	.		2	5160000	5420000	tad8|PBSQ|2:5160000-5420000
vvi161s1g00296	.		.		evm.TU.FRAGSCAFF_149.470(0.5348)			evm.TU.FRAGSCAFF_507.467(0.7747)	.	.		2	5440000	7500000	tad9|PBSQ|2:5440000-7500000
vvi161s1g00297	.		.		evm.TU.FRAGSCAFF_149.471(0.0538)			evm.TU.FRAGSCAFF_507.468(0.0136)	.	.		2	7520000	7980000	tad10|PBSQ|2:7520000-7980000
vvi161s1g00298	.		vvi161s14g00855		.		evm.TU.FRAGSCAFF_201.348(0.6447)	evm.TU.FRAGSCAFF_507.469(0.7083)	evm.TU.FRAGSCAFF_134.206(0.7652)	.		2	8000000	8460000	tad11|PBSQ|2:8000000-8460000
vvi161s1g00299	vvi161s17g00388		.		evm.TU.FRAGSCAFF_149.473(0.0152)		.	evm.TU.FRAGSCAFF_507.470(0.0066)	.	evm.TU.FRAGSCAFF_344.42(0.0079)		2	8480000	8820000	tad12|PBSQ|2:8480000-8820000
vvi161s1g00300	.		.		.		.	.	.	.		2	8840000	9040000	tad13|PBSQ|2:8840000-9040000
vvi161s1g00301	.		.		.		.	.	.	.		2	9060000	9460000	tad14|PBSQ|2:9060000-9460000
vvi161s1g00302	.		.		evm.TU.FRAGSCAFF_149.475(0.2442)		.	evm.TU.FRAGSCAFF_507.471(0.1486)	.	.		2	9480000	9920000	tad15|PBSQ|2:9480000-9920000
vvi161s1g00303	.		.		evm.TU.FRAGSCAFF_149.477(0.2975)		.	evm.TU.FRAGSCAFF_507.476(0.1048)	.	evm.TU.FRAGSCAFF_344.39(0.3784)		2	9940000	10180000	tad16|PBSQ|2:9940000-10180000
vvi161s1g00304	.		.		evm.TU.FRAGSCAFF_149.478(0.4535)		.	.	.	.		2	10200000	10640000	tad17|PBSQ|2:10200000-10640000
vvi161s1g00305	.		vvi161s14g00849		.		evm.TU.FRAGSCAFF_201.346(0.0269)	evm.TU.FRAGSCAFF_507.477(0.0168)	.	.		2	10660000	11180000	tad18|PBSQ|2:10660000-11180000
vvi161s1g00306	.		.		.		.	evm.TU.FRAGSCAFF_507.478(0.1444)	.	.		2	11200000	11600000	tad19|PBSQ|2:11200000-11600000
vvi161s1g00307	.		.		.		.	evm.TU.FRAGSCAFF_507.479(0.5905)	.	.		2	11620000	11880000	tad20|PBSQ|2:11620000-11880000
vvi161s1g00308	vvi161s17g00382		.		.		.	.	evm.TU.ORIGINAL_2629.63(0.1457)	evm.TU.FRAGSCAFF_344.37(0.0411)		2	11900000	12180000	tad21|PBSQ|2:11900000-12180000
vvi161s1g00309	.		.		.		.	.	.	.		2	12200000	12460000	tad22|PBSQ|2:12200000-12460000
vvi161s1g00310	.		.		.		.	.	.	.		2	12480000	12820000	tad23|PBSQ|2:12480000-12820000
vvi161s1g00311	.		.		.		.	.	.	.		2	12840000	13540000	tad24|PBSQ|2:12840000-13540000
vvi161s1g00312	vvi161s17g00380		vvi161s14g00844		evm.TU.FRAGSCAFF_149.481(0.0108)		.	.	.	.		2	13560000	14500000	tad25|PBSQ|2:13560000-14500000
vvi161s1g00313	.		.		.		.	.	.	.		2	14520000	14840000	tad26|PBSQ|2:14520000-14840000
vvi161s1g00314	.		.		.		.	evm.TU.FRAGSCAFF_507.482(0.6820)	.	.		2	14860000	15380000	tad27|PBSQ|2:14860000-15380000
vvi161s1g00315	.		.		.		.	.	.	.		2	15400000	15720000	tad28|PBSQ|2:15400000-15720000
vvi161s1g00316	vvi161s17g00376		vvi161s14g00841		evm.TU.FRAGSCAFF_149.491(0.2784)		.	evm.TU.FRAGSCAFF_507.484(0.5531)	evm.TU.ORIGINAL_2629.61(0.4016)	evm.TU.FRAGSCAFF_344.34(0.5264)		2	15740000	15940000	tad29|PBSQ|2:15740000-15940000
vvi161s1g00317	.		.		evm.TU.FRAGSCAFF_149.492(0.6031)		.	evm.TU.FRAGSCAFF_507.486(0.4559)	.	.		2	15960000	16400000	tad30|PBSQ|2:15960000-16400000
vvi161s1g00318	.		.		.		.	evm.TU.FRAGSCAFF_507.487(0.0380)	.	.		2	16420000	16840000	tad31|PBSQ|2:16420000-16840000
vvi161s1g00319	.		.		evm.TU.FRAGSCAFF_149.497(0.3793)		.	.	.	.		2	16860000	17200000	tad32|PBSQ|2:16860000-17200000
vvi161s1g00320	.		vvi161s14g00840		.		.	evm.TU.FRAGSCAFF_507.489(0.5555)	.	.		2	17220000	17380000	tad33|PBSQ|2:17220000-17380000
vvi161s1g00321	.		.		.		.	evm.TU.FRAGSCAFF_507.491(0.1385)	.	.		2	17400000	17820000	tad34|PBSQ|2:17400000-17820000
vvi161s1g00322	.		.		evm.TU.FRAGSCAFF_149.499(0.0140)		.	evm.TU.FRAGSCAFF_507.492(0.0204)	.	.		2	17840000	17980000	tad35|PBSQ|2:17840000-17980000
vvi161s1g00323	.		.		.		.	.	.	.		2	18000000	18100000	tad36|PBSQ|2:18000000-18100000
vvi161s1g00324	.		.		evm.TU.FRAGSCAFF_149.500(0.0323)		.	.	.	evm.TU.FRAGSCAFF_344.29(0.2825)		2	18120000	18260000	tad37|PBSQ|2:18120000-18260000
vvi161s1g00325	.		.		evm.TU.FRAGSCAFF_149.501(0.0168)		.	evm.TU.FRAGSCAFF_507.493(0.0098)	.	.		2	18280000	18740000	tad38|PBSQ|2:18280000-18740000
vvi161s1g00326	.		.		.		.	evm.TU.FRAGSCAFF_507.494(0.1789)	.	.		2	18760000	19540000	tad39|PBSQ|2:18760000-19540000
vvi161s1g00327	.		.		.		.	.	.	.		2	19560000	19960000	tad40|PBSQ|2:19560000-19960000
vvi161s1g00328	.		.		.		.	.	.	.		2	19980000	20500000	tad41|PBSQ|2:19980000-20500000
vvi161s1g00329	.		.		.		.	.	.	.		2	20520000	21020000	tad42|PBSQ|2:20520000-21020000
vvi161s1g00330	.		.		.		.	evm.TU.FRAGSCAFF_507.495(0.7420)	.	.		2	21040000	21140000	tad43|PBSQ|2:21040000-21140000
vvi161s1g00331	.		.		.		.	.	.	.		2	21160000	21300000	tad44|PBSQ|2:21160000-21300000
vvi161s1g00332	.		.		evm.TU.FRAGSCAFF_149.502(0.1563)		.	.	.	.		2	21320000	21520000	tad45|PBSQ|2:21320000-21520000
vvi161s1g00333	.		.		.		.	.	.	.		2	21540000	22140000	tad46|PBSQ|2:21540000-22140000
vvi161s1g00334	vvi161s17g00364		vvi161s14g00837		.		.	evm.TU.FRAGSCAFF_507.498(0.2462)	evm.TU.ORIGINAL_2629.50(0.6875)	evm.TU.FRAGSCAFF_344.27(0.1465)		2	22160000	22560000	tad47|PBSQ|2:22160000-22560000
vvi161s1g00335	vvi161s17g00362		.		evm.TU.FRAGSCAFF_149.503(0.0650)		.	.	evm.TU.ORIGINAL_2629.38(0.4041)	.		2	22580000	23140000	tad48|PBSQ|2:22580000-23140000
vvi161s1g00336	.		vvi161s14g00834		evm.TU.FRAGSCAFF_149.504(0.8332)		evm.TU.FRAGSCAFF_201.333(0.5185)	.	evm.TU.FRAGSCAFF_134.227(0.2637)	.		2	23160000	23240000	tad49|PBSQ|2:23160000-23240000
vvi161s1g00337	vvi161s17g00349		vvi161s14g00825		.		.	evm.TU.FRAGSCAFF_507.500(0.048)	evm.TU.ORIGINAL_2629.33(0.1741)	evm.TU.FRAGSCAFF_344.24(0.022)		2	23260000	23600000	tad50|PBSQ|2:23260000-23600000
vvi161s1g00338	vvi161s17g00348		.		.		.	evm.TU.FRAGSCAFF_507.501(0.0179)	evm.TU.ORIGINAL_2629.32(0.1199)	evm.TU.FRAGSCAFF_344.23(0.5443)		2	23620000	23940000	tad51|PBSQ|2:23620000-23940000
vvi161s1g00339	.		.		.		.	.	.	.		2	23960000	24440000	tad52|PBSQ|2:23960000-24440000
vvi161s1g00340	.		vvi161s14g00818		evm.TU.FRAGSCAFF_149.507(0.0099)		.	evm.TU.FRAGSCAFF_507.505(0.0204)	.	.		2	24460000	24880000	tad53|PBSQ|2:24460000-24880000
vvi161s1g00341	.		.		evm.TU.FRAGSCAFF_149.508(0.6497)		.	evm.TU.FRAGSCAFF_507.506(0.5815)	.	.		2	24900000	25260000	tad54|PBSQ|2:24900000-25260000
vvi161s1g00342	.		.		.		.	.	.	.		2	25280000	25380000	tad55|PBSQ|2:25280000-25380000
vvi161s1g00343	.		.		.		.	.	.	.		2	25400000	25660000	tad56|PBSQ|2:25400000-25660000
vvi161s1g00344	vvi161s17g00347		.		evm.TU.FRAGSCAFF_149.509(0.7309)		.	evm.TU.FRAGSCAFF_507.507(0.7138)	.	.		2	25680000	25960000	tad57|PBSQ|2:25680000-25960000
vvi161s1g00345	.		.		evm.TU.FRAGSCAFF_149.510(0.7012)		.	.	.	.		2	25980000	26320000	tad58|PBSQ|2:25980000-26320000
vvi161s1g00346	vvi161s17g00342		vvi161s14g00815		evm.TU.FRAGSCAFF_149.511(0.0365)		.	evm.TU.FRAGSCAFF_507.509(0.0250)	evm.TU.FRAGSCAFF_134.235(0.0390)	evm.TU.FRAGSCAFF_344.20(0.7235)		2	26340000	26540000	tad59|PBSQ|2:26340000-26540000
vvi161s1g00347	.		.		evm.TU.FRAGSCAFF_149.512(0.0259)		.	evm.TU.FRAGSCAFF_507.510(0.0906)	.	.		2	26560000	26800000	tad60|PBSQ|2:26560000-26800000
vvi161s1g00348	.		vvi161s14g00814		.		evm.TU.FRAGSCAFF_201.322(0.4414)	.	evm.TU.FRAGSCAFF_134.236(0.7373)	.		2	26820000	27020000	tad61|PBSQ|2:26820000-27020000
vvi161s1g00349	.		vvi161s14g00810		.		.	.	.	evm.TU.FRAGSCAFF_344.17(0.0302)		2	27040000	27340000	tad62|PBSQ|2:27040000-27340000
vvi161s1g00350	.		.		evm.TU.FRAGSCAFF_149.516(0.6129)		.	.	.	.		2	27360000	27540000	tad63|PBSQ|2:27360000-27540000
vvi161s1g00351	.		vvi161s14g00806		.		.	.	.	.		2	27560000	27940000	tad64|PBSQ|2:27560000-27940000
vvi161s1g00352	.		.		.		.	.	.	.		2	27960000	28540000	tad65|PBSQ|2:27960000-28540000
vvi161s1g00353	vvi161s17g00337		vvi161s14g00804		evm.TU.FRAGSCAFF_149.517(0.2249)		.	evm.TU.FRAGSCAFF_507.512(0.6476)	evm.TU.ORIGINAL_2629.31(0.4130)	evm.TU.FRAGSCAFF_344.13(0.0367)		2	28560000	29060000	tad66|PBSQ|2:28560000-29060000
vvi161s1g00354	.		.		.		.	.	.	.		2	29080000	29480000	tad67|PBSQ|2:29080000-29480000
vvi161s1g00355	vvi161s17g00336		.		.		.	.	.	.		2	29500000	30060000	tad68|PBSQ|2:29500000-30060000
vvi161s1g00356	vvi161s17g00325		.		evm.TU.FRAGSCAFF_149.519(0.4284)		.	evm.TU.FRAGSCAFF_507.516(0.4935)	.	.		2	30080000	30640000	tad69|PBSQ|2:30080000-30640000
vvi161s1g00357	.		vvi161s14g00803		.		evm.TU.FRAGSCAFF_201.320(0.0611)	.	evm.TU.FRAGSCAFF_134.240(0.4584)	.		2	30660000	31180000	tad70|PBSQ|2:30660000-31180000
vvi161s1g00358	.		.		.		.	evm.TU.FRAGSCAFF_507.517(0.3818)	.	.		2	31200000	31540000	tad71|PBSQ|2:31200000-31540000
vvi161s1g00359	.		.		evm.TU.FRAGSCAFF_149.522(0.0173)		.	.	.	evm.TU.FRAGSCAFF_344.5(0.0411)		2	31560000	31960000	tad72|PBSQ|2:31560000-31960000
vvi161s1g00360	vvi161s17g00323		vvi161s14g00795		.		.	.	evm.TU.ORIGINAL_2629.29(0.3348)	.		2	31980000	32600000	tad73|PBSQ|2:31980000-32600000
vvi161s1g00361	.		.		evm.TU.FRAGSCAFF_149.524(0.6301)		.	.	.	.		2	32620000	33900000	tad74|PBSQ|2:32620000-33900000
vvi161s1g00362	.		.		.		.	.	.	.		2	33920000	34280000	tad75|PBSQ|2:33920000-34280000
vvi161s1g00363	.		.		evm.TU.FRAGSCAFF_149.525(0.3339)		.	.	.	.		2	34300000	34380000	tad76|PBSQ|2:34300000-34380000
vvi161s1g00364	.		.		.		.	evm.TU.FRAGSCAFF_507.521(0.0917)	.	.		2	34400000	34700000	tad77|PBSQ|2:34400000-34700000
vvi161s1g00365	vvi161s17g00316		.		.		.	.	.	evm.TU.FRAGSCAFF_210.4(0.8276)		2	34720000	36920000	tad78|PBSQ|2:34720000-36920000
vvi161s1g00366	.		.		.		.	.	.	.		2	36940000	39100000	tad79|PBSQ|2:36940000-39100000
vvi161s1g00367	vvi161s17g00315		.		.		.	.	.	evm.TU.FRAGSCAFF_210.5(0.6954)		2	39120000	39460000	tad80|PBSQ|2:39120000-39460000
vvi161s1g00368	.		.		evm.TU.FRAGSCAFF_149.526(0.8123)		.	.	.	.		2	39480000	40140000	tad81|PBSQ|2:39480000-40140000
vvi161s1g00369	vvi161s17g00313		vvi161s14g00786		evm.TU.FRAGSCAFF_149.527(0.0318)		evm.TU.FRAGSCAFF_201.315(0.3112)	evm.TU.FRAGSCAFF_507.554(0.0000)	evm.TU.FRAGSCAFF_134.243(0.0669)	evm.TU.FRAGSCAFF_210.10(0.4131)		2	40160000	40580000	tad82|PBSQ|2:40160000-40580000
vvi161s1g00370	.		.		.		.	.	.	.		2	40600000	41760000	tad83|PBSQ|2:40600000-41760000
vvi161s1g00371	.		.		.		.	.	.	.		2	41780000	41980000	tad84|PBSQ|2:41780000-41980000
vvi161s1g00372	vvi161s17g00312		vvi161s14g00785		evm.TU.FRAGSCAFF_149.528(0.2553)		.	evm.TU.FRAGSCAFF_507.556(0.0000)	evm.TU.ORIGINAL_2629.18(0.5729)	.		2	42000000	42520000	tad85|PBSQ|2:42000000-42520000
vvi161s1g00373	.		.		.		.	.	.	.		2	42540000	43160000	tad86|PBSQ|2:42540000-43160000
vvi161s1g00374	.		.		.		.	.	.	.		2	43180000	43520000	tad87|PBSQ|2:43180000-43520000
vvi161s1g00375	.		vvi161s14g00782		.		.	.	.	.		2	43540000	43900000	tad88|PBSQ|2:43540000-43900000
vvi161s1g00376	.		.		evm.TU.FRAGSCAFF_149.529(0.3448)		.	.	.	.		2	43920000	44420000	tad89|PBSQ|2:43920000-44420000
vvi161s1g00377	.		.		.		.	.	.	.		2	44440000	44780000	tad90|PBSQ|2:44440000-44780000
vvi161s1g00378	.		.		.		.	.	.	.		2	44800000	45220000	tad91|PBSQ|2:44800000-45220000
vvi161s1g00379	.		.		evm.TU.FRAGSCAFF_149.530(0.3832)		.	evm.TU.FRAGSCAFF_286.33(0.9521)	.	.		2	45240000	45880000	tad92|PBSQ|2:45240000-45880000
vvi161s1g00380	.		vvi161s14g00781		evm.TU.FRAGSCAFF_149.532(0.0511)		.	evm.TU.FRAGSCAFF_286.34(0.0474)	evm.TU.FRAGSCAFF_134.251(0.0585)	.		2	45900000	46820000	tad93|PBSQ|2:45900000-46820000
vvi161s1g00381	.		.		.		.	.	.	.		2	46840000	46920000	tad94|PBSQ|2:46840000-46920000
vvi161s1g00382	.		.		.		.	.	.	.		2	46940000	47680000	tad95|PBSQ|2:46940000-47680000
vvi161s1g00383	.		.		.		.	.	.	.		2	47700000	48120000	tad96|PBSQ|2:47700000-48120000
vvi161s1g00384	.		.		.		.	.	.	.		2	48140000	48720000	tad97|PBSQ|2:48140000-48720000
vvi161s1g00385	.		.		.		.	.	.	.		2	48740000	49220000	tad98|PBSQ|2:48740000-49220000
vvi161s1g00386	.		.		.		.	.	.	.		2	49240000	49540000	tad99|PBSQ|2:49240000-49540000
vvi161s1g00387	.		.		.		.	.	.	.		2	49560000	49840000	tad100|PBSQ|2:49560000-49840000
vvi161s1g00388	.		.		evm.TU.FRAGSCAFF_149.533(0.0193)		.	evm.TU.FRAGSCAFF_286.35(0.04)	.	.		2	49860000	50040000	tad101|PBSQ|2:49860000-50040000
vvi161s1g00389	vvi161s17g00307		.		evm.TU.FRAGSCAFF_149.534(0.0852)		.	.	evm.TU.ORIGINAL_1144.116(0.8748)	evm.TU.FRAGSCAFF_210.16(0.7636)		2	50060000	50940000	tad102|PBSQ|2:50060000-50940000
vvi161s1g00390	vvi161s17g00306		.		evm.TU.FRAGSCAFF_149.535(0.6673)		.	evm.TU.FRAGSCAFF_286.37(0.9338)	.			2	50960000	51360000	tad103|PBSQ|2:50960000-51360000
vvi161s1g00391	.		.		.		.	.	.			2	51380000	51980000	tad104|PBSQ|2:51380000-51980000
vvi161s1g00392	.		.		.		.	evm.TU.FRAGSCAFF_286.41(0.4172)	.			2	52000000	52500000	tad105|PBSQ|2:52000000-52500000
vvi161s1g00393	vvi161s17g00292		.		evm.TU.FRAGSCAFF_149.536(0.8250)		.	.	evm.TU.ORIGINAL_1144.110(0.7560)			2	52520000	52720000	tad106|PBSQ|2:52520000-52720000
vvi161s1g00394	vvi161s17g00291		.		evm.TU.FRAGSCAFF_149.537(0.6382)		.	.	.			2	52740000	54000000	tad107|PBSQ|2:52740000-54000000
vvi161s1g00395	.		.		evm.TU.FRAGSCAFF_149.538(0.0348)		.	evm.TU.FRAGSCAFF_286.42(0.2389)	.			2	54020000	54040000	tad108|PBSQ|2:54020000-54040000
vvi161s1g00396	.		.		.		.	.	.			2	54060000	54520000	tad109|PBSQ|2:54060000-54520000
vvi161s1g00397	.		.		.		.	.	.			2	54540000	54900000	tad110|PBSQ|2:54540000-54900000
vvi161s1g00398	.		.		evm.TU.FRAGSCAFF_149.539(0.4909)		.	evm.TU.FRAGSCAFF_286.43(0.5932)	.			2	54920000	55080000	tad111|PBSQ|2:54920000-55080000
vvi161s1g00399	.		.		evm.TU.FRAGSCAFF_149.540(0.6861)		.	evm.TU.FRAGSCAFF_286.45(0.5222)	evm.TU.FRAGSCAFF_134.252(0.4635)			2	55100000	55900000	tad112|PBSQ|2:55100000-55900000
vvi161s1g00400	vvi161s17g00252		vvi161s14g00763		evm.TU.FRAGSCAFF_149.540(0.6861)		evm.TU.FRAGSCAFF_201.309(0.3819)	.	.			2	55920000	56380000	tad113|PBSQ|2:55920000-56380000
vvi161s1g00401	vvi161s17g00251		.		evm.TU.FRAGSCAFF_149.541(0.2157)		.	.	evm.TU.ORIGINAL_1144.101(0.7227)			2	56400000	56760000	tad114|PBSQ|2:56400000-56760000
vvi161s1g00402	.		.		.		.	.	.			2	56780000	57280000	tad115|PBSQ|2:56780000-57280000
vvi161s1g00403	.		.		.		.	.	.			2	57300000	58360000	tad116|PBSQ|2:57300000-58360000
vvi161s1g00404	.		vvi161s14g00757		.		evm.TU.FRAGSCAFF_201.306(0.1983)	evm.TU.FRAGSCAFF_286.46(0.4317)	evm.TU.FRAGSCAFF_134.254(0.3695)			2	58380000	58840000	tad117|PBSQ|2:58380000-58840000
vvi161s1g00405	vvi161s17g00246		.		evm.TU.FRAGSCAFF_149.543(0.4447)		evm.TU.FRAGSCAFF_201.296(0.7662)	evm.TU.FRAGSCAFF_286.47(0.4787)	.			2	58860000	59720000	tad118|PBSQ|2:58860000-59720000
vvi161s1g00406	.		.		evm.TU.FRAGSCAFF_149.544(0.3475)		.	evm.TU.FRAGSCAFF_286.48(0.2393)	.			2	59740000	60140000	tad119|PBSQ|2:59740000-60140000
vvi161s1g00407	.		.		evm.TU.FRAGSCAFF_149.545(0.6851)		.	evm.TU.FRAGSCAFF_286.49(0.7674)	.			2	60160000	60560000	tad120|PBSQ|2:60160000-60560000
vvi161s1g00408	.		.		evm.TU.FRAGSCAFF_149.546(0.5182)		.	evm.TU.FRAGSCAFF_286.50(0.4745)	.			2	60580000	61440000	tad121|PBSQ|2:60580000-61440000
vvi161s1g00409	.		.		evm.TU.FRAGSCAFF_149.547(0.7278)		.	.	.			2	61460000	61800000	tad122|PBSQ|2:61460000-61800000
vvi161s1g00410	.		.		.		.	evm.TU.FRAGSCAFF_286.51(0.0429)	.			2	61820000	62240000	tad123|PBSQ|2:61820000-62240000
vvi161s1g00411	.		.		evm.TU.FRAGSCAFF_149.548(0.0226)		.	evm.TU.FRAGSCAFF_286.52(0.0158)	.			2	62260000	62780000	tad124|PBSQ|2:62260000-62780000
vvi161s1g00412	.		.		.		evm.TU.FRAGSCAFF_201.294(0.4825)	.	evm.TU.FRAGSCAFF_134.257(0.5703)			2	62800000	63320000	tad125|PBSQ|2:62800000-63320000
vvi161s1g00413	.		.		.		.	.	.			2	63340000	64000000	tad126|PBSQ|2:63340000-64000000
vvi161s1g00414	.		.		.		.	.	.			2	64020000	64160000	tad127|PBSQ|2:64020000-64160000
vvi161s1g00415	.		.		.		.	.	.			2	64180000	64560000	tad128|PBSQ|2:64180000-64560000
vvi161s1g00416	.		.		evm.TU.FRAGSCAFF_149.550(0.6037)		evm.TU.FRAGSCAFF_201.292(0.4230)	evm.TU.FRAGSCAFF_286.55(0.4925)	.			2	64580000	65240000	tad129|PBSQ|2:64580000-65240000
vvi161s1g00417	.		.		evm.TU.FRAGSCAFF_149.551(0.8219)		.	evm.TU.FRAGSCAFF_286.56(0.7688)	.			2	65260000	65680000	tad130|PBSQ|2:65260000-65680000
vvi161s1g00418	.		.		evm.TU.FRAGSCAFF_149.549(0.7405)		.	.	.			2	65700000	66560000	tad131|PBSQ|2:65700000-66560000
vvi161s1g00419	.		.		evm.TU.FRAGSCAFF_149.553(0.5575)		.	.	.			2	66580000	66740000	tad132|PBSQ|2:66580000-66740000
vvi161s1g00420	.		.		evm.TU.FRAGSCAFF_149.554(0.0135)		.	evm.TU.FRAGSCAFF_286.57(0.0085)	.			2	66760000	67860000	tad133|PBSQ|2:66760000-67860000
vvi161s1g00421	.		.		.		evm.TU.FRAGSCAFF_201.290(0.8772)	evm.TU.FRAGSCAFF_286.58(0.4066)	.			2	67880000	69120000	tad134|PBSQ|2:67880000-69120000
vvi161s1g00422	.		.		.		.	evm.TU.FRAGSCAFF_286.59(0.0276)	.			2	69140000	69660000	tad135|PBSQ|2:69140000-69660000
vvi161s1g00423	.		.		evm.TU.FRAGSCAFF_149.555(0.0450)		.	.	.			2	69680000	69900000	tad136|PBSQ|2:69680000-69900000
vvi161s1g00424	.		.		evm.TU.FRAGSCAFF_149.555(0.0450)		.	.	.			2	69920000	70120000	tad137|PBSQ|2:69920000-70120000
vvi161s1g00425	.		.		evm.TU.FRAGSCAFF_149.556(0.7826)		.	.	.			2	70140000	70540000	tad138|PBSQ|2:70140000-70540000
vvi161s1g00426	.		.		evm.TU.FRAGSCAFF_149.559(0.3483)		.	evm.TU.FRAGSCAFF_286.62(0.5821)	.			2	70560000	71820000	tad139|PBSQ|2:70560000-71820000
vvi161s1g00427	.		.		.		.	.	.			2	71840000	72820000	tad140|PBSQ|2:71840000-72820000
vvi161s1g00428	.		.		evm.TU.FRAGSCAFF_149.558(0.0126)		.	.	.			2	72840000	73380000	tad141|PBSQ|2:72840000-73380000
vvi161s1g00429	.		.		.		evm.TU.FRAGSCAFF_201.285(0.0351)	evm.TU.FRAGSCAFF_286.63(0.0189)	evm.TU.FRAGSCAFF_134.270(0.247)			2	73400000	73660000	tad142|PBSQ|2:73400000-73660000
vvi161s1g00430	.		.		evm.TU.FRAGSCAFF_149.563(0.055)		.	evm.TU.FRAGSCAFF_286.64(0.0157)	.			2	73680000	74120000	tad143|PBSQ|2:73680000-74120000
vvi161s1g00431	.		.		evm.TU.FRAGSCAFF_149.564(0.0285)		.	evm.TU.FRAGSCAFF_286.66(0.0238)	.			2	74140000	74680000	tad144|PBSQ|2:74140000-74680000
vvi161s1g00432	.		.		.		.	.	.			2	74700000	75280000	tad145|PBSQ|2:74700000-75280000
vvi161s1g00433	.		.		.		.	.	.			2	75300000	75980000	tad146|PBSQ|2:75300000-75980000
vvi161s1g00434	vvi161s17g00232		vvi161s14g00751		.		.	.	.			2	76000000	77020000	tad147|PBSQ|2:76000000-77020000
vvi161s1g00435	.		.		evm.TU.FRAGSCAFF_149.567(0.6112)		.	evm.TU.FRAGSCAFF_286.67(0.2930)	.			2	77040000	77400000	tad148|PBSQ|2:77040000-77400000
vvi161s1g00436	vvi161s17g00231		vvi161s14g00750		evm.TU.FRAGSCAFF_149.568(0.0168)		evm.TU.FRAGSCAFF_201.279(0.2214)	evm.TU.FRAGSCAFF_286.68(0.0296)	.			2	77420000	77860000	tad149|PBSQ|2:77420000-77860000
vvi161s1g00437	.				evm.TU.FRAGSCAFF_149.569(0.7422)			evm.TU.FRAGSCAFF_286.70(0.7015)	.			2	77880000	78520000	tad150|PBSQ|2:77880000-78520000
vvi161s1g00438	.				.			evm.TU.FRAGSCAFF_286.73(0.7288)	.			2	78540000	78780000	tad151|PBSQ|2:78540000-78780000
vvi161s1g00439	.				.			.	.			2	78800000	79160000	tad152|PBSQ|2:78800000-79160000
vvi161s1g00440	.				evm.TU.FRAGSCAFF_149.572(0.0056)			.	.			2	79180000	79340000	tad153|PBSQ|2:79180000-79340000
vvi161s1g00441	.				evm.TU.FRAGSCAFF_149.576(0.3535)			.	.			2	79360000	80280000	tad154|PBSQ|2:79360000-80280000
vvi161s1g00442	.				.			.	.			2	80300000	80800000	tad155|PBSQ|2:80300000-80800000
vvi161s1g00443	.				.			.	.			2	80820000	81240000	tad156|PBSQ|2:80820000-81240000
vvi161s1g00444	.				evm.TU.FRAGSCAFF_149.579(0.4439)			.	.			2	81260000	82240000	tad157|PBSQ|2:81260000-82240000
vvi161s1g00445	.				evm.TU.FRAGSCAFF_149.582(0.0247)			evm.TU.FRAGSCAFF_286.76(0.0145)	.			2	82260000	82720000	tad158|PBSQ|2:82260000-82720000
vvi161s1g00446	.				.			evm.TU.FRAGSCAFF_286.79(0.0998)	.			2	82740000	83000000	tad159|PBSQ|2:82740000-83000000
vvi161s1g00447	.				evm.TU.FRAGSCAFF_149.583(0.8272)			.	.			2	83020000	83200000	tad160|PBSQ|2:83020000-83200000
vvi161s1g00448	.				.			evm.TU.FRAGSCAFF_286.81(0.4854)	.			2	83220000	83680000	tad161|PBSQ|2:83220000-83680000
vvi161s1g00449	.				evm.TU.FRAGSCAFF_149.584(0.0254)			.	.			2	83700000	84140000	tad162|PBSQ|2:83700000-84140000
vvi161s1g00450	.				evm.TU.FRAGSCAFF_149.584(0.0254)			.	.			2	84160000	84360000	tad163|PBSQ|2:84160000-84360000
vvi161s1g00451	vvi161s17g00226				.			evm.TU.FRAGSCAFF_286.82(0.5392)	.			2	84380000	85880000	tad164|PBSQ|2:84380000-85880000
vvi161s1g00452	.				.			.	.			2	85900000	86220000	tad165|PBSQ|2:85900000-86220000
vvi161s1g00453	.				evm.TU.FRAGSCAFF_149.589(0.7930)			.	.			2	86240000	88740000	tad166|PBSQ|2:86240000-88740000
vvi161s1g00454	.				evm.TU.FRAGSCAFF_149.590(0.6875)			evm.TU.FRAGSCAFF_286.83(0.4167)	.			2	88760000	90200000	tad167|PBSQ|2:88760000-90200000
vvi161s1g00455	.				.			evm.TU.FRAGSCAFF_286.84(0.3126)	.			2	90220000	90900000	tad168|PBSQ|2:90220000-90900000
vvi161s1g00456	.				.			evm.TU.FRAGSCAFF_286.85(0.0229)	.			2	90920000	91500000	tad169|PBSQ|2:90920000-91500000
vvi161s1g00457	.				evm.TU.FRAGSCAFF_149.591(0.6555)			.	.			2	91520000	92560000	tad170|PBSQ|2:91520000-92560000
vvi161s1g00458	.				.			.	.			2	92580000	92800000	tad171|PBSQ|2:92580000-92800000
vvi161s1g00459	.				.			.	.			2	92820000	93800000	tad172|PBSQ|2:92820000-93800000
vvi161s1g00460	.				evm.TU.FRAGSCAFF_149.592(0.5743)			.	.			2	93820000	94160000	tad173|PBSQ|2:93820000-94160000
vvi161s1g00461	vvi161s17g00216				.			evm.TU.FRAGSCAFF_286.86(0.0159)	.			2	94180000	94300000	tad174|PBSQ|2:94180000-94300000
vvi161s1g00462	.				evm.TU.FRAGSCAFF_149.593(0.8158)			evm.TU.FRAGSCAFF_286.87(0.8064)	.			2	94320000	94580000	tad175|PBSQ|2:94320000-94580000
vvi161s1g00463	.				.			evm.TU.FRAGSCAFF_286.88(0.3870)	.			2	94600000	97580000	tad176|PBSQ|2:94600000-97580000
vvi161s1g00464	vvi161s17g00214				evm.TU.FRAGSCAFF_149.595(0.5813)			.	.			2	97600000	98120000	tad177|PBSQ|2:97600000-98120000
vvi161s1g00465	.				.			.	.			2	98140000	98840000	tad178|PBSQ|2:98140000-98840000
vvi161s1g00466	.				.			.	evm.TU.FRAGSCAFF_134.291(0.0373)			2	98860000	99800000	tad179|PBSQ|2:98860000-99800000
vvi161s1g00467	.				.			.	.			2	99820000	100080000	tad180|PBSQ|2:99820000-100080000
vvi161s1g00468	.				.			.	.			2	100100000	100880000	tad181|PBSQ|2:100100000-100880000
vvi161s1g00469	.				.			.	.			2	100900000	101140000	tad182|PBSQ|2:100900000-101140000
vvi161s1g00470	.				.			.	.			2	101160000	101580000	tad183|PBSQ|2:101160000-101580000
vvi161s1g00471	.				.			.	.			2	101600000	103140000	tad184|PBSQ|2:101600000-103140000
vvi161s1g00472	.				.			.	.			2	103160000	103460000	tad185|PBSQ|2:103160000-103460000
vvi161s1g00473	.				evm.TU.FRAGSCAFF_149.600(0.0166)			.	.			2	103480000	104620000	tad186|PBSQ|2:103480000-104620000
vvi161s1g00474	.				.			.	.			2	104640000	104720000	tad187|PBSQ|2:104640000-104720000
vvi161s1g00475	.				.			.	.			2	104740000	104980000	tad188|PBSQ|2:104740000-104980000
vvi161s1g00476	.				evm.TU.FRAGSCAFF_149.600(0.0166)			.	.			2	105000000	105340000	tad189|PBSQ|2:105000000-105340000
vvi161s1g00477	.				.			.	.			2	105360000	106360000	tad190|PBSQ|2:105360000-106360000
vvi161s1g00478	.				.			.	.			2	106380000	108700000	tad191|PBSQ|2:106380000-108700000
vvi161s1g00479	.				.			.	.			2	108720000	109280000	tad192|PBSQ|2:108720000-109280000
vvi161s1g00480	vvi161s17g00213				.			.	.			2	109300000	109440000	tad193|PBSQ|2:109300000-109440000
vvi161s1g00481	.				.			evm.TU.FRAGSCAFF_286.90(0.3787)	evm.TU.FRAGSCAFF_134.295(0.0909)			2	109460000	112300000	tad194|PBSQ|2:109460000-112300000
vvi161s1g00482	.				.			.				2	112320000	112840000	tad195|PBSQ|2:112320000-112840000
vvi161s1g00483	.				evm.TU.FRAGSCAFF_149.602(0.0137)			.				2	112860000	113320000	tad196|PBSQ|2:112860000-113320000
vvi161s1g00484	.				evm.TU.FRAGSCAFF_149.603(0.0128)			evm.TU.FRAGSCAFF_286.91(0.0096)	evm.TU.FRAGSCAFF_14.791(0.0166)			2	113340000	113700000	tad197|PBSQ|2:113340000-113700000
vvi161s1g00485	.				evm.TU.FRAGSCAFF_149.604(0.6559)			.	.			2	113720000	114140000	tad198|PBSQ|2:113720000-114140000
vvi161s1g00486	.				evm.TU.FRAGSCAFF_149.605(0.3330)			evm.TU.FRAGSCAFF_286.92(0.2640)	.			2	114160000	114380000	tad199|PBSQ|2:114160000-114380000
vvi161s1g00487	.				.			evm.TU.FRAGSCAFF_286.93(0.0332)	.			2	114400000	114820000	tad200|PBSQ|2:114400000-114820000
vvi161s1g00488	.				.			evm.TU.FRAGSCAFF_286.94(0.8166)	.			2	114840000	115320000	tad201|PBSQ|2:114840000-115320000
vvi161s1g00489	.				.			evm.TU.FRAGSCAFF_286.95(0.3626)	.			2	115340000	115560000	tad202|PBSQ|2:115340000-115560000
vvi161s1g00490	.				evm.TU.FRAGSCAFF_149.606(0.5942)			evm.TU.FRAGSCAFF_286.96(0.6703)	.			2	115580000	115680000	tad203|PBSQ|2:115580000-115680000
vvi161s1g00491	.				evm.TU.FRAGSCAFF_149.607(0.2485)			evm.TU.FRAGSCAFF_286.97(0.1399)	.	evm.TU.ORIGINAL_1137.153(0.0299)		2	115700000	115720000	tad204|PBSQ|2:115700000-115720000
vvi161s1g00492	.				evm.TU.FRAGSCAFF_149.608(0.6429)			.	.	.		2	115740000	116060000	tad205|PBSQ|2:115740000-116060000
vvi161s1g00493	.				evm.TU.FRAGSCAFF_149.609(0.0096)			.	.	evm.TU.ORIGINAL_1137.154(0.0143)		2	116080000	116380000	tad206|PBSQ|2:116080000-116380000
vvi161s1g00494	.				.			evm.TU.FRAGSCAFF_286.100(0.8465)	.	.		2	116400000	116980000	tad207|PBSQ|2:116400000-116980000
vvi161s1g00495	.				.			evm.TU.FRAGSCAFF_286.101(0.0311)	.	.		2	117000000	117380000	tad208|PBSQ|2:117000000-117380000
vvi161s1g00496	.				evm.TU.FRAGSCAFF_149.611(0.0029)			evm.TU.FRAGSCAFF_286.102(0.0049)	.	.		2	117400000	117680000	tad209|PBSQ|2:117400000-117680000
vvi161s1g00497	.				.			.	.	.		2	117700000	117960000	tad210|PBSQ|2:117700000-117960000
vvi161s1g00498	.				evm.TU.FRAGSCAFF_149.611(0.0029)			evm.TU.FRAGSCAFF_286.102(0.0049)	.	.		2	117980000	118380000	tad211|PBSQ|2:117980000-118380000
vvi161s1g00499	.				.			.	.	.		2	118400000	118760000	tad212|PBSQ|2:118400000-118760000
vvi161s1g00500	.				evm.TU.FRAGSCAFF_149.612(0.0183)			evm.TU.FRAGSCAFF_286.105(0.5347)	.	.		2	118780000	119180000	tad213|PBSQ|2:118780000-119180000
vvi161s1g00501	.				evm.TU.FRAGSCAFF_149.612(0.0183)			evm.TU.FRAGSCAFF_286.105(0.5347)	.	.		2	119200000	119560000	tad214|PBSQ|2:119200000-119560000
vvi161s1g00502	.				.			.	.	.		2	119580000	119940000	tad215|PBSQ|2:119580000-119940000
vvi161s1g00503	.				evm.TU.FRAGSCAFF_149.613(0.7838)			.	.	.		2	119960000	120460000	tad216|PBSQ|2:119960000-120460000
vvi161s1g00504	.				evm.TU.FRAGSCAFF_149.614(0.1529)			.	.	.		2	120480000	120800000	tad217|PBSQ|2:120480000-120800000
vvi161s1g00505	.				.			evm.TU.FRAGSCAFF_286.106(0.116)	.	.		2	120820000	121180000	tad218|PBSQ|2:120820000-121180000
vvi161s1g00506	.				.			evm.TU.FRAGSCAFF_286.107(0.6552)	evm.TU.FRAGSCAFF_14.780(0.5403)	.		2	121200000	121340000	tad219|PBSQ|2:121200000-121340000
vvi161s1g00507	.				evm.TU.FRAGSCAFF_149.615(0.8038)			.	.	.		2	121360000	121740000	tad220|PBSQ|2:121360000-121740000
vvi161s1g00508	.				evm.TU.FRAGSCAFF_149.618(0.9073)			.	.	.		2	121760000	122040000	tad221|PBSQ|2:121760000-122040000
vvi161s1g00509	.				evm.TU.FRAGSCAFF_149.621(0.6099)			evm.TU.FRAGSCAFF_286.109(0.8127)	.	.		2	122060000	122360000	tad222|PBSQ|2:122060000-122360000
vvi161s1g00510	.				evm.TU.FRAGSCAFF_149.622(0.7602)			evm.TU.FRAGSCAFF_286.110(0.7303)	.	.		2	122380000	122480000	tad223|PBSQ|2:122380000-122480000
vvi161s1g00511	.				evm.TU.FRAGSCAFF_149.623(0.0174)			.	evm.TU.FRAGSCAFF_14.776(0.2264)	evm.TU.ORIGINAL_1137.164(0.0435)		2	122500000	122780000	tad224|PBSQ|2:122500000-122780000
vvi161s1g00512	.				.			.	.	.		2	122800000	123100000	tad225|PBSQ|2:122800000-123100000
vvi161s1g00513	.				.			.	.	evm.TU.ORIGINAL_1137.165(0.0283)		2	123120000	123480000	tad226|PBSQ|2:123120000-123480000
vvi161s1g00514	.				evm.TU.FRAGSCAFF_149.626(0.0136)			evm.TU.FRAGSCAFF_286.117(0.1174)	evm.TU.FRAGSCAFF_14.775(0.0168)	evm.TU.ORIGINAL_1137.166(0.0190)		2	123500000	123760000	tad227|PBSQ|2:123500000-123760000
vvi161s1g00515	.				evm.TU.FRAGSCAFF_149.627(0.1463)			evm.TU.FRAGSCAFF_286.118(0.0414)	.	.		2	123780000	124080000	tad228|PBSQ|2:123780000-124080000
vvi161s1g00516	.				evm.TU.FRAGSCAFF_149.628(0.8833)			evm.TU.FRAGSCAFF_286.119(0.7717)	.	.		2	124100000	124400000	tad229|PBSQ|2:124100000-124400000
vvi161s1g00517	.				.			evm.TU.FRAGSCAFF_286.120(0.1139)	.	.		2	124420000	124880000	tad230|PBSQ|2:124420000-124880000
vvi161s1g00518	.				.			.	.	.		2	124900000	125240000	tad231|PBSQ|2:124900000-125240000
vvi161s1g00519	.				.			evm.TU.FRAGSCAFF_286.121(0.4793)	.	.		2	125260000	125800000	tad232|PBSQ|2:125260000-125800000
vvi161s1g00520	.				.			evm.TU.FRAGSCAFF_286.121(0.4793)	.	.		2	125820000	125980000	tad233|PBSQ|2:125820000-125980000
vvi161s1g00521	vvi161s17g00179				evm.TU.FRAGSCAFF_149.629(0.0397)			evm.TU.FRAGSCAFF_286.122(0.4225)	evm.TU.FRAGSCAFF_14.774(0.0254)	evm.TU.ORIGINAL_1137.167(0.0869)		2	126000000	126320000	tad234|PBSQ|2:126000000-126320000
vvi161s1g00522	.				.			.	.	.		2	126340000	126620000	tad235|PBSQ|2:126340000-126620000
vvi161s1g00523	.				evm.TU.FRAGSCAFF_149.630(0.5693)			.	.	.		2	126640000	126820000	tad236|PBSQ|2:126640000-126820000
vvi161s1g00524	.				evm.TU.FRAGSCAFF_149.632(0.0426)			evm.TU.FRAGSCAFF_286.128(0.3115)	.	.		2	126840000	127100000	tad237|PBSQ|2:126840000-127100000
vvi161s1g00525	.				evm.TU.FRAGSCAFF_149.634(0.8739)			evm.TU.FRAGSCAFF_286.129(0.8305)	.	.		2	127120000	127420000	tad238|PBSQ|2:127120000-127420000
vvi161s1g00526	.				evm.TU.FRAGSCAFF_149.634(0.8739)			.	.	.		2	127440000	128000000	tad239|PBSQ|2:127440000-128000000
vvi161s1g00527	.				evm.TU.FRAGSCAFF_149.637(0.6370)			.	.	.		2	128020000	128340000	tad240|PBSQ|2:128020000-128340000
vvi161s1g00528	.				evm.TU.FRAGSCAFF_149.638(0.4208)			.	.	.		2	128360000	128420000	tad241|PBSQ|2:128360000-128420000
vvi161s1g00529	.				.			evm.TU.FRAGSCAFF_286.130(0.7809)	.	.		2	128440000	128460000	tad242|PBSQ|2:128440000-128460000
vvi161s1g00530	.				.			evm.TU.FRAGSCAFF_286.131(0.3351)	.	.		2	128460000	128620000	tad243|PBSQ|2:128460000-128620000
vvi161s1g00531	.				.			evm.TU.FRAGSCAFF_286.134(0.5337)	.	.		2	128640000	128880000	tad244|PBSQ|2:128640000-128880000
vvi161s1g00532	.				evm.TU.FRAGSCAFF_149.639(0.3675)			.	.	.		2	128900000	128920000	tad245|PBSQ|2:128900000-128920000
vvi161s1g00533	.				evm.TU.FRAGSCAFF_149.640(0.1038)			.	.	.		2	128940000	128960000	tad246|PBSQ|2:128940000-128960000
vvi161s1g00534	.				evm.TU.FRAGSCAFF_149.641(0.4787)			evm.TU.FRAGSCAFF_286.135(0.3722)	.	.		2	128980000	129380000	tad247|PBSQ|2:128980000-129380000
vvi161s1g00535	.				.			evm.TU.FRAGSCAFF_286.136(0.6015)	.	.		2	129400000	129580000	tad248|PBSQ|2:129400000-129580000
vvi161s1g00536	.				evm.TU.FRAGSCAFF_149.643(0.3441)			evm.TU.FRAGSCAFF_286.138(0.3302)	.	.		2	129600000	129900000	tad249|PBSQ|2:129600000-129900000
vvi161s1g00537	.				evm.TU.FRAGSCAFF_149.644(0.8641)			.	.	.		2	129920000	130180000	tad250|PBSQ|2:129920000-130180000
vvi161s1g00538	.				evm.TU.FRAGSCAFF_149.644(0.8641)			.	.	.		2	130200000	130640000	tad251|PBSQ|2:130200000-130640000
vvi161s1g00539	.				.			.	.	.		2	130660000	130820000	tad252|PBSQ|2:130660000-130820000
vvi161s1g00540	.				.			.	.	.		2	130840000	131080000	tad253|PBSQ|2:130840000-131080000
vvi161s1g00541	.				.			.	.	.		2	131100000	131560000	tad254|PBSQ|2:131100000-131560000
vvi161s1g00542	.				.			evm.TU.FRAGSCAFF_286.139(0.1492)	.	.		2	131580000	131880000	tad255|PBSQ|2:131580000-131880000
vvi161s1g00543	.				evm.TU.FRAGSCAFF_149.645(0.7087)			evm.TU.FRAGSCAFF_286.143(0.4746)	.	.		2	131900000	132340000	tad256|PBSQ|2:131900000-132340000
vvi161s1g00544	.				.			evm.TU.FRAGSCAFF_286.145(0.545)	.	.		2	132360000	132600000	tad257|PBSQ|2:132360000-132600000
vvi161s1g00545	.				.			evm.TU.FRAGSCAFF_286.146(0.0374)	.	.		2	132620000	132800000	tad258|PBSQ|2:132620000-132800000
vvi161s1g00546	.				.			evm.TU.FRAGSCAFF_286.146(0.0374)	.	.		2	132820000	133380000	tad259|PBSQ|2:132820000-133380000
vvi161s1g00547	.				.			.	.	.		2	133400000	133500000	tad260|PBSQ|2:133400000-133500000
vvi161s1g00548	.				.			evm.TU.FRAGSCAFF_286.149(0.8658)	.	.		2	133520000	133540000	tad261|PBSQ|2:133520000-133540000
vvi161s1g00549	.				.			evm.TU.FRAGSCAFF_286.151(0.0520)	.	.		2	133540000	134440000	tad262|PBSQ|2:133540000-134440000
vvi161s1g00550	.				.			.	.	.		2	134460000	134780000	tad263|PBSQ|2:134460000-134780000
vvi161s1g00551	.				.			.	.	.		2	134800000	135060000	tad264|PBSQ|2:134800000-135060000
vvi161s1g00552	.				.			.	.	.		2	135080000	135440000	tad265|PBSQ|2:135080000-135440000
vvi161s1g00553	.				evm.TU.FRAGSCAFF_149.650(0.5968)			evm.TU.FRAGSCAFF_286.155_evm.TU.FRAGSCAFF_286.156(0.4507)	.	.		2	135460000	135700000	tad266|PBSQ|2:135460000-135700000
vvi161s1g00554	.				.			evm.TU.FRAGSCAFF_286.157(0.0563)	.	.		2	135720000	135980000	tad267|PBSQ|2:135720000-135980000
vvi161s1g00555	.				.			.	.	.		2	136000000	136220000	tad268|PBSQ|2:136000000-136220000
vvi161s1g00556	.				.			evm.TU.FRAGSCAFF_286.159(0.8266)	.	.		2	136240000	136380000	tad269|PBSQ|2:136240000-136380000
vvi161s1g00557	.				.			evm.TU.FRAGSCAFF_286.159(0.8266)	.	.		2	136400000	136820000	tad270|PBSQ|2:136400000-136820000
vvi161s1g00558	vvi161s17g00176				.			.	.	.		2	136840000	137280000	tad271|PBSQ|2:136840000-137280000
vvi161s1g00559	.				evm.TU.FRAGSCAFF_149.651(0.0267)			evm.TU.FRAGSCAFF_286.161(0.0172)	.	.		2	137300000	137460000	tad272|PBSQ|2:137300000-137460000
vvi161s1g00560	.				evm.TU.FRAGSCAFF_149.652_evm.TU.FRAGSCAFF_149.653(0.4837)			evm.TU.FRAGSCAFF_286.164(0.9162)	evm.TU.FRAGSCAFF_14.754(0.6382)	evm.TU.ORIGINAL_1137.192(0.6215)		2	137480000	137800000	tad273|PBSQ|2:137480000-137800000
vvi161s1g00561	.				.			.	.	.		2	137820000	138120000	tad274|PBSQ|2:137820000-138120000
vvi161s1g00562	.				evm.TU.FRAGSCAFF_149.654(0.7325)			evm.TU.FRAGSCAFF_286.167(0.6750)	.	.		2	138140000	138400000	tad275|PBSQ|2:138140000-138400000
vvi161s1g00563	.				evm.TU.FRAGSCAFF_149.655(0.5772)			.	evm.TU.FRAGSCAFF_14.752(0.4096)	.		2	138420000	138560000	tad276|PBSQ|2:138420000-138560000
vvi161s1g00564	.				evm.TU.FRAGSCAFF_149.656(0.6863)			evm.TU.FRAGSCAFF_286.169(0.5380)	.	.		2	138580000	138780000	tad277|PBSQ|2:138580000-138780000
vvi161s1g00565	.				.			evm.TU.FRAGSCAFF_286.170(0.2609)	.	.		2	138800000	138920000	tad278|PBSQ|2:138800000-138920000
vvi161s1g00566	.				.			evm.TU.FRAGSCAFF_286.172(0.1037)	.	.		2	138940000	139340000	tad279|PBSQ|2:138940000-139340000
vvi161s1g00567	.				evm.TU.FRAGSCAFF_149.658(0.1803)			evm.TU.FRAGSCAFF_286.175(0.6008)	.	.		2	139360000	139700000	tad280|PBSQ|2:139360000-139700000
vvi161s1g00568	.				.			evm.TU.FRAGSCAFF_286.176(0.5431)	.	.		2	139720000	139900000	tad281|PBSQ|2:139720000-139900000
vvi161s1g00569	.				.			.	.	.		2	139920000	140080000	tad282|PBSQ|2:139920000-140080000
vvi161s1g00570	.				evm.TU.FRAGSCAFF_149.659(0.8868)			evm.TU.FRAGSCAFF_286.177(0.5556)	.	.		3	540000	780000	tad0|PBSQ|3:540000-780000
vvi161s1g00571	.				evm.TU.FRAGSCAFF_149.660(0.3476)			evm.TU.FRAGSCAFF_286.179(0.2311)	.	.		3	800000	1060000	tad1|PBSQ|3:800000-1060000
vvi161s1g00572	.				evm.TU.FRAGSCAFF_149.662(0.3841)			evm.TU.FRAGSCAFF_286.182(0.8575)	.	.		3	1080000	1180000	tad2|PBSQ|3:1080000-1180000
vvi161s1g00573	.				evm.TU.FRAGSCAFF_149.661(0.0304)			.	.	.		3	1200000	1380000	tad3|PBSQ|3:1200000-1380000
vvi161s1g00574	.				evm.TU.FRAGSCAFF_149.662(0.3841)			.	.	.		3	1400000	1420000	tad4|PBSQ|3:1400000-1420000
vvi161s1g00575	.				evm.TU.FRAGSCAFF_149.663(0.7360)			.	.	.		3	1440000	1760000	tad5|PBSQ|3:1440000-1760000
vvi161s1g00576	.				evm.TU.FRAGSCAFF_149.664(0.6433)			evm.TU.FRAGSCAFF_286.183(0.5654)	.	.		3	1780000	1980000	tad6|PBSQ|3:1780000-1980000
vvi161s1g00577	.				.			.	.	.		3	2000000	2440000	tad7|PBSQ|3:2000000-2440000
vvi161s1g00578	.				evm.TU.FRAGSCAFF_149.667(0.0614)			evm.TU.FRAGSCAFF_286.186(0.1418)	.	.		3	2460000	2580000	tad8|PBSQ|3:2460000-2580000
vvi161s1g00579	vvi161s17g00162				evm.TU.FRAGSCAFF_149.668(0.7539)			evm.TU.FRAGSCAFF_286.187(0.3020)	.	.		3	2600000	3360000	tad9|PBSQ|3:2600000-3360000
vvi161s1g00580					.			evm.TU.FRAGSCAFF_286.188(0.0159)	.	.		3	3380000	3500000	tad10|PBSQ|3:3380000-3500000
vvi161s1g00581					evm.TU.FRAGSCAFF_149.670(0.0161)			evm.TU.FRAGSCAFF_286.191(0.0153)	.	.		3	3520000	3640000	tad11|PBSQ|3:3520000-3640000
vvi161s1g00582					.			evm.TU.FRAGSCAFF_286.193(0)	.	.		3	3660000	4040000	tad12|PBSQ|3:3660000-4040000
vvi161s1g00583					.			evm.TU.FRAGSCAFF_286.195(0.8928)	.	.		3	4060000	4160000	tad13|PBSQ|3:4060000-4160000
vvi161s1g00584					.			.	.	.		3	4180000	4200000	tad14|PBSQ|3:4180000-4200000
vvi161s1g00585					evm.TU.FRAGSCAFF_149.672(0.1244)			.	.	.		3	4220000	4440000	tad15|PBSQ|3:4220000-4440000
vvi161s1g00586					evm.TU.FRAGSCAFF_149.672(0.1244)			.	.	.		3	4460000	4720000	tad16|PBSQ|3:4460000-4720000
vvi161s1g00587					evm.TU.FRAGSCAFF_149.673(0.2822)			.	.	.		3	4740000	5140000	tad17|PBSQ|3:4740000-5140000
vvi161s1g00588					.			.	.	.		3	5160000	5420000	tad18|PBSQ|3:5160000-5420000
vvi161s1g00589					evm.TU.FRAGSCAFF_149.675(0.1486)			evm.TU.FRAGSCAFF_286.197(0.2645)	evm.TU.FRAGSCAFF_14.734(0.8451)	evm.TU.FRAGSCAFF_269.229(0.8723)		3	5440000	5980000	tad19|PBSQ|3:5440000-5980000
vvi161s1g00590					.			.		.		3	6000000	6260000	tad20|PBSQ|3:6000000-6260000
vvi161s1g00591					.			.		.		3	6280000	6680000	tad21|PBSQ|3:6280000-6680000
vvi161s1g00592					evm.TU.FRAGSCAFF_149.678(0.9071)			.		.		3	6700000	6880000	tad22|PBSQ|3:6700000-6880000
vvi161s1g00593					.			.		.		3	6900000	7020000	tad23|PBSQ|3:6900000-7020000
vvi161s1g00594					evm.TU.FRAGSCAFF_149.679(0.2777)			.		.		3	7040000	7460000	tad24|PBSQ|3:7040000-7460000
vvi161s1g00595					.			.		.		3	7480000	8120000	tad25|PBSQ|3:7480000-8120000
vvi161s1g00596					.			.		.		3	8140000	8440000	tad26|PBSQ|3:8140000-8440000
vvi161s1g00597					.			.		.		3	8460000	8660000	tad27|PBSQ|3:8460000-8660000
vvi161s1g00598					.			.		.		3	8680000	9100000	tad28|PBSQ|3:8680000-9100000
vvi161s1g00599					evm.TU.FRAGSCAFF_149.681(0.0216)			evm.TU.FRAGSCAFF_286.200(0.0560)		.		3	9120000	9340000	tad29|PBSQ|3:9120000-9340000
vvi161s1g00600					.			.		.		3	9360000	9780000	tad30|PBSQ|3:9360000-9780000
vvi161s1g00601					evm.TU.FRAGSCAFF_149.682(0.3791)			evm.TU.FRAGSCAFF_286.201(0.0428)		evm.TU.FRAGSCAFF_269.225(0.2839)		3	9800000	9960000	tad31|PBSQ|3:9800000-9960000
vvi161s1g00602					evm.TU.FRAGSCAFF_149.683(0.4757)			.				3	9980000	10300000	tad32|PBSQ|3:9980000-10300000
vvi161s1g00603					.			.				3	10320000	10680000	tad33|PBSQ|3:10320000-10680000
vvi161s1g00604					.			evm.TU.FRAGSCAFF_286.204(0.0266)				3	10700000	10720000	tad34|PBSQ|3:10700000-10720000
vvi161s1g00605					.			evm.TU.FRAGSCAFF_286.204(0.0266)				3	10740000	10760000	tad35|PBSQ|3:10740000-10760000
vvi161s1g00606					evm.TU.FRAGSCAFF_149.685(0.0956)			evm.TU.FRAGSCAFF_286.206(0.3228)				3	10760000	10960000	tad36|PBSQ|3:10760000-10960000
vvi161s1g00607					evm.TU.FRAGSCAFF_149.684(0.1312)			.				3	10980000	11280000	tad37|PBSQ|3:10980000-11280000
vvi161s1g00608					.			.				3	11300000	11600000	tad38|PBSQ|3:11300000-11600000
vvi161s1g00609					evm.TU.FRAGSCAFF_149.686(0.1536)			evm.TU.FRAGSCAFF_286.207(0.0713)				3	11620000	11800000	tad39|PBSQ|3:11620000-11800000
vvi161s1g00610					evm.TU.FRAGSCAFF_149.687(0.6553)							3	11820000	12340000	tad40|PBSQ|3:11820000-12340000
vvi161s1g00611												3	12360000	12640000	tad41|PBSQ|3:12360000-12640000
vvi161s1g00612												3	12660000	12920000	tad42|PBSQ|3:12660000-12920000
vvi161s1g00613												3	12940000	13120000	tad43|PBSQ|3:12940000-13120000
vvi161s1g00614												3	13140000	13320000	tad44|PBSQ|3:13140000-13320000
vvi161s1g00615									evm.TU.FRAGSCAFF_14.455(0.1510)			3	13340000	13540000	tad45|PBSQ|3:13340000-13540000
vvi161s1g00616									.			3	13560000	13640000	tad46|PBSQ|3:13560000-13640000
vvi161s1g00617					evm.TU.FRAGSCAFF_149.44(0.0235)				.			3	13660000	13840000	tad47|PBSQ|3:13660000-13840000
vvi161s1g00618					.				.			3	13860000	14120000	tad48|PBSQ|3:13860000-14120000
vvi161s1g00619					.				.			3	14140000	14460000	tad49|PBSQ|3:14140000-14460000
vvi161s1g00620					.				.			3	14480000	14960000	tad50|PBSQ|3:14480000-14960000
vvi161s1g00621					evm.TU.FRAGSCAFF_149.47(0.7439)				.			3	14980000	15320000	tad51|PBSQ|3:14980000-15320000
vvi161s1g00622					evm.TU.FRAGSCAFF_149.48(0.5700)				.			3	15340000	15520000	tad52|PBSQ|3:15340000-15520000
vvi161s1g00623			vvi161s14g01348		.		evm.TU.FRAGSCAFF_201.81(0.0594)		.			3	15540000	15700000	tad53|PBSQ|3:15540000-15700000
vvi161s1g00624			.		evm.TU.FRAGSCAFF_149.49(0.6302)		.		.			3	15720000	15800000	tad54|PBSQ|3:15720000-15800000
vvi161s1g00625			.		evm.TU.FRAGSCAFF_149.52(0.9684)		.	evm.TU.FRAGSCAFF_507.21(0.6263)	.			3	15820000	16180000	tad55|PBSQ|3:15820000-16180000
vvi161s1g00626			.		.		.	evm.TU.FRAGSCAFF_507.23(0.6029)	.			3	16200000	16600000	tad56|PBSQ|3:16200000-16600000
vvi161s1g00627			.		.		.	evm.TU.FRAGSCAFF_507.25(0.6127)	.			3	16620000	16680000	tad57|PBSQ|3:16620000-16680000
vvi161s1g00628			.		evm.TU.FRAGSCAFF_149.53(0.6894)		.	.	.			3	16700000	16720000	tad58|PBSQ|3:16700000-16720000
vvi161s1g00629			.		evm.TU.FRAGSCAFF_149.54(0.8747)		.	.	.			3	16740000	16900000	tad59|PBSQ|3:16740000-16900000
vvi161s1g00630			vvi161s14g01352		evm.TU.FRAGSCAFF_149.55(0.0226)		.	.	.			3	16920000	17040000	tad60|PBSQ|3:16920000-17040000
vvi161s1g00631			.		.		.	.	.			3	17060000	17520000	tad61|PBSQ|3:17060000-17520000
vvi161s1g00632			.		evm.TU.FRAGSCAFF_149.56(0.0774)	evm.TU.FRAGSCAFF_415.326(0.2781)	.	evm.TU.FRAGSCAFF_507.26(0.0286)	.			3	17540000	17660000	tad62|PBSQ|3:17540000-17660000
vvi161s1g00633			.		evm.TU.FRAGSCAFF_149.58(0.0806)	.	.	evm.TU.FRAGSCAFF_507.32(0.7734)	.			3	17680000	17920000	tad63|PBSQ|3:17680000-17920000
vvi161s1g00634			.		.	.	.	.	.			3	17940000	18100000	tad64|PBSQ|3:17940000-18100000
vvi161s1g00635			.		evm.TU.FRAGSCAFF_149.60(0.0214)	.	.	.	.			3	18120000	18360000	tad65|PBSQ|3:18120000-18360000
vvi161s1g00636			.		.	.	.	.	.			3	18380000	18960000	tad66|PBSQ|3:18380000-18960000
vvi161s1g00637			.		.	.	.	.	.			3	18980000	19440000	tad67|PBSQ|3:18980000-19440000
vvi161s1g00638			vvi161s14g01357		.	.	evm.TU.FRAGSCAFF_201.92(0.3905)	evm.TU.FRAGSCAFF_507.33(0.2149)	.			3	19460000	19680000	tad68|PBSQ|3:19460000-19680000
vvi161s1g00639			vvi161s14g01359		.	.	.	evm.TU.FRAGSCAFF_507.34(0.1539)	.			3	19700000	19860000	tad69|PBSQ|3:19700000-19860000
vvi161s1g00640			.		evm.TU.FRAGSCAFF_149.61(0.0816)	.	.	evm.TU.FRAGSCAFF_507.34(0.1539)	evm.TU.FRAGSCAFF_14.444(0.0484)			3	19880000	20100000	tad70|PBSQ|3:19880000-20100000
vvi161s1g00641			.		evm.TU.FRAGSCAFF_149.62(0.0165)	.	.	.	.			3	20120000	20340000	tad71|PBSQ|3:20120000-20340000
vvi161s1g00642			.		.	.	.	evm.TU.FRAGSCAFF_507.35(0.6683)	.			3	20360000	20720000	tad72|PBSQ|3:20360000-20720000
vvi161s1g00643			.		.	.	.	evm.TU.FRAGSCAFF_507.36(0.0189)	.			3	20740000	20940000	tad73|PBSQ|3:20740000-20940000
vvi161s1g00644			.		.	.	.	evm.TU.FRAGSCAFF_507.40(0.5501)	.			3	20960000	21420000	tad74|PBSQ|3:20960000-21420000
vvi161s1g00645			vvi161s14g01381		.	evm.TU.FRAGSCAFF_415.330(0.4796)	evm.TU.FRAGSCAFF_201.94(0.8874)	.	evm.TU.FRAGSCAFF_14.434(0.6741)			3	21440000	21720000	tad75|PBSQ|3:21440000-21720000
vvi161s1g00646			.		evm.TU.FRAGSCAFF_149.63(0.4249)	.	.	evm.TU.FRAGSCAFF_507.40(0.5501)	.			3	21740000	22000000	tad76|PBSQ|3:21740000-22000000
vvi161s1g00647			.		.	evm.TU.FRAGSCAFF_415.331(0.0512)	.	.	.			3	22020000	22220000	tad77|PBSQ|3:22020000-22220000
vvi161s1g00648			.		.	.	.	.	.			3	22240000	22580000	tad78|PBSQ|3:22240000-22580000
vvi161s1g00649			.		.	.	.	.	.			3	22600000	22780000	tad79|PBSQ|3:22600000-22780000
vvi161s1g00650			.		.	.	.	.	.			3	22800000	22820000	tad80|PBSQ|3:22800000-22820000
vvi161s1g00651			.		.	.	evm.TU.FRAGSCAFF_201.98(0.1294)	.	.			3	22840000	23120000	tad81|PBSQ|3:22840000-23120000
vvi161s1g00652			.		.	.	evm.TU.FRAGSCAFF_201.99(0.0255)	.	.			3	23140000	23380000	tad82|PBSQ|3:23140000-23380000
vvi161s1g00653			.		.	evm.TU.FRAGSCAFF_415.333(0.5986)	evm.TU.FRAGSCAFF_201.101(0.6031)	.	.			3	23400000	23620000	tad83|PBSQ|3:23400000-23620000
vvi161s1g00654			.		evm.TU.FRAGSCAFF_149.65(0.3678)	.	.	.	.			3	23640000	24140000	tad84|PBSQ|3:23640000-24140000
vvi161s1g00655			.		.	.	.	.	.			3	24160000	24480000	tad85|PBSQ|3:24160000-24480000
vvi161s1g00656			.		evm.TU.FRAGSCAFF_149.66(0.6487)	.	.	.	.			3	24500000	24620000	tad86|PBSQ|3:24500000-24620000
vvi161s1g00657			.		.	.	.	.	.			3	24640000	24660000	tad87|PBSQ|3:24640000-24660000
vvi161s1g00658			.		.	.	.	evm.TU.FRAGSCAFF_507.41(0.2704)	.			3	24680000	24780000	tad88|PBSQ|3:24680000-24780000
vvi161s1g00659			.		.	.	.	evm.TU.FRAGSCAFF_507.42(0.8381)	.			3	24800000	24820000	tad89|PBSQ|3:24800000-24820000
vvi161s1g00660			.		.	.	.	.	.			3	24840000	25000000	tad90|PBSQ|3:24840000-25000000
vvi161s1g00661			.		.	.	.	.	.			3	25020000	25320000	tad91|PBSQ|3:25020000-25320000
vvi161s1g00662			.		.	.	.	.	.			3	25340000	25600000	tad92|PBSQ|3:25340000-25600000
vvi161s1g00663			.		.	.	.	.	.			3	25620000	25700000	tad93|PBSQ|3:25620000-25700000
vvi161s1g00664			.		.	.	.	.	.			3	25720000	25740000	tad94|PBSQ|3:25720000-25740000
vvi161s1g00665			.		.	.	.	.	.			3	25760000	25960000	tad95|PBSQ|3:25760000-25960000
vvi161s1g00666			.		.	.	.	.	.			3	25980000	26240000	tad96|PBSQ|3:25980000-26240000
vvi161s1g00667			.		.	evm.TU.FRAGSCAFF_415.334(0.3408)	evm.TU.FRAGSCAFF_201.105(0.3745)	evm.TU.FRAGSCAFF_507.43(0.0164)	.			3	26260000	26520000	tad97|PBSQ|3:26260000-26520000
vvi161s1g00668			.		evm.TU.FRAGSCAFF_149.67(0.3716)	.	.	evm.TU.FRAGSCAFF_507.44(0.5823)	.			3	26540000	26640000	tad98|PBSQ|3:26540000-26640000
vvi161s1g00669			.		evm.TU.FRAGSCAFF_149.67(0.3716)	.	.	.	.			3	26660000	26760000	tad99|PBSQ|3:26660000-26760000
vvi161s1g00670			.		.	.	.	evm.TU.FRAGSCAFF_507.45(0.1473)	.			3	26780000	27040000	tad100|PBSQ|3:26780000-27040000
vvi161s1g00671			.		.	.	.	.	.			3	27060000	27460000	tad101|PBSQ|3:27060000-27460000
vvi161s1g00672			.		.	.	.	.	.			3	27480000	27920000	tad102|PBSQ|3:27480000-27920000
vvi161s1g00673			.		.	evm.TU.FRAGSCAFF_415.337(0.0332)	evm.TU.FRAGSCAFF_201.109(0.033)	.	.			3	27940000	28040000	tad103|PBSQ|3:27940000-28040000
vvi161s1g00674			.		evm.TU.FRAGSCAFF_149.79(0.5255)	.	.	.	.			3	28060000	28120000	tad104|PBSQ|3:28060000-28120000
vvi161s1g00675			.		evm.TU.FRAGSCAFF_149.81(0.8973)	.	.	.	.			3	28140000	28160000	tad105|PBSQ|3:28140000-28160000
vvi161s1g00676			vvi161s14g01383		evm.TU.FRAGSCAFF_149.82(0.3589)	.	.	evm.TU.FRAGSCAFF_507.47(0.7397)	evm.TU.FRAGSCAFF_14.423(0.7325)			3	28160000	28380000	tad106|PBSQ|3:28160000-28380000
vvi161s1g00677			.		.	.	.	.	.			3	28400000	28560000	tad107|PBSQ|3:28400000-28560000
vvi161s1g00678			.		.	.	.	.	.			3	28580000	28800000	tad108|PBSQ|3:28580000-28800000
vvi161s1g00679			.		evm.TU.FRAGSCAFF_149.85(0.6469)	.	.	evm.TU.FRAGSCAFF_507.50(0.5264)	evm.TU.FRAGSCAFF_14.419(0.7304)			3	28820000	29100000	tad109|PBSQ|3:28820000-29100000
vvi161s1g00680			.		evm.TU.FRAGSCAFF_149.86(0.0313)	.	.	evm.TU.FRAGSCAFF_507.52(0.1171)	.			3	29120000	29580000	tad110|PBSQ|3:29120000-29580000
vvi161s1g00681			.		evm.TU.FRAGSCAFF_149.87(0.0285)	.	.	.	.			3	29600000	29900000	tad111|PBSQ|3:29600000-29900000
vvi161s1g00682			.		evm.TU.FRAGSCAFF_149.91(0.0912)	.	.	evm.TU.FRAGSCAFF_507.61(0.1634)	.			3	29920000	30060000	tad112|PBSQ|3:29920000-30060000
vvi161s1g00683			.		.	.	.	.	.			3	30080000	30200000	tad113|PBSQ|3:30080000-30200000
vvi161s1g00684			.		.	.	.	evm.TU.FRAGSCAFF_507.65(0.4720)	.			3	30220000	30600000	tad114|PBSQ|3:30220000-30600000
vvi161s1g00685			.		evm.TU.FRAGSCAFF_149.92(0.7818)	.	.	.	.			3	30620000	30900000	tad115|PBSQ|3:30620000-30900000
vvi161s1g00686			vvi161s14g01405		evm.TU.FRAGSCAFF_149.94(0.5136)	.	.	.	evm.TU.FRAGSCAFF_14.405(0.7624)			3	30920000	31020000	tad116|PBSQ|3:30920000-31020000
vvi161s1g00687			.		.	.	.	evm.TU.FRAGSCAFF_507.67(0.2546)	.			3	31040000	31320000	tad117|PBSQ|3:31040000-31320000
vvi161s1g00688			vvi161s14g01407		evm.TU.FRAGSCAFF_149.95(0.0154)	evm.TU.FRAGSCAFF_415.354(0.0217)	evm.TU.FRAGSCAFF_201.128(0.0149)	evm.TU.FRAGSCAFF_507.68(0.0191)	.			3	31340000	31360000	tad118|PBSQ|3:31340000-31360000
vvi161s1g00689			.		.	.	.	.	.			3	31380000	31820000	tad119|PBSQ|3:31380000-31820000
vvi161s1g00690			.		.	.	.	.	.			3	31840000	31940000	tad120|PBSQ|3:31840000-31940000
vvi161s1g00691			.		.	.	.	.	.			3	31960000	31980000	tad121|PBSQ|3:31960000-31980000
vvi161s1g00692			.		evm.TU.FRAGSCAFF_149.96(0.6708)	.	.	.	.			3	31980000	32060000	tad122|PBSQ|3:31980000-32060000
vvi161s1g00693			.		evm.TU.FRAGSCAFF_149.96(0.6708)	.	.	.	.			3	32080000	32100000	tad123|PBSQ|3:32080000-32100000
vvi161s1g00694			.		.	evm.TU.FRAGSCAFF_415.358(0.6427)	evm.TU.FRAGSCAFF_201.129(0.7936)	evm.TU.FRAGSCAFF_507.69(0.5736)	.			3	32120000	32560000	tad124|PBSQ|3:32120000-32560000
vvi161s1g00695			.		.	evm.TU.FRAGSCAFF_415.361(0.1749)	evm.TU.FRAGSCAFF_201.130(0.0872)	evm.TU.FRAGSCAFF_507.70(0.1260)	.			3	32580000	32980000	tad125|PBSQ|3:32580000-32980000
vvi161s1g00696			.		.	.	.	evm.TU.FRAGSCAFF_507.71(0.2878)	.			3	33000000	33620000	tad126|PBSQ|3:33000000-33620000
vvi161s1g00697			vvi161s14g01411		.	.	.	.	evm.TU.FRAGSCAFF_14.403(0.0321)			3	33640000	33920000	tad127|PBSQ|3:33640000-33920000
vvi161s1g00698			.		evm.TU.FRAGSCAFF_149.99(0.1721)	.	.	evm.TU.FRAGSCAFF_507.72(0.6315)	.			3	33940000	34180000	tad128|PBSQ|3:33940000-34180000
vvi161s1g00699			.		.	.	.	evm.TU.FRAGSCAFF_507.73(0.6581)	.			3	34200000	34440000	tad129|PBSQ|3:34200000-34440000
vvi161s1g00700			.		evm.TU.FRAGSCAFF_149.100(0.5470)	.	.	.	.			3	34460000	34780000	tad130|PBSQ|3:34460000-34780000
vvi161s1g00701			.		.	evm.TU.FRAGSCAFF_415.368(0.8370)	.	evm.TU.FRAGSCAFF_507.74(0.2306)	.			3	34800000	35120000	tad131|PBSQ|3:34800000-35120000
vvi161s1g00702			.		.	.	.	.	.			3	35140000	35300000	tad132|PBSQ|3:35140000-35300000
vvi161s1g00703			.		.	.	.	.	.			3	35320000	35340000	tad133|PBSQ|3:35320000-35340000
vvi161s1g00704			.		.	.	.	.	.			3	35360000	35520000	tad134|PBSQ|3:35360000-35520000
vvi161s1g00705			.		.	.	.	.	.			3	35540000	35840000	tad135|PBSQ|3:35540000-35840000
vvi161s1g00706			.		evm.TU.FRAGSCAFF_149.101(0.4826)	.	evm.TU.FRAGSCAFF_201.145(0.6803)	evm.TU.FRAGSCAFF_507.76(0.6221)	.			3	35860000	36860000	tad136|PBSQ|3:35860000-36860000
vvi161s1g00707			vvi161s14g01426		.	.	.	.	.			3	36880000	37520000	tad137|PBSQ|3:36880000-37520000
vvi161s1g00708			.		.	evm.TU.FRAGSCAFF_415.374(0.6625)	evm.TU.FRAGSCAFF_201.146(0.2487)	evm.TU.FRAGSCAFF_507.77(0.0425)	.			3	37540000	37860000	tad138|PBSQ|3:37540000-37860000
vvi161s1g00709			.		.	.	.	.	.			3	37880000	38320000	tad139|PBSQ|3:37880000-38320000
vvi161s1g00710			.		.	.	.	.	.			3	38340000	38900000	tad140|PBSQ|3:38340000-38900000
vvi161s1g00711			vvi161s14g01427		.	.	.	.	.			3	38920000	39040000	tad141|PBSQ|3:38920000-39040000
vvi161s1g00712			.		.	.	.	evm.TU.FRAGSCAFF_507.77(0.0425)	.			3	39060000	39700000	tad142|PBSQ|3:39060000-39700000
vvi161s1g00713			.		evm.TU.FRAGSCAFF_149.102(0.4506)	.	.	evm.TU.FRAGSCAFF_507.78(0.4579)	.			3	39720000	39960000	tad143|PBSQ|3:39720000-39960000
vvi161s1g00714			.		evm.TU.FRAGSCAFF_149.103(0.7053)	.	.	.	.			3	39980000	40060000	tad144|PBSQ|3:39980000-40060000
vvi161s1g00715			.		evm.TU.FRAGSCAFF_149.104(0.0229)	evm.TU.FRAGSCAFF_415.387(0.6378)	evm.TU.FRAGSCAFF_201.149(0.0344)	evm.TU.FRAGSCAFF_507.79(0.0165)	.			3	40080000	40260000	tad145|PBSQ|3:40080000-40260000
vvi161s1g00716			.		.	.	.	.	.			3	40280000	40580000	tad146|PBSQ|3:40280000-40580000
vvi161s1g00717			.		.	evm.TU.FRAGSCAFF_415.390(0.2289)	.	.	.			3	40600000	40840000	tad147|PBSQ|3:40600000-40840000
vvi161s1g00718			.		evm.TU.FRAGSCAFF_149.106(0.8085)	.	.	.	.			3	40860000	41100000	tad148|PBSQ|3:40860000-41100000
vvi161s1g00719			.		.	.	.	.	.			3	41120000	41400000	tad149|PBSQ|3:41120000-41400000
vvi161s1g00720			vvi161s14g01435		evm.TU.FRAGSCAFF_149.108(0.0253)	.	.	.	.			3	41420000	41820000	tad150|PBSQ|3:41420000-41820000
vvi161s1g00721			.		.	.	.	evm.TU.FRAGSCAFF_507.82(0.0883)	.			3	41840000	42780000	tad151|PBSQ|3:41840000-42780000
vvi161s1g00722			vvi161s14g01440		.	.	.	.	.			3	42800000	43020000	tad152|PBSQ|3:42800000-43020000
vvi161s1g00723			.		.	.	.	evm.TU.FRAGSCAFF_507.83(0.2274)	.			3	43040000	43560000	tad153|PBSQ|3:43040000-43560000
vvi161s1g00724			.		.	.	.	evm.TU.FRAGSCAFF_507.84(0.9196)	.			3	43580000	43760000	tad154|PBSQ|3:43580000-43760000
vvi161s1g00725			.		.	.	.	evm.TU.FRAGSCAFF_507.83(0.2274)	.			3	43780000	44420000	tad155|PBSQ|3:43780000-44420000
vvi161s1g00726			.		.	.	.	evm.TU.FRAGSCAFF_507.84(0.9196)	.			3	44440000	44740000	tad156|PBSQ|3:44440000-44740000
vvi161s1g00727			.		.	.	.	.	.			3	44760000	45400000	tad157|PBSQ|3:44760000-45400000
vvi161s1g00728			.		.	.	.	.	.	evm.TU.FRAGSCAFF_217.198(0.0760)		3	45420000	45760000	tad158|PBSQ|3:45420000-45760000
vvi161s1g00729			.		.	.	.	evm.TU.FRAGSCAFF_507.85(0.0109)	.	.		3	45780000	46140000	tad159|PBSQ|3:45780000-46140000
vvi161s1g00730			.		.	evm.TU.FRAGSCAFF_415.397(0.6851)	evm.TU.FRAGSCAFF_201.162(0.3665)	evm.TU.FRAGSCAFF_507.86(0.1144)	.	.		3	46160000	46340000	tad160|PBSQ|3:46160000-46340000
vvi161s1g00731			.		evm.TU.FRAGSCAFF_149.109(0.5536)	.	.	.	.	.		3	46360000	46660000	tad161|PBSQ|3:46360000-46660000
vvi161s1g00732			.		evm.TU.FRAGSCAFF_149.111(0.4310)	.	.	evm.TU.FRAGSCAFF_507.89(0.7519)	.	.		3	46680000	46840000	tad162|PBSQ|3:46680000-46840000
vvi161s1g00733			.		evm.TU.FRAGSCAFF_149.113(0.0156)	.	.	.	.	.		3	46860000	48480000	tad163|PBSQ|3:46860000-48480000
vvi161s1g00734			.		evm.TU.FRAGSCAFF_149.114(0.1323)	.	.	evm.TU.FRAGSCAFF_507.90(0.5628)	.	.		3	48500000	49000000	tad164|PBSQ|3:48500000-49000000
vvi161s1g00735			.		.	.	.	.	.	.		3	49020000	49840000	tad165|PBSQ|3:49020000-49840000
vvi161s1g00736			.		evm.TU.FRAGSCAFF_149.115(0.5587)	evm.TU.FRAGSCAFF_415.403(0.2355)	evm.TU.FRAGSCAFF_201.168(0.2025)	.	evm.TU.FRAGSCAFF_14.385(0.7737)	.		3	49860000	50460000	tad166|PBSQ|3:49860000-50460000
vvi161s1g00737			.		.	.	.	.	.	.		3	50480000	50780000	tad167|PBSQ|3:50480000-50780000
vvi161s1g00738			.		evm.TU.FRAGSCAFF_149.117(0.0208)	.	.	.	.	.		3	50800000	51880000	tad168|PBSQ|3:50800000-51880000
vvi161s1g00739			.		.	.	.	.	.	.		3	51900000	52480000	tad169|PBSQ|3:51900000-52480000
vvi161s1g00740			.		.	.	.	.	.	.		3	52500000	52980000	tad170|PBSQ|3:52500000-52980000
vvi161s1g00741			.		evm.TU.FRAGSCAFF_149.119(0.5268)	.	.	evm.TU.FRAGSCAFF_507.92(0.4755)	.	.		3	53000000	53320000	tad171|PBSQ|3:53000000-53320000
vvi161s1g00742			.		.	.	.	evm.TU.FRAGSCAFF_507.91(0.2482)	.	.		3	53340000	53600000	tad172|PBSQ|3:53340000-53600000
vvi161s1g00743			.		evm.TU.FRAGSCAFF_149.121(0.1131)	.	.	.	.	.		3	53620000	53900000	tad173|PBSQ|3:53620000-53900000
vvi161s1g00744			.		evm.TU.FRAGSCAFF_149.122(0.3230)	.	.	evm.TU.FRAGSCAFF_507.96(0.801)	.	.		3	53920000	54320000	tad174|PBSQ|3:53920000-54320000
vvi161s1g00745			vvi161s14g01453		evm.TU.FRAGSCAFF_149.122(0.3230)	.	.	evm.TU.FRAGSCAFF_507.97(0.0432)	evm.TU.FRAGSCAFF_14.379(0.3351)	.		3	54340000	54700000	tad175|PBSQ|3:54340000-54700000
vvi161s1g00746			.		.	.	.	evm.TU.FRAGSCAFF_507.95(0.4798)	.	.		3	54720000	55480000	tad176|PBSQ|3:54720000-55480000
vvi161s1g00747			.		evm.TU.FRAGSCAFF_149.123(0.5674)	.	.	.	.	.		3	55500000	56760000	tad177|PBSQ|3:55500000-56760000
vvi161s1g00748			.		.	.	.	.	.	.		3	56780000	57420000	tad178|PBSQ|3:56780000-57420000
vvi161s1g00749			.		.	.	.	.	.	.		3	57440000	59560000	tad179|PBSQ|3:57440000-59560000
vvi161s1g00750			vvi161s14g01455		evm.TU.FRAGSCAFF_149.124(0.1440)	.	.	evm.TU.FRAGSCAFF_507.98(0.8310)	evm.TU.FRAGSCAFF_14.377(0.6832)	evm.TU.FRAGSCAFF_217.185(0.7277)		3	59580000	60840000	tad180|PBSQ|3:59580000-60840000
vvi161s1g00751			.		.	evm.TU.FRAGSCAFF_415.412(0.6540)	evm.TU.FRAGSCAFF_201.172(0.7100)	.	.	.		3	60860000	61380000	tad181|PBSQ|3:60860000-61380000
vvi161s1g00752			.		evm.TU.FRAGSCAFF_149.125(0.0779)	.	.	.	.	.		3	61400000	62080000	tad182|PBSQ|3:61400000-62080000
vvi161s1g00753			.		evm.TU.FRAGSCAFF_149.127(0.8240)	.	.	.	.	.		3	62100000	62480000	tad183|PBSQ|3:62100000-62480000
vvi161s1g00754			.		.	.	evm.TU.FRAGSCAFF_201.173(0.8818)	evm.TU.FRAGSCAFF_507.99(0.8697)	.	.		3	62500000	62860000	tad184|PBSQ|3:62500000-62860000
vvi161s1g00755			.		.	.	.	.	.	.		3	62880000	63180000	tad185|PBSQ|3:62880000-63180000
vvi161s1g00756			.		evm.TU.FRAGSCAFF_149.128(0.5091)	.	.	evm.TU.FRAGSCAFF_507.100(0.5859)	.	.		3	63200000	63440000	tad186|PBSQ|3:63200000-63440000
vvi161s1g00757			.		.	.	.	.	.	.		3	63460000	63980000	tad187|PBSQ|3:63460000-63980000
vvi161s1g00758			.		.	.	.	.	.	.		3	64000000	64320000	tad188|PBSQ|3:64000000-64320000
vvi161s1g00759			.		.	.	.	.	.	.		3	64340000	64660000	tad189|PBSQ|3:64340000-64660000
vvi161s1g00760			.		.	.	.	.	.	.		3	64680000	65480000	tad190|PBSQ|3:64680000-65480000
vvi161s1g00761			.		.	.	.	.	.	.		3	65500000	65900000	tad191|PBSQ|3:65500000-65900000
vvi161s1g00762			.		.	.	.	.	.	.		3	65920000	66940000	tad192|PBSQ|3:65920000-66940000
vvi161s1g00763			.		.	.	.	evm.TU.FRAGSCAFF_507.101(0.0301)	.	.		3	66960000	68220000	tad193|PBSQ|3:66960000-68220000
vvi161s1g00764			.		.	.	.	evm.TU.FRAGSCAFF_507.99(0.8697)	.	.		3	68240000	68520000	tad194|PBSQ|3:68240000-68520000
vvi161s1g00765			.		.	.	.	.	.	.		3	68540000	68820000	tad195|PBSQ|3:68540000-68820000
vvi161s1g00766			.		.	.	.	.	.	.		3	68840000	69160000	tad196|PBSQ|3:68840000-69160000
vvi161s1g00767			.		.	.	.	.	.	.		3	69180000	70320000	tad197|PBSQ|3:69180000-70320000
vvi161s1g00768			.		.	.	.	.	.	.		3	70340000	70640000	tad198|PBSQ|3:70340000-70640000
vvi161s1g00769			.		evm.TU.FRAGSCAFF_149.129(0.1886)	.	.	.	.	.		3	70660000	73180000	tad199|PBSQ|3:70660000-73180000
vvi161s1g00770			.		evm.TU.FRAGSCAFF_149.129(0.1886)	.	.	evm.TU.FRAGSCAFF_507.101(0.0301)	.	.		3	73200000	73500000	tad200|PBSQ|3:73200000-73500000
vvi161s1g00771			.		.	.	.	.	.	.		3	73520000	74580000	tad201|PBSQ|3:73520000-74580000
vvi161s1g00772			.		evm.TU.FRAGSCAFF_149.131(0.1113)	.	.	.	.	.		3	74600000	74980000	tad202|PBSQ|3:74600000-74980000
vvi161s1g00773			.		.	.	.	.	.	.		3	75000000	75320000	tad203|PBSQ|3:75000000-75320000
vvi161s1g00774			.		.	.	.	.	.	.		3	75340000	75620000	tad204|PBSQ|3:75340000-75620000
vvi161s1g00775			.		.	.	evm.TU.FRAGSCAFF_201.185(0.4848)	evm.TU.FRAGSCAFF_507.104(0.0151)	.	.		3	75640000	76240000	tad205|PBSQ|3:75640000-76240000
vvi161s1g00776			vvi161s14g01464		.	.	.	.	evm.TU.FRAGSCAFF_14.368(0.7906)	evm.TU.FRAGSCAFF_217.180(0.7221)		3	76260000	78880000	tad206|PBSQ|3:76260000-78880000
vvi161s1g00777			vvi161s14g01466		evm.TU.FRAGSCAFF_149.133(0.027)	evm.TU.FRAGSCAFF_415.419(0.0230)	evm.TU.FRAGSCAFF_201.186(0.0121)	evm.TU.FRAGSCAFF_507.107(0.0336)	evm.TU.FRAGSCAFF_14.366(0.0241)	evm.TU.FRAGSCAFF_217.177(0.0153)		3	78900000	79960000	tad207|PBSQ|3:78900000-79960000
vvi161s1g00778			.		evm.TU.FRAGSCAFF_149.134(0.8837)	.	.	.	.	.		3	79980000	80200000	tad208|PBSQ|3:79980000-80200000
vvi161s1g00779			vvi161s14g01468		evm.TU.FRAGSCAFF_149.135(0.0464)	.	.	evm.TU.FRAGSCAFF_507.110(0.0553)	.	evm.TU.FRAGSCAFF_217.175(0.1508)		3	80220000	80820000	tad209|PBSQ|3:80220000-80820000
vvi161s1g00780			vvi161s14g01469		.	.	.	.	.	.		3	80840000	82480000	tad210|PBSQ|3:80840000-82480000
vvi161s1g00781			.		evm.TU.FRAGSCAFF_149.136(0.2262)	.	.	.	evm.TU.FRAGSCAFF_14.357(0.0209)	.		3	82500000	83680000	tad211|PBSQ|3:82500000-83680000
vvi161s1g00782			.		.	.	.	.	.	.		3	83700000	84080000	tad212|PBSQ|3:83700000-84080000
vvi161s1g00783			.		.	.	.	.	.	.		3	84100000	84580000	tad213|PBSQ|3:84100000-84580000
vvi161s1g00784			.		.	.	.	.	.	.		3	84600000	85000000	tad214|PBSQ|3:84600000-85000000
vvi161s1g00785			.		.	.	.	.	.	.		3	85020000	87140000	tad215|PBSQ|3:85020000-87140000
vvi161s1g00786			.		.	.	.	.	.	.		3	87160000	87500000	tad216|PBSQ|3:87160000-87500000
vvi161s1g00787			.		.	.	.	.	.	.		3	87520000	89360000	tad217|PBSQ|3:87520000-89360000
vvi161s1g00788			vvi161s14g01478		evm.TU.FRAGSCAFF_149.137(0.9156)	.	.	.	.	evm.TU.FRAGSCAFF_217.166(0.6920)		3	89380000	89860000	tad218|PBSQ|3:89380000-89860000
vvi161s1g00789					evm.TU.FRAGSCAFF_149.138(0.0182)	.	.	evm.TU.FRAGSCAFF_507.111(0.1238)	.			3	89880000	90120000	tad219|PBSQ|3:89880000-90120000
vvi161s1g00790					evm.TU.FRAGSCAFF_149.131(0.1113)	.	.	.	.			3	90140000	91180000	tad220|PBSQ|3:90140000-91180000
vvi161s1g00791					evm.TU.FRAGSCAFF_149.138(0.0182)	.	.	evm.TU.FRAGSCAFF_507.112(0.0117)	.			3	91200000	91640000	tad221|PBSQ|3:91200000-91640000
vvi161s1g00792						.	.	.	.			3	91660000	91980000	tad222|PBSQ|3:91660000-91980000
vvi161s1g00793						evm.TU.FRAGSCAFF_415.429(0.0180)	.	.	.			3	92000000	92420000	tad223|PBSQ|3:92000000-92420000
vvi161s1g00794						.	.	.	.			3	92440000	92740000	tad224|PBSQ|3:92440000-92740000
vvi161s1g00795						.	.	.	.			3	92760000	93140000	tad225|PBSQ|3:92760000-93140000
vvi161s1g00796						.	.	.	.			3	93160000	93880000	tad226|PBSQ|3:93160000-93880000
vvi161s1g00797						.	.	.	.			3	93900000	94380000	tad227|PBSQ|3:93900000-94380000
vvi161s1g00798						.	.	.	.			3	94400000	94540000	tad228|PBSQ|3:94400000-94540000
vvi161s1g00799	vvi161s17g00857					.	.	.	.			3	94560000	95040000	tad229|PBSQ|3:94560000-95040000
vvi161s1g00800	.					.	.	.	.			3	95060000	95740000	tad230|PBSQ|3:95060000-95740000
vvi161s1g00801	.					.	.	.	.			3	95760000	97080000	tad231|PBSQ|3:95760000-97080000
vvi161s1g00802	.					.	.	.	.			3	97100000	98760000	tad232|PBSQ|3:97100000-98760000
vvi161s1g00803	.					.	.	.	.			3	98780000	100300000	tad233|PBSQ|3:98780000-100300000
vvi161s1g00804	.					.	.	.	.			3	100320000	100600000	tad234|PBSQ|3:100320000-100600000
vvi161s1g00805	vvi161s17g00853				evm.TU.FRAGSCAFF_149.187(0.0144)	.	evm.TU.FRAGSCAFF_201.222(0.3042)	.	.			3	100620000	102280000	tad235|PBSQ|3:100620000-102280000
vvi161s1g00806	.				.	.	.	.	.			3	102300000	102720000	tad236|PBSQ|3:102300000-102720000
vvi161s1g00807	.				evm.TU.FRAGSCAFF_149.188(0.0151)	.	.	evm.TU.FRAGSCAFF_507.151(0.0120)	evm.TU.FRAGSCAFF_14.321(0.0270)	evm.TU.FRAGSCAFF_217.108(0.0469)		3	102740000	103580000	tad237|PBSQ|3:102740000-103580000
vvi161s1g00808	.				.	.	.	.	.	.		3	103600000	103840000	tad238|PBSQ|3:103600000-103840000
vvi161s1g00809	.				.	.	.	evm.TU.FRAGSCAFF_507.155(0.5331)	.	.		3	103860000	105220000	tad239|PBSQ|3:103860000-105220000
vvi161s1g00810	.				.	.	.	.	.	.		3	105240000	106260000	tad240|PBSQ|3:105240000-106260000
vvi161s1g00811	vvi161s17g00842				.	.	evm.TU.FRAGSCAFF_201.229(0.0182)	evm.TU.FRAGSCAFF_507.157(0.0219)	.	.		3	106280000	106660000	tad241|PBSQ|3:106280000-106660000
vvi161s1g00812	vvi161s17g00841				evm.TU.FRAGSCAFF_149.190(0.0422)	.	evm.TU.FRAGSCAFF_201.231(0.3016)	evm.TU.FRAGSCAFF_507.158(0.3071)	.	.		3	106680000	108220000	tad242|PBSQ|3:106680000-108220000
vvi161s1g00813	.				evm.TU.FRAGSCAFF_149.191_evm.TU.FRAGSCAFF_149.192(0.6099)	.	.	evm.TU.FRAGSCAFF_507.159(0.4396)	.	.		3	108240000	109040000	tad243|PBSQ|3:108240000-109040000
vvi161s1g00814	.				.	.	.	evm.TU.FRAGSCAFF_507.160(0.0187)	.	.		3	109060000	109800000	tad244|PBSQ|3:109060000-109800000
vvi161s1g00815	.		vvi161s14g01563		.	.	.	evm.TU.FRAGSCAFF_507.161(0.0194)	evm.TU.FRAGSCAFF_14.312(0.0209)	.		3	109820000	110000000	tad245|PBSQ|3:109820000-110000000
vvi161s1g00816	.		.		evm.TU.FRAGSCAFF_149.195(0.4515)	.	.	evm.TU.FRAGSCAFF_507.162(0.4430)	.	.		3	110020000	110980000	tad246|PBSQ|3:110020000-110980000
vvi161s1g00817	.		.		evm.TU.FRAGSCAFF_149.197(0.9418)	.	.	.	.	.		3	111000000	112380000	tad247|PBSQ|3:111000000-112380000
vvi161s1g00818	vvi161s17g00837		vvi161s14g01561		evm.TU.FRAGSCAFF_149.198(0.8203)	.	.	evm.TU.FRAGSCAFF_507.163(0.8317)	evm.TU.FRAGSCAFF_14.309(0.8574)	evm.TU.FRAGSCAFF_217.98(0.8878)		3	112400000	112680000	tad248|PBSQ|3:112400000-112680000
vvi161s1g00819	.		.		evm.TU.FRAGSCAFF_149.203(0.2161)	evm.TU.FRAGSCAFF_415.462(0.2061)	evm.TU.FRAGSCAFF_201.236_evm.TU.FRAGSCAFF_201.237(0.2636)	.	.	.		3	112700000	113060000	tad249|PBSQ|3:112700000-113060000
vvi161s1g00820	.		.		.	.	.	evm.TU.FRAGSCAFF_507.164(0.0350)	.	.		3	113080000	114300000	tad250|PBSQ|3:113080000-114300000
vvi161s1g00821	.		.		.	.	.	evm.TU.FRAGSCAFF_507.165(0.7733)	.	.		3	114320000	115680000	tad251|PBSQ|3:114320000-115680000
vvi161s1g00822	vvi161s17g00832		.		.	evm.TU.FRAGSCAFF_415.466(0.1328)	evm.TU.FRAGSCAFF_201.242(0.0391)	evm.TU.FRAGSCAFF_507.166(0.0152)	.	.		3	115700000	115720000	tad252|PBSQ|3:115700000-115720000
vvi161s1g00823			.		.	.	.	.	.	.		3	115740000	116000000	tad253|PBSQ|3:115740000-116000000
vvi161s1g00824			vvi161s14g01553		evm.TU.FRAGSCAFF_149.205(0.2855)	.	.	.	evm.TU.FRAGSCAFF_14.302(0.3137)	evm.TU.FRAGSCAFF_217.95(0.2749)		3	116020000	116740000	tad254|PBSQ|3:116020000-116740000
vvi161s1g00825			.		.	.	.	evm.TU.FRAGSCAFF_507.168(0.5252)	.	.		3	116760000	117680000	tad255|PBSQ|3:116760000-117680000
vvi161s1g00826	vvi161s17g00596		vvi161s14g01552		evm.TU.FRAGSCAFF_149.208(0.7006)	evm.TU.FRAGSCAFF_415.473(0.8169)	.	evm.TU.FRAGSCAFF_507.169(0.5356)	.	.		3	117700000	118560000	tad256|PBSQ|3:117700000-118560000
vvi161s1g00827	.		.		.	.	.	.	.	.		3	118580000	119940000	tad257|PBSQ|3:118580000-119940000
vvi161s1g00828	vvi161s17g00597		.		.	evm.TU.FRAGSCAFF_415.474(0.7405)	.	.	.	.		3	119960000	120400000	tad258|PBSQ|3:119960000-120400000
vvi161s1g00829	.		.		.	.	.	.	.	.		3	120420000	121580000	tad259|PBSQ|3:120420000-121580000
vvi161s1g00830	.		.		.	.	.	.	.	.		3	121600000	122520000	tad260|PBSQ|3:121600000-122520000
vvi161s1g00831	.		.		evm.TU.FRAGSCAFF_149.210(0.0856)	.	.	.	.	.		3	122540000	123520000	tad261|PBSQ|3:122540000-123520000
vvi161s1g00832	vvi161s17g00599		.		evm.TU.FRAGSCAFF_149.211(0.4576)	evm.TU.FRAGSCAFF_415.475(0.0537)	.	evm.TU.FRAGSCAFF_507.172(0.3290)	.	.		3	123540000	124980000	tad262|PBSQ|3:123540000-124980000
vvi161s1g00833	.		.		evm.TU.FRAGSCAFF_149.212(0.0232)	.	.	.	.	.		3	125000000	125960000	tad263|PBSQ|3:125000000-125960000
vvi161s1g00834	.		vvi161s14g01547		evm.TU.FRAGSCAFF_149.214(0.5690)	.	.	evm.TU.FRAGSCAFF_507.173(0.6361)	evm.TU.FRAGSCAFF_14.299(0.4019)	evm.TU.FRAGSCAFF_217.92(0.7761)		3	125980000	127000000	tad264|PBSQ|3:125980000-127000000
vvi161s1g00835	.				evm.TU.FRAGSCAFF_149.216(0.3277)	.	.	.	.	.		3	127020000	127620000	tad265|PBSQ|3:127020000-127620000
vvi161s1g00836	.				evm.TU.FRAGSCAFF_149.218(0.2610)	.	.	evm.TU.FRAGSCAFF_507.175(0.0401)	.	.		3	127640000	127720000	tad266|PBSQ|3:127640000-127720000
vvi161s1g00837	.				.	.	.	.	.	.		3	127740000	128220000	tad267|PBSQ|3:127740000-128220000
vvi161s1g00838	vvi161s17g00603				evm.TU.FRAGSCAFF_149.219(0.8683)	evm.TU.FRAGSCAFF_415.479(0.4623)	evm.TU.FRAGSCAFF_201.250(0.5472)	evm.TU.FRAGSCAFF_507.176(0.6543)	.	.		3	128240000	128600000	tad268|PBSQ|3:128240000-128600000
vvi161s1g00839	.				evm.TU.FRAGSCAFF_149.220(0.2041)	.	.	evm.TU.FRAGSCAFF_507.177(0.0300)	.	.		3	128620000	129200000	tad269|PBSQ|3:128620000-129200000
vvi161s1g00840	.				.	.	.	evm.TU.FRAGSCAFF_507.178(0.8166)	.	.		3	129220000	129440000	tad270|PBSQ|3:129220000-129440000
vvi161s1g00841	.				.	.	.	.	.	.		3	129460000	129760000	tad271|PBSQ|3:129460000-129760000
vvi161s1g00842	.				evm.TU.FRAGSCAFF_149.222(0.043)	.	.	.	.	.		3	129780000	130180000	tad272|PBSQ|3:129780000-130180000
vvi161s1g00843	.				evm.TU.FRAGSCAFF_149.223(0.0563)	.	.	.	.	.		3	130200000	130980000	tad273|PBSQ|3:130200000-130980000
vvi161s1g00844	.				.	.	.	.	.	.		3	131000000	131940000	tad274|PBSQ|3:131000000-131940000
vvi161s1g00845	.				.	.	.	.	.	.		3	131960000	132660000	tad275|PBSQ|3:131960000-132660000
vvi161s1g00846	.				evm.TU.FRAGSCAFF_149.224(0.6958)	.	.	.	.	.		3	132680000	133980000	tad276|PBSQ|3:132680000-133980000
vvi161s1g00847	.				.	.	.	.	.	.		3	134000000	136200000	tad277|PBSQ|3:134000000-136200000
vvi161s1g00848	.				evm.TU.FRAGSCAFF_149.225(0.0239)	.	.	.	.	.		3	136220000	136720000	tad278|PBSQ|3:136220000-136720000
vvi161s1g00849	.				.	.	.	evm.TU.FRAGSCAFF_507.180(0.0420)	.	evm.TU.FRAGSCAFF_217.87(0.6096)		3	136740000	137240000	tad279|PBSQ|3:136740000-137240000
vvi161s1g00850	.				evm.TU.FRAGSCAFF_149.228(0.1873)	.	.	.	.	.		3	137260000	137560000	tad280|PBSQ|3:137260000-137560000
vvi161s1g00851	vvi161s17g00619				evm.TU.FRAGSCAFF_149.229(0.0400)	evm.TU.FRAGSCAFF_415.488(0.2525)	evm.TU.FRAGSCAFF_201.267(0.2187)	evm.TU.FRAGSCAFF_507.181(0.0275)	.	.		3	137580000	138740000	tad281|PBSQ|3:137580000-138740000
vvi161s1g00852	.				evm.TU.FRAGSCAFF_149.230(0.0216)	.		evm.TU.FRAGSCAFF_507.182(0.2793)	evm.TU.FRAGSCAFF_14.286(0.0202)	.		3	138760000	140260000	tad282|PBSQ|3:138760000-140260000
vvi161s1g00853	.				evm.TU.FRAGSCAFF_149.231(0.7190)	.		evm.TU.FRAGSCAFF_507.183(0.8578)	.	.		3	140280000	140820000	tad283|PBSQ|3:140280000-140820000
vvi161s1g00854	.				evm.TU.FRAGSCAFF_149.232(0.7255)	.		.	.	.		3	140840000	141460000	tad284|PBSQ|3:140840000-141460000
vvi161s1g00855	vvi161s17g00621		vvi161s14g01585		.	evm.TU.FRAGSCAFF_415.492(0.2468)		evm.TU.FRAGSCAFF_507.184(0.0328)	.	.		3	141480000	142120000	tad285|PBSQ|3:141480000-142120000
vvi161s1g00856	.		.		evm.TU.FRAGSCAFF_149.234_evm.TU.FRAGSCAFF_149.235(0.3481)	.		.	.	.		3	142140000	142480000	tad286|PBSQ|3:142140000-142480000
vvi161s1g00857	.		.		evm.TU.FRAGSCAFF_149.236(0.6636)	.		.	.	.		3	142500000	142840000	tad287|PBSQ|3:142500000-142840000
vvi161s1g00858	.		.		evm.TU.FRAGSCAFF_149.237(0.1414)	.		.	.	.		3	142860000	145340000	tad288|PBSQ|3:142860000-145340000
vvi161s1g00859	.		.		evm.TU.FRAGSCAFF_149.238(0.328)	.		.	.	.		3	145360000	146080000	tad289|PBSQ|3:145360000-146080000
vvi161s1g00860	.		.		.	.		.	.	.		3	146100000	147060000	tad290|PBSQ|3:146100000-147060000
vvi161s1g00861	vvi161s17g00629		.		.	evm.TU.FRAGSCAFF_415.497(0.5597)		evm.TU.FRAGSCAFF_507.186(0.0186)	.	evm.TU.FRAGSCAFF_201.643(0.3370)		3	147080000	147320000	tad291|PBSQ|3:147080000-147320000
vvi161s1g00862	.		.		.	.		.	.	.		3	147340000	148280000	tad292|PBSQ|3:147340000-148280000
vvi161s1g00863	vvi161s17g00630		.		evm.TU.FRAGSCAFF_149.239(0.1830)	.		evm.TU.FRAGSCAFF_507.190(0.0257)	.	.		3	148300000	148520000	tad293|PBSQ|3:148300000-148520000
vvi161s1g00864	.		.		evm.TU.FRAGSCAFF_149.240(0.0209)	.		.	.	.		3	148540000	148940000	tad294|PBSQ|3:148540000-148940000
vvi161s1g00865	.		.		.	.		evm.TU.FRAGSCAFF_507.191(0.6765)	.	.		3	148960000	150520000	tad295|PBSQ|3:148960000-150520000
vvi161s1g00866	.		.		.	.		.	.	.		3	150540000	150880000	tad296|PBSQ|3:150540000-150880000
vvi161s1g00867	.		.		.	.		.	.	.		3	150900000	151460000	tad297|PBSQ|3:150900000-151460000
vvi161s1g00868	.		.		.	.		evm.TU.FRAGSCAFF_507.193(0.8311)	.	.		3	151480000	153020000	tad298|PBSQ|3:151480000-153020000
vvi161s1g00869	.		.		evm.TU.FRAGSCAFF_149.242(0.7848)	.		evm.TU.FRAGSCAFF_507.194(0.6740)	.	.		3	153040000	153220000	tad299|PBSQ|3:153040000-153220000
vvi161s1g00870	.		.		.	.		evm.TU.FRAGSCAFF_507.196(0.7126)	.	.		3	153240000	153540000	tad300|PBSQ|3:153240000-153540000
vvi161s1g00871	vvi161s17g00634		.		.	evm.TU.FRAGSCAFF_415.501(0.4758)		.	evm.TU.FRAGSCAFF_14.284(0.5758)	.		3	153560000	153860000	tad301|PBSQ|3:153560000-153860000
vvi161s1g00872	vvi161s17g00635		vvi161s14g01593		.	.		evm.TU.FRAGSCAFF_507.197(0.4743)	evm.TU.FRAGSCAFF_14.283(0.6977)	evm.TU.FRAGSCAFF_217.84(0.7829)		3	153880000	154300000	tad302|PBSQ|3:153880000-154300000
vvi161s1g00873	.		.		.	.		evm.TU.FRAGSCAFF_507.198(0.8070)	.	.		3	154320000	154860000	tad303|PBSQ|3:154320000-154860000
vvi161s1g00874	vvi161s17g00640		vvi161s14g01595		.	.		evm.TU.FRAGSCAFF_507.200(0.1220)	.	.		3	154880000	155520000	tad304|PBSQ|3:154880000-155520000
vvi161s1g00875	.		.		evm.TU.FRAGSCAFF_149.244(0.0127)	.		.	evm.TU.FRAGSCAFF_14.282(0.0253)	evm.TU.FRAGSCAFF_217.82(0.0318)		3	155540000	156300000	tad305|PBSQ|3:155540000-156300000
vvi161s1g00876	.		.		.	.		.	.	.		3	156320000	156620000	tad306|PBSQ|3:156320000-156620000
vvi161s1g00877	.		vvi161s14g01598		.	.		.	evm.TU.FRAGSCAFF_14.280(0.9516)	evm.TU.FRAGSCAFF_217.81(0.0595)		3	156640000	156880000	tad307|PBSQ|3:156640000-156880000
vvi161s1g00878	.		.		.	.		.	.	.		3	156900000	157340000	tad308|PBSQ|3:156900000-157340000
vvi161s1g00879	.		.		.	.		.	.	.		3	157360000	157740000	tad309|PBSQ|3:157360000-157740000
vvi161s1g00880	.		.		.	.		evm.TU.FRAGSCAFF_507.201(0.5124)	.	.		3	157760000	158400000	tad310|PBSQ|3:157760000-158400000
vvi161s1g00881	vvi161s17g00647		vvi161s14g01605		evm.TU.FRAGSCAFF_149.247(0.0775)	evm.TU.FRAGSCAFF_415.512(0.1378)		.	evm.TU.FRAGSCAFF_14.272(0.1060)	evm.TU.FRAGSCAFF_201.636(0.2138)		3	158420000	158900000	tad311|PBSQ|3:158420000-158900000
vvi161s1g00882	.		.		evm.TU.FRAGSCAFF_149.248(0.1634)	.		evm.TU.FRAGSCAFF_507.202(0.5645)	.	.		3	158920000	159280000	tad312|PBSQ|3:158920000-159280000
vvi161s1g00883	.		.		evm.TU.FRAGSCAFF_149.249(0.1706)	.		.	.	.		3	159300000	159540000	tad313|PBSQ|3:159300000-159540000
vvi161s1g00884	vvi161s17g00648		vvi161s14g01607		evm.TU.FRAGSCAFF_149.251(0.4037)	evm.TU.FRAGSCAFF_415.513(0.8721)		evm.TU.FRAGSCAFF_507.203(0.7436)	.	evm.TU.FRAGSCAFF_201.635(0.6807)		3	159560000	159720000	tad314|PBSQ|3:159560000-159720000
vvi161s1g00885	.		.		evm.TU.FRAGSCAFF_149.252(0.1107)	.		.	.	.		3	159740000	159960000	tad315|PBSQ|3:159740000-159960000
vvi161s1g00886	vvi161s17g00650		vvi161s14g01608		evm.TU.FRAGSCAFF_149.253(0.9433)	.		.	evm.TU.FRAGSCAFF_14.270(0.6888)	evm.TU.FRAGSCAFF_217.78(0.8038)		3	159980000	160080000	tad316|PBSQ|3:159980000-160080000
vvi161s1g00887	.		.		.	.		.	.	.		3	160100000	160420000	tad317|PBSQ|3:160100000-160420000
vvi161s1g00888	.		.		.	.		.	.	.		3	160440000	161260000	tad318|PBSQ|3:160440000-161260000
vvi161s1g00889	.		vvi161s14g01610		.	.		.	evm.TU.FRAGSCAFF_14.269(0.1778)	.		3	161280000	161680000	tad319|PBSQ|3:161280000-161680000
vvi161s1g00890	vvi161s17g00656		.		.	.		.	.	evm.TU.FRAGSCAFF_217.72(0.8354)		3	161700000	162180000	tad320|PBSQ|3:161700000-162180000
vvi161s1g00891	vvi161s17g00657		vvi161s14g01621		evm.TU.FRAGSCAFF_149.254(0.5347)	.		evm.TU.FRAGSCAFF_507.206(0.6525)	.	evm.TU.FRAGSCAFF_201.630(0.8575)		3	162200000	162460000	tad321|PBSQ|3:162200000-162460000
vvi161s1g00892	.		.		.	.		.	.	.		3	162480000	162640000	tad322|PBSQ|3:162480000-162640000
vvi161s1g00893	.		.		evm.TU.FRAGSCAFF_149.257(0.3777)	.		evm.TU.FRAGSCAFF_507.208(0.4356)	.	.		3	162660000	163140000	tad323|PBSQ|3:162660000-163140000
vvi161s1g00894	.		.		.	.		.	.	.		3	163160000	163560000	tad324|PBSQ|3:163160000-163560000
vvi161s1g00895	.		.		evm.TU.FRAGSCAFF_149.258(0.2575)	.		evm.TU.FRAGSCAFF_507.209(0.4649)	.	.		3	163580000	164160000	tad325|PBSQ|3:163580000-164160000
vvi161s1g00896	.		.		.	.		evm.TU.FRAGSCAFF_507.210(0.0263)	.	.		3	164180000	164580000	tad326|PBSQ|3:164180000-164580000
vvi161s1g00897	.		vvi161s14g01622		evm.TU.FRAGSCAFF_149.260(0.0282)	.		.	evm.TU.FRAGSCAFF_14.266(0.0256)	evm.TU.FRAGSCAFF_217.70(0.0317)		3	164600000	164900000	tad327|PBSQ|3:164600000-164900000
vvi161s1g00898	.		.		evm.TU.FRAGSCAFF_149.261(0.5584)	.		.	.	.		3	164920000	165280000	tad328|PBSQ|3:164920000-165280000
vvi161s1g00899	.		vvi161s14g01624		evm.TU.FRAGSCAFF_149.262(0.6459)	.		.	.	evm.TU.FRAGSCAFF_217.68(0.8604)		3	165300000	165600000	tad329|PBSQ|3:165300000-165600000
vvi161s1g00900	.		.		.	.		.	.	.		3	165620000	165840000	tad330|PBSQ|3:165620000-165840000
vvi161s1g00901	.		.		.	.		.	.	.		3	165860000	166220000	tad331|PBSQ|3:165860000-166220000
vvi161s1g00902	vvi161s17g00658		vvi161s14g01626		.	evm.TU.FRAGSCAFF_415.524(0.0185)		evm.TU.FRAGSCAFF_507.214(0.0403)	evm.TU.FRAGSCAFF_14.260(0.0443)	evm.TU.FRAGSCAFF_201.629(0.0475)		3	166240000	166780000	tad332|PBSQ|3:166240000-166780000
vvi161s1g00903	.		.		.	.		.	.	.		3	166800000	167140000	tad333|PBSQ|3:166800000-167140000
vvi161s1g00904	.		.		evm.TU.FRAGSCAFF_149.264(0.6196)	.		evm.TU.FRAGSCAFF_507.215(0.5768)	.	.		3	167160000	167280000	tad334|PBSQ|3:167160000-167280000
vvi161s1g00905	vvi161s17g00660		.		evm.TU.FRAGSCAFF_149.266(0.7697)	evm.TU.FRAGSCAFF_415.526(0.7926)		evm.TU.FRAGSCAFF_507.217(0.5102)	.	.		3	167300000	167600000	tad335|PBSQ|3:167300000-167600000
vvi161s1g00906	.		.		.	.		evm.TU.FRAGSCAFF_507.218(0.0156)	.	.		3	167620000	168000000	tad336|PBSQ|3:167620000-168000000
vvi161s1g00907	vvi161s17g00665		.		evm.TU.FRAGSCAFF_149.267(0.8209)	.		evm.TU.FRAGSCAFF_507.220(0.6402)	.	evm.TU.FRAGSCAFF_217.60(0.7578)		3	168020000	168200000	tad337|PBSQ|3:168020000-168200000
vvi161s1g00908	.		.		.	evm.TU.FRAGSCAFF_415.528(0.5891)	evm.TU.FRAGSCAFF_201.585(0.7786)	.	.	.		3	168220000	168400000	tad338|PBSQ|3:168220000-168400000
vvi161s1g00909	.		.		evm.TU.FRAGSCAFF_149.268(0.2308)	.	.	.	.	.		3	168420000	168780000	tad339|PBSQ|3:168420000-168780000
vvi161s1g00910	vvi161s17g00666		.		evm.TU.FRAGSCAFF_149.270(0.9299)	evm.TU.FRAGSCAFF_415.529(0.9037)	.	.	.	.		3	168800000	169000000	tad340|PBSQ|3:168800000-169000000
vvi161s1g00911	vvi161s17g00667		.		.	evm.TU.FRAGSCAFF_415.530(0.8835)	.	evm.TU.FRAGSCAFF_507.223(0.2325)	.	.		3	169020000	169220000	tad341|PBSQ|3:169020000-169220000
vvi161s1g00912	vvi161s17g00670		.		evm.TU.FRAGSCAFF_149.271(0.0365)	evm.TU.FRAGSCAFF_415.532(0.0313)	evm.TU.FRAGSCAFF_201.589(0.0214)	evm.TU.FRAGSCAFF_507.225(0.0178)	.	.		4	300000	880000	tad0|PBSQ|4:300000-880000
vvi161s1g00913	.		.		.	.	.	evm.TU.FRAGSCAFF_507.227(0.6690)	.	.		4	900000	1140000	tad1|PBSQ|4:900000-1140000
vvi161s1g00914	.		vvi161s14g01634		evm.TU.FRAGSCAFF_149.272(0.5092)	.	.	evm.TU.FRAGSCAFF_507.228(0.6136)	evm.TU.FRAGSCAFF_14.254(0.7331)	evm.TU.FRAGSCAFF_217.59(0.6389)		4	1160000	1300000	tad2|PBSQ|4:1160000-1300000
vvi161s1g00915	.		.		.	.	.	evm.TU.FRAGSCAFF_507.229(0.6294)	.	.		4	1320000	1420000	tad3|PBSQ|4:1320000-1420000
vvi161s1g00916	.		.		.	.	.	.	.	.		4	1440000	1560000	tad4|PBSQ|4:1440000-1560000
vvi161s1g00917	.		.		evm.TU.FRAGSCAFF_149.274(0.5131)	.	.	.	.	.		4	1580000	1900000	tad5|PBSQ|4:1580000-1900000
vvi161s1g00918	.		.		.	.	.	.	.	.		4	1920000	2320000	tad6|PBSQ|4:1920000-2320000
vvi161s1g00919	.		.		evm.TU.FRAGSCAFF_149.275(0.3747)	.	.	.	.	.		4	2340000	2480000	tad7|PBSQ|4:2340000-2480000
vvi161s1g00920	.		.		.	.	.	.	.	.		4	2500000	2900000	tad8|PBSQ|4:2500000-2900000
vvi161s1g00921	.		.		evm.TU.FRAGSCAFF_149.276(0.5633)	.	.	evm.TU.FRAGSCAFF_507.231(0.4347)	.	.		4	2920000	3220000	tad9|PBSQ|4:2920000-3220000
vvi161s1g00922	vvi161s17g00672		.		.	.	evm.TU.FRAGSCAFF_201.594(0.7268)	evm.TU.FRAGSCAFF_507.232(0.0293)	.	.		4	3240000	3720000	tad10|PBSQ|4:3240000-3720000
vvi161s1g00923	vvi161s17g00673		.		evm.TU.FRAGSCAFF_149.277(0.9077)	.	evm.TU.FRAGSCAFF_201.596(0.8077)	evm.TU.FRAGSCAFF_507.233(0.4948)	.	.		4	3740000	3980000	tad11|PBSQ|4:3740000-3980000
vvi161s1g00924	.		.		.	.	.	evm.TU.FRAGSCAFF_507.234(0.6307)	.	.		4	4000000	4100000	tad12|PBSQ|4:4000000-4100000
vvi161s1g00925	.		.		.	.	.	.	.	.		4	4120000	4280000	tad13|PBSQ|4:4120000-4280000
vvi161s1g00926	.		vvi161s14g01667		.	.	.	evm.TU.FRAGSCAFF_507.235(0.0507)	evm.TU.FRAGSCAFF_14.251(0.2718)	.		4	4300000	4540000	tad14|PBSQ|4:4300000-4540000
vvi161s1g00927	vvi161s17g00678		.		.	.	.	.	.	.		4	4560000	4760000	tad15|PBSQ|4:4560000-4760000
vvi161s1g00928	vvi161s17g00679		.		.	.	.	.	.	.		4	4780000	5060000	tad16|PBSQ|4:4780000-5060000
vvi161s1g00929	.		.		.	.	.	.	.	.		4	5080000	5580000	tad17|PBSQ|4:5080000-5580000
vvi161s1g00930	.		.		.	evm.TU.FRAGSCAFF_415.539(0.4631)	evm.TU.FRAGSCAFF_201.599(0.7676)	evm.TU.FRAGSCAFF_507.236(0.1601)	.	evm.TU.FRAGSCAFF_217.57(0.3442)		4	5600000	5820000	tad18|PBSQ|4:5600000-5820000
vvi161s1g00931	.		vvi161s14g01674		.	.	.	evm.TU.FRAGSCAFF_507.237(0.2705)	evm.TU.FRAGSCAFF_14.250(0.2234)	evm.TU.FRAGSCAFF_217.54(0.0111)		4	5840000	6080000	tad19|PBSQ|4:5840000-6080000
vvi161s1g00932	.		.		evm.TU.FRAGSCAFF_149.278(0.4670)	.	.	.	.	.		4	6100000	6380000	tad20|PBSQ|4:6100000-6380000
vvi161s1g00933	.		.		.	evm.TU.FRAGSCAFF_415.546(0.0059)	evm.TU.FRAGSCAFF_201.601(0.0716)	.	evm.TU.FRAGSCAFF_14.247(0.0152)	.		4	6400000	6720000	tad21|PBSQ|4:6400000-6720000
vvi161s1g00934	.		.		.	.	.	evm.TU.FRAGSCAFF_507.238(0.0222)	evm.TU.FRAGSCAFF_14.246(0.0302)	evm.TU.FRAGSCAFF_217.51(0.0054)		4	6740000	6920000	tad22|PBSQ|4:6740000-6920000
vvi161s1g00935	.		.		.	.	.	.	.	.		4	6940000	7380000	tad23|PBSQ|4:6940000-7380000
vvi161s1g00936	vvi161s17g00689		.		evm.TU.FRAGSCAFF_149.280(0.4808)	evm.TU.FRAGSCAFF_415.549(0.6050)	evm.TU.FRAGSCAFF_201.608(0.7803)	evm.TU.FRAGSCAFF_507.241(0.4859)	.	.		4	7400000	8540000	tad24|PBSQ|4:7400000-8540000
vvi161s1g00937	.		.		.	.	.	.	.	.		4	8560000	8840000	tad25|PBSQ|4:8560000-8840000
vvi161s1g00938	.		.		.	.	.	.	.	.		4	8860000	9160000	tad26|PBSQ|4:8860000-9160000
vvi161s1g00939	.		.		.	.	.	.	.	.		4	9180000	9320000	tad27|PBSQ|4:9180000-9320000
vvi161s1g00940	.		.		.	.	.	evm.TU.FRAGSCAFF_507.242(0.5071)	.	.		4	9340000	9400000	tad28|PBSQ|4:9340000-9400000
vvi161s1g00941	.		.		evm.TU.FRAGSCAFF_149.282(0.0432)	.	.	.	evm.TU.FRAGSCAFF_14.239(0.8126)	.		4	9420000	9440000	tad29|PBSQ|4:9420000-9440000
vvi161s1g00942	.		.		evm.TU.FRAGSCAFF_149.283(0.3564)	.	.	.	.	.		4	9460000	9760000	tad30|PBSQ|4:9460000-9760000
vvi161s1g00943	.		.		evm.TU.FRAGSCAFF_149.286(0.0268)	.	.	.	.	.		4	9780000	9920000	tad31|PBSQ|4:9780000-9920000
vvi161s1g00944	.		.		evm.TU.FRAGSCAFF_149.287(0.9273)	.	.	evm.TU.FRAGSCAFF_507.246(0.9315)	evm.TU.FRAGSCAFF_14.237(0.5748)	.		4	9940000	10200000	tad32|PBSQ|4:9940000-10200000
vvi161s1g00945	.		.		evm.TU.FRAGSCAFF_149.289(0.0145)	.	.	evm.TU.FRAGSCAFF_507.250(0.0087)	.	.		4	10220000	10380000	tad33|PBSQ|4:10220000-10380000
vvi161s1g00946	.		.		evm.TU.FRAGSCAFF_149.290_evm.TU.FRAGSCAFF_149.291(0.0386)	.	.	evm.TU.FRAGSCAFF_507.251(0.1431)	.	.		4	10400000	10620000	tad34|PBSQ|4:10400000-10620000
vvi161s1g00947	vvi161s17g00697		vvi161s14g01678		evm.TU.FRAGSCAFF_149.292(0.5382)	evm.TU.FRAGSCAFF_415.553(0.0204)	evm.TU.FRAGSCAFF_201.616(0.0669)	.	evm.TU.FRAGSCAFF_14.229(0.3447)	evm.TU.FRAGSCAFF_217.46(0.2517)		4	10640000	10800000	tad35|PBSQ|4:10640000-10800000
vvi161s1g00948	vvi161s17g00699		vvi161s14g01680		.	.	.	.	.	evm.TU.FRAGSCAFF_217.44(0.0640)		4	10820000	11040000	tad36|PBSQ|4:10820000-11040000
vvi161s1g00949	.		vvi161s14g01681		.	.	.	evm.TU.FRAGSCAFF_507.253(0.0111)	.	.		4	11060000	11240000	tad37|PBSQ|4:11060000-11240000
vvi161s1g00950	.		.		.	.	.	.	.	.		4	11260000	11540000	tad38|PBSQ|4:11260000-11540000
vvi161s1g00951	.		.		.	.	.	.	.	.		4	11560000	11900000	tad39|PBSQ|4:11560000-11900000
vvi161s1g00952	.		.		.	.	.	.	.	.		4	11920000	12340000	tad40|PBSQ|4:11920000-12340000
vvi161s1g00953	vvi161s17g00703		vvi161s14g01682		.	.	evm.TU.FRAGSCAFF_201.623(0.0138)	evm.TU.FRAGSCAFF_507.256(0.0195)	evm.TU.FRAGSCAFF_14.227(0.0121)	evm.TU.FRAGSCAFF_217.43(0.0186)		4	12360000	13100000	tad41|PBSQ|4:12360000-13100000
vvi161s1g00954	.		.		.	.	.	.	.	.		4	13120000	13460000	tad42|PBSQ|4:13120000-13460000
vvi161s1g00955	.		.		.	.	.	evm.TU.FRAGSCAFF_507.258(0.8783)	.	.		4	13480000	13960000	tad43|PBSQ|4:13480000-13960000
vvi161s1g00956	.		vvi161s14g01684		evm.TU.FRAGSCAFF_149.299(0.9536)	.	.	.	evm.TU.FRAGSCAFF_14.224(0.7714)	.		4	13980000	14160000	tad44|PBSQ|4:13980000-14160000
vvi161s1g00957	.		.		evm.TU.FRAGSCAFF_149.301(0.2059)	.	.	evm.TU.FRAGSCAFF_507.260(0.4994)	.	.		4	14180000	14880000	tad45|PBSQ|4:14180000-14880000
vvi161s1g00958	.		.		evm.TU.FRAGSCAFF_149.303(0.0215)	.	.	.	.	.		4	14900000	15300000	tad46|PBSQ|4:14900000-15300000
vvi161s1g00959	vvi161s17g00707		.		.	.	evm.TU.FRAGSCAFF_201.624(0.6884)	.	.	.		4	15320000	15640000	tad47|PBSQ|4:15320000-15640000
vvi161s1g00960	.		.		.	.		evm.TU.FRAGSCAFF_507.262_evm.TU.FRAGSCAFF_507.263(0.8155)	.	.		4	15660000	16640000	tad48|PBSQ|4:15660000-16640000
vvi161s1g00961	.		.		evm.TU.FRAGSCAFF_149.306(0.0230)	.		evm.TU.FRAGSCAFF_507.264(0.0317)	.	.		4	16660000	17940000	tad49|PBSQ|4:16660000-17940000
vvi161s1g00962	.		.		.	.		.	.	.		4	17960000	18080000	tad50|PBSQ|4:17960000-18080000
vvi161s1g00963	.		.		.	.		.	.	.		4	18100000	18540000	tad51|PBSQ|4:18100000-18540000
vvi161s1g00964	.		.		evm.TU.FRAGSCAFF_149.308(0.7787)	.		evm.TU.FRAGSCAFF_507.265(0.9139)	.	.		4	18560000	19340000	tad52|PBSQ|4:18560000-19340000
vvi161s1g00965	.		.		.	.		.	.	.		4	19360000	20320000	tad53|PBSQ|4:19360000-20320000
vvi161s1g00966	.		.		evm.TU.FRAGSCAFF_149.309_evm.TU.FRAGSCAFF_149.310(0.2358)	.		.	.	.		4	20340000	20520000	tad54|PBSQ|4:20340000-20520000
vvi161s1g00967	vvi161s17g00710		vvi161s14g01689		.	.		.	evm.TU.FRAGSCAFF_14.217(0.0266)	.		4	20540000	21000000	tad55|PBSQ|4:20540000-21000000
vvi161s1g00968	.		.		.	.		.	.	.		4	21020000	21680000	tad56|PBSQ|4:21020000-21680000
vvi161s1g00969	.		.		.	.		.	.	.		4	21700000	21800000	tad57|PBSQ|4:21700000-21800000
vvi161s1g00970	.		.		.	.		.	.	.		4	21820000	22840000	tad58|PBSQ|4:21820000-22840000
vvi161s1g00971	.		.		evm.TU.FRAGSCAFF_149.311(0.0636)	.		.	.	.		4	22860000	23460000	tad59|PBSQ|4:22860000-23460000
vvi161s1g00972	.		.		.	.		evm.TU.FRAGSCAFF_507.269(0.7056)	.	.		4	23480000	23700000	tad60|PBSQ|4:23480000-23700000
vvi161s1g00973	vvi161s17g00713		.		evm.TU.FRAGSCAFF_149.312(0.5573)	evm.TU.FRAGSCAFF_415.565(0.2276)		.	.	.		4	23720000	23780000	tad61|PBSQ|4:23720000-23780000
vvi161s1g00974	.		vvi161s14g01694		.			evm.TU.FRAGSCAFF_507.272(0.2345)	.	.		4	23800000	23820000	tad62|PBSQ|4:23800000-23820000
vvi161s1g00975	.		.		.			.	.	.		4	23840000	24660000	tad63|PBSQ|4:23840000-24660000
vvi161s1g00976	.		.		.			.	.	.		4	24680000	24900000	tad64|PBSQ|4:24680000-24900000
vvi161s1g00977	.		.		.			.	.	.		4	24920000	25960000	tad65|PBSQ|4:24920000-25960000
vvi161s1g00978	.		.		.			.	.	.		4	25980000	26460000	tad66|PBSQ|4:25980000-26460000
vvi161s1g00979	.		.		.			.	.	.		4	26480000	27000000	tad67|PBSQ|4:26480000-27000000
vvi161s1g00980	.		.		.			.	.	.		4	27020000	27280000	tad68|PBSQ|4:27020000-27280000
vvi161s1g00981	.		.		evm.TU.FRAGSCAFF_149.314(0.6011)			.	.	evm.TU.FRAGSCAFF_217.24(0.2874)		4	27300000	29140000	tad69|PBSQ|4:27300000-29140000
vvi161s1g00982	.		.		evm.TU.FRAGSCAFF_149.319(0.3549)			.	.	.		4	29160000	30400000	tad70|PBSQ|4:29160000-30400000
vvi161s1g00983	.		.		.			.	.	.		4	30420000	31980000	tad71|PBSQ|4:30420000-31980000
vvi161s1g00984	.		.		evm.TU.FRAGSCAFF_149.320(0.7169)			evm.TU.FRAGSCAFF_507.275(0.6815)	.	.		4	32000000	32160000	tad72|PBSQ|4:32000000-32160000
vvi161s1g00985	.		vvi161s14g01695		evm.TU.FRAGSCAFF_149.321(0.4209)			evm.TU.FRAGSCAFF_507.276(0.6922)	evm.TU.FRAGSCAFF_14.213(0.0125)	.		4	32180000	32500000	tad73|PBSQ|4:32180000-32500000
vvi161s1g00986	.				evm.TU.FRAGSCAFF_149.322(0.6657)			evm.TU.FRAGSCAFF_507.277(0.4643)	.	.		4	32520000	33180000	tad74|PBSQ|4:32520000-33180000
vvi161s1g00987	.				evm.TU.FRAGSCAFF_149.323(0.8037)			.	.	.		4	33200000	33460000	tad75|PBSQ|4:33200000-33460000
vvi161s1g00988	vvi161s17g00727				.			evm.TU.FRAGSCAFF_507.279(0.6356)	evm.TU.FRAGSCAFF_14.202(0.5320)	evm.TU.FRAGSCAFF_217.22(0.6399)		4	33480000	33800000	tad76|PBSQ|4:33480000-33800000
vvi161s1g00989	.				evm.TU.FRAGSCAFF_149.325(0.4344)			evm.TU.FRAGSCAFF_507.281(0.6055)	.	.		4	33820000	34160000	tad77|PBSQ|4:33820000-34160000
vvi161s1g00990	vvi161s17g00732				.			evm.TU.FRAGSCAFF_507.282(0.5197)	.	.		4	34180000	34760000	tad78|PBSQ|4:34180000-34760000
vvi161s1g00991	.				.			.	.	.		4	34780000	35560000	tad79|PBSQ|4:34780000-35560000
vvi161s1g00992	.				.			.	.	.		4	35580000	36400000	tad80|PBSQ|4:35580000-36400000
vvi161s1g00993	.				.			.	.	.		4	36420000	36820000	tad81|PBSQ|4:36420000-36820000
vvi161s1g00994	.				.			.	.	.		4	36840000	37500000	tad82|PBSQ|4:36840000-37500000
vvi161s1g00995	.				evm.TU.FRAGSCAFF_149.328(0.765)			evm.TU.FRAGSCAFF_507.288(0.7116)	.	.		4	37520000	39060000	tad83|PBSQ|4:37520000-39060000
vvi161s1g00996	.				.			.	.	.		4	39080000	39860000	tad84|PBSQ|4:39080000-39860000
vvi161s1g00997	.				.			.	.	.		4	39880000	40260000	tad85|PBSQ|4:39880000-40260000
vvi161s1g00998	.				.			.	.	.		4	40280000	41040000	tad86|PBSQ|4:40280000-41040000
vvi161s1g00999	.				.			.	.	.		4	41060000	41940000	tad87|PBSQ|4:41060000-41940000
vvi161s1g01000	.				.			.	.	.		4	41960000	42660000	tad88|PBSQ|4:41960000-42660000
vvi161s1g01001	.				.			.	.	.		4	42680000	43120000	tad89|PBSQ|4:42680000-43120000
vvi161s1g01002	.				.			.	.	.		4	43140000	43500000	tad90|PBSQ|4:43140000-43500000
vvi161s1g01003	.				.			.	.	.		4	43520000	44260000	tad91|PBSQ|4:43520000-44260000
vvi161s1g01004	.				.			.	.	.		4	44280000	44680000	tad92|PBSQ|4:44280000-44680000
vvi161s1g01005	.				.			.	.	.		4	44700000	44780000	tad93|PBSQ|4:44700000-44780000
vvi161s1g01006	.				.			.	.	.		4	44800000	44820000	tad94|PBSQ|4:44800000-44820000
vvi161s1g01007	.				.			.	.	.		4	44840000	45080000	tad95|PBSQ|4:44840000-45080000
vvi161s1g01008	.				.			.	.	.		4	45100000	45440000	tad96|PBSQ|4:45100000-45440000
vvi161s1g01009	.				.			.	.	.		4	45460000	45640000	tad97|PBSQ|4:45460000-45640000
vvi161s1g01010	.				.			.	.	.		4	45660000	45900000	tad98|PBSQ|4:45660000-45900000
vvi161s1g01011	.				.			.	.	.		4	45920000	46480000	tad99|PBSQ|4:45920000-46480000
vvi161s1g01012	.				.			.	.	.		4	46500000	47200000	tad100|PBSQ|4:46500000-47200000
vvi161s1g01013	.				.			.	.	.		4	47220000	48120000	tad101|PBSQ|4:47220000-48120000
vvi161s1g01014	.				.			.	.	.		4	48140000	48640000	tad102|PBSQ|4:48140000-48640000
vvi161s1g01015	.				.			.	.	.		4	48660000	49300000	tad103|PBSQ|4:48660000-49300000
vvi161s1g01016	.				.			.	.	.		4	49320000	49840000	tad104|PBSQ|4:49320000-49840000
vvi161s1g01017	.				.			.	.	.		4	49860000	50180000	tad105|PBSQ|4:49860000-50180000
vvi161s1g01018	.				evm.TU.FRAGSCAFF_149.337(0.4133)			.	.	.		4	50200000	50480000	tad106|PBSQ|4:50200000-50480000
vvi161s1g01019	.							.	evm.TU.FRAGSCAFF_14.194(0.3237)	evm.TU.FRAGSCAFF_217.9(0.7715)		4	50500000	50740000	tad107|PBSQ|4:50500000-50740000
vvi161s1g01020	.							.		.		4	50760000	50980000	tad108|PBSQ|4:50760000-50980000
vvi161s1g01021	.							.		.		4	51000000	52000000	tad109|PBSQ|4:51000000-52000000
vvi161s1g01022	vvi161s17g00737							evm.TU.FRAGSCAFF_507.295(0.3886)		.		4	52020000	52820000	tad110|PBSQ|4:52020000-52820000
vvi161s1g01023										.		4	52840000	53320000	tad111|PBSQ|4:52840000-53320000
vvi161s1g01024										evm.TU.FRAGSCAFF_523.324(0.107)		4	53340000	55240000	tad112|PBSQ|4:53340000-55240000
vvi161s1g01025												4	55260000	55760000	tad113|PBSQ|4:55260000-55760000
vvi161s1g01026			vvi161s14g00959				evm.TU.FRAGSCAFF_523.376(0.7520)	evm.TU.FRAGSCAFF_507.361(0.7967)				4	55780000	56020000	tad114|PBSQ|4:55780000-56020000
vvi161s1g01027			.				.	.				4	56040000	56440000	tad115|PBSQ|4:56040000-56440000
vvi161s1g01028			.				.	.				4	56460000	57520000	tad116|PBSQ|4:56460000-57520000
vvi161s1g01029			.				.	.				4	57540000	58700000	tad117|PBSQ|4:57540000-58700000
vvi161s1g01030			.				.	.				4	58720000	58800000	tad118|PBSQ|4:58720000-58800000
vvi161s1g01031			.				.	.				4	58820000	58860000	tad119|PBSQ|4:58820000-58860000
vvi161s1g01032			.				.	.				4	58880000	59120000	tad120|PBSQ|4:58880000-59120000
vvi161s1g01033			vvi161s14g00954				.	evm.TU.FRAGSCAFF_507.363(0.7170)				4	59140000	59620000	tad121|PBSQ|4:59140000-59620000
vvi161s1g01034			.				.	evm.TU.FRAGSCAFF_507.364(0.0463)				4	59640000	59860000	tad122|PBSQ|4:59640000-59860000
vvi161s1g01035			.				.	evm.TU.FRAGSCAFF_507.365(0.4834)				4	59880000	60900000	tad123|PBSQ|4:59880000-60900000
vvi161s1g01036			.				.	.				4	60920000	61160000	tad124|PBSQ|4:60920000-61160000
vvi161s1g01037			vvi161s14g00951				.	.				4	61180000	61680000	tad125|PBSQ|4:61180000-61680000
vvi161s1g01038			.				.	.				4	61700000	62000000	tad126|PBSQ|4:61700000-62000000
vvi161s1g01039			vvi161s14g00949		evm.TU.FRAGSCAFF_149.405(0.1704)		evm.TU.FRAGSCAFF_523.382(0.4037)	.				4	62020000	62720000	tad127|PBSQ|4:62020000-62720000
vvi161s1g01040			.		evm.TU.FRAGSCAFF_149.404(0.6839)		.	evm.TU.FRAGSCAFF_507.380(0.9106)				4	62740000	63440000	tad128|PBSQ|4:62740000-63440000
vvi161s1g01041			vvi161s14g00948		evm.TU.FRAGSCAFF_149.403(0.8440)		evm.TU.FRAGSCAFF_523.383(0.8370)	.				4	63460000	63700000	tad129|PBSQ|4:63460000-63700000
vvi161s1g01042			.		.		.	.				4	63720000	64240000	tad130|PBSQ|4:63720000-64240000
vvi161s1g01043			.		evm.TU.FRAGSCAFF_149.401(0.3513)		.	.				4	64260000	65840000	tad131|PBSQ|4:64260000-65840000
vvi161s1g01044			.		.		.	evm.TU.FRAGSCAFF_507.379(0.0187)				4	65860000	66080000	tad132|PBSQ|4:65860000-66080000
vvi161s1g01045			.		evm.TU.FRAGSCAFF_149.400(0.2591)		.	evm.TU.FRAGSCAFF_507.378(0.3528)				4	66100000	66380000	tad133|PBSQ|4:66100000-66380000
vvi161s1g01046			vvi161s14g00942		.		evm.TU.FRAGSCAFF_523.387(0.7995)	evm.TU.FRAGSCAFF_507.377(0.7074)				4	66400000	67220000	tad134|PBSQ|4:66400000-67220000
vvi161s1g01047			.		.		.	.				4	67240000	68560000	tad135|PBSQ|4:67240000-68560000
vvi161s1g01048			.		.		.	.				4	68580000	69080000	tad136|PBSQ|4:68580000-69080000
vvi161s1g01049			.		.		.	.				4	69100000	69300000	tad137|PBSQ|4:69100000-69300000
vvi161s1g01050			.		.		.	.				4	69320000	69640000	tad138|PBSQ|4:69320000-69640000
vvi161s1g01051			.		.		.	.				4	69660000	70140000	tad139|PBSQ|4:69660000-70140000
vvi161s1g01052			.		.		.	.				4	70160000	70560000	tad140|PBSQ|4:70160000-70560000
vvi161s1g01053			.		.		.	.				4	70580000	71960000	tad141|PBSQ|4:70580000-71960000
vvi161s1g01054			.		.		.	.				4	71980000	72340000	tad142|PBSQ|4:71980000-72340000
vvi161s1g01055			.		.		.	.				4	72360000	72720000	tad143|PBSQ|4:72360000-72720000
vvi161s1g01056			.		.		.	.				4	72740000	73280000	tad144|PBSQ|4:72740000-73280000
vvi161s1g01057			.		.		.	.				4	73300000	73660000	tad145|PBSQ|4:73300000-73660000
vvi161s1g01058			.		.		.	.				4	73680000	73900000	tad146|PBSQ|4:73680000-73900000
vvi161s1g01059			.		.		.	evm.TU.FRAGSCAFF_507.376(0.7818)				4	73920000	74300000	tad147|PBSQ|4:73920000-74300000
vvi161s1g01060			.		.		.	.				4	74320000	74900000	tad148|PBSQ|4:74320000-74900000
vvi161s1g01061			.		.		.	.				4	74920000	75740000	tad149|PBSQ|4:74920000-75740000
vvi161s1g01062			.		.		.	evm.TU.FRAGSCAFF_507.376(0.7818)				4	75760000	76220000	tad150|PBSQ|4:75760000-76220000
vvi161s1g01063			.		.		.	.				4	76240000	77080000	tad151|PBSQ|4:76240000-77080000
vvi161s1g01064			.		.		.	.				4	77100000	77300000	tad152|PBSQ|4:77100000-77300000
vvi161s1g01065			.		.		.	evm.TU.FRAGSCAFF_507.370(0.7791)				4	77320000	78100000	tad153|PBSQ|4:77320000-78100000
vvi161s1g01066			vvi161s14g00939		evm.TU.FRAGSCAFF_149.398(0.0202)		evm.TU.FRAGSCAFF_523.391(0.9448)	.				4	78120000	78620000	tad154|PBSQ|4:78120000-78620000
vvi161s1g01067			.		.		.	evm.TU.FRAGSCAFF_286.334(0.1113)				4	78640000	78840000	tad155|PBSQ|4:78640000-78840000
vvi161s1g01068			.		evm.TU.FRAGSCAFF_149.419(0.8067)		.	evm.TU.FRAGSCAFF_507.393(0.7428)				4	78860000	80240000	tad156|PBSQ|4:78860000-80240000
vvi161s1g01069			.		.		.	.				4	80260000	80620000	tad157|PBSQ|4:80260000-80620000
vvi161s1g01070			.		evm.TU.FRAGSCAFF_149.413(0.8514)		.	evm.TU.FRAGSCAFF_507.390(0.7002)				4	80640000	81100000	tad158|PBSQ|4:80640000-81100000
vvi161s1g01071			.		.		.	.				4	81120000	81780000	tad159|PBSQ|4:81120000-81780000
vvi161s1g01072			vvi161s14g00926		evm.TU.FRAGSCAFF_149.410_evm.TU.FRAGSCAFF_149.411(0.1191)		evm.TU.FRAGSCAFF_523.397(0.1882)	evm.TU.FRAGSCAFF_507.389(0.2057)				4	81800000	82100000	tad160|PBSQ|4:81800000-82100000
vvi161s1g01073					evm.TU.FRAGSCAFF_149.409(0.5852)			evm.TU.FRAGSCAFF_507.386(0.9121)				4	82120000	82900000	tad161|PBSQ|4:82120000-82900000
vvi161s1g01074					.			evm.TU.FRAGSCAFF_507.388(0.7190)				4	82920000	83380000	tad162|PBSQ|4:82920000-83380000
vvi161s1g01075					.			evm.TU.FRAGSCAFF_507.386(0.9121)				4	83400000	83600000	tad163|PBSQ|4:83400000-83600000
vvi161s1g01076					.			evm.TU.FRAGSCAFF_507.385(0.7806)				4	83620000	85180000	tad164|PBSQ|4:83620000-85180000
vvi161s1g01077					evm.TU.FRAGSCAFF_149.408(0.5597)			evm.TU.FRAGSCAFF_507.382(0.7428)				4	85200000	85400000	tad165|PBSQ|4:85200000-85400000
vvi161s1g01078					evm.TU.FRAGSCAFF_149.394(0.7416)			evm.TU.FRAGSCAFF_507.368(0.5675)				4	85420000	85960000	tad166|PBSQ|4:85420000-85960000
vvi161s1g01079					.			.				4	85980000	86700000	tad167|PBSQ|4:85980000-86700000
vvi161s1g01080					evm.TU.FRAGSCAFF_149.396(0.7201)			evm.TU.FRAGSCAFF_507.369(0.5553)				4	86720000	87160000	tad168|PBSQ|4:86720000-87160000
vvi161s1g01081								.				4	87180000	87740000	tad169|PBSQ|4:87180000-87740000
vvi161s1g01082								.				4	87760000	88260000	tad170|PBSQ|4:87760000-88260000
vvi161s1g01083								.				4	88280000	89880000	tad171|PBSQ|4:88280000-89880000
vvi161s1g01084					evm.TU.FRAGSCAFF_149.786(0.6841)			evm.TU.FRAGSCAFF_286.335(0.4748)				4	89900000	90840000	tad172|PBSQ|4:89900000-90840000
vvi161s1g01085					evm.TU.FRAGSCAFF_149.787(0.5234)			evm.TU.FRAGSCAFF_286.337(0.2778)				4	90860000	92000000	tad173|PBSQ|4:90860000-92000000
vvi161s1g01086					.			.				4	92020000	92340000	tad174|PBSQ|4:92020000-92340000
vvi161s1g01087					.			.				4	92360000	92500000	tad175|PBSQ|4:92360000-92500000
vvi161s1g01088					.			.				4	92520000	93480000	tad176|PBSQ|4:92520000-93480000
vvi161s1g01089					.			.				4	93500000	93720000	tad177|PBSQ|4:93500000-93720000
vvi161s1g01090					.			evm.TU.FRAGSCAFF_286.338(0.5158)				4	93740000	94240000	tad178|PBSQ|4:93740000-94240000
vvi161s1g01091					.			.				4	94260000	94740000	tad179|PBSQ|4:94260000-94740000
vvi161s1g01092					.			.				4	94760000	94980000	tad180|PBSQ|4:94760000-94980000
vvi161s1g01093					.			.				4	95000000	95920000	tad181|PBSQ|4:95000000-95920000
vvi161s1g01094					.			.				4	95940000	96640000	tad182|PBSQ|4:95940000-96640000
vvi161s1g01095					evm.TU.FRAGSCAFF_149.792(0.4432)			.				4	96660000	97000000	tad183|PBSQ|4:96660000-97000000
vvi161s1g01096					.			.				4	97020000	97560000	tad184|PBSQ|4:97020000-97560000
vvi161s1g01097					.			evm.TU.FRAGSCAFF_286.340(0.6238)				4	97580000	99600000	tad185|PBSQ|4:97580000-99600000
vvi161s1g01098					.			.				4	99620000	100140000	tad186|PBSQ|4:99620000-100140000
vvi161s1g01099					.			.				4	100160000	100660000	tad187|PBSQ|4:100160000-100660000
vvi161s1g01100					.			.				4	100680000	102000000	tad188|PBSQ|4:100680000-102000000
vvi161s1g01101					evm.TU.FRAGSCAFF_149.796(0.0140)			evm.TU.FRAGSCAFF_286.341(0.0472)				4	102020000	102560000	tad189|PBSQ|4:102020000-102560000
vvi161s1g01102					.			.				4	102580000	102960000	tad190|PBSQ|4:102580000-102960000
vvi161s1g01103					.			.				4	102980000	103340000	tad191|PBSQ|4:102980000-103340000
vvi161s1g01104					.			.				4	103360000	104220000	tad192|PBSQ|4:103360000-104220000
vvi161s1g01105					.			.				4	104240000	105140000	tad193|PBSQ|4:104240000-105140000
vvi161s1g01106					.			.				4	105160000	105500000	tad194|PBSQ|4:105160000-105500000
vvi161s1g01107					.			.				4	105520000	105780000	tad195|PBSQ|4:105520000-105780000
vvi161s1g01108					.			.				4	105800000	106160000	tad196|PBSQ|4:105800000-106160000
vvi161s1g01109					.			.				4	106180000	106380000	tad197|PBSQ|4:106180000-106380000
vvi161s1g01110					.			.				4	106400000	106720000	tad198|PBSQ|4:106400000-106720000
vvi161s1g01111					.			evm.TU.FRAGSCAFF_286.346(0.0905)				4	106740000	107560000	tad199|PBSQ|4:106740000-107560000
vvi161s1g01112			vvi161s10g01509		evm.TU.FRAGSCAFF_149.799(0.7568)			evm.TU.FRAGSCAFF_286.348(0.7110)				4	107580000	108080000	tad200|PBSQ|4:107580000-108080000
vvi161s1g01113			.		.			.				4	108100000	108660000	tad201|PBSQ|4:108100000-108660000
vvi161s1g01114			.		.			.				4	108680000	109080000	tad202|PBSQ|4:108680000-109080000
vvi161s1g01115			vvi161s10g01510		.			evm.TU.FRAGSCAFF_286.349(0.7986)				4	109100000	109640000	tad203|PBSQ|4:109100000-109640000
vvi161s1g01116			.		.							4	109660000	110240000	tad204|PBSQ|4:109660000-110240000
vvi161s1g01117			vvi161s10g01511		.							4	110260000	110820000	tad205|PBSQ|4:110260000-110820000
vvi161s1g01118			vvi161s10g01514		evm.TU.FRAGSCAFF_149.801(0.0000)							4	110840000	112600000	tad206|PBSQ|4:110840000-112600000
vvi161s1g01119			.									4	112620000	112900000	tad207|PBSQ|4:112620000-112900000
vvi161s1g01120			.									4	112920000	113740000	tad208|PBSQ|4:112920000-113740000
vvi161s1g01121			.									4	113760000	114800000	tad209|PBSQ|4:113760000-114800000
vvi161s1g01122			vvi161s10g01517									4	114820000	115020000	tad210|PBSQ|4:114820000-115020000
vvi161s1g01123			vvi161s10g01518									4	115040000	116100000	tad211|PBSQ|4:115040000-116100000
vvi161s1g01124												4	116120000	116480000	tad212|PBSQ|4:116120000-116480000
vvi161s1g01125												4	116500000	116920000	tad213|PBSQ|4:116500000-116920000
vvi161s1g01126												4	116940000	117480000	tad214|PBSQ|4:116940000-117480000
vvi161s1g01127												4	117500000	117800000	tad215|PBSQ|4:117500000-117800000
vvi161s1g01128												4	117820000	118160000	tad216|PBSQ|4:117820000-118160000
vvi161s1g01129												4	118180000	118500000	tad217|PBSQ|4:118180000-118500000
vvi161s1g01130												4	118520000	118780000	tad218|PBSQ|4:118520000-118780000
vvi161s1g01131												4	118800000	119100000	tad219|PBSQ|4:118800000-119100000
vvi161s1g01132												4	119120000	119380000	tad220|PBSQ|4:119120000-119380000
vvi161s1g01133												4	119400000	119760000	tad221|PBSQ|4:119400000-119760000
vvi161s1g01134												4	119780000	120240000	tad222|PBSQ|4:119780000-120240000
vvi161s1g01135												4	120260000	120620000	tad223|PBSQ|4:120260000-120620000
vvi161s1g01136					evm.TU.FRAGSCAFF_149.719(0.8445)							4	120640000	120920000	tad224|PBSQ|4:120640000-120920000
vvi161s1g01137					.			evm.TU.FRAGSCAFF_286.251(0.3711)				4	120940000	121200000	tad225|PBSQ|4:120940000-121200000
vvi161s1g01138					evm.TU.FRAGSCAFF_149.716(0.0961)			.				4	121220000	121500000	tad226|PBSQ|4:121220000-121500000
vvi161s1g01139					.			evm.TU.FRAGSCAFF_286.250(0.1665)				4	121520000	121960000	tad227|PBSQ|4:121520000-121960000
vvi161s1g01140					.			evm.TU.FRAGSCAFF_286.249(0.3253)				4	121980000	122780000	tad228|PBSQ|4:121980000-122780000
vvi161s1g01141					evm.TU.FRAGSCAFF_149.714(0.2321)			evm.TU.FRAGSCAFF_286.248(0.2457)				4	122800000	123020000	tad229|PBSQ|4:122800000-123020000
vvi161s1g01142					.			.				4	123040000	123200000	tad230|PBSQ|4:123040000-123200000
vvi161s1g01143					.			.				4	123220000	123660000	tad231|PBSQ|4:123220000-123660000
vvi161s1g01144					evm.TU.FRAGSCAFF_149.712(0.3897)			evm.TU.FRAGSCAFF_286.246(0.7866)				4	123680000	123980000	tad232|PBSQ|4:123680000-123980000
vvi161s1g01145					.			evm.TU.FRAGSCAFF_286.245(0.3846)				4	124000000	124180000	tad233|PBSQ|4:124000000-124180000
vvi161s1g01146					.			evm.TU.FRAGSCAFF_286.245(0.3846)				4	124200000	124260000	tad234|PBSQ|4:124200000-124260000
vvi161s1g01147					.			.				4	124280000	124300000	tad235|PBSQ|4:124280000-124300000
vvi161s1g01148					evm.TU.FRAGSCAFF_149.709(0.3617)			evm.TU.FRAGSCAFF_286.244(0.6353)				4	124300000	124720000	tad236|PBSQ|4:124300000-124720000
vvi161s1g01149					evm.TU.FRAGSCAFF_149.708(0.4860)			.				4	124740000	124980000	tad237|PBSQ|4:124740000-124980000
vvi161s1g01150					.			evm.TU.FRAGSCAFF_286.243(0.6343)				4	125000000	125200000	tad238|PBSQ|4:125000000-125200000
vvi161s1g01151					.			.				4	125220000	125460000	tad239|PBSQ|4:125220000-125460000
vvi161s1g01152					.			evm.TU.FRAGSCAFF_286.241(0.6711)				4	125480000	125680000	tad240|PBSQ|4:125480000-125680000
vvi161s1g01153					.			evm.TU.FRAGSCAFF_286.240(0.0740)				4	125700000	125840000	tad241|PBSQ|4:125700000-125840000
vvi161s1g01154					.			.				4	125860000	126060000	tad242|PBSQ|4:125860000-126060000
vvi161s1g01155					.			.				4	126080000	126320000	tad243|PBSQ|4:126080000-126320000
vvi161s1g01156					.			.				4	126340000	126540000	tad244|PBSQ|4:126340000-126540000
vvi161s1g01157					.			evm.TU.FRAGSCAFF_286.237(0.8021)				4	126560000	126880000	tad245|PBSQ|4:126560000-126880000
vvi161s1g01158					.			.				4	126900000	127200000	tad246|PBSQ|4:126900000-127200000
vvi161s1g01159					.			evm.TU.FRAGSCAFF_286.234(0.6787)				4	127220000	127440000	tad247|PBSQ|4:127220000-127440000
vvi161s1g01160					.			.				4	127460000	127700000	tad248|PBSQ|4:127460000-127700000
vvi161s1g01161					.			.				4	127720000	127820000	tad249|PBSQ|4:127720000-127820000
vvi161s1g01162					.			.				4	127840000	127860000	tad250|PBSQ|4:127840000-127860000
vvi161s1g01163					.			.				4	127860000	128320000	tad251|PBSQ|4:127860000-128320000
vvi161s1g01164					.			.				4	128340000	128560000	tad252|PBSQ|4:128340000-128560000
vvi161s1g01165					.			.				4	128580000	128860000	tad253|PBSQ|4:128580000-128860000
vvi161s1g01166					.			evm.TU.FRAGSCAFF_286.228(0.3689)				4	128880000	129100000	tad254|PBSQ|4:128880000-129100000
vvi161s1g01167					evm.TU.FRAGSCAFF_149.704(0.0591)			evm.TU.FRAGSCAFF_286.221(0.3600)				4	129120000	129140000	tad255|PBSQ|4:129120000-129140000
vvi161s1g01168								evm.TU.FRAGSCAFF_286.221(0.3600)				4	129160000	129380000	tad256|PBSQ|4:129160000-129380000
vvi161s1g01169	vvi161s17g00142		vvi161s14g01286									4	129400000	129740000	tad257|PBSQ|4:129400000-129740000
vvi161s1g01170	.		.					evm.TU.ORIGINAL_2399.117(0.6765)				4	129760000	130080000	tad258|PBSQ|4:129760000-130080000
vvi161s1g01171	.		.					.				4	130100000	130580000	tad259|PBSQ|4:130100000-130580000
vvi161s1g01172	.		vvi161s14g01283					.				4	130600000	130820000	tad260|PBSQ|4:130600000-130820000
vvi161s1g01173	.		vvi161s14g01278					.				4	130840000	131160000	tad261|PBSQ|4:130840000-131160000
vvi161s1g01174	.		.					.				4	131180000	131480000	tad262|PBSQ|4:131180000-131480000
vvi161s1g01175	.		vvi161s14g01273					.				4	131500000	131700000	tad263|PBSQ|4:131500000-131700000
vvi161s1g01176	.		vvi161s14g01261					.				4	131720000	132000000	tad264|PBSQ|4:131720000-132000000
vvi161s1g01177	.		vvi161s14g01244					.				4	132020000	132160000	tad265|PBSQ|4:132020000-132160000
vvi161s1g01178	.		.					.				4	132180000	132420000	tad266|PBSQ|4:132180000-132420000
vvi161s1g01179	.		.					.				4	132440000	132680000	tad267|PBSQ|4:132440000-132680000
vvi161s1g01180	.		.					.				4	132700000	132760000	tad268|PBSQ|4:132700000-132760000
vvi161s1g01181	.		.					.				4	132780000	132800000	tad269|PBSQ|4:132780000-132800000
vvi161s1g01182	.		.					.				4	132820000	133060000	tad270|PBSQ|4:132820000-133060000
vvi161s1g01183	.		vvi161s14g01236					.				4	133080000	133360000	tad271|PBSQ|4:133080000-133360000
vvi161s1g01184	.		.					.				4	133380000	133720000	tad272|PBSQ|4:133380000-133720000
vvi161s1g01185	.		.					evm.TU.ORIGINAL_2399.117(0.6765)				4	133740000	134000000	tad273|PBSQ|4:133740000-134000000
vvi161s1g01186	.		.		evm.TU.FRAGSCAFF_463.22(0.5960)			.				4	134020000	134040000	tad274|PBSQ|4:134020000-134040000
vvi161s1g01187	.		.		evm.TU.FRAGSCAFF_463.23(0.5155)			evm.TU.ORIGINAL_2399.116(0.9103)				4	134040000	134360000	tad275|PBSQ|4:134040000-134360000
vvi161s1g01188	.		.		.			.				4	134380000	134600000	tad276|PBSQ|4:134380000-134600000
vvi161s1g01189	.		.		.			.				4	134620000	135000000	tad277|PBSQ|4:134620000-135000000
vvi161s1g01190	.		.		evm.TU.FRAGSCAFF_463.24(0.2535)			.				4	135020000	135280000	tad278|PBSQ|4:135020000-135280000
vvi161s1g01191	.		.		.			evm.TU.ORIGINAL_2399.113(0.5356)				4	135300000	135440000	tad279|PBSQ|4:135300000-135440000
vvi161s1g01192	vvi161s17g00134		.		.	evm.TU.FRAGSCAFF_415.273(0.6946)	evm.TU.FRAGSCAFF_201.35(0.5828)	evm.TU.ORIGINAL_2399.114(0.6487)				4	135460000	135720000	tad280|PBSQ|4:135460000-135720000
vvi161s1g01193	.		.		evm.TU.FRAGSCAFF_463.26(0.8482)	.	.	.				4	135740000	136100000	tad281|PBSQ|4:135740000-136100000
vvi161s1g01194	.		.		evm.TU.FRAGSCAFF_463.27_evm.TU.FRAGSCAFF_463.28(0.7824)	.	.	.				4	136120000	136600000	tad282|PBSQ|4:136120000-136600000
vvi161s1g01195	.		.		.	.	.	.				4	136620000	137120000	tad283|PBSQ|4:136620000-137120000
vvi161s1g01196	.		.		.	.	.	.				4	137140000	137340000	tad284|PBSQ|4:137140000-137340000
vvi161s1g01197	.		vvi161s14g01234		.	.	.	.				4	137360000	137480000	tad285|PBSQ|4:137360000-137480000
vvi161s1g01198	.		.		.	.	.	.				4	137500000	137520000	tad286|PBSQ|4:137500000-137520000
vvi161s1g01199	.		.		.	.	.	.				4	137540000	137720000	tad287|PBSQ|4:137540000-137720000
vvi161s1g01200	.		.		.	.	.	.				4	137740000	138020000	tad288|PBSQ|4:137740000-138020000
vvi161s1g01201	.		.		.	.	.	.				4	138040000	138300000	tad289|PBSQ|4:138040000-138300000
vvi161s1g01202	.		.		.	.	.	.				4	138320000	138580000	tad290|PBSQ|4:138320000-138580000
vvi161s1g01203	.		.		.	.	.	.				4	138600000	138840000	tad291|PBSQ|4:138600000-138840000
vvi161s1g01204	.		.		evm.TU.FRAGSCAFF_463.30(0.8902)	.	.	.				4	138860000	139520000	tad292|PBSQ|4:138860000-139520000
vvi161s1g01205	.		.		evm.TU.FRAGSCAFF_463.31(0.0129)	.	.	.				4	139540000	139660000	tad293|PBSQ|4:139540000-139660000
vvi161s1g01206	.		.		.	.	.	evm.TU.ORIGINAL_2399.111_evm.TU.ORIGINAL_2399.110(0.0494)				4	139680000	139800000	tad294|PBSQ|4:139680000-139800000
vvi161s1g01207	.		.		evm.TU.FRAGSCAFF_463.33(0.9301)	.	.	evm.TU.ORIGINAL_2399.109(0.6957)				4	139820000	140080000	tad295|PBSQ|4:139820000-140080000
vvi161s1g01208	.		.		.	.	.	evm.TU.ORIGINAL_2399.108(0.2026)				4	140100000	140380000	tad296|PBSQ|4:140100000-140380000
vvi161s1g01209	.		.		.	.	.	.				4	140400000	140940000	tad297|PBSQ|4:140400000-140940000
vvi161s1g01210	.		.		evm.TU.FRAGSCAFF_463.36(0.2249)	.	.	evm.TU.ORIGINAL_2399.107(0.2863)				4	140960000	141060000	tad298|PBSQ|4:140960000-141060000
vvi161s1g01211	.		.		.	.	.	evm.TU.ORIGINAL_2399.102(0.0916)				4	141080000	141540000	tad299|PBSQ|4:141080000-141540000
vvi161s1g01212	.		.		.	.	.	.				4	141560000	141860000	tad300|PBSQ|4:141560000-141860000
vvi161s1g01213	.		.		.	evm.TU.FRAGSCAFF_415.254(0.0211)	.	evm.TU.ORIGINAL_2399.106(0.0158)				4	141880000	142060000	tad301|PBSQ|4:141880000-142060000
vvi161s1g01214	.		.		.	.	.	.				4	142080000	142260000	tad302|PBSQ|4:142080000-142260000
vvi161s1g01215	.		.		evm.TU.FRAGSCAFF_463.38(0.0644)	.	.	.				4	142280000	142520000	tad303|PBSQ|4:142280000-142520000
vvi161s1g01216	.		.		evm.TU.FRAGSCAFF_463.39(0.3778)	.	.	evm.TU.ORIGINAL_2399.99(0.053)				4	142540000	142680000	tad304|PBSQ|4:142540000-142680000
vvi161s1g01217	.		.		evm.TU.FRAGSCAFF_463.40(0.4065)	.	.	evm.TU.ORIGINAL_2399.98(0.5429)				4	142700000	142880000	tad305|PBSQ|4:142700000-142880000
vvi161s1g01218	vvi161s17g00115		.		.	.	evm.TU.FRAGSCAFF_201.26(0.3127)	evm.TU.ORIGINAL_2399.94(0.0074)				4	142900000	143160000	tad306|PBSQ|4:142900000-143160000
vvi161s1g01219	.		vvi161s14g01211		evm.TU.FRAGSCAFF_463.41(0.0276)	.	.	evm.TU.ORIGINAL_2399.91(0.0407)		evm.TU.FRAGSCAFF_269.39(0.0114)		4	143180000	143280000	tad307|PBSQ|4:143180000-143280000
vvi161s1g01220	.		.		evm.TU.FRAGSCAFF_463.42(0.0164)	.	.	.		.		4	143300000	143720000	tad308|PBSQ|4:143300000-143720000
vvi161s1g01221	.		.		.	.	.	.		.		4	143740000	144140000	tad309|PBSQ|4:143740000-144140000
vvi161s1g01222	.		.		evm.TU.FRAGSCAFF_463.43(0.8156)	.	.	evm.TU.ORIGINAL_2399.90(0.7454)		.		4	144160000	144560000	tad310|PBSQ|4:144160000-144560000
vvi161s1g01223	.		.		evm.TU.FRAGSCAFF_463.44(0.7330)	.	.	.		.		4	144580000	144820000	tad311|PBSQ|4:144580000-144820000
vvi161s1g01224	.		.		.	.	.	evm.TU.ORIGINAL_2399.89(0.1759)		.		4	144840000	145120000	tad312|PBSQ|4:144840000-145120000
vvi161s1g01225	.		.		evm.TU.FRAGSCAFF_463.47(0.6243)	.	.	evm.TU.ORIGINAL_2399.88(0.7527)		.		4	145140000	145560000	tad313|PBSQ|4:145140000-145560000
vvi161s1g01226	.		.		.	.	.	.		.		4	145580000	145980000	tad314|PBSQ|4:145580000-145980000
vvi161s1g01227	.		.		evm.TU.FRAGSCAFF_463.48(0.3467)	.	evm.TU.FRAGSCAFF_201.22(0.2740)	evm.TU.ORIGINAL_2399.87(0.489)		.		4	146000000	146260000	tad315|PBSQ|4:146000000-146260000
vvi161s1g01228	vvi161s17g00098		.		evm.TU.FRAGSCAFF_463.49(0.8932)	.	.	.		.		4	146280000	146580000	tad316|PBSQ|4:146280000-146580000
vvi161s1g01229	.		.		.	.	.	.		.		4	146600000	146980000	tad317|PBSQ|4:146600000-146980000
vvi161s1g01230	.		.		.	.	.	.		.		4	147000000	147100000	tad318|PBSQ|4:147000000-147100000
vvi161s1g01231	.		.		.	evm.TU.FRAGSCAFF_415.243(0.7408)	.	.		.		4	147120000	147400000	tad319|PBSQ|4:147120000-147400000
vvi161s1g01232	.		.		.	.	.	.		.		4	147420000	147640000	tad320|PBSQ|4:147420000-147640000
vvi161s1g01233	.		.		.	.	.	.		.		4	147660000	147900000	tad321|PBSQ|4:147660000-147900000
vvi161s1g01234	.		.		.	.	.	evm.TU.ORIGINAL_2399.82(0.7735)		.		4	147920000	148380000	tad322|PBSQ|4:147920000-148380000
vvi161s1g01235	.		.		.	.	.	.		.		4	148400000	148740000	tad323|PBSQ|4:148400000-148740000
vvi161s1g01236	.		.		.	.	.	.		.		4	148760000	149000000	tad324|PBSQ|4:148760000-149000000
vvi161s1g01237	.		.		evm.TU.FRAGSCAFF_463.51(0.7548)	.	.	evm.TU.ORIGINAL_2399.81(0.2973)		evm.TU.FRAGSCAFF_269.45(0.2198)		4	149020000	149300000	tad325|PBSQ|4:149020000-149300000
vvi161s1g01238	.		.		evm.TU.FRAGSCAFF_463.53(0.0166)	.	.	.		.		4	149320000	149480000	tad326|PBSQ|4:149320000-149480000
vvi161s1g01239	.		.		.	.	.	.		.		4	149500000	149780000	tad327|PBSQ|4:149500000-149780000
vvi161s1g01240	.		.		.	.	.	.		.		4	149800000	150220000	tad328|PBSQ|4:149800000-150220000
vvi161s1g01241	.		.		.	.	.	.		.		4	150240000	150460000	tad329|PBSQ|4:150240000-150460000
vvi161s1g01242	.		.		.	.	.	.		.		4	150480000	150500000	tad330|PBSQ|4:150480000-150500000
vvi161s1g01243	.		.		evm.TU.FRAGSCAFF_463.54(0.8458)	.	.	evm.TU.ORIGINAL_2399.79(0.8995)		.		4	150500000	150800000	tad331|PBSQ|4:150500000-150800000
vvi161s1g01244	.		.		.	.	.	evm.TU.ORIGINAL_2399.78(0.024)		.		4	150820000	151000000	tad332|PBSQ|4:150820000-151000000
vvi161s1g01245	.		.		.	.	.	.		.		4	151020000	151360000	tad333|PBSQ|4:151020000-151360000
vvi161s1g01246	.		.		.	evm.TU.FRAGSCAFF_415.228(0)	.	evm.TU.ORIGINAL_2399.77(0.0434)		evm.TU.FRAGSCAFF_269.46(0.0026)		4	151380000	151840000	tad334|PBSQ|4:151380000-151840000
vvi161s1g01247	.		vvi161s14g01197		.	.	.	evm.TU.ORIGINAL_2399.77(0.0434)		evm.TU.FRAGSCAFF_269.48(0.0060)		4	151860000	152320000	tad335|PBSQ|4:151860000-152320000
vvi161s1g01248	.		.		evm.TU.FRAGSCAFF_463.56(0.6307)	.	.	evm.TU.ORIGINAL_2399.76(0.1495)		.		4	152340000	152480000	tad336|PBSQ|4:152340000-152480000
vvi161s1g01249	.		.		.	.	.	.		.		4	152500000	152600000	tad337|PBSQ|4:152500000-152600000
vvi161s1g01250	.		.		.	.	.	.		evm.TU.FRAGSCAFF_269.50(0.5911)		4	152620000	152800000	tad338|PBSQ|4:152620000-152800000
vvi161s1g01251	.		.		.	.	.	.		.		4	152820000	153080000	tad339|PBSQ|4:152820000-153080000
vvi161s1g01252	.		.		.	.	.	.		.		4	153100000	153460000	tad340|PBSQ|4:153100000-153460000
vvi161s1g01253	.		.		.	.	evm.TU.FRAGSCAFF_201.13(0.2007)	evm.TU.ORIGINAL_2399.75(0.3149)		.		4	153480000	153700000	tad341|PBSQ|4:153480000-153700000
vvi161s1g01254	.		.		.	.	.	.		.		4	153720000	154160000	tad342|PBSQ|4:153720000-154160000
vvi161s1g01255	.		.		.	.	.	.		.		4	154180000	154420000	tad343|PBSQ|4:154180000-154420000
vvi161s1g01256	.		.		.	.	.	.		.		4	154440000	154940000	tad344|PBSQ|4:154440000-154940000
vvi161s1g01257	.		vvi161s14g01193		.	evm.TU.FRAGSCAFF_415.223(0.7230)	evm.TU.FRAGSCAFF_201.9(0.3355)	evm.TU.ORIGINAL_2399.72(0.2031)		evm.TU.FRAGSCAFF_269.53(0.4308)		4	154960000	155220000	tad345|PBSQ|4:154960000-155220000
vvi161s1g01258	.		.		.	.	.	evm.TU.ORIGINAL_2399.70(0.8072)		.		4	155240000	155480000	tad346|PBSQ|4:155240000-155480000
vvi161s1g01259	.		.		.	.	.	evm.TU.ORIGINAL_2399.69(0.5095)		.		4	155500000	155900000	tad347|PBSQ|4:155500000-155900000
vvi161s1g01260	.		.		.	.	.	.		.		4	155920000	156120000	tad348|PBSQ|4:155920000-156120000
vvi161s1g01261	.		vvi161s14g01190		.	.	.	evm.TU.ORIGINAL_2399.68(0.8300)		evm.TU.FRAGSCAFF_269.56(0.0330)		4	156140000	156260000	tad349|PBSQ|4:156140000-156260000
vvi161s1g01262	vvi161s17g00095		.		.	.	.	evm.TU.ORIGINAL_2399.66(0.0164)		.		4	156280000	156460000	tad350|PBSQ|4:156280000-156460000
vvi161s1g01263	.		.		evm.TU.FRAGSCAFF_463.58(0.3645)	.	.	.		.		4	156480000	156780000	tad351|PBSQ|4:156480000-156780000
vvi161s1g01264	.		.		.	.	.	.		.		4	156800000	156980000	tad352|PBSQ|4:156800000-156980000
vvi161s1g01265	.		.		.	.	.	.		.		4	157000000	157320000	tad353|PBSQ|4:157000000-157320000
vvi161s1g01266	.		.		.	.	.	.		.		4	157340000	157700000	tad354|PBSQ|4:157340000-157700000
vvi161s1g01267	.		.		.	.	.	.		.		4	157720000	158100000	tad355|PBSQ|4:157720000-158100000
vvi161s1g01268	.		.		.	.	.	.		.		4	158120000	158340000	tad356|PBSQ|4:158120000-158340000
vvi161s1g01269	.		.		.	.	.	.		.		4	158360000	158380000	tad357|PBSQ|4:158360000-158380000
vvi161s1g01270	.		.		.	.	.	.		.		4	158400000	158800000	tad358|PBSQ|4:158400000-158800000
vvi161s1g01271	.		.		.	.	.	.		.		4	158820000	159140000	tad359|PBSQ|4:158820000-159140000
vvi161s1g01272	.		.		.	.	.	.		.		4	159160000	159340000	tad360|PBSQ|4:159160000-159340000
vvi161s1g01273	.		.		.	.	.	.		.		4	159360000	160080000	tad361|PBSQ|4:159360000-160080000
vvi161s1g01274	.		.		.	.	.	evm.TU.ORIGINAL_2399.64(0.2763)		.		4	160100000	160460000	tad362|PBSQ|4:160100000-160460000
vvi161s1g01275	vvi161s17g00094		.		evm.TU.FRAGSCAFF_463.59(0.0072)	evm.TU.FRAGSCAFF_415.219(0.0136)	evm.TU.FRAGSCAFF_201.5(0.0074)	.		.		4	160480000	160640000	tad363|PBSQ|4:160480000-160640000
vvi161s1g01276	.		.		.	.	.	evm.TU.ORIGINAL_2399.64(0.2763)		.		4	160660000	161340000	tad364|PBSQ|4:160660000-161340000
vvi161s1g01277	.		.		.	.	.	.		.		5	360000	560000	tad0|PBSQ|5:360000-560000
vvi161s1g01278	.		.		.	.	.	.		.		5	580000	980000	tad1|PBSQ|5:580000-980000
vvi161s1g01279	.		.		.	.	.	evm.TU.ORIGINAL_2399.63(0.6276)		.		5	1000000	1560000	tad2|PBSQ|5:1000000-1560000
vvi161s1g01280	.		.		.	.	.	.		.		5	1580000	1660000	tad3|PBSQ|5:1580000-1660000
vvi161s1g01281	vvi161s17g00089		.		.	.	.	.		.		5	1680000	1960000	tad4|PBSQ|5:1680000-1960000
vvi161s1g01282	vvi161s17g00087		vvi161s14g01183		.	evm.TU.FRAGSCAFF_14.530(0.4838)	.	evm.TU.ORIGINAL_2399.61(0.2617)		.		5	1980000	2340000	tad5|PBSQ|5:1980000-2340000
vvi161s1g01283	.		.		.	.	.	evm.TU.ORIGINAL_2399.60(0.8113)		.		5	2360000	2440000	tad6|PBSQ|5:2360000-2440000
vvi161s1g01284	.		.		.	.	.	.		.		5	2460000	2480000	tad7|PBSQ|5:2460000-2480000
vvi161s1g01285	.		vvi161s14g01181		evm.TU.FRAGSCAFF_463.60(0.9125)	.	.	evm.TU.ORIGINAL_2399.60(0.8113)		.		5	2500000	2860000	tad8|PBSQ|5:2500000-2860000
vvi161s1g01286	.		.		.	.	.	.		.		5	2880000	2940000	tad9|PBSQ|5:2880000-2940000
vvi161s1g01287	.		.		.	evm.TU.FRAGSCAFF_14.539(0.0214)	.	.		.		5	2960000	3320000	tad10|PBSQ|5:2960000-3320000
vvi161s1g01288	.		.		.	.	.	evm.TU.ORIGINAL_2399.59(0.7812)		.		5	3340000	3820000	tad11|PBSQ|5:3340000-3820000
vvi161s1g01289	vvi161s17g00080		.		.	evm.TU.FRAGSCAFF_415.212(0.1276)	.	evm.TU.ORIGINAL_2399.53(0.0258)		.		5	3840000	4320000	tad12|PBSQ|5:3840000-4320000
vvi161s1g01290	.		.		.	.	.	.		.		5	4340000	4480000	tad13|PBSQ|5:4340000-4480000
vvi161s1g01291	.		.		.	.	.	.		.		5	4500000	4700000	tad14|PBSQ|5:4500000-4700000
vvi161s1g01292	.		.		.	.	.	.		.		5	4720000	5180000	tad15|PBSQ|5:4720000-5180000
vvi161s1g01293	.		.		.	.	.	.		.		5	5200000	5620000	tad16|PBSQ|5:5200000-5620000
vvi161s1g01294	vvi161s17g00077		.		.	.	.	.		.		5	5640000	5740000	tad17|PBSQ|5:5640000-5740000
vvi161s1g01295	.		.		.	.	.	evm.TU.ORIGINAL_2399.53(0.0258)		.		5	5760000	6280000	tad18|PBSQ|5:5760000-6280000
vvi161s1g01296	.		.		.	.	.	.		.		5	6300000	6760000	tad19|PBSQ|5:6300000-6760000
vvi161s1g01297	.		vvi161s14g01172		.	.	.	evm.TU.ORIGINAL_2399.52(0.0391)		evm.TU.FRAGSCAFF_269.66(0.0192)		5	6780000	7920000	tad20|PBSQ|5:6780000-7920000
vvi161s1g01298	.		.		.	.	.	.		.		5	7940000	10940000	tad21|PBSQ|5:7940000-10940000
vvi161s1g01299	.		vvi161s14g01168		.	.	.	evm.TU.ORIGINAL_2399.49(0.7416)		.		5	10960000	12240000	tad22|PBSQ|5:10960000-12240000
vvi161s1g01300	vvi161s17g00069		.		.	evm.TU.FRAGSCAFF_415.207(0.0161)	.	.		.		5	12260000	12720000	tad23|PBSQ|5:12260000-12720000
vvi161s1g01301	.		.		evm.TU.FRAGSCAFF_463.62(0.5156)	.	.	.		.		5	12740000	13200000	tad24|PBSQ|5:12740000-13200000
vvi161s1g01302	vvi161s17g00066		vvi161s14g01163		.	evm.TU.FRAGSCAFF_415.201(0.0376)	.	evm.TU.ORIGINAL_2399.41(0.0177)		.		5	13220000	14960000	tad25|PBSQ|5:13220000-14960000
vvi161s1g01303	.		.		.	.	.	.		.		5	14980000	15940000	tad26|PBSQ|5:14980000-15940000
vvi161s1g01304	.		.		.	.	.	.		.		5	15960000	17780000	tad27|PBSQ|5:15960000-17780000
vvi161s1g01305	vvi161s17g00061		.		.	evm.TU.FRAGSCAFF_415.199(0.6454)	.	.		.		5	17800000	18580000	tad28|PBSQ|5:17800000-18580000
vvi161s1g01306	.		vvi161s14g01161		evm.TU.FRAGSCAFF_463.65(0.9059)	evm.TU.FRAGSCAFF_14.549(0.7907)	.	.		evm.TU.FRAGSCAFF_269.76(0.8755)		5	18600000	19040000	tad29|PBSQ|5:18600000-19040000
vvi161s1g01307	.		.		.	.	.	evm.TU.ORIGINAL_2399.38(0.8753)		.		5	19060000	19260000	tad30|PBSQ|5:19060000-19260000
vvi161s1g01308	.		.		.	.	.	evm.TU.ORIGINAL_2399.38(0.8753)		.		5	19280000	19680000	tad31|PBSQ|5:19280000-19680000
vvi161s1g01309	.		vvi161s14g01130		.	.	.	evm.TU.ORIGINAL_2399.37(0.2739)		.		5	19700000	20180000	tad32|PBSQ|5:19700000-20180000
vvi161s1g01310	vvi161s17g00053		.		.	evm.TU.FRAGSCAFF_415.195(0.0415)	evm.TU.ORIGINAL_2311.266(0.0184)	.		.		5	20200000	20620000	tad33|PBSQ|5:20200000-20620000
vvi161s1g01311	.		.		evm.TU.FRAGSCAFF_463.68(0.7071)	.	.	.		.		5	20640000	20880000	tad34|PBSQ|5:20640000-20880000
vvi161s1g01312	.		.		.	.	.	evm.TU.ORIGINAL_2399.36(0.028)		.		5	20900000	21200000	tad35|PBSQ|5:20900000-21200000
vvi161s1g01313	.		vvi161s14g01127		.	.	.	.		evm.TU.FRAGSCAFF_269.84(0.0433)		5	21220000	21360000	tad36|PBSQ|5:21220000-21360000
vvi161s1g01314	.		.		.	.	.	.		.		5	21380000	21700000	tad37|PBSQ|5:21380000-21700000
vvi161s1g01315	.		.		.	.	.	.		.		5	21720000	22020000	tad38|PBSQ|5:21720000-22020000
vvi161s1g01316	.		.		.	.	.	.		.		5	22040000	22300000	tad39|PBSQ|5:22040000-22300000
vvi161s1g01317	.		vvi161s14g01124		.	evm.TU.FRAGSCAFF_14.563(0.4614)	.	.		evm.TU.FRAGSCAFF_269.88(0.5747)		5	22320000	22780000	tad40|PBSQ|5:22320000-22780000
vvi161s1g01318	.		.		.	.	.	.		.		5	22800000	23880000	tad41|PBSQ|5:22800000-23880000
vvi161s1g01319	.		.		.	.	.	.		.		5	23900000	24280000	tad42|PBSQ|5:23900000-24280000
vvi161s1g01320	.		.		.	.	.	.		.		5	24300000	25040000	tad43|PBSQ|5:24300000-25040000
vvi161s1g01321	.		.		.	.	.	evm.TU.ORIGINAL_2399.35(0.2108)		.		5	25060000	25720000	tad44|PBSQ|5:25060000-25720000
vvi161s1g01322	vvi161s17g00050		.		.	evm.TU.FRAGSCAFF_415.193(0.1552)	evm.TU.ORIGINAL_2311.264(0.0768)	evm.TU.ORIGINAL_2399.34(0.0276)		.		5	25740000	26840000	tad45|PBSQ|5:25740000-26840000
vvi161s1g01323	.		.		.	.	.	.		.		5	26860000	27540000	tad46|PBSQ|5:26860000-27540000
vvi161s1g01324	vvi161s17g00047		.		.	evm.TU.FRAGSCAFF_415.189(0.0312)	evm.TU.ORIGINAL_2311.260_evm.TU.ORIGINAL_2311.261(0.0748)	.		.		5	27560000	27840000	tad47|PBSQ|5:27560000-27840000
vvi161s1g01325	.		.		evm.TU.FRAGSCAFF_463.69(0.7563)	evm.TU.FRAGSCAFF_415.187(0.8093)	.	.		.		5	27860000	28380000	tad48|PBSQ|5:27860000-28380000
vvi161s1g01326	.		.		.	.	evm.TU.ORIGINAL_2311.258(0.1373)	.		.		5	28400000	28760000	tad49|PBSQ|5:28400000-28760000
vvi161s1g01327	vvi161s17g00045		.		evm.TU.FRAGSCAFF_463.70(0.7278)	evm.TU.FRAGSCAFF_415.185(0.7492)	.	.		.		5	28780000	28940000	tad50|PBSQ|5:28780000-28940000
vvi161s1g01328	.		.			.	.	.		.		5	28960000	29220000	tad51|PBSQ|5:28960000-29220000
vvi161s1g01329	.		.			.	.	.		.		5	29240000	29820000	tad52|PBSQ|5:29240000-29820000
vvi161s1g01330	.		.			.	.	.		.		5	29840000	30620000	tad53|PBSQ|5:29840000-30620000
vvi161s1g01331	.		.			.	.	.		.		5	30640000	31880000	tad54|PBSQ|5:30640000-31880000
vvi161s1g01332	.		.			.	.	.		.		5	31900000	32300000	tad55|PBSQ|5:31900000-32300000
vvi161s1g01333	.		.			.	.	.		.		5	32320000	32980000	tad56|PBSQ|5:32320000-32980000
vvi161s1g01334	.		.			.	.	.		.		5	33000000	35340000	tad57|PBSQ|5:33000000-35340000
vvi161s1g01335	.		.			.	.	.		.		5	35360000	35600000	tad58|PBSQ|5:35360000-35600000
vvi161s1g01336	vvi161s17g00044		.			evm.TU.FRAGSCAFF_415.184(0.0285)	evm.TU.ORIGINAL_2311.256(0.1903)	.		.		5	35620000	36360000	tad59|PBSQ|5:35620000-36360000
vvi161s1g01337	.		.			.	.	.		.		5	36380000	37340000	tad60|PBSQ|5:36380000-37340000
vvi161s1g01338	.		.			.	.	evm.TU.ORIGINAL_2399.29(0.5580)		.		5	37360000	37880000	tad61|PBSQ|5:37360000-37880000
vvi161s1g01339	.		.			.	.	.		.		5	37900000	38220000	tad62|PBSQ|5:37900000-38220000
vvi161s1g01340	vvi161s17g00041		vvi161s14g01114			evm.TU.FRAGSCAFF_415.180(0.4221)	evm.TU.ORIGINAL_2311.253(0.2899)	.		evm.TU.FRAGSCAFF_269.93(0.3181)		5	38240000	38640000	tad63|PBSQ|5:38240000-38640000
vvi161s1g01341	.		vvi161s14g01113			evm.TU.FRAGSCAFF_14.571(0.788)	.	.		.		5	38660000	38900000	tad64|PBSQ|5:38660000-38900000
vvi161s1g01342	vvi161s17g00040		.			evm.TU.FRAGSCAFF_415.178_evm.TU.FRAGSCAFF_415.179(0.6768)	evm.TU.ORIGINAL_2311.252(0.4198)	.		.		5	38920000	39000000	tad65|PBSQ|5:38920000-39000000
vvi161s1g01343	.		.			.	.	.		.		5	39020000	39400000	tad66|PBSQ|5:39020000-39400000
vvi161s1g01344	.		.			.	.	evm.TU.ORIGINAL_2399.28(0.1860)		.		5	39420000	39900000	tad67|PBSQ|5:39420000-39900000
vvi161s1g01345	.		vvi161s14g01110			.	.	evm.TU.ORIGINAL_2399.27(0.0840)		.		5	39920000	41020000	tad68|PBSQ|5:39920000-41020000
vvi161s1g01346	.		.			.	.	evm.TU.ORIGINAL_2399.26(0.2729)		.		5	41040000	41800000	tad69|PBSQ|5:41040000-41800000
vvi161s1g01347	vvi161s17g00039		.			evm.TU.FRAGSCAFF_415.168(0.8676)	.	evm.TU.ORIGINAL_2399.24(0.8550)		.		5	41820000	42580000	tad70|PBSQ|5:41820000-42580000
vvi161s1g01348	.		vvi161s14g01104			.	.	evm.TU.ORIGINAL_2399.23(0.6462)		evm.TU.FRAGSCAFF_269.105(0.4628)		5	42600000	43040000	tad71|PBSQ|5:42600000-43040000
vvi161s1g01349	vvi161s17g00035		.			evm.TU.FRAGSCAFF_415.160(0.8403)	.	evm.TU.ORIGINAL_2399.22(0.3629)		.		5	43060000	44500000	tad72|PBSQ|5:43060000-44500000
vvi161s1g01350	.		.			.	.	.		.		5	44520000	45060000	tad73|PBSQ|5:44520000-45060000
vvi161s1g01351	.		.			evm.TU.FRAGSCAFF_14.579(0.8415)	.	.		evm.TU.FRAGSCAFF_269.106(0.8398)		5	45080000	45400000	tad74|PBSQ|5:45080000-45400000
vvi161s1g01352	.		.			.	.	.		.		5	45420000	46000000	tad75|PBSQ|5:45420000-46000000
vvi161s1g01353	.		.			.	.	.		.		5	46020000	46760000	tad76|PBSQ|5:46020000-46760000
vvi161s1g01354	.		vvi161s14g01102			evm.TU.FRAGSCAFF_415.157(0.8739)	.	.		.		5	46780000	47120000	tad77|PBSQ|5:46780000-47120000
vvi161s1g01355	vvi161s17g00030		vvi161s14g01100			evm.TU.FRAGSCAFF_415.155(0.0305)	evm.TU.ORIGINAL_2311.247(0.0336)	.		.		5	47140000	47640000	tad78|PBSQ|5:47140000-47640000
vvi161s1g01356	.		.			.	.	evm.TU.ORIGINAL_2399.17(0.3808)		.		5	47660000	47920000	tad79|PBSQ|5:47660000-47920000
vvi161s1g01357	.		.			.	evm.TU.ORIGINAL_2311.245(0.4953)	evm.TU.ORIGINAL_2399.16(0.5359)		.		5	47940000	48320000	tad80|PBSQ|5:47940000-48320000
vvi161s1g01358	vvi161s17g00028		.			.	evm.TU.ORIGINAL_2311.242(0.7352)	.		.		5	48340000	49220000	tad81|PBSQ|5:48340000-49220000
vvi161s1g01359	.		vvi161s14g01099			evm.TU.FRAGSCAFF_14.583(0.6542)	.	evm.TU.ORIGINAL_2399.15(0.7543)		evm.TU.FRAGSCAFF_269.108(0.5942)		5	49240000	49500000	tad82|PBSQ|5:49240000-49500000
vvi161s1g01360	vvi161s17g00021		.			.	evm.TU.ORIGINAL_2311.237(0.0589)	evm.TU.ORIGINAL_2399.13_evm.TU.ORIGINAL_2399.14(0.5879)		.		5	49520000	49780000	tad83|PBSQ|5:49520000-49780000
vvi161s1g01361	.		.			.	.	.		.		5	49800000	50280000	tad84|PBSQ|5:49800000-50280000
vvi161s1g01362	vvi161s17g00019		.			evm.TU.FRAGSCAFF_415.154(0.7433)	evm.TU.ORIGINAL_2311.236(0.7583)	.		.		5	50300000	52100000	tad85|PBSQ|5:50300000-52100000
vvi161s1g01363	.		.			.	.	evm.TU.ORIGINAL_2399.12(0.6729)		.		5	52120000	53000000	tad86|PBSQ|5:52120000-53000000
vvi161s1g01364	.		.			.	.	evm.TU.ORIGINAL_2399.11(0.7792)		.		5	53020000	53160000	tad87|PBSQ|5:53020000-53160000
vvi161s1g01365	.		.			.	.	evm.TU.ORIGINAL_2399.10(0.5183)		.		5	53180000	53540000	tad88|PBSQ|5:53180000-53540000
vvi161s1g01366	.		.			.	.	.		.		5	53560000	54160000	tad89|PBSQ|5:53560000-54160000
vvi161s1g01367	.		.			.	.	.		.		5	54180000	55320000	tad90|PBSQ|5:54180000-55320000
vvi161s1g01368	.		.			.	.	.		.		5	55340000	55800000	tad91|PBSQ|5:55340000-55800000
vvi161s1g01369	.		.			.	.	.		.		5	55820000	56160000	tad92|PBSQ|5:55820000-56160000
vvi161s1g01370	.		.			evm.TU.FRAGSCAFF_415.152(0.0051)	.	.		.		5	56180000	56700000	tad93|PBSQ|5:56180000-56700000
vvi161s1g01371	.		.			.	.	.		.		5	56720000	57040000	tad94|PBSQ|5:56720000-57040000
vvi161s1g01372	.		.			.	.	.		.		5	57060000	57300000	tad95|PBSQ|5:57060000-57300000
vvi161s1g01373	.		.			.	.	.		.		5	57320000	57940000	tad96|PBSQ|5:57320000-57940000
vvi161s1g01374	.		.			evm.TU.FRAGSCAFF_14.601(0.1383)	.	.		evm.TU.FRAGSCAFF_269.114(0.0501)		5	57960000	59180000	tad97|PBSQ|5:57960000-59180000
vvi161s1g01375	.		vvi161s14g01084			evm.TU.FRAGSCAFF_14.603(0.0403)	.	.		evm.TU.FRAGSCAFF_269.115(0.4261)		5	59200000	59620000	tad98|PBSQ|5:59200000-59620000
vvi161s1g01376	.		.			.	.	.				5	59640000	60180000	tad99|PBSQ|5:59640000-60180000
vvi161s1g01377	.		.			.	.	.				5	60200000	60660000	tad100|PBSQ|5:60200000-60660000
vvi161s1g01378	vvi161s17g00014		.			.	.	.				5	60680000	60920000	tad101|PBSQ|5:60680000-60920000
vvi161s1g01379	.		.			.	.	.				5	60940000	61620000	tad102|PBSQ|5:60940000-61620000
vvi161s1g01380	.		.			.	.	.				5	61640000	62180000	tad103|PBSQ|5:61640000-62180000
vvi161s1g01381	.		.			.	.	.				5	62200000	62820000	tad104|PBSQ|5:62200000-62820000
vvi161s1g01382	.		vvi161s14g01068			.	.	.				5	62840000	63020000	tad105|PBSQ|5:62840000-63020000
vvi161s1g01383	.		.			.	.	evm.TU.ORIGINAL_2399.9(0.6533)				5	63040000	63500000	tad106|PBSQ|5:63040000-63500000
vvi161s1g01384	vvi161s17g00002		.			evm.TU.FRAGSCAFF_415.148(0.2554)	evm.TU.ORIGINAL_2311.224(0.3510)	.				5	63520000	63660000	tad107|PBSQ|5:63520000-63660000
vvi161s1g01385			.			.	.	evm.TU.ORIGINAL_2399.8(0.0327)				5	63680000	64340000	tad108|PBSQ|5:63680000-64340000
vvi161s1g01386			.			.	.	.				5	64360000	64960000	tad109|PBSQ|5:64360000-64960000
vvi161s1g01387			.			.	.	.				5	64980000	65000000	tad110|PBSQ|5:64980000-65000000
vvi161s1g01388			.			evm.TU.FRAGSCAFF_415.143(0.2189)	evm.TU.ORIGINAL_2311.219(0.2060)	.				5	65020000	65320000	tad111|PBSQ|5:65020000-65320000
vvi161s1g01389			.			.	.	evm.TU.ORIGINAL_2399.3(0.2052)				5	65340000	66820000	tad112|PBSQ|5:65340000-66820000
vvi161s1g01390			.			.	.					5	66840000	67480000	tad113|PBSQ|5:66840000-67480000
vvi161s1g01391			vvi161s14g01061			.	.					5	67500000	67760000	tad114|PBSQ|5:67500000-67760000
vvi161s1g01392						.	.					5	67780000	68080000	tad115|PBSQ|5:67780000-68080000
vvi161s1g01393						.	.					5	68100000	68580000	tad116|PBSQ|5:68100000-68580000
vvi161s1g01394						.	.					5	68600000	68900000	tad117|PBSQ|5:68600000-68900000
vvi161s1g01395						.	.					5	68920000	70320000	tad118|PBSQ|5:68920000-70320000
vvi161s1g01396						.	.					5	70340000	70980000	tad119|PBSQ|5:70340000-70980000
vvi161s1g01397						.	.					5	71000000	71780000	tad120|PBSQ|5:71000000-71780000
vvi161s1g01398						.	.					5	71800000	72400000	tad121|PBSQ|5:71800000-72400000
vvi161s1g01399						.	.					5	72420000	73580000	tad122|PBSQ|5:72420000-73580000
vvi161s1g01400						.	.					5	73600000	76460000	tad123|PBSQ|5:73600000-76460000
vvi161s1g01401						evm.TU.FRAGSCAFF_415.141(0.4803)	evm.TU.ORIGINAL_2311.216(0.6521)					5	76480000	78460000	tad124|PBSQ|5:76480000-78460000
vvi161s1g01402												5	78480000	78740000	tad125|PBSQ|5:78480000-78740000
vvi161s1g01403												5	78760000	79440000	tad126|PBSQ|5:78760000-79440000
vvi161s1g01404												5	79460000	80920000	tad127|PBSQ|5:79460000-80920000
vvi161s1g01405												5	80940000	81360000	tad128|PBSQ|5:80940000-81360000
vvi161s1g01406												5	81380000	82060000	tad129|PBSQ|5:81380000-82060000
vvi161s10g00001												5	82080000	82300000	tad130|PBSQ|5:82080000-82300000
vvi161s10g00002												5	82320000	82900000	tad131|PBSQ|5:82320000-82900000
vvi161s10g00003		vvi161s10g00558						evm.TU.FRAGSCAFF_311.559(0.3769)				5	82920000	83100000	tad132|PBSQ|5:82920000-83100000
vvi161s10g00004		.						.				5	83120000	83320000	tad133|PBSQ|5:83120000-83320000
vvi161s10g00005		vvi161s10g00559						evm.TU.FRAGSCAFF_311.560(0.6416)				5	83340000	84680000	tad134|PBSQ|5:83340000-84680000
vvi161s10g00006		vvi161s10g00560			evm.TU.FRAGSCAFF_497.157(0.7040)			evm.TU.FRAGSCAFF_311.561(0.7152)				5	84700000	85140000	tad135|PBSQ|5:84700000-85140000
vvi161s10g00007		vvi161s10g00561			evm.TU.FRAGSCAFF_497.158(0.7161)			evm.TU.FRAGSCAFF_311.563(0.0752)				5	85160000	85380000	tad136|PBSQ|5:85160000-85380000
vvi161s10g00008		vvi161s10g00562			.			evm.TU.FRAGSCAFF_311.564(0.0884)				5	85400000	85620000	tad137|PBSQ|5:85400000-85620000
vvi161s10g00009		vvi161s10g00563			evm.TU.FRAGSCAFF_497.159(0.8525)			.				5	85640000	86580000	tad138|PBSQ|5:85640000-86580000
vvi161s10g00010		vvi161s10g00564			evm.TU.FRAGSCAFF_497.160(0.7976)			.				5	86600000	87020000	tad139|PBSQ|5:86600000-87020000
vvi161s10g00011		.			.			.				5	87040000	87540000	tad140|PBSQ|5:87040000-87540000
vvi161s10g00012		vvi161s10g00565			evm.TU.FRAGSCAFF_497.161(0.8513)			.				5	87560000	88660000	tad141|PBSQ|5:87560000-88660000
vvi161s10g00013		vvi161s10g00566			evm.TU.FRAGSCAFF_497.163(0.8825)			.				5	88680000	90260000	tad142|PBSQ|5:88680000-90260000
vvi161s10g00014		vvi161s10g00567			evm.TU.FRAGSCAFF_497.164(0.7435)			.				5	90280000	90860000	tad143|PBSQ|5:90280000-90860000
vvi161s10g00015		.			.			.				5	90880000	92060000	tad144|PBSQ|5:90880000-92060000
vvi161s10g00016		.			.			evm.TU.FRAGSCAFF_311.567(0.6514)				5	92080000	92360000	tad145|PBSQ|5:92080000-92360000
vvi161s10g00017		vvi161s10g00568			evm.TU.FRAGSCAFF_497.165(0.4161)			.				5	92380000	92860000	tad146|PBSQ|5:92380000-92860000
vvi161s10g00018		vvi161s10g00569						.				5	92880000	93700000	tad147|PBSQ|5:92880000-93700000
vvi161s10g00019		vvi161s10g00570						evm.TU.FRAGSCAFF_311.571(0.3265)				5	93720000	97300000	tad148|PBSQ|5:93720000-97300000
vvi161s10g00020		vvi161s10g00571						evm.TU.FRAGSCAFF_311.572(0.4889)				5	97320000	97920000	tad149|PBSQ|5:97320000-97920000
vvi161s10g00021		.						.				5	97940000	98640000	tad150|PBSQ|5:97940000-98640000
vvi161s10g00022		.						evm.TU.FRAGSCAFF_311.575(0.1149)				5	98660000	98920000	tad151|PBSQ|5:98660000-98920000
vvi161s10g00023		.						.				5	98940000	99700000	tad152|PBSQ|5:98940000-99700000
vvi161s10g00024		.						.				5	99720000	101340000	tad153|PBSQ|5:99720000-101340000
vvi161s10g00025		vvi161s10g00572						.				5	101360000	101580000	tad154|PBSQ|5:101360000-101580000
vvi161s10g00026		vvi161s10g00573						.				5	101600000	101620000	tad155|PBSQ|5:101600000-101620000
vvi161s10g00027		.						.				5	101620000	102120000	tad156|PBSQ|5:101620000-102120000
vvi161s10g00028		.						.				5	102140000	102400000	tad157|PBSQ|5:102140000-102400000
vvi161s10g00029		vvi161s10g00575						evm.TU.FRAGSCAFF_311.576(0.6858)				5	102420000	102720000	tad158|PBSQ|5:102420000-102720000
vvi161s10g00030		vvi161s10g00576										5	102740000	105060000	tad159|PBSQ|5:102740000-105060000
vvi161s10g00031												5	105080000	106240000	tad160|PBSQ|5:105080000-106240000
vvi161s10g00032												5	106260000	106620000	tad161|PBSQ|5:106260000-106620000
vvi161s10g00033								evm.TU.FRAGSCAFF_311.473(0.1687)				5	106640000	106980000	tad162|PBSQ|5:106640000-106980000
vvi161s10g00034					evm.TU.FRAGSCAFF_497.42(0.2023)			.				5	107000000	108460000	tad163|PBSQ|5:107000000-108460000
vvi161s10g00035					.			.				5	108480000	108500000	tad164|PBSQ|5:108480000-108500000
vvi161s10g00036					.			.				5	108500000	108520000	tad165|PBSQ|5:108500000-108520000
vvi161s10g00037					evm.TU.FRAGSCAFF_17.44(0.7651)			.				5	108520000	109160000	tad166|PBSQ|5:108520000-109160000
vvi161s10g00038					evm.TU.FRAGSCAFF_17.45(0.4476)			.				5	109180000	110660000	tad167|PBSQ|5:109180000-110660000
vvi161s10g00039					evm.TU.FRAGSCAFF_17.52(0.0415)			.				5	110680000	111180000	tad168|PBSQ|5:110680000-111180000
vvi161s10g00040					.			.				5	111200000	111560000	tad169|PBSQ|5:111200000-111560000
vvi161s10g00041					.			.				5	111580000	111960000	tad170|PBSQ|5:111580000-111960000
vvi161s10g00042					.			evm.TU.FRAGSCAFF_311.447(0.0000)				5	111980000	112400000	tad171|PBSQ|5:111980000-112400000
vvi161s10g00043					evm.TU.FRAGSCAFF_17.67(0.2664)			evm.TU.FRAGSCAFF_311.445(0.2097)				5	112420000	112720000	tad172|PBSQ|5:112420000-112720000
vvi161s10g00044					.			.				5	112740000	113140000	tad173|PBSQ|5:112740000-113140000
vvi161s10g00045					.			evm.TU.FRAGSCAFF_311.444(0.2745)				5	113160000	113480000	tad174|PBSQ|5:113160000-113480000
vvi161s10g00046					evm.TU.FRAGSCAFF_17.71(0.1467)			.				5	113500000	113920000	tad175|PBSQ|5:113500000-113920000
vvi161s10g00047					evm.TU.FRAGSCAFF_17.72(0.7349)			.				5	113940000	114300000	tad176|PBSQ|5:113940000-114300000
vvi161s10g00048					evm.TU.FRAGSCAFF_17.73(0.8086)			.				5	114320000	114920000	tad177|PBSQ|5:114320000-114920000
vvi161s10g00049					.			.				5	114940000	115460000	tad178|PBSQ|5:114940000-115460000
vvi161s10g00050					.			.				5	115480000	116380000	tad179|PBSQ|5:115480000-116380000
vvi161s10g00051					.			.				5	116400000	116580000	tad180|PBSQ|5:116400000-116580000
vvi161s10g00052					.			evm.TU.FRAGSCAFF_311.440(0.3344)				5	116600000	117000000	tad181|PBSQ|5:116600000-117000000
vvi161s10g00053					.			evm.TU.FRAGSCAFF_311.439(0.0078)				5	117020000	117300000	tad182|PBSQ|5:117020000-117300000
vvi161s10g00054					evm.TU.FRAGSCAFF_17.79(0.1612)			evm.TU.FRAGSCAFF_311.437(0.0103)				5	117320000	117800000	tad183|PBSQ|5:117320000-117800000
vvi161s10g00055					.			evm.TU.FRAGSCAFF_311.436(0.3437)				5	117820000	118280000	tad184|PBSQ|5:117820000-118280000
vvi161s10g00056					evm.TU.FRAGSCAFF_17.80(0.0607)			evm.TU.FRAGSCAFF_311.435(0)				5	118300000	118640000	tad185|PBSQ|5:118300000-118640000
vvi161s10g00057					.			evm.TU.FRAGSCAFF_311.434(0.0000)				5	118660000	119280000	tad186|PBSQ|5:118660000-119280000
vvi161s10g00058					.			evm.TU.FRAGSCAFF_311.433(0)				5	119300000	119620000	tad187|PBSQ|5:119300000-119620000
vvi161s10g00059					evm.TU.FRAGSCAFF_17.81(0.4525)			evm.TU.FRAGSCAFF_311.431(0.0000)				5	119640000	119760000	tad188|PBSQ|5:119640000-119760000
vvi161s10g00060					evm.TU.FRAGSCAFF_17.82(0.3827)			.				5	119780000	120160000	tad189|PBSQ|5:119780000-120160000
vvi161s10g00061					evm.TU.FRAGSCAFF_17.84(0.1872)			evm.TU.FRAGSCAFF_311.430(0.0979)				5	120180000	120380000	tad190|PBSQ|5:120180000-120380000
vvi161s10g00062					evm.TU.FRAGSCAFF_17.96(0.0338)			.				5	120400000	120680000	tad191|PBSQ|5:120400000-120680000
vvi161s10g00063					evm.TU.FRAGSCAFF_17.98(0.9185)			evm.TU.FRAGSCAFF_311.428_evm.TU.FRAGSCAFF_311.429(0.7080)				5	120700000	120780000	tad192|PBSQ|5:120700000-120780000
vvi161s10g00064					evm.TU.FRAGSCAFF_17.103_evm.TU.FRAGSCAFF_17.104(0.6687)			.				5	120800000	121020000	tad193|PBSQ|5:120800000-121020000
vvi161s10g00065					.			evm.TU.FRAGSCAFF_311.426(0.1376)				5	121040000	121180000	tad194|PBSQ|5:121040000-121180000
vvi161s10g00066					evm.TU.FRAGSCAFF_17.111(0.0239)			.				5	121200000	121520000	tad195|PBSQ|5:121200000-121520000
vvi161s10g00067					.			.				5	121540000	121880000	tad196|PBSQ|5:121540000-121880000
vvi161s10g00068					.			evm.TU.FRAGSCAFF_311.425(0.8482)				5	121900000	122140000	tad197|PBSQ|5:121900000-122140000
vvi161s10g00069					.			evm.TU.FRAGSCAFF_311.424(0.7140)				5	122160000	122520000	tad198|PBSQ|5:122160000-122520000
vvi161s10g00070					.			.				5	122540000	122780000	tad199|PBSQ|5:122540000-122780000
vvi161s10g00071					evm.TU.FRAGSCAFF_17.112(0.6339)			evm.TU.FRAGSCAFF_311.422(0.214)				5	122800000	122900000	tad200|PBSQ|5:122800000-122900000
vvi161s10g00072					evm.TU.FRAGSCAFF_17.121(0.6537)			.				5	122920000	123060000	tad201|PBSQ|5:122920000-123060000
vvi161s10g00073								.				5	123080000	123140000	tad202|PBSQ|5:123080000-123140000
vvi161s10g00074								.				5	123160000	123180000	tad203|PBSQ|5:123160000-123180000
vvi161s10g00075								.				5	123200000	123480000	tad204|PBSQ|5:123200000-123480000
vvi161s10g00076								.				5	123500000	123780000	tad205|PBSQ|5:123500000-123780000
vvi161s10g00077			vvi161s12g00477					.	evm.TU.FRAGSCAFF_161.251(0.4999)			5	123800000	124080000	tad206|PBSQ|5:123800000-124080000
vvi161s10g00078			.					.	.			5	124100000	124440000	tad207|PBSQ|5:124100000-124440000
vvi161s10g00079			.					.	.			5	124460000	124940000	tad208|PBSQ|5:124460000-124940000
vvi161s10g00080			vvi161s12g00474			evm.TU.ORIGINAL_2374.16(0.8122)		.	.			5	124960000	125120000	tad209|PBSQ|5:124960000-125120000
vvi161s10g00081			.			.		.	.			5	125140000	125440000	tad210|PBSQ|5:125140000-125440000
vvi161s10g00082			.			.		.	.			5	125460000	125860000	tad211|PBSQ|5:125460000-125860000
vvi161s10g00083			.			.		.	evm.TU.FRAGSCAFF_161.249(0.3162)			5	125880000	126100000	tad212|PBSQ|5:125880000-126100000
vvi161s10g00084			.			.		.	.			5	126120000	126500000	tad213|PBSQ|5:126120000-126500000
vvi161s10g00085	vvi161s19g00445		.		evm.TU.FRAGSCAFF_17.228(0.5584)	.		.	.	evm.TU.ORIGINAL_2671.89(0.6724)		5	126520000	126840000	tad214|PBSQ|5:126520000-126840000
vvi161s10g00086	vvi161s19g00444		.		.	.		.	.	.		5	126860000	126880000	tad215|PBSQ|5:126860000-126880000
vvi161s10g00087	.		.		.	.		.	.	.		5	126880000	127080000	tad216|PBSQ|5:126880000-127080000
vvi161s10g00088	.		.		.	.		.	.	.		5	127100000	127400000	tad217|PBSQ|5:127100000-127400000
vvi161s10g00089	.		.		.	.		.	.	.		5	127420000	127600000	tad218|PBSQ|5:127420000-127600000
vvi161s10g00090	.		.		.	.		.	.	.		5	127620000	127860000	tad219|PBSQ|5:127620000-127860000
vvi161s10g00091	.		.		.	.		evm.TU.FRAGSCAFF_311.367(0.1245)	.	.		5	127880000	128160000	tad220|PBSQ|5:127880000-128160000
vvi161s10g00092	vvi161s19g00443		.		.	.		evm.TU.FRAGSCAFF_311.367(0.1245)	.	.		5	128180000	128380000	tad221|PBSQ|5:128180000-128380000
vvi161s10g00093	vvi161s19g00442		.		.	.		evm.TU.FRAGSCAFF_311.368(0.0352)	.	.		5	128400000	128640000	tad222|PBSQ|5:128400000-128640000
vvi161s10g00094	.		.		.	.		evm.TU.FRAGSCAFF_311.369(0.0202)	.	.		5	128660000	129360000	tad223|PBSQ|5:128660000-129360000
vvi161s10g00095	.		.		.	.		evm.TU.FRAGSCAFF_311.372(0.0609)	.	.		5	129380000	129400000	tad224|PBSQ|5:129380000-129400000
vvi161s10g00096	vvi161s19g00437		vvi161s12g00455		evm.TU.FRAGSCAFF_17.227(0.049)	evm.TU.ORIGINAL_2374.6(0.018)		evm.TU.FRAGSCAFF_311.373(0.0219)	.	evm.TU.ORIGINAL_2671.92(0.0880)		5	129400000	129420000	tad225|PBSQ|5:129400000-129420000
vvi161s10g00097	vvi161s19g00436		.		evm.TU.FRAGSCAFF_17.225(0.7972)	.		evm.TU.FRAGSCAFF_311.374(0.6204)	evm.TU.FRAGSCAFF_161.237(0.7467)	.		5	129420000	129700000	tad226|PBSQ|5:129420000-129700000
vvi161s10g00098	vvi161s19g00435		vvi161s12g00453		.	.		evm.TU.FRAGSCAFF_311.386(0.0201)	evm.TU.FRAGSCAFF_161.235(0.0183)	evm.TU.ORIGINAL_2671.93(0.0023)		5	129720000	129920000	tad227|PBSQ|5:129720000-129920000
vvi161s10g00099	.		.		evm.TU.FRAGSCAFF_17.224(0.8169)	evm.TU.ORIGINAL_2374.2(0.3150)		evm.TU.FRAGSCAFF_311.384(0.2743)	.	.		5	129940000	130240000	tad228|PBSQ|5:129940000-130240000
vvi161s10g00100	.		.		.	.		.	.	.		5	130260000	130460000	tad229|PBSQ|5:130260000-130460000
vvi161s10g00101	vvi161s19g00434		.		evm.TU.FRAGSCAFF_17.219(0.7786)	.		evm.TU.FRAGSCAFF_311.383(0.0123)	.	.		5	130480000	130740000	tad230|PBSQ|5:130480000-130740000
vvi161s10g00102	vvi161s19g00432		.		evm.TU.FRAGSCAFF_17.193(0.0968)	.		evm.TU.FRAGSCAFF_311.383(0.0123)	.	.		5	130760000	131100000	tad231|PBSQ|5:130760000-131100000
vvi161s10g00103	vvi161s19g00431		.		evm.TU.FRAGSCAFF_17.190(0.6328)	.		.	.	evm.TU.ORIGINAL_2671.96(0.6391)		5	131120000	131560000	tad232|PBSQ|5:131120000-131560000
vvi161s10g00104	.		.		.	.		.	.	.		5	131580000	131920000	tad233|PBSQ|5:131580000-131920000
vvi161s10g00105	.		.		.	.		.	.	.		5	131940000	132240000	tad234|PBSQ|5:131940000-132240000
vvi161s10g00106	.		vvi161s12g00446		.	.		.	.	.		5	132260000	132440000	tad235|PBSQ|5:132260000-132440000
vvi161s10g00107	.		.		.	.		.	.	.		5	132460000	132580000	tad236|PBSQ|5:132460000-132580000
vvi161s10g00108	.		.		evm.TU.FRAGSCAFF_17.189(0.0875)	.		evm.TU.FRAGSCAFF_311.379(0.4272)	.	.		5	132600000	132900000	tad237|PBSQ|5:132600000-132900000
vvi161s10g00109	.		.		.	.		evm.TU.FRAGSCAFF_311.375(0.408)	.	.		5	132920000	133360000	tad238|PBSQ|5:132920000-133360000
vvi161s10g00110	.		.		evm.TU.FRAGSCAFF_17.187(0.3950)	.		.	.	.		5	133380000	133860000	tad239|PBSQ|5:133380000-133860000
vvi161s10g00111	.		.		.	.		.	.	.		5	133880000	134000000	tad240|PBSQ|5:133880000-134000000
vvi161s10g00112	.		.		.	.		.	.	.		5	134020000	134220000	tad241|PBSQ|5:134020000-134220000
vvi161s10g00113	.		.		.	.		evm.TU.FRAGSCAFF_311.377(0.0692)	.	.		5	134240000	134500000	tad242|PBSQ|5:134240000-134500000
vvi161s10g00114	.		vvi161s12g00442		evm.TU.FRAGSCAFF_17.182(0.6592)	evm.TU.FRAGSCAFF_241.140(0.3992)		.	.	.		5	134520000	134700000	tad243|PBSQ|5:134520000-134700000
vvi161s10g00115	.		.		.	.		evm.TU.FRAGSCAFF_311.387(0.4383)	.	.		5	134720000	135120000	tad244|PBSQ|5:134720000-135120000
vvi161s10g00116	.		.		evm.TU.FRAGSCAFF_17.179(0.2354)	.		evm.TU.FRAGSCAFF_311.390(0.1906)	.	.		5	135140000	135580000	tad245|PBSQ|5:135140000-135580000
vvi161s10g00117	.		.		.	.		.	.	.		5	135600000	135860000	tad246|PBSQ|5:135600000-135860000
vvi161s10g00118	.		vvi161s12g00441		evm.TU.FRAGSCAFF_17.178(0.6107)	.		evm.TU.FRAGSCAFF_311.391(0.2919)	.	.		5	135880000	136380000	tad247|PBSQ|5:135880000-136380000
vvi161s10g00119	vvi161s19g00424		.		evm.TU.FRAGSCAFF_17.173_evm.TU.FRAGSCAFF_17.174(0.8138)	.		evm.TU.FRAGSCAFF_311.392(0.4774)	.	.		5	136400000	136600000	tad248|PBSQ|5:136400000-136600000
vvi161s10g00120	.		vvi161s12g00440		evm.TU.FRAGSCAFF_17.166(0.9119)	evm.TU.FRAGSCAFF_241.138(0.5629)		evm.TU.FRAGSCAFF_311.393(0.6962)	.	.		5	136620000	136900000	tad249|PBSQ|5:136620000-136900000
vvi161s10g00121	.		.		.	.		.	.	.		5	136920000	137300000	tad250|PBSQ|5:136920000-137300000
vvi161s10g00122	.		.		.	.		.	.	.		5	137320000	137660000	tad251|PBSQ|5:137320000-137660000
vvi161s10g00123	vvi161s19g00420		vvi161s12g00430		evm.TU.FRAGSCAFF_17.159(0.5292)	.		evm.TU.FRAGSCAFF_311.396(0.3700)	.	evm.TU.ORIGINAL_2671.104(0.8815)		5	137680000	137940000	tad252|PBSQ|5:137680000-137940000
vvi161s10g00124	vvi161s19g00418		vvi161s12g00428		.	.		.	evm.TU.FRAGSCAFF_161.216(0.4234)	evm.TU.ORIGINAL_2671.106(0.6992)		5	137960000	138360000	tad253|PBSQ|5:137960000-138360000
vvi161s10g00125	vvi161s19g00415				evm.TU.FRAGSCAFF_17.158(0)	.		evm.TU.FRAGSCAFF_311.397(0.0082)	.	evm.TU.ORIGINAL_2671.108(0.0331)		5	138380000	138720000	tad254|PBSQ|5:138380000-138720000
vvi161s10g00126	.				.	.		.	.	.		5	138740000	138900000	tad255|PBSQ|5:138740000-138900000
vvi161s10g00127	.				.	.		evm.TU.FRAGSCAFF_311.400(0.8847)	.	.		5	138920000	139140000	tad256|PBSQ|5:138920000-139140000
vvi161s10g00128	vvi161s19g00412				evm.TU.FRAGSCAFF_17.155(0.0176)	.		evm.TU.FRAGSCAFF_311.402(0.0689)	.	evm.TU.ORIGINAL_2671.109(0.4009)		5	139160000	139380000	tad257|PBSQ|5:139160000-139380000
vvi161s10g00129					.	.		.	.	.		5	139400000	139720000	tad258|PBSQ|5:139400000-139720000
vvi161s10g00130					evm.TU.FRAGSCAFF_17.152(0.7725)	.		.	.	.		5	139740000	139980000	tad259|PBSQ|5:139740000-139980000
vvi161s10g00131					evm.TU.FRAGSCAFF_17.151(0.1741)	.		evm.TU.FRAGSCAFF_311.403(0.1163)	.	.		5	140000000	140240000	tad260|PBSQ|5:140000000-140240000
vvi161s10g00132					.	.		evm.TU.FRAGSCAFF_311.404(0.5678)	.	.		5	140260000	140540000	tad261|PBSQ|5:140260000-140540000
vvi161s10g00133					.	.		evm.TU.FRAGSCAFF_311.405(0.7143)	.	evm.TU.ORIGINAL_2671.114(0.3799)		5	140560000	140900000	tad262|PBSQ|5:140560000-140900000
vvi161s10g00134					evm.TU.FRAGSCAFF_17.138(0.0422)	.		evm.TU.FRAGSCAFF_311.408(0.0203)	.	.		5	140920000	140980000	tad263|PBSQ|5:140920000-140980000
vvi161s10g00135					.	.		.	.	evm.TU.ORIGINAL_2671.121(0.4608)		5	141000000	141260000	tad264|PBSQ|5:141000000-141260000
vvi161s10g00136					.	.		.	.	.		5	141280000	141360000	tad265|PBSQ|5:141280000-141360000
vvi161s10g00137					.	.		.	.	.		5	141380000	141720000	tad266|PBSQ|5:141380000-141720000
vvi161s10g00138					evm.TU.FRAGSCAFF_17.137(0.8979)	.		evm.TU.FRAGSCAFF_311.409(0.6329)	evm.TU.FRAGSCAFF_161.199(0.095)	.		5	141740000	141960000	tad267|PBSQ|5:141740000-141960000
vvi161s10g00139					.	evm.TU.FRAGSCAFF_241.126(0.0345)		.		.		5	141980000	142200000	tad268|PBSQ|5:141980000-142200000
vvi161s10g00140					.			evm.TU.FRAGSCAFF_311.410(0.0376)		.		6	460000	900000	tad0|PBSQ|6:460000-900000
vvi161s10g00141					.			.		.		6	920000	1160000	tad1|PBSQ|6:920000-1160000
vvi161s10g00142					.			.		.		6	1180000	1760000	tad2|PBSQ|6:1180000-1760000
vvi161s10g00143					evm.TU.FRAGSCAFF_17.131(0.71)			evm.TU.FRAGSCAFF_311.413(0.6370)		.		6	1780000	2060000	tad3|PBSQ|6:1780000-2060000
vvi161s10g00144					evm.TU.FRAGSCAFF_17.130(0.8420)			.		evm.TU.ORIGINAL_2671.124(0.5932)		6	2080000	2280000	tad4|PBSQ|6:2080000-2280000
vvi161s10g00145					evm.TU.FRAGSCAFF_17.125(0.8325)			evm.TU.FRAGSCAFF_311.415(0.5946)		evm.TU.ORIGINAL_2671.127(0.6707)		6	2300000	2480000	tad5|PBSQ|6:2300000-2480000
vvi161s10g00146					.			evm.TU.FRAGSCAFF_311.416(0.6288)				6	2500000	2820000	tad6|PBSQ|6:2500000-2820000
vvi161s10g00147					.			evm.TU.FRAGSCAFF_311.417(0.0154)				6	2840000	3420000	tad7|PBSQ|6:2840000-3420000
vvi161s10g00148					.			evm.TU.FRAGSCAFF_311.418(0.7661)				6	3440000	3800000	tad8|PBSQ|6:3440000-3800000
vvi161s10g00149					.			.				6	3820000	4020000	tad9|PBSQ|6:3820000-4020000
vvi161s10g00150					.			.				6	4040000	4360000	tad10|PBSQ|6:4040000-4360000
vvi161s10g00151					evm.TU.FRAGSCAFF_17.123(0.7308)			evm.TU.FRAGSCAFF_311.419(0.6866)				6	4380000	4680000	tad11|PBSQ|6:4380000-4680000
vvi161s10g00152					evm.TU.FRAGSCAFF_17.122(0.6774)			evm.TU.FRAGSCAFF_311.420(0.6746)				6	4700000	5080000	tad12|PBSQ|6:4700000-5080000
vvi161s10g00153								evm.TU.FRAGSCAFF_311.421(0.0984)				6	5100000	6040000	tad13|PBSQ|6:5100000-6040000
vvi161s10g00154												6	6060000	6080000	tad14|PBSQ|6:6060000-6080000
vvi161s10g00155												6	6080000	6400000	tad15|PBSQ|6:6080000-6400000
vvi161s10g00156												6	6420000	6800000	tad16|PBSQ|6:6420000-6800000
vvi161s10g00157												6	6820000	7040000	tad17|PBSQ|6:6820000-7040000
vvi161s10g00158			vvi161s12g00484				evm.TU.ORIGINAL_2374.30(0.4343)	evm.TU.FRAGSCAFF_485.196(0.7603)				6	7060000	7300000	tad18|PBSQ|6:7060000-7300000
vvi161s10g00159			.				.	.				6	7320000	7500000	tad19|PBSQ|6:7320000-7500000
vvi161s10g00160			vvi161s12g00485				.	.				6	7520000	7860000	tad20|PBSQ|6:7520000-7860000
vvi161s10g00161			.				evm.TU.ORIGINAL_2374.31(0.2689)	evm.TU.FRAGSCAFF_485.194(0.6812)				6	7880000	8400000	tad21|PBSQ|6:7880000-8400000
vvi161s10g00162			.				.	.				6	8420000	8600000	tad22|PBSQ|6:8420000-8600000
vvi161s10g00163			.				.	.				6	8620000	8840000	tad23|PBSQ|6:8620000-8840000
vvi161s10g00164			.				.	.				6	8860000	9140000	tad24|PBSQ|6:8860000-9140000
vvi161s10g00165			.				.	evm.TU.FRAGSCAFF_485.184(0.0090)				6	9160000	9340000	tad25|PBSQ|6:9160000-9340000
vvi161s10g00166			vvi161s12g00486		evm.TU.FRAGSCAFF_497.533(0.7386)		.	evm.TU.FRAGSCAFF_485.178(0.7969)				6	9360000	9580000	tad26|PBSQ|6:9360000-9580000
vvi161s10g00167			.		evm.TU.FRAGSCAFF_497.534(0.4235)		.	.				6	9600000	9800000	tad27|PBSQ|6:9600000-9800000
vvi161s10g00168			.		.		.	.				6	9820000	10160000	tad28|PBSQ|6:9820000-10160000
vvi161s10g00169			.		.		.	.				6	10180000	10540000	tad29|PBSQ|6:10180000-10540000
vvi161s10g00170			.		.		.	.				6	10560000	11000000	tad30|PBSQ|6:10560000-11000000
vvi161s10g00171			.		.		.	.				6	11020000	11280000	tad31|PBSQ|6:11020000-11280000
vvi161s10g00172			.		.		.	.				6	11300000	11420000	tad32|PBSQ|6:11300000-11420000
vvi161s10g00173			.		.		.	.				6	11440000	11760000	tad33|PBSQ|6:11440000-11760000
vvi161s10g00174			.		.		.	.				6	11780000	12000000	tad34|PBSQ|6:11780000-12000000
vvi161s10g00175			.		.		.	.				6	12020000	12100000	tad35|PBSQ|6:12020000-12100000
vvi161s10g00176			.		.		.	.				6	12120000	12140000	tad36|PBSQ|6:12120000-12140000
vvi161s10g00177			.		.		.	.				6	12160000	12400000	tad37|PBSQ|6:12160000-12400000
vvi161s10g00178			.		.		.	.				6	12420000	12680000	tad38|PBSQ|6:12420000-12680000
vvi161s10g00179			.		.		.	.				6	12700000	13060000	tad39|PBSQ|6:12700000-13060000
vvi161s10g00180			.		.		.	.				6	13080000	13360000	tad40|PBSQ|6:13080000-13360000
vvi161s10g00181			.		.		.	.				6	13380000	13540000	tad41|PBSQ|6:13380000-13540000
vvi161s10g00182			.		.		.	.				6	13560000	13760000	tad42|PBSQ|6:13560000-13760000
vvi161s10g00183			.		.		.	.				6	13780000	13960000	tad43|PBSQ|6:13780000-13960000
vvi161s10g00184			.		.		.	.				6	13980000	14440000	tad44|PBSQ|6:13980000-14440000
vvi161s10g00185			.		.		.	.				6	14460000	14780000	tad45|PBSQ|6:14460000-14780000
vvi161s10g00186			.		.		.	.				6	14800000	15240000	tad46|PBSQ|6:14800000-15240000
vvi161s10g00187			.		.		.	.				6	15260000	15600000	tad47|PBSQ|6:15260000-15600000
vvi161s10g00188			.		.		.	.				6	15620000	16000000	tad48|PBSQ|6:15620000-16000000
vvi161s10g00189			.		.		.	.				6	16020000	16360000	tad49|PBSQ|6:16020000-16360000
vvi161s10g00190			.		.		.	.				6	16380000	16820000	tad50|PBSQ|6:16380000-16820000
vvi161s10g00191			.		.		.	.				6	16840000	17320000	tad51|PBSQ|6:16840000-17320000
vvi161s10g00192			.		.		.	.				6	17340000	17560000	tad52|PBSQ|6:17340000-17560000
vvi161s10g00193			.		.		.	.				6	17580000	17920000	tad53|PBSQ|6:17580000-17920000
vvi161s10g00194			.		.		.	.				6	17940000	18280000	tad54|PBSQ|6:17940000-18280000
vvi161s10g00195			.		.		.	.				6	18300000	18640000	tad55|PBSQ|6:18300000-18640000
vvi161s10g00196			.		.		.	.				6	18660000	18940000	tad56|PBSQ|6:18660000-18940000
vvi161s10g00197			.		evm.TU.FRAGSCAFF_497.535(0.2495)		.	.				6	18960000	19200000	tad57|PBSQ|6:18960000-19200000
vvi161s10g00198			vvi161s12g00502		.		.	evm.TU.FRAGSCAFF_485.177(0.0178)				6	19220000	19660000	tad58|PBSQ|6:19220000-19660000
vvi161s10g00199			vvi161s12g00503		evm.TU.FRAGSCAFF_497.536(0.1794)		evm.TU.ORIGINAL_2374.40(0.0258)	.				6	19680000	20840000	tad59|PBSQ|6:19680000-20840000
vvi161s10g00200			.		evm.TU.FRAGSCAFF_497.537(0.6785)		.	evm.TU.FRAGSCAFF_485.171(0.7844)				6	20860000	21420000	tad60|PBSQ|6:20860000-21420000
vvi161s10g00201			vvi161s12g00504		.		evm.TU.ORIGINAL_2374.41(0.0939)	.				6	21440000	22040000	tad61|PBSQ|6:21440000-22040000
vvi161s10g00202			vvi161s12g00506		evm.TU.FRAGSCAFF_497.538(0.7116)		evm.TU.ORIGINAL_2374.42(0.7238)	evm.TU.FRAGSCAFF_485.165(0.7889)				6	22060000	22420000	tad62|PBSQ|6:22060000-22420000
vvi161s10g00203			.		.		.	evm.TU.FRAGSCAFF_485.161(0.7444)				6	22440000	22780000	tad63|PBSQ|6:22440000-22780000
vvi161s10g00204	vvi161s19g00465		.		.		.	evm.TU.FRAGSCAFF_485.158(0.4193)		evm.TU.ORIGINAL_2671.77(0.4713)		6	22800000	23160000	tad64|PBSQ|6:22800000-23160000
vvi161s10g00205	.		.		.		.	.		.		6	23180000	23740000	tad65|PBSQ|6:23180000-23740000
vvi161s10g00206	.		.		.		.	.		.		6	23760000	24220000	tad66|PBSQ|6:23760000-24220000
vvi161s10g00207	.		.		.		.	.		.		6	24240000	24780000	tad67|PBSQ|6:24240000-24780000
vvi161s10g00208	vvi161s19g00466		.		.		.	evm.TU.FRAGSCAFF_485.146(0.3319)		.		6	24800000	25440000	tad68|PBSQ|6:24800000-25440000
vvi161s10g00209	.		.		evm.TU.FRAGSCAFF_497.540(0.5539)		.	evm.TU.FRAGSCAFF_485.145(0.7186)		.		6	25460000	25900000	tad69|PBSQ|6:25460000-25900000
vvi161s10g00210	.		.		evm.TU.FRAGSCAFF_497.541(0.3072)		.	evm.TU.FRAGSCAFF_485.144(0.4789)		.		6	25920000	27320000	tad70|PBSQ|6:25920000-27320000
vvi161s10g00211	.		.		evm.TU.FRAGSCAFF_497.542(0.3244)		.	.		.		6	27340000	27620000	tad71|PBSQ|6:27340000-27620000
vvi161s10g00212	.		vvi161s12g00518		.		evm.TU.ORIGINAL_2374.53(0.0383)	.		.		6	27640000	27900000	tad72|PBSQ|6:27640000-27900000
vvi161s10g00213	.		.		.		.	.		.		6	27920000	28520000	tad73|PBSQ|6:27920000-28520000
vvi161s10g00214	.		.		.		.	.		.		6	28540000	28740000	tad74|PBSQ|6:28540000-28740000
vvi161s10g00215	.		.		.		.	evm.TU.FRAGSCAFF_485.142(0.9019)		.		6	28760000	30240000	tad75|PBSQ|6:28760000-30240000
vvi161s10g00216	vvi161s19g00469		.		evm.TU.FRAGSCAFF_497.544(0.6217)		.	.		.		6	30260000	31060000	tad76|PBSQ|6:30260000-31060000
vvi161s10g00217	vvi161s19g00472		.		evm.TU.FRAGSCAFF_497.545(0.2876)		.	.		.		6	31080000	31540000	tad77|PBSQ|6:31080000-31540000
vvi161s10g00218	.		.		evm.TU.FRAGSCAFF_497.546(0.5724)		.	.		.		6	31560000	31780000	tad78|PBSQ|6:31560000-31780000
vvi161s10g00219	.		vvi161s12g00525		.		evm.TU.ORIGINAL_2374.61(0.0196)	.		.		6	31800000	33820000	tad79|PBSQ|6:31800000-33820000
vvi161s10g00220	.				evm.TU.FRAGSCAFF_497.547(0.7250)			.		.		6	33840000	34100000	tad80|PBSQ|6:33840000-34100000
vvi161s10g00221	vvi161s19g00474				evm.TU.FRAGSCAFF_497.548(0.8464)			evm.TU.FRAGSCAFF_485.130(0.9267)		evm.TU.ORIGINAL_2671.73(0.8667)		6	34120000	34300000	tad81|PBSQ|6:34120000-34300000
vvi161s10g00222	.				.			.		.		6	34320000	34660000	tad82|PBSQ|6:34320000-34660000
vvi161s10g00223	.				evm.TU.FRAGSCAFF_497.550(0.3985)			.		.		6	34680000	35020000	tad83|PBSQ|6:34680000-35020000
vvi161s10g00224	.				.			.		.		6	35040000	35060000	tad84|PBSQ|6:35040000-35060000
vvi161s10g00225	.				.			evm.TU.FRAGSCAFF_485.127(0.3105)		.		6	35060000	35960000	tad85|PBSQ|6:35060000-35960000
vvi161s10g00226	.				.			.		.		6	35980000	36580000	tad86|PBSQ|6:35980000-36580000
vvi161s10g00227	.				evm.TU.FRAGSCAFF_497.551(0.4790)			.		.		6	36600000	36980000	tad87|PBSQ|6:36600000-36980000
vvi161s10g00228	.				evm.TU.FRAGSCAFF_497.552(0.0293)			.		.		6	37000000	37200000	tad88|PBSQ|6:37000000-37200000
vvi161s10g00229	.				evm.TU.FRAGSCAFF_497.553(0.4825)			.		.		6	37220000	37420000	tad89|PBSQ|6:37220000-37420000
vvi161s10g00230	.				.			.		.		6	37440000	37720000	tad90|PBSQ|6:37440000-37720000
vvi161s10g00231	.				.			.		.		6	37740000	38320000	tad91|PBSQ|6:37740000-38320000
vvi161s10g00232	vvi161s19g00493				evm.TU.FRAGSCAFF_497.555(0.0115)			evm.TU.FRAGSCAFF_485.122(0.7508)		evm.TU.ORIGINAL_2671.56(0.0377)		6	38340000	39120000	tad92|PBSQ|6:38340000-39120000
vvi161s10g00233	vvi161s19g00495				.			.		.		6	39140000	39560000	tad93|PBSQ|6:39140000-39560000
vvi161s10g00234	.				.			.		.		6	39580000	40200000	tad94|PBSQ|6:39580000-40200000
vvi161s10g00235	.				.			.		.		6	40220000	41360000	tad95|PBSQ|6:40220000-41360000
vvi161s10g00236	.				evm.TU.FRAGSCAFF_497.556(0.5157)			.		evm.TU.ORIGINAL_2671.54(0.0266)		6	41380000	42380000	tad96|PBSQ|6:41380000-42380000
vvi161s10g00237	.				.			.		.		6	42400000	42580000	tad97|PBSQ|6:42400000-42580000
vvi161s10g00238	.				evm.TU.FRAGSCAFF_497.557(0.6069)			.		.		6	42600000	42620000	tad98|PBSQ|6:42600000-42620000
vvi161s10g00239	vvi161s19g00497				evm.TU.FRAGSCAFF_497.558(0.3971)			.		evm.TU.ORIGINAL_2671.53(0.7433)		6	42640000	42940000	tad99|PBSQ|6:42640000-42940000
vvi161s10g00240	vvi161s19g00498				.			.		.		6	42960000	43340000	tad100|PBSQ|6:42960000-43340000
vvi161s10g00241					.			.		.		6	43360000	43880000	tad101|PBSQ|6:43360000-43880000
vvi161s10g00242					.			.		.		6	43900000	44460000	tad102|PBSQ|6:43900000-44460000
vvi161s10g00243					evm.TU.FRAGSCAFF_497.560(0.6161)			.		.		6	44480000	44860000	tad103|PBSQ|6:44480000-44860000
vvi161s10g00244					.			.		.		6	44880000	45240000	tad104|PBSQ|6:44880000-45240000
vvi161s10g00245					evm.TU.FRAGSCAFF_497.572(0.6411)			evm.TU.FRAGSCAFF_485.114(0.8540)		.		6	45260000	45760000	tad105|PBSQ|6:45260000-45760000
vvi161s10g00246								.		.		6	45780000	46120000	tad106|PBSQ|6:45780000-46120000
vvi161s10g00247								.		.		6	46140000	46300000	tad107|PBSQ|6:46140000-46300000
vvi161s10g00248								evm.TU.FRAGSCAFF_485.102(0.2650)		.		6	46320000	46940000	tad108|PBSQ|6:46320000-46940000
vvi161s10g00249										.		6	46960000	47580000	tad109|PBSQ|6:46960000-47580000
vvi161s10g00250										.		6	47600000	48280000	tad110|PBSQ|6:47600000-48280000
vvi161s10g00251										.		6	48300000	49080000	tad111|PBSQ|6:48300000-49080000
vvi161s10g00252										.		6	49100000	49500000	tad112|PBSQ|6:49100000-49500000
vvi161s10g00253										.		6	49520000	49800000	tad113|PBSQ|6:49520000-49800000
vvi161s10g00254										.		6	49820000	50040000	tad114|PBSQ|6:49820000-50040000
vvi161s10g00255										.		6	50060000	50080000	tad115|PBSQ|6:50060000-50080000
vvi161s10g00256										.		6	50100000	50340000	tad116|PBSQ|6:50100000-50340000
vvi161s10g00257										.		6	50360000	54260000	tad117|PBSQ|6:50360000-54260000
vvi161s10g00258								evm.TU.ORIGINAL_2130.24(0.5317)		.		6	54280000	55060000	tad118|PBSQ|6:54280000-55060000
vvi161s10g00259								evm.TU.ORIGINAL_2130.27(0.5601)		.		6	55080000	55640000	tad119|PBSQ|6:55080000-55640000
vvi161s10g00260								evm.TU.ORIGINAL_2130.32(0.5859)		.		6	55660000	55840000	tad120|PBSQ|6:55660000-55840000
vvi161s10g00261								evm.TU.ORIGINAL_2130.33(0.2636)		.		6	55860000	55880000	tad121|PBSQ|6:55860000-55880000
vvi161s10g00262								evm.TU.ORIGINAL_2130.34(0.8713)		.		6	55880000	55900000	tad122|PBSQ|6:55880000-55900000
vvi161s10g00263	vvi161s19g00542							.		evm.TU.ORIGINAL_1608.67(0.7193)		6	55900000	56380000	tad123|PBSQ|6:55900000-56380000
vvi161s10g00264	vvi161s19g00541							.		.		6	56400000	56500000	tad124|PBSQ|6:56400000-56500000
vvi161s10g00265	.							.	evm.TU.FRAGSCAFF_161.58(0.8535)	.		6	56520000	57740000	tad125|PBSQ|6:56520000-57740000
vvi161s10g00266	.							.	evm.TU.FRAGSCAFF_161.59(0.9073)	.		6	57760000	58260000	tad126|PBSQ|6:57760000-58260000
vvi161s10g00267	.							.	.	.		6	58280000	59860000	tad127|PBSQ|6:58280000-59860000
vvi161s10g00268	.							evm.TU.ORIGINAL_2130.35(0.7302)	.	.		6	59880000	60240000	tad128|PBSQ|6:59880000-60240000
vvi161s10g00269	.							evm.TU.ORIGINAL_2130.36(0.8411)	.	.		6	60260000	61600000	tad129|PBSQ|6:60260000-61600000
vvi161s10g00270	.							evm.TU.ORIGINAL_2130.37(0.5846)	.	.		6	61620000	61920000	tad130|PBSQ|6:61620000-61920000
vvi161s10g00271	.							.	.	.		6	61940000	62700000	tad131|PBSQ|6:61940000-62700000
vvi161s10g00272	.							.	.	evm.TU.ORIGINAL_2671.29(0.0367)		6	62720000	63060000	tad132|PBSQ|6:62720000-63060000
vvi161s10g00273	.		vvi161s12g00776					.	.	evm.TU.ORIGINAL_1608.38(0.7652)		6	63080000	63360000	tad133|PBSQ|6:63080000-63360000
vvi161s10g00274	.		.					evm.TU.FRAGSCAFF_485.16(0.8723)	.	evm.TU.ORIGINAL_2671.26(0.9278)		6	63380000	63940000	tad134|PBSQ|6:63380000-63940000
vvi161s10g00275	.		.					.	.	.		6	63960000	64600000	tad135|PBSQ|6:63960000-64600000
vvi161s10g00276	.		.					evm.TU.FRAGSCAFF_485.11(0.2412)	.	.		6	64620000	65640000	tad136|PBSQ|6:64620000-65640000
vvi161s10g00277	.		.					.	.	.		6	65660000	66420000	tad137|PBSQ|6:65660000-66420000
vvi161s10g00278	.		.					evm.TU.FRAGSCAFF_485.6(0.5564)	.	.		6	66440000	66800000	tad138|PBSQ|6:66440000-66800000
vvi161s10g00279	.		.					.	.	.		6	66820000	67040000	tad139|PBSQ|6:66820000-67040000
vvi161s10g00280	.		vvi161s12g00780					evm.TU.FRAGSCAFF_485.5(0.8688)	.	.		6	67060000	67260000	tad140|PBSQ|6:67060000-67260000
vvi161s10g00281	.		.					evm.TU.FRAGSCAFF_485.4(0.9562)	.	evm.TU.ORIGINAL_2671.19(0.7072)		6	67280000	67680000	tad141|PBSQ|6:67280000-67680000
vvi161s10g00282	.		.					evm.TU.FRAGSCAFF_485.3(0.787)	.	.		6	67700000	68240000	tad142|PBSQ|6:67700000-68240000
vvi161s10g00283	.		.					evm.TU.FRAGSCAFF_485.2(0.7561)	.	.		6	68260000	69240000	tad143|PBSQ|6:68260000-69240000
vvi161s10g00284	.		.					.	.	.		6	69260000	71160000	tad144|PBSQ|6:69260000-71160000
vvi161s10g00285	.		.					.	.	.		6	71180000	71680000	tad145|PBSQ|6:71180000-71680000
vvi161s10g00286	.		.					.	.	.		6	71700000	71980000	tad146|PBSQ|6:71700000-71980000
vvi161s10g00287	.		.					.	.	.		6	72000000	72840000	tad147|PBSQ|6:72000000-72840000
vvi161s10g00288	.		.					.	.	.		6	72860000	73580000	tad148|PBSQ|6:72860000-73580000
vvi161s10g00289	.		.					.	.	.		6	73600000	73740000	tad149|PBSQ|6:73600000-73740000
vvi161s10g00290	.		.					.	.	.		6	73760000	73780000	tad150|PBSQ|6:73760000-73780000
vvi161s10g00291	.		.					.	.	.		6	73780000	74720000	tad151|PBSQ|6:73780000-74720000
vvi161s10g00292	.		.					.	.	.		6	74740000	74940000	tad152|PBSQ|6:74740000-74940000
vvi161s10g00293	.		.					.	.	.		6	74960000	75380000	tad153|PBSQ|6:74960000-75380000
vvi161s10g00294	.		.					.	.	.		6	75400000	75700000	tad154|PBSQ|6:75400000-75700000
vvi161s10g00295	.		.					.	.	.		6	75720000	76020000	tad155|PBSQ|6:75720000-76020000
vvi161s10g00296	.		.					.	.	.		6	76040000	76560000	tad156|PBSQ|6:76040000-76560000
vvi161s10g00297	.		.					.	.	.		6	76580000	76680000	tad157|PBSQ|6:76580000-76680000
vvi161s10g00298	.		.					evm.TU.ORIGINAL_2130.53(0.0722)	.	.		6	76700000	77300000	tad158|PBSQ|6:76700000-77300000
vvi161s10g00299	.		.					evm.TU.ORIGINAL_2130.51_evm.TU.ORIGINAL_2130.52(0.2724)	.	.		6	77320000	77900000	tad159|PBSQ|6:77320000-77900000
vvi161s10g00300	vvi161s19g00524		.					evm.TU.ORIGINAL_2130.50(0.3085)	.	.		6	77920000	78960000	tad160|PBSQ|6:77920000-78960000
vvi161s10g00301	.		vvi161s12g00786					evm.TU.ORIGINAL_2130.49(0.8152)	.	evm.TU.ORIGINAL_1608.30(0.3117)		6	78980000	79760000	tad161|PBSQ|6:78980000-79760000
vvi161s10g00302	.		.					.	.	.		6	79780000	80600000	tad162|PBSQ|6:79780000-80600000
vvi161s10g00303	.		.					evm.TU.ORIGINAL_2130.47(0.3252)	.	.		6	80620000	81460000	tad163|PBSQ|6:80620000-81460000
vvi161s10g00304	.		vvi161s12g00788					.	.	.		6	81480000	81720000	tad164|PBSQ|6:81480000-81720000
vvi161s10g00305	.		vvi161s12g00797					.	evm.TU.FRAGSCAFF_161.74(0.6922)	.		6	81740000	82040000	tad165|PBSQ|6:81740000-82040000
vvi161s10g00306	.		.					evm.TU.ORIGINAL_2130.46(0.3764)	.	.		6	82060000	82180000	tad166|PBSQ|6:82060000-82180000
vvi161s10g00307	.		vvi161s12g00788					.	evm.TU.FRAGSCAFF_161.79(0.0126)	evm.TU.ORIGINAL_1608.28(0.0142)		6	82200000	83760000	tad167|PBSQ|6:82200000-83760000
vvi161s10g00308	.		.					.	.	.		6	83780000	84400000	tad168|PBSQ|6:83780000-84400000
vvi161s10g00309	.		.					evm.TU.ORIGINAL_2130.45(0.9395)	.	.		6	84420000	84820000	tad169|PBSQ|6:84420000-84820000
vvi161s10g00310	.		.					evm.TU.ORIGINAL_2130.44(0.8990)	.	.		6	84840000	85200000	tad170|PBSQ|6:84840000-85200000
vvi161s10g00311	.		.					evm.TU.ORIGINAL_2130.43(0.6709)	.	.		6	85220000	86160000	tad171|PBSQ|6:85220000-86160000
vvi161s10g00312	.		vvi161s12g00811					.	.	evm.TU.ORIGINAL_1608.17(0.6856)		6	86180000	86320000	tad172|PBSQ|6:86180000-86320000
vvi161s10g00313	.		.					.	.	evm.TU.ORIGINAL_2671.3(0.3191)		6	86340000	87240000	tad173|PBSQ|6:86340000-87240000
vvi161s10g00314	.		.					.	.	.		6	87260000	87280000	tad174|PBSQ|6:87260000-87280000
vvi161s10g00315	vvi161s19g00520		.					.	.	.		6	87280000	87300000	tad175|PBSQ|6:87280000-87300000
vvi161s10g00316	.		.					.	.	.		6	87320000	87980000	tad176|PBSQ|6:87320000-87980000
vvi161s10g00317	vvi161s19g00518		.					evm.TU.ORIGINAL_2130.40(0.8149)	.	.		6	88000000	88760000	tad177|PBSQ|6:88000000-88760000
vvi161s10g00318	vvi161s19g00511		.					evm.TU.ORIGINAL_2130.39(0.3930)	.	.		6	88780000	88960000	tad178|PBSQ|6:88780000-88960000
vvi161s10g00319			.					evm.TU.FRAGSCAFF_485.46(0.5592)	.	.		6	88980000	89460000	tad179|PBSQ|6:88980000-89460000
vvi161s10g00320			.					.	.	.		6	89480000	89800000	tad180|PBSQ|6:89480000-89800000
vvi161s10g00321			.					evm.TU.FRAGSCAFF_485.48(0.4289)	.	.		6	89820000	90120000	tad181|PBSQ|6:89820000-90120000
vvi161s10g00322			vvi161s12g00755					evm.TU.FRAGSCAFF_485.59(0.3023)	.	.		6	90140000	90540000	tad182|PBSQ|6:90140000-90540000
vvi161s10g00323			vvi161s12g00753					evm.TU.FRAGSCAFF_485.67(0.6267)	evm.TU.FRAGSCAFF_161.93(0.7408)	.		6	90560000	91080000	tad183|PBSQ|6:90560000-91080000
vvi161s10g00324			vvi161s12g00749					evm.TU.FRAGSCAFF_485.77(0.3702)	evm.TU.FRAGSCAFF_161.102(0.0955)	.		6	91100000	91400000	tad184|PBSQ|6:91100000-91400000
vvi161s10g00325			.					.	.	.		6	91420000	91900000	tad185|PBSQ|6:91420000-91900000
vvi161s10g00326			.					.	.	.		6	91920000	92280000	tad186|PBSQ|6:91920000-92280000
vvi161s10g00327			.					.	.	.		6	92300000	93420000	tad187|PBSQ|6:92300000-93420000
vvi161s10g00328			.					.	.	.		6	93440000	94160000	tad188|PBSQ|6:93440000-94160000
vvi161s10g00329			.					.	.	.		6	94180000	94260000	tad189|PBSQ|6:94180000-94260000
vvi161s10g00330			.					.	.	.		6	94280000	94300000	tad190|PBSQ|6:94280000-94300000
vvi161s10g00331			.					.	.	.		6	94320000	94880000	tad191|PBSQ|6:94320000-94880000
vvi161s10g00332			.					.	.	.		6	94900000	95460000	tad192|PBSQ|6:94900000-95460000
vvi161s10g00333			.					.	evm.TU.FRAGSCAFF_161.112(0.7475)	.		6	95480000	95940000	tad193|PBSQ|6:95480000-95940000
vvi161s10g00334			vvi161s12g00738		evm.TU.FRAGSCAFF_497.562(0.4818)			evm.TU.FRAGSCAFF_485.80(0.6779)	.	.		6	95960000	96140000	tad194|PBSQ|6:95960000-96140000
vvi161s10g00335			.		.			.	.	.		6	96160000	96460000	tad195|PBSQ|6:96160000-96460000
vvi161s10g00336			.		.			.	.	.		6	96480000	96720000	tad196|PBSQ|6:96480000-96720000
vvi161s10g00337			.		.			evm.TU.FRAGSCAFF_485.82(0.7430)	.	.		6	96740000	96780000	tad197|PBSQ|6:96740000-96780000
vvi161s10g00338			vvi161s12g00820		evm.TU.FRAGSCAFF_497.566(0.7666)			evm.TU.FRAGSCAFF_485.84(0.7283)	evm.TU.FRAGSCAFF_161.118(0.9017)	.		6	96800000	97280000	tad198|PBSQ|6:96800000-97280000
vvi161s10g00339			.		.			.	.	.		6	97300000	97900000	tad199|PBSQ|6:97300000-97900000
vvi161s10g00340			.		evm.TU.FRAGSCAFF_497.567(0.7271)			evm.TU.FRAGSCAFF_485.86(0.7822)	.	.		6	97920000	98180000	tad200|PBSQ|6:97920000-98180000
vvi161s10g00341			.		.			evm.TU.FRAGSCAFF_485.88(0.8664)	.	.		6	98200000	98780000	tad201|PBSQ|6:98200000-98780000
vvi161s10g00342			.		.			evm.TU.FRAGSCAFF_485.89(0.0500)	.	.		6	98800000	99920000	tad202|PBSQ|6:98800000-99920000
vvi161s10g00343			.		.			.	.	.		6	99940000	100540000	tad203|PBSQ|6:99940000-100540000
vvi161s10g00344			.		.			evm.TU.FRAGSCAFF_485.94(0.5653)	evm.TU.FRAGSCAFF_161.121(0.0138)	.		6	100560000	100800000	tad204|PBSQ|6:100560000-100800000
vvi161s10g00345			.		.			evm.TU.FRAGSCAFF_485.99(0.7480)		.		6	100820000	101520000	tad205|PBSQ|6:100820000-101520000
vvi161s10g00346			.		evm.TU.FRAGSCAFF_497.570(0.7656)			evm.TU.FRAGSCAFF_485.100(0.6537)		.		6	101540000	101960000	tad206|PBSQ|6:101540000-101960000
vvi161s10g00347			.		.			evm.TU.ORIGINAL_2130.23(0.4926)		.		6	101980000	102400000	tad207|PBSQ|6:101980000-102400000
vvi161s10g00348			vvi161s12g00838		.			.		.		6	102420000	102640000	tad208|PBSQ|6:102420000-102640000
vvi161s10g00349			.		.			.		evm.TU.ORIGINAL_1800.19(0.4651)		6	102660000	103080000	tad209|PBSQ|6:102660000-103080000
vvi161s10g00350			.		.			evm.TU.ORIGINAL_2130.21(0.5398)		.		6	103100000	103480000	tad210|PBSQ|6:103100000-103480000
vvi161s10g00351			vvi161s12g00840		.			.		evm.TU.ORIGINAL_1800.23(0.7850)		6	103500000	103800000	tad211|PBSQ|6:103500000-103800000
vvi161s10g00352					.			evm.TU.ORIGINAL_2130.19(0.8967)				6	103820000	104220000	tad212|PBSQ|6:103820000-104220000
vvi161s10g00353					.			.				6	104240000	104380000	tad213|PBSQ|6:104240000-104380000
vvi161s10g00354					.			.				6	104400000	104860000	tad214|PBSQ|6:104400000-104860000
vvi161s10g00355					.			.				6	104880000	105080000	tad215|PBSQ|6:104880000-105080000
vvi161s10g00356					.			evm.TU.ORIGINAL_2130.13(0.7416)				6	105100000	105160000	tad216|PBSQ|6:105100000-105160000
vvi161s10g00357					.			evm.TU.ORIGINAL_2130.12(0.8894)				6	105180000	105420000	tad217|PBSQ|6:105180000-105420000
vvi161s10g00358					.			evm.TU.ORIGINAL_2130.8(0.8780)				6	105440000	105600000	tad218|PBSQ|6:105440000-105600000
vvi161s10g00359					.			evm.TU.ORIGINAL_2130.7(0.8821)				6	105620000	107020000	tad219|PBSQ|6:105620000-107020000
vvi161s10g00360					.							6	107040000	108080000	tad220|PBSQ|6:107040000-108080000
vvi161s10g00361					.							6	108100000	109900000	tad221|PBSQ|6:108100000-109900000
vvi161s10g00362					.							6	109920000	110320000	tad222|PBSQ|6:109920000-110320000
vvi161s10g00363					.							6	110340000	110900000	tad223|PBSQ|6:110340000-110900000
vvi161s10g00364					.							6	110920000	111540000	tad224|PBSQ|6:110920000-111540000
vvi161s10g00365					.							6	111560000	112420000	tad225|PBSQ|6:111560000-112420000
vvi161s10g00366					.							6	112440000	112840000	tad226|PBSQ|6:112440000-112840000
vvi161s10g00367					.							6	112860000	113180000	tad227|PBSQ|6:112860000-113180000
vvi161s10g00368					.							6	113200000	113400000	tad228|PBSQ|6:113200000-113400000
vvi161s10g00369					.							6	113420000	113680000	tad229|PBSQ|6:113420000-113680000
vvi161s10g00370					.							6	113700000	113920000	tad230|PBSQ|6:113700000-113920000
vvi161s10g00371					.							6	113940000	114160000	tad231|PBSQ|6:113940000-114160000
vvi161s10g00372					.							6	114180000	114280000	tad232|PBSQ|6:114180000-114280000
vvi161s10g00373					.							6	114300000	115020000	tad233|PBSQ|6:114300000-115020000
vvi161s10g00374					.							6	115040000	115480000	tad234|PBSQ|6:115040000-115480000
vvi161s10g00375					.							6	115500000	115780000	tad235|PBSQ|6:115500000-115780000
vvi161s10g00376					.							6	115800000	116480000	tad236|PBSQ|6:115800000-116480000
vvi161s10g00377					.							6	116500000	116780000	tad237|PBSQ|6:116500000-116780000
vvi161s10g00378					evm.TU.FRAGSCAFF_497.578(0.4328)							6	116800000	117380000	tad238|PBSQ|6:116800000-117380000
vvi161s10g00379												6	117400000	117740000	tad239|PBSQ|6:117400000-117740000
vvi161s10g00380												6	117760000	118440000	tad240|PBSQ|6:117760000-118440000
vvi161s10g00381												6	118460000	118880000	tad241|PBSQ|6:118460000-118880000
vvi161s10g00382												6	118900000	119380000	tad242|PBSQ|6:118900000-119380000
vvi161s10g00383												6	119400000	120280000	tad243|PBSQ|6:119400000-120280000
vvi161s10g00384												6	120300000	120840000	tad244|PBSQ|6:120300000-120840000
vvi161s10g00385												6	120860000	121200000	tad245|PBSQ|6:120860000-121200000
vvi161s10g00386												6	121220000	122200000	tad246|PBSQ|6:121220000-122200000
vvi161s10g00387												6	122220000	122800000	tad247|PBSQ|6:122220000-122800000
vvi161s10g00388												6	122820000	123180000	tad248|PBSQ|6:122820000-123180000
vvi161s10g00389												6	123200000	123420000	tad249|PBSQ|6:123200000-123420000
vvi161s10g00390					evm.TU.FRAGSCAFF_17.39(0.0759)							6	123440000	123580000	tad250|PBSQ|6:123440000-123580000
vvi161s10g00391					evm.TU.FRAGSCAFF_17.39(0.0759)							6	123600000	124380000	tad251|PBSQ|6:123600000-124380000
vvi161s10g00392					.							6	124400000	124920000	tad252|PBSQ|6:124400000-124920000
vvi161s10g00393					.							6	124940000	125440000	tad253|PBSQ|6:124940000-125440000
vvi161s10g00394					.			evm.TU.FRAGSCAFF_311.450(0.3278)				6	125460000	125760000	tad254|PBSQ|6:125460000-125760000
vvi161s10g00395			vvi161s12g00613		evm.TU.FRAGSCAFF_17.36(0.7033)	evm.TU.FRAGSCAFF_380.38(0.5954)		evm.TU.FRAGSCAFF_311.451(0.3846)	evm.TU.FRAGSCAFF_161.154(0.5683)	evm.TU.FRAGSCAFF_241.89(0.2011)		6	125780000	126120000	tad255|PBSQ|6:125780000-126120000
vvi161s10g00396			.		.	.		evm.TU.FRAGSCAFF_311.452(0)	.	.		6	126140000	126360000	tad256|PBSQ|6:126140000-126360000
vvi161s10g00397			.		evm.TU.FRAGSCAFF_17.31(0.7575)	evm.TU.FRAGSCAFF_380.40(0.6688)		evm.TU.FRAGSCAFF_311.453(0.7497)	.	.		6	126380000	126660000	tad257|PBSQ|6:126380000-126660000
vvi161s10g00398			.		.	.		.	.	.		6	126680000	126840000	tad258|PBSQ|6:126680000-126840000
vvi161s10g00399			.		evm.TU.FRAGSCAFF_17.30(0.2110)	.		evm.TU.FRAGSCAFF_311.454(0.0160)	.	.		6	126860000	126960000	tad259|PBSQ|6:126860000-126960000
vvi161s10g00400			vvi161s12g00619		.	.		.	evm.TU.FRAGSCAFF_161.149(0.1498)	evm.TU.FRAGSCAFF_241.84(0.0757)		6	126980000	127260000	tad260|PBSQ|6:126980000-127260000
vvi161s10g00401			.		.	.		.	.	.		6	127280000	127600000	tad261|PBSQ|6:127280000-127600000
vvi161s10g00402			vvi161s12g00623		.	.		.	.	evm.TU.FRAGSCAFF_241.83(0.0129)		6	127620000	127820000	tad262|PBSQ|6:127620000-127820000
vvi161s10g00403			.		.	.		.	.	.		6	127840000	128120000	tad263|PBSQ|6:127840000-128120000
vvi161s10g00404			.		.	.		.	.	.		6	128140000	128420000	tad264|PBSQ|6:128140000-128420000
vvi161s10g00405			.		.	evm.TU.FRAGSCAFF_380.46(0.4938)		evm.TU.FRAGSCAFF_311.456(0.0528)	.	.		6	128440000	128720000	tad265|PBSQ|6:128440000-128720000
vvi161s10g00406			.		.	.		.	.	.		6	128740000	129200000	tad266|PBSQ|6:128740000-129200000
vvi161s10g00407			.		.	evm.TU.FRAGSCAFF_380.48(0.5911)		.	.	.		6	129220000	129660000	tad267|PBSQ|6:129220000-129660000
vvi161s10g00408			.		.	.		.	.	.		6	129680000	129900000	tad268|PBSQ|6:129680000-129900000
vvi161s10g00409			.		.	.		.	.	.		6	129920000	130340000	tad269|PBSQ|6:129920000-130340000
vvi161s10g00410			.		.	.		.	.	.		6	130360000	130420000	tad270|PBSQ|6:130360000-130420000
vvi161s10g00411			vvi161s12g00626		.	.		evm.TU.FRAGSCAFF_311.457(0.6217)	.	.		6	130440000	130460000	tad271|PBSQ|6:130440000-130460000
vvi161s10g00412			vvi161s12g00629		.	.		evm.TU.FRAGSCAFF_311.458(0.5183)	evm.TU.FRAGSCAFF_161.142(0.4076)	evm.TU.FRAGSCAFF_241.77(0.0356)		6	130460000	130700000	tad272|PBSQ|6:130460000-130700000
vvi161s10g00413			.		.	.		evm.TU.FRAGSCAFF_311.459(0.7774)	.	.		6	130720000	130800000	tad273|PBSQ|6:130720000-130800000
vvi161s10g00414			.		evm.TU.FRAGSCAFF_497.18(0.1258)	.		.	evm.TU.FRAGSCAFF_161.140(0.0263)	.		6	130820000	130900000	tad274|PBSQ|6:130820000-130900000
vvi161s10g00415			vvi161s12g00652		evm.TU.FRAGSCAFF_497.18(0.1258)	.		evm.TU.FRAGSCAFF_311.460(0.8333)	evm.TU.FRAGSCAFF_161.139(0.0212)	evm.TU.FRAGSCAFF_241.70(0.5246)		6	130920000	131100000	tad275|PBSQ|6:130920000-131100000
vvi161s10g00416			.		.	.		.		.		6	131120000	131560000	tad276|PBSQ|6:131120000-131560000
vvi161s10g00417			.		.	.		.		.		6	131580000	132120000	tad277|PBSQ|6:131580000-132120000
vvi161s10g00418			.		.	.		.		.		6	132140000	132280000	tad278|PBSQ|6:132140000-132280000
vvi161s10g00419			vvi161s12g00654		.	.		.		.		6	132300000	132640000	tad279|PBSQ|6:132300000-132640000
vvi161s10g00420			.		.	.		evm.TU.FRAGSCAFF_311.461(0.0095)		.		6	132660000	132960000	tad280|PBSQ|6:132660000-132960000
vvi161s10g00421			vvi161s12g00655		.	.		.		.		6	132980000	133440000	tad281|PBSQ|6:132980000-133440000
vvi161s10g00422			.		.	.		.		.		6	133460000	133580000	tad282|PBSQ|6:133460000-133580000
vvi161s10g00423			.		.	.		.		.		6	133600000	133860000	tad283|PBSQ|6:133600000-133860000
vvi161s10g00424			.		evm.TU.FRAGSCAFF_497.20(0.0048)	evm.TU.FRAGSCAFF_380.58(0.0098)		.		.		6	133880000	134160000	tad284|PBSQ|6:133880000-134160000
vvi161s10g00425			.		.	.		evm.TU.FRAGSCAFF_311.467(0.0263)		.		6	134180000	134380000	tad285|PBSQ|6:134180000-134380000
vvi161s10g00426			.		evm.TU.FRAGSCAFF_497.24(0.1913)	evm.TU.FRAGSCAFF_380.65(0.0431)		evm.TU.FRAGSCAFF_311.469(0.1511)		.		6	134400000	134500000	tad286|PBSQ|6:134400000-134500000
vvi161s10g00427			.		evm.TU.FRAGSCAFF_497.30(0.0000)	.		evm.TU.FRAGSCAFF_311.470(0.0802)		.		6	134520000	134800000	tad287|PBSQ|6:134520000-134800000
vvi161s10g00428			.		evm.TU.FRAGSCAFF_497.30(0.0000)	evm.TU.FRAGSCAFF_380.66(0.5535)		evm.TU.FRAGSCAFF_311.471(0.0225)		.		6	134820000	135100000	tad288|PBSQ|6:134820000-135100000
vvi161s10g00429	vvi161s19g00402		.		evm.TU.FRAGSCAFF_497.40_evm.TU.FRAGSCAFF_497.38(0.7427)	.		evm.TU.FRAGSCAFF_311.472(0.2301)		.		6	135120000	135660000	tad289|PBSQ|6:135120000-135660000
vvi161s10g00430	.		.		.	.		.		.		6	135680000	135920000	tad290|PBSQ|6:135680000-135920000
vvi161s10g00431	.		.		evm.TU.FRAGSCAFF_497.40_evm.TU.FRAGSCAFF_497.38(0.7427)	.		.		.		6	135940000	136380000	tad291|PBSQ|6:135940000-136380000
vvi161s10g00432	.		.		.	.		.		.		6	136400000	136680000	tad292|PBSQ|6:136400000-136680000
vvi161s10g00433	.		.		.	.		.		.		6	136700000	137020000	tad293|PBSQ|6:136700000-137020000
vvi161s10g00434	vvi161s19g00399		.		.	evm.TU.FRAGSCAFF_380.68(0.1118)		.		.		6	137040000	137240000	tad294|PBSQ|6:137040000-137240000
vvi161s10g00435	.		.		evm.TU.FRAGSCAFF_497.43(0.0242)	evm.TU.FRAGSCAFF_380.69(0.0177)		.		.		6	137260000	137580000	tad295|PBSQ|6:137260000-137580000
vvi161s10g00436	vvi161s19g00398		.		.	.		.		.		7	380000	500000	tad0|PBSQ|7:380000-500000
vvi161s10g00437	.		.		.	.		.		.		7	520000	780000	tad1|PBSQ|7:520000-780000
vvi161s10g00438	.		.		.	.		.		.		7	800000	1180000	tad2|PBSQ|7:800000-1180000
vvi161s10g00439	vvi161s19g00389		.		evm.TU.FRAGSCAFF_497.42(0.2023)	evm.TU.FRAGSCAFF_380.70(0.5555)		.		.		7	1200000	1360000	tad3|PBSQ|7:1200000-1360000
vvi161s10g00440	vvi161s19g00388		.		.	.		.		.		7	1380000	1740000	tad4|PBSQ|7:1380000-1740000
vvi161s10g00441	vvi161s19g00386		.		evm.TU.FRAGSCAFF_497.44(0.5429)	.		evm.TU.FRAGSCAFF_311.473(0.1687)		.		7	1760000	2140000	tad5|PBSQ|7:1760000-2140000
vvi161s10g00442	.		.		evm.TU.FRAGSCAFF_497.45(0.2640)	.		.		.		7	2160000	2500000	tad6|PBSQ|7:2160000-2500000
vvi161s10g00443	.		.		evm.TU.FRAGSCAFF_497.45(0.2640)	.		.		evm.TU.ORIGINAL_2327.2(0.5572)		7	2520000	3040000	tad7|PBSQ|7:2520000-3040000
vvi161s10g00444	.		.		evm.TU.FRAGSCAFF_497.47(0.0269)	.		.		.		7	3060000	3300000	tad8|PBSQ|7:3060000-3300000
vvi161s10g00445	.		.		.	.		.		.		7	3320000	3780000	tad9|PBSQ|7:3320000-3780000
vvi161s10g00446	vvi161s19g00384		.		evm.TU.FRAGSCAFF_497.46(0.3754)	.		.		.		7	3800000	3820000	tad10|PBSQ|7:3800000-3820000
vvi161s10g00447	.		.		.	.		.		.		7	3820000	3840000	tad11|PBSQ|7:3820000-3840000
vvi161s10g00448	vvi161s19g00375		.		.	.		.		.		7	3840000	4020000	tad12|PBSQ|7:3840000-4020000
vvi161s10g00449	.		.		.	.		.		.		7	4040000	4500000	tad13|PBSQ|7:4040000-4500000
vvi161s10g00450	.		.		.	.		.		.		7	4520000	4680000	tad14|PBSQ|7:4520000-4680000
vvi161s10g00451	.		.		.	.		.		.		7	4700000	4820000	tad15|PBSQ|7:4700000-4820000
vvi161s10g00452	vvi161s19g00373		vvi161s12g00666		evm.TU.FRAGSCAFF_497.49(0.1393)	.		.		evm.TU.FRAGSCAFF_241.65(0.0431)		7	4840000	5120000	tad16|PBSQ|7:4840000-5120000
vvi161s10g00453	vvi161s19g00372		vvi161s12g00675		evm.TU.FRAGSCAFF_497.50(0.0101)	.		evm.TU.FRAGSCAFF_311.474(0.0284)		evm.TU.FRAGSCAFF_241.64(0.0127)		7	5140000	5500000	tad17|PBSQ|7:5140000-5500000
vvi161s10g00454	.		vvi161s12g00679		.	evm.TU.FRAGSCAFF_380.74(0.4680)		evm.TU.FRAGSCAFF_311.476(0.0376)		evm.TU.ORIGINAL_2327.3(0.0338)		7	5520000	5760000	tad18|PBSQ|7:5520000-5760000
vvi161s10g00455	.		.		evm.TU.FRAGSCAFF_497.65(0.4295)	.		.		.		7	5780000	5980000	tad19|PBSQ|7:5780000-5980000
vvi161s10g00456	.		vvi161s12g00684		.	.		evm.TU.FRAGSCAFF_311.487(0.1850)		.		7	6000000	6080000	tad20|PBSQ|7:6000000-6080000
vvi161s10g00457	.		vvi161s12g00686		evm.TU.FRAGSCAFF_497.68(0.4267)	.		.		evm.TU.ORIGINAL_2327.9(0.0342)		7	6100000	6320000	tad21|PBSQ|7:6100000-6320000
vvi161s10g00458	.		.		evm.TU.FRAGSCAFF_497.71(0.0173)	.		evm.TU.FRAGSCAFF_311.489(0.0054)		.		7	6340000	6760000	tad22|PBSQ|7:6340000-6760000
vvi161s10g00459	.		vvi161s12g00689		evm.TU.FRAGSCAFF_497.73(0.6693)	.		evm.TU.FRAGSCAFF_311.490(0.1891)		.		7	6780000	6900000	tad23|PBSQ|7:6780000-6900000
vvi161s10g00460	.		.		evm.TU.FRAGSCAFF_497.83(0.7908)	.		evm.TU.FRAGSCAFF_311.491(0.5397)		.		7	6920000	6960000	tad24|PBSQ|7:6920000-6960000
vvi161s10g00461	.		.		.	.		.		.		7	6980000	7000000	tad25|PBSQ|7:6980000-7000000
vvi161s10g00462	.		.		evm.TU.FRAGSCAFF_497.84(0.6310)	evm.TU.FRAGSCAFF_380.79(0.5567)		evm.TU.FRAGSCAFF_311.492(0.8351)		.		7	7000000	7320000	tad26|PBSQ|7:7000000-7320000
vvi161s10g00463	.		.		evm.TU.FRAGSCAFF_497.73(0.6693)	.		.	evm.TU.FRAGSCAFF_161.320_evm.TU.FRAGSCAFF_161.321(0.4725)	.		7	7340000	7540000	tad27|PBSQ|7:7340000-7540000
vvi161s10g00464	.		.		.	.		.	.	.		7	7560000	7900000	tad28|PBSQ|7:7560000-7900000
vvi161s10g00465	.		.		.	.		.	.	.		7	7920000	8280000	tad29|PBSQ|7:7920000-8280000
vvi161s10g00466	.		.		.	.		.	.	.		7	8300000	8720000	tad30|PBSQ|7:8300000-8720000
vvi161s10g00467	vvi161s19g00356		vvi161s12g00691		evm.TU.FRAGSCAFF_497.87_evm.TU.FRAGSCAFF_497.88(0.0254)	evm.TU.FRAGSCAFF_380.80(0.0112)		evm.TU.FRAGSCAFF_311.493(0.0838)	.	.		7	8740000	9000000	tad31|PBSQ|7:8740000-9000000
vvi161s10g00468	.		.		evm.TU.FRAGSCAFF_497.89(0.1987)	.		.	.	.		7	9020000	9140000	tad32|PBSQ|7:9020000-9140000
vvi161s10g00469	.		.		.	.		.	.	.		7	9160000	9180000	tad33|PBSQ|7:9160000-9180000
vvi161s10g00470	.		.		.	.		evm.TU.FRAGSCAFF_311.494(0.0307)	.	.		7	9200000	9500000	tad34|PBSQ|7:9200000-9500000
vvi161s10g00471	vvi161s19g00353		vvi161s12g00707		evm.TU.FRAGSCAFF_497.90(0.6842)	evm.TU.FRAGSCAFF_380.81(0.4052)		evm.TU.FRAGSCAFF_311.495(0.2845)	evm.TU.FRAGSCAFF_161.326(0.3487)	.		7	9520000	9760000	tad35|PBSQ|7:9520000-9760000
vvi161s10g00472	.		.		.	.		.	.	.		7	9780000	10140000	tad36|PBSQ|7:9780000-10140000
vvi161s10g00473	.		.		.	.		.	.	.		7	10160000	10400000	tad37|PBSQ|7:10160000-10400000
vvi161s10g00474	.		.		.	.		.	.	.		7	10420000	10620000	tad38|PBSQ|7:10420000-10620000
vvi161s10g00475	.		.		evm.TU.FRAGSCAFF_497.92(0.3926)	.		.	.	.		7	10640000	11100000	tad39|PBSQ|7:10640000-11100000
vvi161s10g00476	.		.		evm.TU.FRAGSCAFF_497.93(0.0553)	.		evm.TU.FRAGSCAFF_311.499(0.0760)	.	.		7	11120000	11380000	tad40|PBSQ|7:11120000-11380000
vvi161s10g00477	.		.		evm.TU.FRAGSCAFF_497.96(0.0238)	.		evm.TU.FRAGSCAFF_311.500(0.0215)	.	.		7	11400000	11620000	tad41|PBSQ|7:11400000-11620000
vvi161s10g00478	.		.		evm.TU.FRAGSCAFF_497.98(0.8208)	.		evm.TU.FRAGSCAFF_311.501(0.2674)	.	.		7	11640000	12080000	tad42|PBSQ|7:11640000-12080000
vvi161s10g00479	.		vvi161s12g00713		evm.TU.FRAGSCAFF_497.100(0.7142)	.		.	evm.TU.FRAGSCAFF_161.336(0.8576)	.		7	12100000	12800000	tad43|PBSQ|7:12100000-12800000
vvi161s10g00480	.		.		evm.TU.FRAGSCAFF_497.101(0.1094)	.		evm.TU.FRAGSCAFF_311.503(0.4421)	.	.		7	12820000	13080000	tad44|PBSQ|7:12820000-13080000
vvi161s10g00481	.		.		evm.TU.FRAGSCAFF_497.102(0.7901)	.		.	.	.		7	13100000	13300000	tad45|PBSQ|7:13100000-13300000
vvi161s10g00482	.		.		.	.		.	.	.		7	13320000	13760000	tad46|PBSQ|7:13320000-13760000
vvi161s10g00483	.		.		evm.TU.FRAGSCAFF_497.103(0.8227)	.		evm.TU.FRAGSCAFF_311.505(0.6602)	.	.		7	13780000	14100000	tad47|PBSQ|7:13780000-14100000
vvi161s10g00484	.		.		evm.TU.FRAGSCAFF_497.106(0.8713)	.		evm.TU.FRAGSCAFF_311.506(0.6588)	.	.		7	14120000	14420000	tad48|PBSQ|7:14120000-14420000
vvi161s10g00485	.		.		.	.		.	evm.TU.ORIGINAL_1622.86(0.0000)	.		7	14440000	15520000	tad49|PBSQ|7:14440000-15520000
vvi161s10g00486	.		.		.	.		.	.	.		7	15540000	15760000	tad50|PBSQ|7:15540000-15760000
vvi161s10g00487	.		.		.	.		.	.	.		7	15780000	16900000	tad51|PBSQ|7:15780000-16900000
vvi161s10g00488	.		.		.	.		.	.	.		7	16920000	17240000	tad52|PBSQ|7:16920000-17240000
vvi161s10g00489	.		.		.	.		.	.	.		7	17260000	17920000	tad53|PBSQ|7:17260000-17920000
vvi161s10g00490	vvi161s19g00345		vvi161s12g00748		.	evm.TU.FRAGSCAFF_380.92(0.0071)		.	.	evm.TU.ORIGINAL_2327.15(0.0204)		7	17940000	18460000	tad54|PBSQ|7:17940000-18460000
vvi161s10g00491	.				.	.		evm.TU.FRAGSCAFF_311.507(0.8119)	.	.		7	18480000	19780000	tad55|PBSQ|7:18480000-19780000
vvi161s10g00492	.				.	.		.	.	.		7	19800000	20100000	tad56|PBSQ|7:19800000-20100000
vvi161s10g00493	.				.	.		.	.	.		7	20120000	20240000	tad57|PBSQ|7:20120000-20240000
vvi161s10g00494	.				.	.		.	.	.		7	20260000	20800000	tad58|PBSQ|7:20260000-20800000
vvi161s10g00495	.				evm.TU.FRAGSCAFF_497.109(0.3611)	.		.	.	.		7	20820000	21140000	tad59|PBSQ|7:20820000-21140000
vvi161s10g00496	vvi161s19g00337				evm.TU.FRAGSCAFF_497.112(0.7812)	evm.TU.FRAGSCAFF_380.96(0.6989)		evm.TU.FRAGSCAFF_311.512(0.4451)	.	.		7	21160000	21380000	tad60|PBSQ|7:21160000-21380000
vvi161s10g00497	.				.	.		.	.	.		7	21400000	21620000	tad61|PBSQ|7:21400000-21620000
vvi161s10g00498	.				.	.		.	.	.		7	21640000	22160000	tad62|PBSQ|7:21640000-22160000
vvi161s10g00499	vvi161s19g00335				evm.TU.FRAGSCAFF_497.114(0.1761)	evm.TU.FRAGSCAFF_380.97(0.0293)		evm.TU.FRAGSCAFF_311.515(0.0179)	.	evm.TU.ORIGINAL_2327.20(0.0177)		7	22180000	23020000	tad63|PBSQ|7:22180000-23020000
vvi161s10g00500	vvi161s19g00334				evm.TU.FRAGSCAFF_497.115(0.8631)	evm.TU.FRAGSCAFF_380.98(0.7037)		.	.	evm.TU.ORIGINAL_2327.21(0.7594)		7	23040000	23140000	tad64|PBSQ|7:23040000-23140000
vvi161s10g00501	.				.	.		.	.	.		7	23160000	23640000	tad65|PBSQ|7:23160000-23640000
vvi161s10g00502	.				.	.		.	.	.		7	23660000	23900000	tad66|PBSQ|7:23660000-23900000
vvi161s10g00503	.				.	.		evm.TU.FRAGSCAFF_311.519(0.6396)	.	.		7	23920000	24240000	tad67|PBSQ|7:23920000-24240000
vvi161s10g00504	.				.	.		evm.TU.FRAGSCAFF_311.520(0.6167)	.	.		7	24260000	24520000	tad68|PBSQ|7:24260000-24520000
vvi161s10g00505	.				.	.		.	.	.		7	24540000	24900000	tad69|PBSQ|7:24540000-24900000
vvi161s10g00506	.				.	.		.	.	evm.TU.ORIGINAL_2327.30(0.4709)		7	24920000	25000000	tad70|PBSQ|7:24920000-25000000
vvi161s10g00507	vvi161s19g00325				evm.TU.FRAGSCAFF_497.117(0.8650)	.		.	.	evm.TU.ORIGINAL_2327.31(0.9555)		7	25020000	25560000	tad71|PBSQ|7:25020000-25560000
vvi161s10g00508	.				.	evm.TU.FRAGSCAFF_241.29(0.3530)		evm.TU.FRAGSCAFF_311.521(0.1939)	.	.		7	25580000	25840000	tad72|PBSQ|7:25580000-25840000
vvi161s10g00509	.				.	.		.	.	.		7	25860000	26360000	tad73|PBSQ|7:25860000-26360000
vvi161s10g00510	.				.	.		.	.	.		7	26380000	27460000	tad74|PBSQ|7:26380000-27460000
vvi161s10g00511	.				.	.		.	.	.		7	27480000	28760000	tad75|PBSQ|7:27480000-28760000
vvi161s10g00512	vvi161s19g00322				.	evm.TU.FRAGSCAFF_380.105(0.8526)		evm.TU.FRAGSCAFF_311.522(0.2784)	.	.		7	28780000	29020000	tad76|PBSQ|7:28780000-29020000
vvi161s10g00513	.				evm.TU.FRAGSCAFF_497.119(0.8893)	.		evm.TU.FRAGSCAFF_311.524(0.8636)	evm.TU.ORIGINAL_1622.72(0.6258)	.		7	29040000	29320000	tad77|PBSQ|7:29040000-29320000
vvi161s10g00514	.				.	.		.	.	.		7	29340000	29760000	tad78|PBSQ|7:29340000-29760000
vvi161s10g00515	.				evm.TU.FRAGSCAFF_497.120(0.7488)	.		evm.TU.FRAGSCAFF_311.525(0.6737)	.	.		7	29780000	30200000	tad79|PBSQ|7:29780000-30200000
vvi161s10g00516	.				.	.		evm.TU.FRAGSCAFF_311.526(0.5904)	.	.		7	30220000	33260000	tad80|PBSQ|7:30220000-33260000
vvi161s10g00517	.				evm.TU.FRAGSCAFF_497.121(0.9111)	.		.	.	.		7	33280000	34060000	tad81|PBSQ|7:33280000-34060000
vvi161s10g00518	.				.	.		.	evm.TU.ORIGINAL_1622.69(0.6169)	.		7	34080000	34620000	tad82|PBSQ|7:34080000-34620000
vvi161s10g00519	.				.	.		.	.	.		7	34640000	35000000	tad83|PBSQ|7:34640000-35000000
vvi161s10g00520	.				evm.TU.FRAGSCAFF_497.122(0.5177)	evm.TU.FRAGSCAFF_241.10(0.0991)		evm.TU.FRAGSCAFF_311.530(0.1702)	evm.TU.ORIGINAL_1622.66(0.1659)	.		7	35020000	35620000	tad84|PBSQ|7:35020000-35620000
vvi161s10g00521	.				.	.		evm.TU.FRAGSCAFF_311.531(0.0117)	.	.		7	35640000	36120000	tad85|PBSQ|7:35640000-36120000
vvi161s10g00522	.				evm.TU.FRAGSCAFF_497.125(0.05)	.		.	.	.		7	36140000	37280000	tad86|PBSQ|7:36140000-37280000
vvi161s10g00523	.				.	.		evm.TU.FRAGSCAFF_311.537(0.5290)	.	.		7	37300000	37800000	tad87|PBSQ|7:37300000-37800000
vvi161s10g00524	.				evm.TU.FRAGSCAFF_497.126(0.8438)	.		evm.TU.FRAGSCAFF_311.538(0.7740)	.	.		7	37820000	38780000	tad88|PBSQ|7:37820000-38780000
vvi161s10g00525	.				evm.TU.FRAGSCAFF_497.127(0.0381)	.		.	.	.		7	38800000	39400000	tad89|PBSQ|7:38800000-39400000
vvi161s10g00526	.				evm.TU.FRAGSCAFF_497.128(0.3122)	.		evm.TU.FRAGSCAFF_311.539(0.8774)	.	.		7	39420000	41320000	tad90|PBSQ|7:39420000-41320000
vvi161s10g00527	.				evm.TU.FRAGSCAFF_497.133_evm.TU.FRAGSCAFF_497.134(0.1322)	.		.	.	.		7	41340000	41660000	tad91|PBSQ|7:41340000-41660000
vvi161s10g00528	.				.	.		.	.	.		7	41680000	41960000	tad92|PBSQ|7:41680000-41960000
vvi161s10g00529	.				.	.		.	.	.		7	41980000	44640000	tad93|PBSQ|7:41980000-44640000
vvi161s10g00530	.				evm.TU.FRAGSCAFF_497.133_evm.TU.FRAGSCAFF_497.134(0.1322)	.		.	.	.		7	44660000	45160000	tad94|PBSQ|7:44660000-45160000
vvi161s10g00531	.				.	.		.	.	.		7	45180000	45500000	tad95|PBSQ|7:45180000-45500000
vvi161s10g00532	vvi161s19g00315				.	evm.TU.FRAGSCAFF_380.109(0.0110)		evm.TU.FRAGSCAFF_311.540(0.0427)	.	evm.TU.ORIGINAL_2327.35(0.0078)		7	45520000	46420000	tad96|PBSQ|7:45520000-46420000
vvi161s10g00533	.				.	.		.	.	.		7	46440000	46820000	tad97|PBSQ|7:46440000-46820000
vvi161s10g00534	.				evm.TU.FRAGSCAFF_497.135(0.3105)	.		.	.	.		7	46840000	48620000	tad98|PBSQ|7:46840000-48620000
vvi161s10g00535	vvi161s19g00306				evm.TU.FRAGSCAFF_497.136(0.8208)	.	evm.TU.FRAGSCAFF_472.79(0.5283)	.	.	.		7	48640000	49160000	tad99|PBSQ|7:48640000-49160000
vvi161s10g00536	.				evm.TU.FRAGSCAFF_497.137(0.723)	.	.	.	.	.		7	49180000	49320000	tad100|PBSQ|7:49180000-49320000
vvi161s10g00537	.				evm.TU.FRAGSCAFF_497.138(0.0127)	.	.	.	.	.		7	49340000	50320000	tad101|PBSQ|7:49340000-50320000
vvi161s10g00538	.				.	.	.	.	.	.		7	50340000	50960000	tad102|PBSQ|7:50340000-50960000
vvi161s10g00539	.				evm.TU.FRAGSCAFF_497.138(0.0127)	.	.	.	.	.		7	50980000	51380000	tad103|PBSQ|7:50980000-51380000
vvi161s10g00540	.				evm.TU.FRAGSCAFF_497.139(0.8596)	.	.	evm.TU.FRAGSCAFF_311.546(0.8532)	.	.		7	51400000	51940000	tad104|PBSQ|7:51400000-51940000
vvi161s10g00541	vvi161s19g00305				evm.TU.FRAGSCAFF_497.140(0.9674)	.	evm.TU.FRAGSCAFF_472.81(0.5811)	.	.	evm.TU.ORIGINAL_2327.47(0.0519)		7	51960000	52380000	tad105|PBSQ|7:51960000-52380000
vvi161s10g00542	.				.	.	.	evm.TU.FRAGSCAFF_311.547(0.0198)	.	.		7	52400000	52640000	tad106|PBSQ|7:52400000-52640000
vvi161s10g00543	.				evm.TU.FRAGSCAFF_497.141(0.6697)	.	.	evm.TU.FRAGSCAFF_311.548(0.7266)	.	.		7	52660000	52920000	tad107|PBSQ|7:52660000-52920000
vvi161s10g00544	.		vvi161s12g00388		.	.	.	.	evm.TU.ORIGINAL_1622.47(0.3010)	.		7	52940000	53940000	tad108|PBSQ|7:52940000-53940000
vvi161s10g00545	.		.		.	.	.	evm.TU.FRAGSCAFF_311.550(0.1665)	.	.		7	53960000	54620000	tad109|PBSQ|7:53960000-54620000
vvi161s10g00546	.		.		.	.	.	evm.TU.FRAGSCAFF_311.551(0.7449)	.	.		7	54640000	54820000	tad110|PBSQ|7:54640000-54820000
vvi161s10g00547	.		.		evm.TU.FRAGSCAFF_497.142(0.5063)	.	.	evm.TU.FRAGSCAFF_311.552(0.4919)	.	.		7	54840000	56400000	tad111|PBSQ|7:54840000-56400000
vvi161s10g00548	.		vvi161s12g00386		evm.TU.FRAGSCAFF_497.144(0.4565)	.	.	.	.	.		7	56420000	57180000	tad112|PBSQ|7:56420000-57180000
vvi161s10g00549	.		.		evm.TU.FRAGSCAFF_497.145(0.7487)	.	.	evm.TU.FRAGSCAFF_311.553(0.7094)	.	.		7	57200000	57740000	tad113|PBSQ|7:57200000-57740000
vvi161s10g00550	.		.		evm.TU.FRAGSCAFF_497.146(0.7839)	.	.	evm.TU.FRAGSCAFF_311.554(0.8405)	.	.		7	57760000	58620000	tad114|PBSQ|7:57760000-58620000
vvi161s10g00551	.		.		evm.TU.FRAGSCAFF_497.148(0.4655)	evm.TU.ORIGINAL_1740.161(0.0171)	.	evm.TU.FRAGSCAFF_311.555(0.2420)	.	.		7	58640000	59640000	tad115|PBSQ|7:58640000-59640000
vvi161s10g00552	.		.		evm.TU.FRAGSCAFF_497.149(0.7460)	.	.	.	.	.		7	59660000	60740000	tad116|PBSQ|7:59660000-60740000
vvi161s10g00553	.		.		evm.TU.FRAGSCAFF_497.152(0.8672)	.	.	evm.TU.FRAGSCAFF_311.556(0.7162)	.	.		7	60760000	61860000	tad117|PBSQ|7:60760000-61860000
vvi161s10g00554	.		.		.	.	.	evm.TU.FRAGSCAFF_311.557(0.6744)	.	.		7	61880000	62620000	tad118|PBSQ|7:61880000-62620000
vvi161s10g00555	vvi161s19g00299		.		evm.TU.FRAGSCAFF_497.164(0.7435)	.	evm.TU.FRAGSCAFF_472.86(0.1211)	evm.TU.FRAGSCAFF_311.558(0.0180)	.	.		7	62640000	62880000	tad119|PBSQ|7:62640000-62880000
vvi161s10g00556	.		.		evm.TU.FRAGSCAFF_497.153(0.8114)	.	.	.	.	.		7	62900000	63240000	tad120|PBSQ|7:62900000-63240000
vvi161s10g00557	.		.		.	.	.	.	.	.		7	63260000	64960000	tad121|PBSQ|7:63260000-64960000
vvi161s10g00558	vvi161s19g00297	vvi161s10g00003	.		.	.	.	evm.TU.FRAGSCAFF_311.559(0.3769)	.	evm.TU.ORIGINAL_2327.53(0.0510)		7	64980000	65360000	tad122|PBSQ|7:64980000-65360000
vvi161s10g00559	.	vvi161s10g00005	.		.	.	.	evm.TU.FRAGSCAFF_311.560(0.6416)	.	.		7	65380000	65680000	tad123|PBSQ|7:65380000-65680000
vvi161s10g00560	.	vvi161s10g00006	.		evm.TU.FRAGSCAFF_497.157(0.7040)	.	.	evm.TU.FRAGSCAFF_311.561(0.7152)	.	.		7	65700000	65940000	tad124|PBSQ|7:65700000-65940000
vvi161s10g00561	.	vvi161s10g00007	.		evm.TU.FRAGSCAFF_497.158(0.7161)	.	.	evm.TU.FRAGSCAFF_311.563(0.0752)	.	.		7	65960000	66540000	tad125|PBSQ|7:65960000-66540000
vvi161s10g00562	.	vvi161s10g00008	vvi161s12g00383		.	.	.	evm.TU.FRAGSCAFF_311.564(0.0884)	evm.TU.ORIGINAL_1622.44(0.5673)	.		7	66560000	66800000	tad126|PBSQ|7:66560000-66800000
vvi161s10g00563	.	vvi161s10g00009	.		evm.TU.FRAGSCAFF_497.159(0.8525)	.	.	.	.	.		7	66820000	67460000	tad127|PBSQ|7:66820000-67460000
vvi161s10g00564	.	vvi161s10g00010	.		evm.TU.FRAGSCAFF_497.160(0.7976)	.	.	.	.	.		7	67480000	68560000	tad128|PBSQ|7:67480000-68560000
vvi161s10g00565	.	vvi161s10g00012	.		evm.TU.FRAGSCAFF_497.161(0.8513)	.	.	.	.	.		7	68580000	69020000	tad129|PBSQ|7:68580000-69020000
vvi161s10g00566	.	vvi161s10g00013	.		evm.TU.FRAGSCAFF_497.163(0.8825)	.	.	.	.	.		7	69040000	69320000	tad130|PBSQ|7:69040000-69320000
vvi161s10g00567	.	vvi161s10g00014	.		evm.TU.FRAGSCAFF_497.164(0.7435)	.	.	.	.	.		7	69340000	69760000	tad131|PBSQ|7:69340000-69760000
vvi161s10g00568	.	vvi161s10g00017	.		evm.TU.FRAGSCAFF_497.165(0.4161)	.	evm.TU.FRAGSCAFF_472.96(0.6463)	.	.	.		7	69780000	70220000	tad132|PBSQ|7:69780000-70220000
vvi161s10g00569	.	vvi161s10g00018	.		.	.	.	.	.	.		7	70240000	70420000	tad133|PBSQ|7:70240000-70420000
vvi161s10g00570	vvi161s19g00271	vvi161s10g00019	.		evm.TU.FRAGSCAFF_497.165(0.4161)	.	.	evm.TU.FRAGSCAFF_311.571(0.3265)	evm.TU.ORIGINAL_1622.37(0.7268)	.		7	70440000	72340000	tad134|PBSQ|7:70440000-72340000
vvi161s10g00571	vvi161s19g00269	vvi161s10g00020	vvi161s12g00370		.	.	evm.TU.FRAGSCAFF_472.97(0.4636)	evm.TU.FRAGSCAFF_311.572(0.4889)	.	evm.TU.ORIGINAL_2327.62(0.4991)		7	72360000	73520000	tad135|PBSQ|7:72360000-73520000
vvi161s10g00572	.	vvi161s10g00025	.		.	.	.	.	.	.		7	73540000	73780000	tad136|PBSQ|7:73540000-73780000
vvi161s10g00573	.	vvi161s10g00026	.		.	.	.	.	.	.		7	73800000	74500000	tad137|PBSQ|7:73800000-74500000
vvi161s10g00574	.	.	vvi161s12g00363		.	.	.	evm.TU.FRAGSCAFF_311.574(0.7970)	.	.		7	74520000	74820000	tad138|PBSQ|7:74520000-74820000
vvi161s10g00575	.	vvi161s10g00029	vvi161s12g00362		.	.	.	evm.TU.FRAGSCAFF_311.576(0.6858)	.	.		7	74840000	75220000	tad139|PBSQ|7:74840000-75220000
vvi161s10g00576	.	vvi161s10g00030	.		.	.	.	.	.	.		7	75240000	75760000	tad140|PBSQ|7:75240000-75760000
vvi161s10g00577	vvi161s19g00264		.		.	.	evm.TU.FRAGSCAFF_472.101(0.6881)	.	.	evm.TU.ORIGINAL_2327.67(0.2553)		7	75780000	77140000	tad141|PBSQ|7:75780000-77140000
vvi161s10g00578	.		.		.	.	.	.	.	.		7	77160000	77320000	tad142|PBSQ|7:77160000-77320000
vvi161s10g00579	.		vvi161s12g00358		.	evm.TU.ORIGINAL_1740.147(0.5278)	.	evm.TU.FRAGSCAFF_311.577(0.6161)	evm.TU.ORIGINAL_1622.30(0.5903)	.		7	77340000	77700000	tad143|PBSQ|7:77340000-77700000
vvi161s10g00580	vvi161s19g00257		.		evm.TU.FRAGSCAFF_497.166(0.6988)	.	.	.	.	evm.TU.ORIGINAL_2327.72(0.1471)		7	77720000	79000000	tad144|PBSQ|7:77720000-79000000
vvi161s10g00581	vvi161s19g00256		vvi161s12g00352		.	evm.TU.ORIGINAL_1740.144(0.5704)	.	evm.TU.FRAGSCAFF_311.578(0.7130)	evm.TU.ORIGINAL_1622.27(0.7124)	.		7	79020000	79860000	tad145|PBSQ|7:79020000-79860000
vvi161s10g00582	.		.		.	.	.	.	.	.		7	79880000	80200000	tad146|PBSQ|7:79880000-80200000
vvi161s10g00583	.		.		.	.	.	evm.TU.FRAGSCAFF_311.579(0.5342)	.	.		7	80220000	81820000	tad147|PBSQ|7:80220000-81820000
vvi161s10g00584	.		.		evm.TU.FRAGSCAFF_497.172(0.4013)	.	.	evm.TU.FRAGSCAFF_311.582(0.0197)	.	.		7	81840000	82660000	tad148|PBSQ|7:81840000-82660000
vvi161s10g00585	.		.		evm.TU.FRAGSCAFF_497.168(0.7619)	.	.	.	.	.		7	82680000	83140000	tad149|PBSQ|7:82680000-83140000
vvi161s10g00586	vvi161s19g00248		vvi161s12g00348		.	.	evm.TU.FRAGSCAFF_472.108(0.319)	.	evm.TU.ORIGINAL_1622.24(0.0658)	evm.TU.ORIGINAL_2327.75(0.0444)		7	83160000	83240000	tad150|PBSQ|7:83160000-83240000
vvi161s10g00587	.		.		.	.	.	.	.	.		7	83260000	83980000	tad151|PBSQ|7:83260000-83980000
vvi161s10g00588	.		.		.	.	.	.	.	.		7	84000000	84380000	tad152|PBSQ|7:84000000-84380000
vvi161s10g00589	.		.		.	.	.	.	.	.		7	84400000	84860000	tad153|PBSQ|7:84400000-84860000
vvi161s10g00590	.		.		.	.	.	.	.	.		7	84880000	85220000	tad154|PBSQ|7:84880000-85220000
vvi161s10g00591	.		.		evm.TU.FRAGSCAFF_497.176(0.8354)	.	.	evm.TU.FRAGSCAFF_311.583(0.2657)	.	.		7	85240000	85500000	tad155|PBSQ|7:85240000-85500000
[truncated: 25,691 more rows]

## Sheet: Figure 3
Figure 3a						Figure 3c					Figure 3d					Figure 3e
Chromosome 2	Score		Chromosome 6	Score		Chromosome ID	Start position (bp)	End position (bp)	Description			Code	ID	Methylation		ID	Leaf	Root	Stem	Homologous genomic regions	Expression pattern	Cytosine methylation
1	0.00437466		1	NA		1	600000	880000	tad0|PBSQ|1:600000-880000		chr2_shared	1	evm.TU.FRAGSCAFF.202.177	0.947219		evm.TU.ORIGINAL_2232.1	2.036	1.085	0.614	Vvin9-Psti3	Stem-Suppressed	0.36
2	0.00412527		2	NA		1	900000	1200000	tad1|PBSQ|1:900000-1200000			6	evm.TU.FRAGSCAFF.202.187	0.53988		evm.TU.ORIGINAL_2330.13	1.797	1.133	0	Vvin9-Psti3	Stem-Suppressed	0.066
3	0.00344268		3	NA		1	1220000	1740000	tad2|PBSQ|1:1220000-1740000			7	evm.TU.FRAGSCAFF.202.188	0.111338		evm.TU.ORIGINAL_2232.18	1.643	4.418	0.957	Vvin9-Psti3	Stem-Suppressed	0.036
4	0.00218182		4	NA		1	1940000	1980000	tad4|PBSQ|1:1940000-1980000			8	evm.TU.FRAGSCAFF.202.189	0.283847		evm.TU.FRAGSCAFF_415.18	2.135	6.028	0	Vvin9-Psti3	Stem-Suppressed	0.01
5	0.00197649		5	NA		1	2000000	2400000	tad5|PBSQ|1:2000000-2400000			9	evm.TU.FRAGSCAFF.202.190	0.5592		evm.TU.ORIGINAL_2232.125	0	0	1.086	Vvin9-Psti3	Stem-Dominated	0.932
6	0.000457524		6	NA		1	2420000	2500000	tad6|PBSQ|1:2420000-2500000			11	evm.TU.FRAGSCAFF.202.192	0.710888		evm.TU.ORIGINAL_2232.121	0	0	0.605	Vvin9-Psti3	Stem-Dominated	0.8
7	0.00226941		7	NA		1	2520000	2540000	tad7|PBSQ|1:2520000-2540000			12	evm.TU.FRAGSCAFF.202.193	0.623077		evm.TU.FRAGSCAFF_415.65	0	0	0.594	Vvin9-Psti3	Stem-Dominated	0.767
8	0.00129394		8	NA		1	2540000	3040000	tad8|PBSQ|1:2540000-3040000			14	evm.TU.FRAGSCAFF.202.195	0.747743		evm.TU.ORIGINAL_2232.126	0	0	0.954	Vvin9-Psti3	Stem-Dominated	0.611
9	0.000241177		9	NA		1	3060000	3220000	tad9|PBSQ|1:3060000-3220000			19	evm.TU.FRAGSCAFF.202.200	0.08		evm.TU.ORIGINAL_1672.49	0	0	0.836	Vvin9-Psti3	Stem-Dominated	0.563
10	0.000619732		10	NA		1	3240000	3580000	tad10|PBSQ|1:3240000-3580000			21	evm.TU.FRAGSCAFF.202.202	0.804404		evm.TU.ORIGINAL_1672.112	1.08	1.11	5.099	Vvin9-Psti3	Stem-Dominated	0.33
11	0.00252937		11	NA		1	3600000	4020000	tad11|PBSQ|1:3600000-4020000			23	evm.TU.FRAGSCAFF.202.207	0.758008		evm.TU.FRAGSCAFF_415.21	0	0.971	2.969	Vvin9-Psti3	Stem-Dominated	0.051
12	0.0033121		12	NA		1	4040000	4360000	tad12|PBSQ|1:4040000-4360000			24	evm.TU.FRAGSCAFF.202.208	0.942736		evm.TU.ORIGINAL_2330.10	0	27.97	146.939	Vvin9-Psti3	Stem-Dominated	0.039
13	0.00239127		13	NA		1	4380000	4700000	tad13|PBSQ|1:4380000-4700000			25	evm.TU.FRAGSCAFF.202.209	0.720111		evm.TU.ORIGINAL_1672.8	0	0	2.504	Vvin9-Psti3	Stem-Dominated	0.022
14	0.00102238		14	NA		1	4720000	5060000	tad14|PBSQ|1:4720000-5060000			26	evm.TU.FRAGSCAFF.202.210	0.139958		evm.TU.ORIGINAL_2232.52	5.246	9.935	44.014	Vvin9-Psti3	Stem-Dominated	0.021
15	0.00340627		15	NA		1	5080000	5360000	tad15|PBSQ|1:5080000-5360000			27	evm.TU.FRAGSCAFF.202.212	0.0631905		evm.TU.ORIGINAL_1672.63	3.946	18.121	293.254	Vvin9-Psti3	Stem-Dominated	0.019
16	0.00719049		16	NA		1	5380000	5500000	tad16|PBSQ|1:5380000-5500000			30	evm.TU.FRAGSCAFF.202.215	0.744375		evm.TU.FRAGSCAFF_415.115	0	0.6	1.904	Vvin9-Psti3	Stem-Dominated	0.018
17	0.00299309		17	NA		1	5520000	5840000	tad17|PBSQ|1:5520000-5840000			31	evm.TU.FRAGSCAFF.202.216	0.352833		evm.TU.FRAGSCAFF_415.22	0	1.701	83.636	Vvin9-Psti3	Stem-Dominated	0.015
18	0.0014092		18	NA		1	5860000	6040000	tad18|PBSQ|1:5860000-6040000			32	evm.TU.FRAGSCAFF.202.217	0.783164		evm.TU.ORIGINAL_2232.127	0	0	0.819	Vvin9-Psti3	Stem-Dominated	0.014
19	0.00551312		19	NA		1	6060000	6260000	tad19|PBSQ|1:6060000-6260000			35	evm.TU.FRAGSCAFF.202.221	0.616935		evm.TU.ORIGINAL_1672.66	0	0	1.375	Vvin9-Psti3	Stem-Dominated	0
20	0.00561407		20	0.021		1	6280000	6640000	tad20|PBSQ|1:6280000-6640000			36	evm.TU.FRAGSCAFF.202.222	0.097619		evm.TU.ORIGINAL_2330.4	0.846	0	0.702	Vvin9-Psti3	Root-Suppressed	0.949
21	0.00462925		21	0.021		1	6660000	7120000	tad21|PBSQ|1:6660000-7120000			37	evm.TU.FRAGSCAFF.202.223	0.70994		evm.TU.ORIGINAL_1672.126	0.841	0	0.656	Vvin9-Psti3	Root-Suppressed	0.918
22	0.0039821		22	0.021		1	7140000	7320000	tad22|PBSQ|1:7140000-7320000			40	evm.TU.FRAGSCAFF.202.229	0.827817		evm.TU.ORIGINAL_1672.47	2.813	1.132	5.05	Vvin9-Psti3	Root-Suppressed	0.904
23	0.00638501		23	0.022		1	7340000	7760000	tad23|PBSQ|1:7340000-7760000			42	evm.TU.FRAGSCAFF.202.231	0.659494		evm.TU.FRAGSCAFF_415.44	4.935	1.686	3.663	Vvin9-Psti3	Root-Suppressed	0.894
24	NA		24	0.022		1	7780000	7980000	tad24|PBSQ|1:7780000-7980000			47	evm.TU.FRAGSCAFF.202.237	0.806333		evm.TU.ORIGINAL_2330.32	31.762	7.027	13.42	Vvin9-Psti3	Root-Suppressed	0.889
25	0.00890459		25	0.022		1	8000000	8100000	tad25|PBSQ|1:8000000-8100000			48	evm.TU.FRAGSCAFF.202.238	0.78334		evm.TU.ORIGINAL_2232.57	0.655	0	0.838	Vvin9-Psti3	Root-Suppressed	0.887
26	0.0089838		26	0.022		1	8120000	8500000	tad26|PBSQ|1:8120000-8500000			49	evm.TU.FRAGSCAFF.202.240	0.17755		evm.TU.ORIGINAL_2232.3	9.278	1.092	3.766	Vvin9-Psti3	Root-Suppressed	0.83
27	0.0127794		27	0.022		1	8520000	8900000	tad27|PBSQ|1:8520000-8900000			50	evm.TU.FRAGSCAFF.202.241	0.0281471		evm.TU.ORIGINAL_2232.129	13.794	6.371	18.41	Vvin9-Psti3	Root-Suppressed	0.794
28	0.0048931		28	0.023		1	8920000	9200000	tad28|PBSQ|1:8920000-9200000			56	evm.TU.FRAGSCAFF.202.253	0.0514722		evm.TU.FRAGSCAFF_415.48	174.354	61.309	152.435	Vvin9-Psti3	Root-Suppressed	0.658
29	0.00415245		29	0.023		1	9220000	9540000	tad29|PBSQ|1:9220000-9540000			57	evm.TU.FRAGSCAFF.10.55	0.38675		evm.TU.FRAGSCAFF_415.85	8.655	2.038	3.219	Vvin9-Psti3	Root-Suppressed	0.616
30	0.00468556		30	0.023		1	9560000	10080000	tad30|PBSQ|1:9560000-10080000			58	evm.TU.FRAGSCAFF.10.57	0.95		evm.TU.FRAGSCAFF_415.58	188.101	44.677	58.694	Vvin9-Psti3	Root-Suppressed	0.609
31	0.00727715		31	0.023		1	10100000	10520000	tad31|PBSQ|1:10100000-10520000			60	evm.TU.FRAGSCAFF.10.60	0.0249063		evm.TU.ORIGINAL_1672.89	60.213	3.139	33.199	Vvin9-Psti3	Root-Suppressed	0.598
32	0.00325626		32	0.024		1	10540000	10940000	tad32|PBSQ|1:10540000-10940000			61	evm.TU.FRAGSCAFF.10.62	0.453349		evm.TU.FRAGSCAFF_415.134	118.56	26.394	60.912	Vvin9-Psti3	Root-Suppressed	0.584
33	0.00652995		33	0.024		1	10960000	11280000	tad33|PBSQ|1:10960000-11280000			67	evm.TU.FRAGSCAFF.10.74	0.77894		evm.TU.FRAGSCAFF_415.108	24.588	3.081	7.771	Vvin9-Psti3	Root-Suppressed	0.509
34	0.0049398		34	0.023		1	11300000	11600000	tad34|PBSQ|1:11300000-11600000			70	evm.TU.FRAGSCAFF.10.78	0.089449		evm.TU.ORIGINAL_1672.55	977.426	8.79	335.856	Vvin9-Psti3	Root-Suppressed	0.394
35	0.00603568		35	NA		1	11620000	12280000	tad35|PBSQ|1:11620000-12280000			77	evm.TU.FRAGSCAFF.10.88	0.088087		evm.TU.ORIGINAL_1672.56	4.704	0	2.803	Vvin9-Psti3	Root-Suppressed	0.38
36	0.00687391		36	0.024		1	12300000	14660000	tad36|PBSQ|1:12300000-14660000			79	evm.TU.FRAGSCAFF.10.91	0.0105		evm.TU.ORIGINAL_1672.48	1.171	0.611	2.241	Vvin9-Psti3	Root-Suppressed	0.332
37	0.00539368		37	0.024		1	14680000	14960000	tad37|PBSQ|1:14680000-14960000			93	evm.TU.FRAGSCAFF.10.111	0.849126		evm.TU.FRAGSCAFF_415.14	40.125	10.102	18.794	Vvin9-Psti3	Root-Suppressed	0.292
38	0.0057688		38	0.023		1	14980000	15460000	tad38|PBSQ|1:14980000-15460000			97	evm.TU.FRAGSCAFF.10.119	0.1203		evm.TU.FRAGSCAFF_415.45	0.707	0	0.731	Vvin9-Psti3	Root-Suppressed	0.277
39	0.00827287		39	0.024		1	15480000	16180000	tad39|PBSQ|1:15480000-16180000			98	evm.TU.FRAGSCAFF.10.125	0.529577		evm.TU.FRAGSCAFF_415.78	463.205	8.682	498.501	Vvin9-Psti3	Root-Suppressed	0.11
40	0.00526126		40	NA		1	16200000	17040000	tad40|PBSQ|1:16200000-17040000			103	evm.TU.FRAGSCAFF.10.133	0.628585		evm.TU.ORIGINAL_1672.50	23.797	14.004	73.913	Vvin9-Psti3	Root-Suppressed	0.045
41	0.00731121		41	NA		1	17060000	17180000	tad41|PBSQ|1:17060000-17180000			104	evm.TU.FRAGSCAFF.10.141	0.95		evm.TU.ORIGINAL_1672.81	2.005	0.853	6.736	Vvin9-Psti3	Root-Suppressed	0.022
42	0.00664365		42	NA		1	17200000	19180000	tad42|PBSQ|1:17200000-19180000			105	evm.TU.FRAGSCAFF.10.144	0.07975		evm.TU.FRAGSCAFF_415.30	0.749	0.594	2.589	Vvin9-Psti3	Root-Suppressed	0.021
43	NA		43	NA		1	19200000	21840000	tad43|PBSQ|1:19200000-21840000			106	evm.TU.FRAGSCAFF.10.145	0.814973		evm.TU.ORIGINAL_1672.36	24.782	6.354	15.834	Vvin9-Psti3	Root-Suppressed	0.02
44	0.025		44	0.024		1	21860000	22480000	tad44|PBSQ|1:21860000-22480000			107	evm.TU.FRAGSCAFF.10.146	0.808793		evm.TU.FRAGSCAFF_415.26	19.834	2.506	26.433	Vvin9-Psti3	Root-Suppressed	0.012
45	0.00635343		45	0.024		1	22500000	22880000	tad45|PBSQ|1:22500000-22880000			108	evm.TU.FRAGSCAFF.10.149	0.156017		evm.TU.ORIGINAL_2330.66	0	5.39	1.459	Vvin9-Psti3	Root-Dominated	0.681
46	0.00583409		46	0.024		1	22900000	24560000	tad46|PBSQ|1:22900000-24560000			109	evm.TU.FRAGSCAFF.10.150	0.735972		evm.TU.ORIGINAL_1672.114	0	3.284	0.579	Vvin9-Psti3	Root-Dominated	0.612
47	0.00241079		47	0.024		1	24580000	26880000	tad47|PBSQ|1:24580000-26880000			111	evm.TU.FRAGSCAFF.10.152	0.901011		evm.TU.ORIGINAL_1672.13	0	2.444	0.586	Vvin9-Psti3	Root-Dominated	0.558
48	0.00594216		48	0.024		1	26900000	27420000	tad48|PBSQ|1:26900000-27420000			112	evm.TU.FRAGSCAFF.10.155	0.840711		evm.TU.FRAGSCAFF_415.131	0	1.312	0	Vvin9-Psti3	Root-Dominated	0.401
49	0.0045045		49	0.024		1	27440000	29340000	tad49|PBSQ|1:27440000-29340000			113	evm.TU.FRAGSCAFF.10.156	0.576857		evm.TU.FRAGSCAFF_415.16	0	0.511	0	Vvin9-Psti3	Root-Dominated	0.205
50	0.00786232		50	0.024		1	29360000	29820000	tad50|PBSQ|1:29360000-29820000			114	evm.TU.FRAGSCAFF.10.157	0.942857		evm.TU.ORIGINAL_1672.87	66.225	447.193	29.414	Vvin9-Psti3	Root-Dominated	0.116
51	0.00439417		51	0.024		1	29840000	30040000	tad51|PBSQ|1:29840000-30040000			115	evm.TU.FRAGSCAFF.10.158	1		evm.TU.ORIGINAL_1672.100	0	0.953	0	Vvin9-Psti3	Root-Dominated	0.048
52	0.00397718		52	0.023		1	30060000	30520000	tad52|PBSQ|1:30060000-30520000			118	evm.TU.ORIGINAL.1550.2	0.952429		evm.TU.ORIGINAL_1672.69	0	1.401	0	Vvin9-Psti3	Root-Dominated	0.045
53	0.00860749		53	0.024		1	30540000	31660000	tad53|PBSQ|1:30540000-31660000			121	evm.TU.ORIGINAL.1550.5	0.1475		evm.TU.ORIGINAL_1672.82	0	9.191	2.734	Vvin9-Psti3	Root-Dominated	0.038
54	0.00445974		54	0.023		1	31680000	32180000	tad54|PBSQ|1:31680000-32180000			122	evm.TU.ORIGINAL.1550.6	0.854214		evm.TU.ORIGINAL_2232.15	0	3.087	0	Vvin9-Psti3	Root-Dominated	0.037
55	0.00883427		55	0.024		1	32200000	32800000	tad55|PBSQ|1:32200000-32800000			123	evm.TU.ORIGINAL.1550.7	0.679898		evm.TU.FRAGSCAFF_415.129	0	2.215	0	Vvin9-Psti3	Root-Dominated	0.037
56	0.00517479		56	0.024		1	32820000	33180000	tad56|PBSQ|1:32820000-33180000			124	evm.TU.ORIGINAL.1550.9	0.29106		evm.TU.ORIGINAL_1672.7	0	94.522	1.661	Vvin9-Psti3	Root-Dominated	0.034
57	0.00605153		57	0.023		1	33200000	33400000	tad57|PBSQ|1:33200000-33400000			125	evm.TU.ORIGINAL.1550.10	0.735198		evm.TU.ORIGINAL_1672.2	0	22.507	0	Vvin9-Psti3	Root-Dominated	0.031
58	0.00514869		58	0.023		1	33420000	34000000	tad58|PBSQ|1:33420000-34000000			126	evm.TU.ORIGINAL.1550.13	0.910579		evm.TU.ORIGINAL_1672.3	0	113.354	0	Vvin9-Psti3	Root-Dominated	0.027
59	0.00479501		59	0.023		1	34020000	34320000	tad59|PBSQ|1:34020000-34320000			127	evm.TU.ORIGINAL.1550.14	0.843156		evm.TU.ORIGINAL_1672.5	0	183.668	1.026	Vvin9-Psti3	Root-Dominated	0.025
60	0.00764187		60	0.025		1	34340000	34780000	tad60|PBSQ|1:34340000-34780000			128	evm.TU.ORIGINAL.1550.15	0.954856		evm.TU.ORIGINAL_1672.134	0.768	18.495	1.377	Vvin9-Psti3	Root-Dominated	0.024
61	0.0064933		61	0.024		1	34800000	35820000	tad61|PBSQ|1:34800000-35820000			129	evm.TU.ORIGINAL.1550.16	0.855618		evm.TU.FRAGSCAFF_415.94	0.759	8.87	0.509	Vvin9-Psti3	Root-Dominated	0.021
62	0.0118421		62	0.026		1	35840000	36400000	tad62|PBSQ|1:35840000-36400000			130	evm.TU.ORIGINAL.1550.17	0.848747		evm.TU.FRAGSCAFF_415.32	0	0.635	0	Vvin9-Psti3	Root-Dominated	0.004
63	0.0134064		63	0.027		1	36420000	36600000	tad63|PBSQ|1:36420000-36600000			135	evm.TU.ORIGINAL.1550.29	0.215167		evm.TU.ORIGINAL_2232.19	86.757	294.54	242.437	Vvin9-Psti3	Leaf-Suppressed	0.903
64	0.0058839		64	0.026		1	36620000	37400000	tad64|PBSQ|1:36620000-37400000			136	evm.TU.ORIGINAL.1550.36	0.616213		evm.TU.ORIGINAL_1672.80	3.455	25.258	34.38	Vvin9-Psti3	Leaf-Suppressed	0.873
65	0.0058104		65	0.024		1	37420000	38360000	tad65|PBSQ|1:37420000-38360000			140	evm.TU.ORIGINAL.1550.42	1.2		evm.TU.ORIGINAL_1672.21	16.412	47.458	94.26	Vvin9-Psti3	Leaf-Suppressed	0.851
66	0.00769166		66	0.024		1	38380000	38820000	tad66|PBSQ|1:38380000-38820000			144	evm.TU.ORIGINAL.1550.46	0.304221		evm.TU.ORIGINAL_1672.10	13.124	41.343	39.663	Vvin9-Psti3	Leaf-Suppressed	0.816
67	0.00443486		67	0.026		1	38840000	42100000	tad67|PBSQ|1:38840000-42100000			147	evm.TU.FRAGSCAFF.328.2	0.43635		evm.TU.ORIGINAL_2330.22	114.721	762.152	220.76	Vvin9-Psti3	Leaf-Suppressed	0.808
68	0.00484333		68	NA		1	42120000	42760000	tad68|PBSQ|1:42120000-42760000			148	evm.TU.FRAGSCAFF.328.4	0.872821		evm.TU.ORIGINAL_1672.22	5.243	18.777	18.834	Vvin9-Psti3	Leaf-Suppressed	0.781
69	0.0073442		69	0.027		1	42780000	43100000	tad69|PBSQ|1:42780000-43100000			167	evm.TU.FRAGSCAFF.257.176	0.576103		evm.TU.FRAGSCAFF_415.33	3.316	78.305	25.231	Vvin9-Psti3	Leaf-Suppressed	0.726
70	0.00757826		70	NA		1	43120000	43420000	tad70|PBSQ|1:43120000-43420000							evm.TU.ORIGINAL_2232.85	13.903	51.927	25.571	Vvin9-Psti3	Leaf-Suppressed	0.719
71	0.00678935		71	0.025		1	43440000	44700000	tad71|PBSQ|1:43440000-44700000		chr2_specific	2	evm.TU.FRAGSCAFF.202.178	0.766432		evm.TU.ORIGINAL_1672.44	4.093	10.346	11.554	Vvin9-Psti3	Leaf-Suppressed	0.705
72	0.0105118		72	0.025		1	44720000	44940000	tad72|PBSQ|1:44720000-44940000			3	evm.TU.FRAGSCAFF.202.180	0.893		evm.TU.FRAGSCAFF_415.125	173.642	999.527	363.196	Vvin9-Psti3	Leaf-Suppressed	0.689
73	0.00783268		73	0.024		1	44960000	45560000	tad73|PBSQ|1:44960000-45560000			4	evm.TU.FRAGSCAFF.202.181	0.833		evm.TU.ORIGINAL_1672.46	0	0.759	0.575	Vvin9-Psti3	Leaf-Suppressed	0.684
74	0.00793906		74	0.025		1	45580000	45780000	tad74|PBSQ|1:45580000-45780000			5	evm.TU.FRAGSCAFF.202.186	1		evm.TU.ORIGINAL_1672.84	3.889	19.316	19.27	Vvin9-Psti3	Leaf-Suppressed	0.651
75	0.00962029		75	0.023		1	45800000	45820000	tad75|PBSQ|1:45800000-45820000			10	evm.TU.FRAGSCAFF.202.191	0.380929		evm.TU.ORIGINAL_1672.141	0	5.658	8.429	Vvin9-Psti3	Leaf-Suppressed	0.651
76	0.00908662		76	0.025		1	45820000	46740000	tad76|PBSQ|1:45820000-46740000			13	evm.TU.FRAGSCAFF.202.194	0.459214		evm.TU.ORIGINAL_2232.5	0	2.183	0.906	Vvin9-Psti3	Leaf-Suppressed	0.646
77	0.0101914		77	0.023		1	46760000	47440000	tad77|PBSQ|1:46760000-47440000			15	evm.TU.FRAGSCAFF.202.196	0.0241364		evm.TU.ORIGINAL_1672.96	17.983	96.868	57.89	Vvin9-Psti3	Leaf-Suppressed	0.619
78	0.0127003		78	0.023		1	47460000	48200000	tad78|PBSQ|1:47460000-48200000			16	evm.TU.FRAGSCAFF.202.197	0.7199		evm.TU.ORIGINAL_1672.79	4.328	37.757	48.51	Vvin9-Psti3	Leaf-Suppressed	0.578
79	0.0142056		79	0.021		1	48220000	48400000	tad79|PBSQ|1:48220000-48400000			17	evm.TU.FRAGSCAFF.202.198	0.096525		evm.TU.FRAGSCAFF_415.37	2.201	9.253	9.018	Vvin9-Psti3	Leaf-Suppressed	0.575
80	0.00896826		80	0.023		1	48420000	48720000	tad80|PBSQ|1:48420000-48720000			18	evm.TU.FRAGSCAFF.202.199	0		evm.TU.FRAGSCAFF_415.111	3.655	9.399	9.935	Vvin9-Psti3	Leaf-Suppressed	0.53
81	0.00931511		81	-0.00799836		1	48740000	49220000	tad81|PBSQ|1:48740000-49220000			20	evm.TU.FRAGSCAFF.202.201	0.0994706		evm.TU.ORIGINAL_2232.37	0.655	4.216	1.603	Vvin9-Psti3	Leaf-Suppressed	0.418
82	0.00575183		82	-0.00818079		1	49240000	49800000	tad82|PBSQ|1:49240000-49800000			22	evm.TU.FRAGSCAFF.202.206	0.620923		evm.TU.ORIGINAL_1672.135	0	0.865	1.175	Vvin9-Psti3	Leaf-Suppressed	0.408
83	0.00984697		83	-0.00570371		1	49820000	50120000	tad83|PBSQ|1:49820000-50120000			28	evm.TU.FRAGSCAFF.202.213	1.2		evm.TU.ORIGINAL_1672.110	2.246	5.896	7.864	Vvin9-Psti3	Leaf-Suppressed	0.405
84	0.00918251		84	0.025		1	50140000	50580000	tad84|PBSQ|1:50140000-50580000			29	evm.TU.FRAGSCAFF.202.214	0.2725		evm.TU.FRAGSCAFF_415.130	0	0.844	0.534	Vvin9-Psti3	Leaf-Suppressed	0.378
85	0.0126346		85	0.026		1	50600000	50680000	tad85|PBSQ|1:50600000-50680000			33	evm.TU.FRAGSCAFF.202.219	1.2		evm.TU.ORIGINAL_2232.9	0	1.123	1.104	Vvin9-Psti3	Leaf-Suppressed	0.351
86	0.0201013		86	0.025		1	50700000	51100000	tad86|PBSQ|1:50700000-51100000			34	evm.TU.FRAGSCAFF.202.220	0.693672		evm.TU.FRAGSCAFF_415.66	0	0.766	1.093	Vvin9-Psti3	Leaf-Suppressed	0.351
87	0.017		87	0.023		1	51120000	51280000	tad87|PBSQ|1:51120000-51280000			38	evm.TU.FRAGSCAFF.202.227	0.94571		evm.TU.ORIGINAL_1672.144	0	1.429	1.065	Vvin9-Psti3	Leaf-Suppressed	0.329
88	0.019343		88	0.023		1	51300000	51500000	tad88|PBSQ|1:51300000-51500000			39	evm.TU.FRAGSCAFF.202.228	0.905057		evm.TU.ORIGINAL_1672.143	0	1.079	0.511	Vvin9-Psti3	Leaf-Suppressed	0.318
89	0.0089934		89	0.023		1	51520000	51900000	tad89|PBSQ|1:51520000-51900000			41	evm.TU.FRAGSCAFF.202.230	0.923		evm.TU.ORIGINAL_1672.1	50.751	360.955	182.209	Vvin9-Psti3	Leaf-Suppressed	0.312
90	0.023		90	NA		1	51920000	53740000	tad90|PBSQ|1:51920000-53740000			43	evm.TU.FRAGSCAFF.202.232	0.657065		evm.TU.FRAGSCAFF_415.127	4.74	9.315	14.46	Vvin9-Psti3	Leaf-Suppressed	0.269
91	0.00157437		91	NA		1	53760000	55140000	tad91|PBSQ|1:53760000-55140000			44	evm.TU.FRAGSCAFF.202.233	0.00529412		evm.TU.ORIGINAL_2330.31	0.677	22.405	50.368	Vvin9-Psti3	Leaf-Suppressed	0.256
92	0.0117305		92	NA		1	55160000	55320000	tad92|PBSQ|1:55160000-55320000			45	evm.TU.FRAGSCAFF.202.234	0.169846		evm.TU.ORIGINAL_1672.15	25.852	117.232	41.991	Vvin9-Psti3	Leaf-Suppressed	0.187
93	0.0096499		93	NA		1	55340000	56300000	tad93|PBSQ|1:55340000-56300000			46	evm.TU.FRAGSCAFF.202.235	0.701846		evm.TU.ORIGINAL_1672.97	8.315	71.662	52.392	Vvin9-Psti3	Leaf-Suppressed	0.089
94	0.00638512		94	NA		1	56320000	57000000	tad94|PBSQ|1:56320000-57000000			51	evm.TU.FRAGSCAFF.202.242	0.864078		evm.TU.FRAGSCAFF_415.95	0	0.901	0.521	Vvin9-Psti3	Leaf-Suppressed	0.063
95	0.0123276		95	0.025		1	57020000	57960000	tad95|PBSQ|1:57020000-57960000			52	evm.TU.FRAGSCAFF.202.243	0.857178		evm.TU.ORIGINAL_2232.20	12.999	31.786	35.545	Vvin9-Psti3	Leaf-Suppressed	0.059
96	0.0132042		96	0.024		1	57980000	58260000	tad96|PBSQ|1:57980000-58260000			53	evm.TU.FRAGSCAFF.202.245	0.924375		evm.TU.FRAGSCAFF_415.116	0	4.344	9.606	Vvin9-Psti3	Leaf-Suppressed	0.055
97	0.0130869		97	0.025		1	58280000	58480000	tad97|PBSQ|1:58280000-58480000			54	evm.TU.FRAGSCAFF.202.246	0.816301		evm.TU.FRAGSCAFF_415.109	1.292	6.056	17.525	Vvin9-Psti3	Leaf-Suppressed	0.053
98	0.0178943		98	0.024		1	58500000	59320000	tad98|PBSQ|1:58500000-59320000			55	evm.TU.FRAGSCAFF.202.251	0.49134		evm.TU.ORIGINAL_1672.51	4.061	15.107	31.073	Vvin9-Psti3	Leaf-Suppressed	0.05
99	0.013431		99	NA		1	59340000	60620000	tad99|PBSQ|1:59340000-60620000			59	evm.TU.FRAGSCAFF.10.58	0.9305		evm.TU.ORIGINAL_1672.74	1.9	10.145	8.251	Vvin9-Psti3	Leaf-Suppressed	0.045
100	0.0154379		100	NA		1	60640000	60960000	tad100|PBSQ|1:60640000-60960000			62	evm.TU.FRAGSCAFF.10.66	0.928636		evm.TU.FRAGSCAFF_415.62	0	0.532	0.582	Vvin9-Psti3	Leaf-Suppressed	0.023
101	0.014903		101	NA		1	60980000	61700000	tad101|PBSQ|1:60980000-61700000			63	evm.TU.FRAGSCAFF.10.68	0.906833		evm.TU.FRAGSCAFF_415.49	1.52	5.269	10.19	Vvin9-Psti3	Leaf-Suppressed	0.021
102	0.015256		102	NA		1	61720000	65900000	tad102|PBSQ|1:61720000-65900000			64	evm.TU.FRAGSCAFF.10.69	0.88475		evm.TU.ORIGINAL_2232.47	0	0.665	1.167	Vvin9-Psti3	Leaf-Suppressed	0.018
103	0.0138087		103	NA		1	65920000	66120000	tad103|PBSQ|1:65920000-66120000			65	evm.TU.FRAGSCAFF.10.70	0.594403		evm.TU.ORIGINAL_1672.77	0	1.499	1.378	Vvin9-Psti3	Leaf-Suppressed	0.018
104	0.0163678		104	0.022		1	66140000	66480000	tad104|PBSQ|1:66140000-66480000			66	evm.TU.FRAGSCAFF.10.72	0.871		evm.TU.ORIGINAL_2232.35	11.324	50.233	21.105	Vvin9-Psti3	Leaf-Suppressed	0.017
105	0.0137683		105	0.023		1	66500000	71800000	tad105|PBSQ|1:66500000-71800000			68	evm.TU.FRAGSCAFF.10.76	1.2		evm.TU.ORIGINAL_2232.11	18.828	201.632	91.622	Vvin9-Psti3	Leaf-Suppressed	0.016
106	0.0139218		106	0.023		1	71820000	72280000	tad106|PBSQ|1:71820000-72280000			69	evm.TU.FRAGSCAFF.10.77	1.2		evm.TU.ORIGINAL_2232.117	3.106	51.849	46.781	Vvin9-Psti3	Leaf-Suppressed	0.014
107	0.015359		107	0.024		1	72300000	73980000	tad107|PBSQ|1:72300000-73980000			71	evm.TU.FRAGSCAFF.10.79	0.9356		evm.TU.ORIGINAL_1672.86	1.108	19.133	10.506	Vvin9-Psti3	Leaf-Suppressed	0.014
108	0.0146528		108	0.022		1	74000000	74240000	tad108|PBSQ|1:74000000-74240000			72	evm.TU.FRAGSCAFF.10.80	0.936143		evm.TU.ORIGINAL_2232.114	6.125	28.894	26.438	Vvin9-Psti3	Leaf-Suppressed	0.013
109	0.0158712		109	0.026		1	74260000	76140000	tad109|PBSQ|1:74260000-76140000			73	evm.TU.FRAGSCAFF.10.81	0.878161		evm.TU.FRAGSCAFF_415.31	0	1.613	3.043	Vvin9-Psti3	Leaf-Suppressed	0.009
110	0.0158663		110	0.025		1	76160000	76640000	tad110|PBSQ|1:76160000-76640000			74	evm.TU.FRAGSCAFF.10.83	0.0989474		evm.TU.ORIGINAL_2232.81	15.085	63.805	23.902	Vvin9-Psti3	Leaf-Suppressed	0.007
111	0.0163124		111	0.029		1	76660000	77080000	tad111|PBSQ|1:76660000-77080000			75	evm.TU.FRAGSCAFF.10.84	0.949214		evm.TU.ORIGINAL_2330.7	0	1.254	0.664	Vvin9-Psti3	Leaf-Suppressed	0
112	0.0181403		112	NA		1	77100000	77300000	tad112|PBSQ|1:77100000-77300000			76	evm.TU.FRAGSCAFF.10.86	0.894114		evm.TU.FRAGSCAFF_415.88	0.749	14.835	7.11	Vvin9-Psti3	Leaf-Suppressed	0
113	0.0196941		113	0.00442489		1	77320000	77660000	tad113|PBSQ|1:77320000-77660000			78	evm.TU.FRAGSCAFF.10.90	0.814051		evm.TU.FRAGSCAFF_415.2	10.368	1.425	1.638	Vvin9-Psti3	Leaf-Dominated	0.866
114	0.00525085		114	0.00620483		1	77680000	78280000	tad114|PBSQ|1:77680000-78280000			80	evm.TU.FRAGSCAFF.10.92	0.0453016		evm.TU.ORIGINAL_1672.72	28.382	0	4.065	Vvin9-Psti3	Leaf-Dominated	0.776
115	0.0163324		115	0.00400281		1	78300000	78600000	tad115|PBSQ|1:78300000-78600000			81	evm.TU.FRAGSCAFF.10.95	0.849625		evm.TU.FRAGSCAFF_415.39	0.624	0	0	Vvin9-Psti3	Leaf-Dominated	0.497
116	0.0181844		116	0.028		1	78620000	78960000	tad116|PBSQ|1:78620000-78960000			82	evm.TU.FRAGSCAFF.10.96	0.332159		evm.TU.ORIGINAL_1672.14	11.482	1.368	2.319	Vvin9-Psti3	Leaf-Dominated	0.486
117	0.0177221		117	0.025		1	78980000	79220000	tad117|PBSQ|1:78980000-79220000			83	evm.TU.FRAGSCAFF.10.97	0.833205		evm.TU.FRAGSCAFF_415.68	0.612	0	0	Vvin9-Psti3	Leaf-Dominated	0.219
118	0.015887		118	0.00919278		1	79240000	79680000	tad118|PBSQ|1:79240000-79680000			84	evm.TU.FRAGSCAFF.10.98	0.225		evm.TU.ORIGINAL_2232.90	66.783	14.81	3.743	Vvin9-Psti3	Leaf-Dominated	0.213
119	0.0176373		119	0.036		1	79700000	79980000	tad119|PBSQ|1:79700000-79980000			85	evm.TU.FRAGSCAFF.10.101	0.8858		evm.TU.ORIGINAL_2330.64	11.423	1.254	1.2	Vvin9-Psti3	Leaf-Dominated	0.108
120	0.0174312		120	0.029		1	80000000	80380000	tad120|PBSQ|1:80000000-80380000			86	evm.TU.FRAGSCAFF.10.102	0.900409		evm.TU.ORIGINAL_1672.76	4.791	0	1.149	Vvin9-Psti3	Leaf-Dominated	0.057
121	0.0171023		121	0.034		1	80400000	80900000	tad121|PBSQ|1:80400000-80900000			87	evm.TU.FRAGSCAFF.10.104	0.0686842		evm.TU.ORIGINAL_1672.54	78.178	4.413	18.888	Vvin9-Psti3	Leaf-Dominated	0.044
122	0.0181698		122	0.028		1	80920000	82340000	tad122|PBSQ|1:80920000-82340000			88	evm.TU.FRAGSCAFF.10.105	0.822525		evm.TU.ORIGINAL_1672.99	2.403	0	0.734	Vvin9-Psti3	Leaf-Dominated	0.02
123	0.0166415		123	0.029		1	82360000	83300000	tad123|PBSQ|1:82360000-83300000			89	evm.TU.FRAGSCAFF.10.106	0.340169		evm.TU.ORIGINAL_2232.118	0.625	0	0	Vvin9-Psti3	Leaf-Dominated	0.005
124	0.03		124	0.00995738		1	83320000	84120000	tad124|PBSQ|1:83320000-84120000			90	evm.TU.FRAGSCAFF.10.107	0.681953		evm.TU.FRAGSCAFF_415.53	1.274	1.783	2.094	Vvin9-Psti3	Balanced	1
125	0.0193614		125	0.027		1	84140000	84520000	tad125|PBSQ|1:84140000-84520000			91	evm.TU.FRAGSCAFF.10.109	0.0102381		evm.TU.FRAGSCAFF_415.25	3.217	2.33	5.062	Vvin9-Psti3	Balanced	0.99
126	0.0216782		126	0.031		1	84540000	85100000	tad126|PBSQ|1:84540000-85100000			92	evm.TU.FRAGSCAFF.10.110	0.10025		evm.TU.ORIGINAL_2330.28	1.073	0.965	1.438	Vvin9-Psti3	Balanced	0.968
127	0.0198675		127	-0.026		1	85120000	85560000	tad127|PBSQ|1:85120000-85560000			94	evm.TU.FRAGSCAFF.10.112	0.0101852		evm.TU.ORIGINAL_2232.83	1.318	0.546	1.067	Vvin9-Psti3	Balanced	0.965
128	0.021631		128	0.0175398		1	85580000	86080000	tad128|PBSQ|1:85580000-86080000			95	evm.TU.FRAGSCAFF.10.113	0.610351		evm.TU.FRAGSCAFF_415.92	81.989	64.488	72.193	Vvin9-Psti3	Balanced	0.962
129	0.02011		129	0.017111		1	86100000	86500000	tad129|PBSQ|1:86100000-86500000			96	evm.TU.FRAGSCAFF.10.118	0.8708		evm.TU.ORIGINAL_2232.54	16.4	19.839	24.613	Vvin9-Psti3	Balanced	0.956
130	0.0197439		130	0.0151302		1	86520000	87800000	tad130|PBSQ|1:86520000-87800000			99	evm.TU.FRAGSCAFF.10.126	0.747583		evm.TU.ORIGINAL_1672.28	67.525	80.2	82.397	Vvin9-Psti3	Balanced	0.937
131	0.0204962		131	0.00927312		1	87820000	87960000	tad131|PBSQ|1:87820000-87960000			100	evm.TU.FRAGSCAFF.10.127	0.508		evm.TU.ORIGINAL_1672.136	17.647	40.174	37.477	Vvin9-Psti3	Balanced	0.93
132	0.0213373		132	0.0111284		1	87980000	88260000	tad132|PBSQ|1:87980000-88260000			101	evm.TU.FRAGSCAFF.10.128	0.403767		evm.TU.ORIGINAL_2232.13	2.009	1.468	1.934	Vvin9-Psti3	Balanced	0.925
133	0.0225295		133	NA		1	88280000	88620000	tad133|PBSQ|1:88280000-88620000			102	evm.TU.FRAGSCAFF.10.130	0.868693		evm.TU.FRAGSCAFF_415.59	26.584	24.972	43.332	Vvin9-Psti3	Balanced	0.925
134	0.0221256		134	0.00830419		1	88640000	91080000	tad134|PBSQ|1:88640000-91080000			110	evm.TU.FRAGSCAFF.10.151	0.886333		evm.TU.FRAGSCAFF_415.4	15.544	12.946	13.389	Vvin9-Psti3	Balanced	0.925
135	0.0240548		135	NA		1	91100000	91600000	tad135|PBSQ|1:91100000-91600000			116	evm.TU.FRAGSCAFF.10.159	0.9		evm.TU.FRAGSCAFF_415.91	8.324	7.8	8.086	Vvin9-Psti3	Balanced	0.922
136	0.0238957		136	0.00946453		1	91620000	91980000	tad136|PBSQ|1:91620000-91980000			117	evm.TU.ORIGINAL.1550.1	1.2		evm.TU.ORIGINAL_2232.55	8.2	4.358	9.76	Vvin9-Psti3	Balanced	0.918
137	0.024695		137	0.0125962		1	92000000	92280000	tad137|PBSQ|1:92000000-92280000			119	evm.TU.ORIGINAL.1550.3	0.931438		evm.TU.ORIGINAL_1672.26	3.066	4.643	5.728	Vvin9-Psti3	Balanced	0.917
138	0.0207801		138	0.00925869		1	92300000	92640000	tad138|PBSQ|1:92300000-92640000			120	evm.TU.ORIGINAL.1550.4	0.975		evm.TU.ORIGINAL_2330.55	2.902	2.68	5.018	Vvin9-Psti3	Balanced	0.915
139	0.0206992		139	0.0105623		1	92660000	93200000	tad139|PBSQ|1:92660000-93200000			131	evm.TU.ORIGINAL.1550.23	0.855375		evm.TU.ORIGINAL_2232.62	25.741	18.652	40.721	Vvin9-Psti3	Balanced	0.915
140	0.0214478		140	0.0116079		1	93220000	94100000	tad140|PBSQ|1:93220000-94100000			132	evm.TU.ORIGINAL.1550.25	0.0947222		evm.TU.ORIGINAL_1672.19	47.387	30.198	42.571	Vvin9-Psti3	Balanced	0.914
141	0.0241745		141	0.0123043		1	94120000	94620000	tad141|PBSQ|1:94120000-94620000			133	evm.TU.ORIGINAL.1550.26	0.890409		evm.TU.ORIGINAL_2232.36	90.985	144.204	115.599	Vvin9-Psti3	Balanced	0.913
142	0.0259661		142	0.0129129		1	94640000	94800000	tad142|PBSQ|1:94640000-94800000			134	evm.TU.ORIGINAL.1550.27	0.732522		evm.TU.ORIGINAL_2330.36	2.74	5.524	4.678	Vvin9-Psti3	Balanced	0.911
143	0.023401		143	0.0127293		1	94820000	95120000	tad143|PBSQ|1:94820000-95120000			137	evm.TU.ORIGINAL.1550.39	0.553104		evm.TU.ORIGINAL_2330.60	2.748	2.367	2.991	Vvin9-Psti3	Balanced	0.907
144	0.0250471		144	0.0181214		1	95140000	95280000	tad144|PBSQ|1:95140000-95280000			138	evm.TU.ORIGINAL.1550.40	0.912		evm.TU.ORIGINAL_1672.17	8.314	7.696	8.647	Vvin9-Psti3	Balanced	0.903
145	0.0241367		145	0.0180024		1	95300000	97020000	tad145|PBSQ|1:95300000-97020000			139	evm.TU.ORIGINAL.1550.41	0.9224		evm.TU.ORIGINAL_1672.59	21.341	26.195	26.133	Vvin9-Psti3	Balanced	0.896
146	0.0245796		146	0.013212		1	97040000	97940000	tad146|PBSQ|1:97040000-97940000			141	evm.TU.ORIGINAL.1550.43	0.714		evm.TU.FRAGSCAFF_415.86	25.327	12.12	19.901	Vvin9-Psti3	Balanced	0.896
147	0.021207		147	0.0155615		1	97960000	99160000	tad147|PBSQ|1:97960000-99160000			142	evm.TU.ORIGINAL.1550.44	1		evm.TU.ORIGINAL_2330.67	118.624	36.095	55.709	Vvin9-Psti3	Balanced	0.892
148	0.0207181		148	0.0120647		1	99180000	99740000	tad148|PBSQ|1:99180000-99740000			143	evm.TU.ORIGINAL.1550.45	0.952667		evm.TU.ORIGINAL_2232.14	10.262	20.528	17.166	Vvin9-Psti3	Balanced	0.886
149	0.0213361		149	0.019593		1	99760000	102260000	tad149|PBSQ|1:99760000-102260000			145	evm.TU.ORIGINAL.1550.47	0.178		evm.TU.ORIGINAL_1672.35	4.235	3.28	6.08	Vvin9-Psti3	Balanced	0.886
150	0.0209637		150	0.017992		1	102280000	102960000	tad150|PBSQ|1:102280000-102960000			146	evm.TU.ORIGINAL.1550.48	0.799957		evm.TU.ORIGINAL_2232.32	8.328	6.218	9.588	Vvin9-Psti3	Balanced	0.884
151	0.0206906		151	0.0220494		1	102980000	106780000	tad151|PBSQ|1:102980000-106780000			149	evm.TU.FRAGSCAFF.328.12	0.0521429		evm.TU.FRAGSCAFF_415.42	26.738	32.744	41.053	Vvin9-Psti3	Balanced	0.882
152	0.023		152	0.0144527		1	106800000	106960000	tad152|PBSQ|1:106800000-106960000			150	evm.TU.FRAGSCAFF.328.15	0.889916		evm.TU.ORIGINAL_2330.2	1.007	1.054	1.18	Vvin9-Psti3	Balanced	0.881
153	0.023		153	0.0101594		1	106980000	107400000	tad153|PBSQ|1:106980000-107400000			151	evm.TU.FRAGSCAFF.328.16	0.032		evm.TU.ORIGINAL_2232.113	129.462	88.706	76.644	Vvin9-Psti3	Balanced	0.881
154	0.036		154	-0.027		1	107420000	108940000	tad154|PBSQ|1:107420000-108940000			152	evm.TU.FRAGSCAFF.328.17	0.796875		evm.TU.ORIGINAL_2330.39	36.24	51.112	52.236	Vvin9-Psti3	Balanced	0.879
155	0.0322253		155	0.0147097		1	108960000	109420000	tad155|PBSQ|1:108960000-109420000			153	evm.TU.FRAGSCAFF.328.23	0.842895		evm.TU.FRAGSCAFF_415.41	17.094	17.484	21.009	Vvin9-Psti3	Balanced	0.875
156	0.0389541		156	0.0144994		1	109440000	111800000	tad156|PBSQ|1:109440000-111800000			154	evm.TU.FRAGSCAFF.328.24	0.900194		evm.TU.ORIGINAL_2330.61	12.353	17.322	15.726	Vvin9-Psti3	Balanced	0.871
157	0.0347136		157	0.00924352		1	111820000	112300000	tad157|PBSQ|1:111820000-112300000			155	evm.TU.FRAGSCAFF.328.25	0.769948		evm.TU.ORIGINAL_2330.40	10.018	10.34	14.287	Vvin9-Psti3	Balanced	0.869
158	0.0257038		158	0.012416		1	112320000	112700000	tad158|PBSQ|1:112320000-112700000			156	evm.TU.FRAGSCAFF.328.26	0.652478		evm.TU.ORIGINAL_2330.19	2.9	2.361	5.027	Vvin9-Psti3	Balanced	0.869
159	0.0284877		159	0.00683583		1	112720000	112980000	tad159|PBSQ|1:112720000-112980000			157	evm.TU.FRAGSCAFF.328.27	0.931051		evm.TU.FRAGSCAFF_415.1	24.298	23.38	23.552	Vvin9-Psti3	Balanced	0.869
160	0.0128504		160	0.00656006		1	113000000	113260000	tad160|PBSQ|1:113000000-113260000			158	evm.TU.FRAGSCAFF.328.28	0.873376		evm.TU.ORIGINAL_2232.2	6.157	2.643	3.244	Vvin9-Psti3	Balanced	0.861
161	0.00779823		161	0.034		1	113280000	113400000	tad161|PBSQ|1:113280000-113400000			159	evm.TU.FRAGSCAFF.328.30	0.921818		evm.TU.ORIGINAL_1672.52	34.554	20.627	18.903	Vvin9-Psti3	Balanced	0.858
162	0.0094118		162	0.033		1	113420000	113840000	tad162|PBSQ|1:113420000-113840000			160	evm.TU.FRAGSCAFF.257.188	0.104981		evm.TU.ORIGINAL_2330.57	303.911	349.38	403.408	Vvin9-Psti3	Balanced	0.854
163	0.00855952		163	0.0120899		1	113860000	114100000	tad163|PBSQ|1:113860000-114100000			161	evm.TU.FRAGSCAFF.257.183	0.858437		evm.TU.ORIGINAL_1672.127	47.361	37.208	47.07	Vvin9-Psti3	Balanced	0.849
164	0.00839485		164	0.00804405		1	114120000	114560000	tad164|PBSQ|1:114120000-114560000			162	evm.TU.FRAGSCAFF.257.182	0.948944		evm.TU.ORIGINAL_2232.12	36.561	30.545	48.781	Vvin9-Psti3	Balanced	0.844
165	0.00952771		165	0.0209697		1	114580000	115020000	tad165|PBSQ|1:114580000-115020000			163	evm.TU.FRAGSCAFF.257.181	0.813083		evm.TU.ORIGINAL_2330.38	11.574	9.512	10.632	Vvin9-Psti3	Balanced	0.843
166	0.0108925		166	0.024855		1	115040000	115340000	tad166|PBSQ|1:115040000-115340000			164	evm.TU.FRAGSCAFF.257.180	0.817799		evm.TU.ORIGINAL_2330.47	79.195	50.871	66.487	Vvin9-Psti3	Balanced	0.84
167	0.01		167	0.0239901		1	115360000	116620000	tad167|PBSQ|1:115360000-116620000			165	evm.TU.FRAGSCAFF.257.179	0.835487		evm.TU.ORIGINAL_2330.29	19.839	13.639	22.158	Vvin9-Psti3	Balanced	0.838
168	0.0119176		168	0.0194477		1	116640000	117200000	tad168|PBSQ|1:116640000-117200000			166	evm.TU.FRAGSCAFF.257.178	0.905608		evm.TU.ORIGINAL_1672.11	108.878	90.951	128.144	Vvin9-Psti3	Balanced	0.837
169	NA		169	0.0174122		1	117220000	117900000	tad169|PBSQ|1:117220000-117900000							evm.TU.ORIGINAL_2232.63	49.391	27.111	39.596	Vvin9-Psti3	Balanced	0.836
170	NA		170	0.0234473		1	117920000	118520000	tad170|PBSQ|1:117920000-118520000		chr6_shared	1	evm.TU.FRAGSCAFF.178.208	0.107063		evm.TU.FRAGSCAFF_415.3	73.843	65.875	74.192	Vvin9-Psti3	Balanced	0.836
171	NA		171	0.0179835		1	118540000	118960000	tad171|PBSQ|1:118540000-118960000			2	evm.TU.FRAGSCAFF.178.213	0.889459		evm.TU.ORIGINAL_1672.139	11.811	6.342	10.043	Vvin9-Psti3	Balanced	0.833
172	NA		172	0.0117788		1	118980000	119300000	tad172|PBSQ|1:118980000-119300000			4	evm.TU.FRAGSCAFF.178.228	0.47944		evm.TU.ORIGINAL_2232.99	29.829	28.006	42.767	Vvin9-Psti3	Balanced	0.831
173	NA		173	0.0154764		1	119320000	119600000	tad173|PBSQ|1:119320000-119600000			16	evm.TU.FRAGSCAFF.525.156	0.26108		evm.TU.FRAGSCAFF_415.9	8.302	5.584	8.973	Vvin9-Psti3	Balanced	0.829
174	NA		174	0.0175513		1	119620000	119840000	tad174|PBSQ|1:119620000-119840000			23	evm.TU.FRAGSCAFF.525.144	0.625597		evm.TU.FRAGSCAFF_415.67	67.075	45.117	43.943	Vvin9-Psti3	Balanced	0.829
175	NA		175	0.0207084		1	119860000	120180000	tad175|PBSQ|1:119860000-120180000			31	evm.TU.FRAGSCAFF.525.120	0.421302		evm.TU.ORIGINAL_1672.122	52.623	56.621	54.346	Vvin9-Psti3	Balanced	0.828
176	NA		176	0.0195711		1	120200000	121020000	tad176|PBSQ|1:120200000-121020000			32	evm.TU.FRAGSCAFF.525.118	0.909566		evm.TU.ORIGINAL_2232.95	23.547	35.656	26.699	Vvin9-Psti3	Balanced	0.825
177	NA		177	0.0178044		1	121040000	121300000	tad177|PBSQ|1:121040000-121300000			38	evm.TU.FRAGSCAFF.525.110	0.954		evm.TU.ORIGINAL_2232.31	9.171	7.543	10.346	Vvin9-Psti3	Balanced	0.814
178	NA		178	0.00827138		1	121320000	121740000	tad178|PBSQ|1:121320000-121740000			39	evm.TU.FRAGSCAFF.525.109	0.927857		evm.TU.ORIGINAL_2232.96	27.074	18.617	21.132	Vvin9-Psti3	Balanced	0.813
179	NA		179	0.0129978		1	121760000	122080000	tad179|PBSQ|1:121760000-122080000			48	evm.TU.FRAGSCAFF.525.88	0.914891		evm.TU.FRAGSCAFF_415.20	49.462	35.252	49.636	Vvin9-Psti3	Balanced	0.81
180	NA		180	0.0178091		1	122100000	122500000	tad180|PBSQ|1:122100000-122500000			61	evm.TU.FRAGSCAFF.525.68	0.872031		evm.TU.ORIGINAL_2232.76	10.538	8.963	10.923	Vvin9-Psti3	Balanced	0.802
181	NA		181	0.0253536		1	122520000	123220000	tad181|PBSQ|1:122520000-123220000			64	evm.TU.FRAGSCAFF.525.62	0.80443		evm.TU.ORIGINAL_2330.51	29.926	37.39	37.687	Vvin9-Psti3	Balanced	0.799
182	NA		182	0.0237458		1	123240000	124400000	tad182|PBSQ|1:123240000-124400000			66	evm.TU.FRAGSCAFF.525.60	0.934125		evm.TU.ORIGINAL_2232.97	18.475	15.95	14.394	Vvin9-Psti3	Balanced	0.795
183	NA		183	0.0162675		1	124420000	124900000	tad183|PBSQ|1:124420000-124900000			67	evm.TU.FRAGSCAFF.525.59	0.93325		evm.TU.FRAGSCAFF_415.60	261.301	390.257	415.271	Vvin9-Psti3	Balanced	0.787
184	NA		184	0.022459		1	124920000	125500000	tad184|PBSQ|1:124920000-125500000			68	evm.TU.FRAGSCAFF.525.58	0.9112		evm.TU.ORIGINAL_2330.26	26.902	34.986	47.292	Vvin9-Psti3	Balanced	0.785
185	NA		185	0.0314744		1	125520000	125820000	tad185|PBSQ|1:125520000-125820000			72	evm.TU.FRAGSCAFF.525.50	0.384509		evm.TU.ORIGINAL_2232.23	18.165	9.825	20.261	Vvin9-Psti3	Balanced	0.785
186	NA		186	0.0213454		1	125840000	126620000	tad186|PBSQ|1:125840000-126620000			77	evm.TU.FRAGSCAFF.525.32	0.727056		evm.TU.ORIGINAL_2232.48	17.871	20.499	24.206	Vvin9-Psti3	Balanced	0.779
187	NA		187	0.0182495		1	126640000	127000000	tad187|PBSQ|1:126640000-127000000			78	evm.TU.FRAGSCAFF.525.31	0.863422		evm.TU.ORIGINAL_2232.88	17.409	16.373	15.06	Vvin9-Psti3	Balanced	0.773
188	NA		188	0.0204255		1	127020000	127580000	tad188|PBSQ|1:127020000-127580000			80	evm.TU.FRAGSCAFF.525.23	0.279523		evm.TU.ORIGINAL_2232.22	33.438	72.452	75.157	Vvin9-Psti3	Balanced	0.765
189	NA		189	0.0236282		1	127600000	128960000	tad189|PBSQ|1:127600000-128960000			82	evm.TU.FRAGSCAFF.525.13	0.659107		evm.TU.ORIGINAL_2232.17	10.327	5.591	7.898	Vvin9-Psti3	Balanced	0.759
190	0.036		190	0.0292228		1	128980000	130520000	tad190|PBSQ|1:128980000-130520000			84	evm.TU.FRAGSCAFF.525.10	0.635793		evm.TU.FRAGSCAFF_415.71	1.007	0.759	0.624	Vvin9-Psti3	Balanced	0.757
191	0.035		191	0.0352656		1	130540000	130840000	tad191|PBSQ|1:130540000-130840000			85	evm.TU.FRAGSCAFF.525.2	0.523647		evm.TU.ORIGINAL_2232.73	21.237	25.312	23.347	Vvin9-Psti3	Balanced	0.753
192	0.036		192	0.0267406		1	130860000	131320000	tad192|PBSQ|1:130860000-131320000			86	evm.TU.FRAGSCAFF.525.1	0.927286		evm.TU.ORIGINAL_2232.87	12.398	14.185	13.533	Vvin9-Psti3	Balanced	0.746
193	0.036		193	0.0305124		1	131340000	134040000	tad193|PBSQ|1:131340000-134040000			90	evm.TU.FRAGSCAFF.479.18	0.0176308		evm.TU.ORIGINAL_1672.117	8.847	9.285	10.212	Vvin9-Psti3	Balanced	0.745
194	0.036		194	0.0342395		1	134060000	134320000	tad194|PBSQ|1:134060000-134320000			92	evm.TU.FRAGSCAFF.479.30	0.0473673		evm.TU.ORIGINAL_2330.21	31.009	35.737	44.016	Vvin9-Psti3	Balanced	0.743
195	0.036		195	0.0289611		1	134340000	136540000	tad195|PBSQ|1:134340000-136540000			93	evm.TU.FRAGSCAFF.479.31	0.0830377		evm.TU.ORIGINAL_2232.66	7.088	3.26	6.713	Vvin9-Psti3	Balanced	0.74
196	NA		196	0.0287794		1	136560000	139040000	tad196|PBSQ|1:136560000-139040000			97	evm.TU.FRAGSCAFF.479.35	0.0241625		evm.TU.ORIGINAL_2232.38	21.371	22.81	23.25	Vvin9-Psti3	Balanced	0.74
197	0.035		197	0.0277189		1	139060000	139860000	tad197|PBSQ|1:139060000-139860000			99	evm.TU.FRAGSCAFF.479.38	0.0235294		evm.TU.ORIGINAL_2232.30	38.611	47.882	29.91	Vvin9-Psti3	Balanced	0.739
198	0.035		198	0.0292274		1	139880000	140680000	tad198|PBSQ|1:139880000-140680000			104	evm.TU.FRAGSCAFF.58.3	0.568091		evm.TU.ORIGINAL_2232.33	4.011	4.555	6.349	Vvin9-Psti3	Balanced	0.734
199	0.035		199	0.0297628		1	140700000	141320000	tad199|PBSQ|1:140700000-141320000			106	evm.TU.FRAGSCAFF.58.6	0.728704		evm.TU.ORIGINAL_2232.34	14.672	17.22	27.388	Vvin9-Psti3	Balanced	0.728
200	0.035		200	0.0282035		1	141340000	142300000	tad200|PBSQ|1:141340000-142300000			108	evm.TU.FRAGSCAFF.58.11	0.673991		evm.TU.ORIGINAL_1672.33	88.418	146.184	169.847	Vvin9-Psti3	Balanced	0.728
201	0.036		201	0.0281328		1	142320000	142860000	tad201|PBSQ|1:142320000-142860000			111	evm.TU.FRAGSCAFF.58.14	0.124965		evm.TU.ORIGINAL_1672.40	0.567	0.858	0.697	Vvin9-Psti3	Balanced	0.719
202	0.035		202	0.0252947		1	142880000	143300000	tad202|PBSQ|1:142880000-143300000			112	evm.TU.FRAGSCAFF.58.15	0.0325		evm.TU.ORIGINAL_1672.67	1.428	1.564	2.597	Vvin9-Psti3	Balanced	0.716
203	0.036		203	0.0230074		1	143320000	143660000	tad203|PBSQ|1:143320000-143660000			114	evm.TU.FRAGSCAFF.58.23	0.103217		evm.TU.ORIGINAL_1672.123	73.504	127.857	76.1	Vvin9-Psti3	Balanced	0.713
204	0.036		204	0.0271942		1	143680000	143960000	tad204|PBSQ|1:143680000-143960000			116	evm.TU.FRAGSCAFF.58.27	0.0935484		evm.TU.ORIGINAL_2330.48	51.855	87.958	95.025	Vvin9-Psti3	Balanced	0.703
205	0.036		205	0.0199954		1	143980000	144260000	tad205|PBSQ|1:143980000-144260000			117	evm.TU.FRAGSCAFF.58.28	0.814106		evm.TU.FRAGSCAFF_415.90	67.886	38.568	57.891	Vvin9-Psti3	Balanced	0.701
206	0.035		206	0.0240688		1	144280000	144480000	tad206|PBSQ|1:144280000-144480000			120	evm.TU.FRAGSCAFF.58.43	0.826272		evm.TU.FRAGSCAFF_415.61	16.559	18.437	21.486	Vvin9-Psti3	Balanced	0.697
207	NA		207	0.0255606		1	144500000	145120000	tad207|PBSQ|1:144500000-145120000			122	evm.TU.FRAGSCAFF.58.47	0.0325		evm.TU.ORIGINAL_1672.58	0.711	0.561	0.671	Vvin9-Psti3	Balanced	0.692
208	0.035		208	0.0271341		1	145140000	145600000	tad208|PBSQ|1:145140000-145600000			126	evm.TU.FRAGSCAFF.58.56	0.577138		evm.TU.FRAGSCAFF_415.35	5.782	12.922	10.766	Vvin9-Psti3	Balanced	0.681
209	0.035		209	0.0221138		1	145620000	145680000	tad209|PBSQ|1:145620000-145680000			127	evm.TU.FRAGSCAFF.58.57	0.0135366		evm.TU.ORIGINAL_2330.9	10.176	12.142	10.034	Vvin9-Psti3	Balanced	0.673
210	0.036		210	0.0269629		1	145700000	145800000	tad210|PBSQ|1:145700000-145800000			128	evm.TU.FRAGSCAFF.58.60	0.0422353		evm.TU.ORIGINAL_2330.37	7.712	9.061	9.457	Vvin9-Psti3	Balanced	0.67
211	0.036		211	0.0252675		1	145820000	145840000	tad211|PBSQ|1:145820000-145840000			130	evm.TU.FRAGSCAFF.58.62	0.0221154		evm.TU.ORIGINAL_2232.98	6.076	12.067	6.032	Vvin9-Psti3	Balanced	0.668
212	NA		212	0.0285304		1	145840000	146040000	tad212|PBSQ|1:145840000-146040000			131	evm.TU.FRAGSCAFF.58.64	0.030625		evm.TU.ORIGINAL_1672.85	7.58	6.467	8.18	Vvin9-Psti3	Balanced	0.667
213	0.035		213	0.0316822		1	146060000	146320000	tad213|PBSQ|1:146060000-146320000			133	evm.TU.FRAGSCAFF.58.69	0.61487		evm.TU.ORIGINAL_1672.140	6.899	13.72	15.498	Vvin9-Psti3	Balanced	0.664
214	0.035		214	0.0325799		1	146340000	146740000	tad214|PBSQ|1:146340000-146740000			134	evm.TU.FRAGSCAFF.58.70	0.0326667		evm.TU.ORIGINAL_2232.4	2.823	1.741	1.314	Vvin9-Psti3	Balanced	0.662
215	0.035		215	0.0274374		1	146760000	147380000	tad215|PBSQ|1:146760000-147380000			135	evm.TU.FRAGSCAFF.58.71	0.0305714		evm.TU.ORIGINAL_2330.6	0.746	0.596	0.51	Vvin9-Psti3	Balanced	0.653
216	0.035		216	0.0290586		1	147400000	147600000	tad216|PBSQ|1:147400000-147600000			136	evm.TU.FRAGSCAFF.58.72	0.0118571		evm.TU.ORIGINAL_1672.94	59.545	50.173	56.229	Vvin9-Psti3	Balanced	0.653
217	0.035		217	0.0298621		1	147620000	148040000	tad217|PBSQ|1:147620000-148040000			137	evm.TU.FRAGSCAFF.58.74	0.0815		evm.TU.ORIGINAL_1672.25	20.503	28.024	27.671	Vvin9-Psti3	Balanced	0.649
218	0.0140894		218	0.031039		1	148060000	148480000	tad218|PBSQ|1:148060000-148480000			138	evm.TU.FRAGSCAFF.58.75	0.6988		evm.TU.ORIGINAL_2232.112	9.373	10.148	13.068	Vvin9-Psti3	Balanced	0.643
219	0.0124518		219	0.0332108		1	148500000	148840000	tad219|PBSQ|1:148500000-148840000			139	evm.TU.FRAGSCAFF.58.76	0.0830588		evm.TU.FRAGSCAFF_415.38	15.376	16.03	18.917	Vvin9-Psti3	Balanced	0.639
220	0.035		220	0.0311879		1	148860000	148940000	tad220|PBSQ|1:148860000-148940000			140	evm.TU.FRAGSCAFF.58.77	0.910421		evm.TU.FRAGSCAFF_415.89	91.621	128.364	141.345	Vvin9-Psti3	Balanced	0.636
221	0.0108106		221	0.0281415		1	148960000	149060000	tad221|PBSQ|1:148960000-149060000			143	evm.TU.FRAGSCAFF.58.80	0.0317727		evm.TU.ORIGINAL_1672.118	28.097	10.55	17.917	Vvin9-Psti3	Balanced	0.631
222	0.035		222	0.0339653		1	149080000	149120000	tad222|PBSQ|1:149080000-149120000			147	evm.TU.FRAGSCAFF.58.84	0.613218		evm.TU.ORIGINAL_2232.80	50.052	53.3	70.576	Vvin9-Psti3	Balanced	0.626
223	0.036		223	0.0281312		1	149140000	149420000	tad223|PBSQ|1:149140000-149420000			148	evm.TU.FRAGSCAFF.58.85	0.802469		evm.TU.FRAGSCAFF_415.110	2.885	5.736	5.969	Vvin9-Psti3	Balanced	0.624
224	NA		224	NA		1	149440000	149800000	tad224|PBSQ|1:149440000-149800000			150	evm.TU.FRAGSCAFF.58.94	0.0669615		evm.TU.ORIGINAL_1672.115	35.737	44.465	40.507	Vvin9-Psti3	Balanced	0.615
225	0.036		225	0.0286059		1	149820000	149900000	tad225|PBSQ|1:149820000-149900000			153	evm.TU.FRAGSCAFF.58.99	0.340455		evm.TU.FRAGSCAFF_415.75	1.204	1.479	1.815	Vvin9-Psti3	Balanced	0.615
226	0.036		226	0.0273334		1	149920000	150280000	tad226|PBSQ|1:149920000-150280000			155	evm.TU.FRAGSCAFF.58.104	0.63214		evm.TU.FRAGSCAFF_415.46	20.689	20.411	24.39	Vvin9-Psti3	Balanced	0.614
227	0.0151062		227	0.0312245		1	150300000	150800000	tad227|PBSQ|1:150300000-150800000			156	evm.TU.FRAGSCAFF.58.107	0.350098		evm.TU.ORIGINAL_2232.104	43.953	109.714	88.403	Vvin9-Psti3	Balanced	0.608
228	0.036		228	0.0268071		1	150820000	151040000	tad228|PBSQ|1:150820000-151040000			159	evm.TU.FRAGSCAFF.58.110	0.645508		evm.TU.FRAGSCAFF_415.96	7.68	10.629	11.549	Vvin9-Psti3	Balanced	0.604
229	0.014439		229	0.0249385		1	151060000	151300000	tad229|PBSQ|1:151060000-151300000			162	evm.TU.FRAGSCAFF.58.114	0.167449		evm.TU.FRAGSCAFF_415.15	14.873	11.955	12.614	Vvin9-Psti3	Balanced	0.601
230	0.0173675		230	0.0275087		1	151320000	151480000	tad230|PBSQ|1:151320000-151480000			165	evm.TU.FRAGSCAFF.58.118	0.839441		evm.TU.ORIGINAL_1672.75	16.595	20.109	25.801	Vvin9-Psti3	Balanced	0.6
231	0.036		231	0.0277118		1	151500000	152120000	tad231|PBSQ|1:151500000-152120000			167	evm.TU.FRAGSCAFF.58.120	0.924828		evm.TU.ORIGINAL_1672.104	19.295	18.105	26.899	Vvin9-Psti3	Balanced	0.599
232	0.036		232	0.0292636		1	152140000	152300000	tad232|PBSQ|1:152140000-152300000			170	evm.TU.FRAGSCAFF.58.125	0.120182		evm.TU.ORIGINAL_1672.73	2.234	3.797	3.43	Vvin9-Psti3	Balanced	0.598
233	0.0178185		233	0.0339537		1	152320000	152540000	tad233|PBSQ|1:152320000-152540000			171	evm.TU.FRAGSCAFF.58.128	0.0158906		evm.TU.ORIGINAL_2232.79	32.918	28.253	40.321	Vvin9-Psti3	Balanced	0.597
234	0.035		234	0.0348926		1	152560000	152860000	tad234|PBSQ|1:152560000-152860000			172	evm.TU.FRAGSCAFF.58.129	0.0839767		evm.TU.FRAGSCAFF_415.54	40.054	31.811	64.71	Vvin9-Psti3	Balanced	0.595
235	0.0157293		235	0.0342534		1	152880000	153260000	tad235|PBSQ|1:152880000-153260000			173	evm.TU.FRAGSCAFF.58.130	0.329825		evm.TU.FRAGSCAFF_415.128	1.115	1.218	2.102	Vvin9-Psti3	Balanced	0.594
236	0.035		236	0.0371144		1	153280000	153420000	tad236|PBSQ|1:153280000-153420000			174	evm.TU.FRAGSCAFF.58.131	0.0121481		evm.TU.ORIGINAL_2330.35	4.155	8.041	7.275	Vvin9-Psti3	Balanced	0.593
237	0.034		237	0.037631		1	153440000	153520000	tad237|PBSQ|1:153440000-153520000			175	evm.TU.FRAGSCAFF.58.132	0.118366		evm.TU.ORIGINAL_2232.74	79.621	27.23	35.493	Vvin9-Psti3	Balanced	0.589
238	0.0106709		238	0.0247658		1	153540000	153740000	tad238|PBSQ|1:153540000-153740000			179	evm.TU.FRAGSCAFF.58.138	0.933333		evm.TU.FRAGSCAFF_415.82	14.841	13.837	18.958	Vvin9-Psti3	Balanced	0.587
239	0.013245		239	0.0240947		1	153760000	153940000	tad239|PBSQ|1:153760000-153940000			181	evm.TU.FRAGSCAFF.58.140	0.509077		evm.TU.ORIGINAL_1672.88	64.749	178.749	108.905	Vvin9-Psti3	Balanced	0.573
240	0.034		240	0.0265622		1	153960000	154240000	tad240|PBSQ|1:153960000-154240000			183	evm.TU.FRAGSCAFF.58.142	0.83069		evm.TU.FRAGSCAFF_415.10	3.73	2.611	3.852	Vvin9-Psti3	Balanced	0.549
241	0.034		241	0.0291313		1	154260000	154840000	tad241|PBSQ|1:154260000-154840000							evm.TU.ORIGINAL_1672.23	3.737	2.626	3.951	Vvin9-Psti3	Balanced	0.547
242	0.035		242	0.0292534		1	154860000	155000000	tad242|PBSQ|1:154860000-155000000		chr6_specific	3	evm.TU.FRAGSCAFF.178.226	0.988833		evm.TU.FRAGSCAFF_415.123_evm.TU.FRAGSCAFF_415.124	4.438	3.016	4.115	Vvin9-Psti3	Balanced	0.547
243	0.035		243	NA		1	155020000	155380000	tad243|PBSQ|1:155020000-155380000			5	evm.TU.FRAGSCAFF.178.232	0.804133		evm.TU.ORIGINAL_1672.32	22.001	25.696	36.727	Vvin9-Psti3	Balanced	0.54
244	0.035		244	NA		1	155400000	155840000	tad244|PBSQ|1:155400000-155840000			6	evm.TU.FRAGSCAFF.178.233	0.398068		evm.TU.ORIGINAL_1672.60	1.118	1.03	1.069	Vvin9-Psti3	Balanced	0.537
245	0.035		245	NA		1	155860000	156200000	tad245|PBSQ|1:155860000-156200000			7	evm.TU.FRAGSCAFF.178.242	0.533441		evm.TU.ORIGINAL_2232.39	61.465	31.451	80.259	Vvin9-Psti3	Balanced	0.532
246	0.0214143		246	NA		1	156220000	156580000	tad246|PBSQ|1:156220000-156580000			8	evm.TU.FRAGSCAFF.178.243	0.00311539		evm.TU.ORIGINAL_2232.29	31.559	15.067	17.514	Vvin9-Psti3	Balanced	0.526
247	0.0252199		247	NA		1	156600000	157060000	tad247|PBSQ|1:156600000-157060000			9	evm.TU.FRAGSCAFF.178.260	0.462687		evm.TU.ORIGINAL_1672.29	2.856	2.348	5.786	Vvin9-Psti3	Balanced	0.52
248	0.035		248	NA		1	157080000	157140000	tad248|PBSQ|1:157080000-157140000			10	evm.TU.FRAGSCAFF.178.271	0.008		evm.TU.ORIGINAL_1672.64	9.411	9.767	16.99	Vvin9-Psti3	Balanced	0.514
249	0.035		249	0.0271848		1	157160000	157180000	tad249|PBSQ|1:157160000-157180000			11	evm.TU.FRAGSCAFF.178.272	0.176705		evm.TU.ORIGINAL_1672.98	13.892	15.373	15.337	Vvin9-Psti3	Balanced	0.513
250	0.035		250	0.0284231		1	157200000	157460000	tad250|PBSQ|1:157200000-157460000			12	evm.TU.FRAGSCAFF.178.273	0.0534609		evm.TU.ORIGINAL_1672.68	26.099	31.014	37.536	Vvin9-Psti3	Balanced	0.513
251	0.0135206		251	0.0256109		1	157480000	157640000	tad251|PBSQ|1:157480000-157640000			13	evm.TU.FRAGSCAFF.178.278	0.899512		evm.TU.ORIGINAL_1672.20	11.28	9.011	10.619	Vvin9-Psti3	Balanced	0.512
252	0.0166409		252	0.0295335		1	157660000	158160000	tad252|PBSQ|1:157660000-158160000			14	evm.TU.FRAGSCAFF.178.279	0.363317		evm.TU.ORIGINAL_1672.103	13.725	10.493	12.532	Vvin9-Psti3	Balanced	0.507
253	0.0163633		253	0.0318262		1	158180000	158780000	tad253|PBSQ|1:158180000-158780000			15	evm.TU.FRAGSCAFF.178.295	0.8906		evm.TU.ORIGINAL_1672.109	3.16	2.181	2.602	Vvin9-Psti3	Balanced	0.506
254	0.036		254	0.0311376		1	158800000	159140000	tad254|PBSQ|1:158800000-159140000			17	evm.TU.FRAGSCAFF.525.153	0.0159412		evm.TU.ORIGINAL_1672.38	36.013	32.249	38.684	Vvin9-Psti3	Balanced	0.493
255	0.035		255	0.0164315		1	159160000	159620000	tad255|PBSQ|1:159160000-159620000			18	evm.TU.FRAGSCAFF.525.150	0.12995		evm.TU.ORIGINAL_1672.95	6.664	5.85	5.351	Vvin9-Psti3	Balanced	0.492
256	0.0184187		256	0.0148285		1	159640000	159980000	tad256|PBSQ|1:159640000-159980000			19	evm.TU.FRAGSCAFF.525.149	1.2		evm.TU.ORIGINAL_1672.41	65.121	48.401	53.337	Vvin9-Psti3	Balanced	0.472
257	0.035		257	0.0267646		1	160000000	160380000	tad257|PBSQ|1:160000000-160380000			20	evm.TU.FRAGSCAFF.525.148	0.888685		evm.TU.ORIGINAL_2232.82	16.093	12.085	17.868	Vvin9-Psti3	Balanced	0.468
258	NA		258	0.0286151		1	160400000	160640000	tad258|PBSQ|1:160400000-160640000			21	evm.TU.FRAGSCAFF.525.147	0.893143		evm.TU.FRAGSCAFF_415.7	79.228	33.391	32.506	Vvin9-Psti3	Balanced	0.463
259	0.034		259	0.0282109		1	160660000	160920000	tad259|PBSQ|1:160660000-160920000			22	evm.TU.FRAGSCAFF.525.145	0.526542		evm.TU.ORIGINAL_1672.101	6.159	9.092	18.032	Vvin9-Psti3	Balanced	0.46
260	0.016718		260	0.0286688		1	160940000	161400000	tad260|PBSQ|1:160940000-161400000			24	evm.TU.FRAGSCAFF.525.137	0.9142		evm.TU.ORIGINAL_1672.120	6.021	3.9	4.561	Vvin9-Psti3	Balanced	0.452
261	0.038		261	0.0372511		1	161420000	161460000	tad261|PBSQ|1:161420000-161460000			25	evm.TU.FRAGSCAFF.525.136	0.670097		evm.TU.ORIGINAL_2232.91	14.803	17.434	26.062	Vvin9-Psti3	Balanced	0.426
262	0.035		262	0.032224		1	161480000	161500000	tad262|PBSQ|1:161480000-161500000			26	evm.TU.FRAGSCAFF.525.135	0.900959		evm.TU.FRAGSCAFF_415.77	30.498	44.795	35.344	Vvin9-Psti3	Balanced	0.424
263	0.0242802		263	0.0333351		1	161520000	161680000	tad263|PBSQ|1:161520000-161680000			27	evm.TU.FRAGSCAFF.525.128	0.783074		evm.TU.ORIGINAL_2330.33	6.419	15.805	8.896	Vvin9-Psti3	Balanced	0.422
264	0.031		264	0.0342981		1	161700000	162180000	tad264|PBSQ|1:161700000-162180000			28	evm.TU.FRAGSCAFF.525.127	0.0368585		evm.TU.ORIGINAL_2232.116	281.441	288.992	295.556	Vvin9-Psti3	Balanced	0.418
265	NA		265	0.0345414		1	162200000	162560000	tad265|PBSQ|1:162200000-162560000			29	evm.TU.FRAGSCAFF.525.123	0.93425		evm.TU.FRAGSCAFF_415.132	1.764	1.552	0.96	Vvin9-Psti3	Balanced	0.4
266	NA		266	0.0372631		1	162580000	162840000	tad266|PBSQ|1:162580000-162840000			30	evm.TU.FRAGSCAFF.525.122	0.988625		evm.TU.FRAGSCAFF_415.51	0.8	0.703	1.311	Vvin9-Psti3	Balanced	0.385
267	0.026		267	0.0328743		1	162860000	163080000	tad267|PBSQ|1:162860000-163080000			33	evm.TU.FRAGSCAFF.525.117	0.0435		evm.TU.ORIGINAL_2330.25	11.873	14.895	13.436	Vvin9-Psti3	Balanced	0.381
268	0.023		268	0.0336481		1	163100000	163500000	tad268|PBSQ|1:163100000-163500000			34	evm.TU.FRAGSCAFF.525.116	0.846153		evm.TU.FRAGSCAFF_415.81	26.483	19.592	19.771	Vvin9-Psti3	Balanced	0.361
269	0.037		269	0.0372522		1	163520000	163700000	tad269|PBSQ|1:163520000-163700000			35	evm.TU.FRAGSCAFF.525.115	0.869704		evm.TU.ORIGINAL_2232.119	7.216	6.733	6.099	Vvin9-Psti3	Balanced	0.352
270	NA		270	0.0359257		1	163720000	163840000	tad270|PBSQ|1:163720000-163840000			36	evm.TU.FRAGSCAFF.525.114	0.878		evm.TU.FRAGSCAFF_415.40	1.238	2.266	1.445	Vvin9-Psti3	Balanced	0.352
271	NA		271	0.0336676		1	163860000	164140000	tad271|PBSQ|1:163860000-164140000			37	evm.TU.FRAGSCAFF.525.111	0.71525		evm.TU.ORIGINAL_2330.20	10.89	21.4	15.247	Vvin9-Psti3	Balanced	0.345
272	0.037		272	0.0207432		1	164160000	164480000	tad272|PBSQ|1:164160000-164480000			40	evm.TU.FRAGSCAFF.525.107	0.573375		evm.TU.ORIGINAL_2232.69	53.133	114.258	52.289	Vvin9-Psti3	Balanced	0.327
273	0.037		273	0.026041		1	164500000	164820000	tad273|PBSQ|1:164500000-164820000			41	evm.TU.FRAGSCAFF.525.106	0.742511		evm.TU.FRAGSCAFF_415.55	10.116	11.504	11.992	Vvin9-Psti3	Balanced	0.319
274	0.0390469		274	0.0162993		1	164840000	165300000	tad274|PBSQ|1:164840000-165300000			42	evm.TU.FRAGSCAFF.525.98	0.0472222		evm.TU.FRAGSCAFF_415.118	0.624	0.76	1.096	Vvin9-Psti3	Balanced	0.305
275	0.0291964		275	0.0170882		1	165320000	165600000	tad275|PBSQ|1:165320000-165600000			43	evm.TU.FRAGSCAFF.525.97	0.717323		evm.TU.ORIGINAL_2232.71	238.119	638.039	385.412	Vvin9-Psti3	Balanced	0.28
276	0.036		276	0.0184997		1	165620000	165940000	tad276|PBSQ|1:165620000-165940000			44	evm.TU.FRAGSCAFF.525.93	0.9598		evm.TU.ORIGINAL_1672.111	3.485	4.369	3.696	Vvin9-Psti3	Balanced	0.274
277	NA		277	0.0177765		1	165960000	166240000	tad277|PBSQ|1:165960000-166240000			45	evm.TU.FRAGSCAFF.525.92	0.932196		evm.TU.ORIGINAL_2330.30	2.337	3.049	6.001	Vvin9-Psti3	Balanced	0.272
278	NA		278	0.0222521		1	166260000	166460000	tad278|PBSQ|1:166260000-166460000			46	evm.TU.FRAGSCAFF.525.91	0.952846		evm.TU.FRAGSCAFF_415.11	32.344	49.388	67.392	Vvin9-Psti3	Balanced	0.255
279	0.034		279	0.0233389		1	166480000	166640000	tad279|PBSQ|1:166480000-166640000			47	evm.TU.FRAGSCAFF.525.90	0.980556		evm.TU.ORIGINAL_1672.65	3.277	2.848	2.546	Vvin9-Psti3	Balanced	0.25
280	0.035976		280	0.0273504		1	166660000	167000000	tad280|PBSQ|1:166660000-167000000			49	evm.TU.FRAGSCAFF.525.85	0.853		evm.TU.ORIGINAL_2232.46	3.139	5.275	5.078	Vvin9-Psti3	Balanced	0.241
281	0.0325007		281	0.0278734		1	167020000	167360000	tad281|PBSQ|1:167020000-167360000			50	evm.TU.FRAGSCAFF.525.84	0.446333		evm.TU.ORIGINAL_2330.18	4.653	3.808	7.757	Vvin9-Psti3	Balanced	0.225
282	0.0386622		282	0.0276406		1	167380000	167620000	tad282|PBSQ|1:167380000-167620000			51	evm.TU.FRAGSCAFF.525.83	0.528304		evm.TU.FRAGSCAFF_415.56	0.615	0.913	0.803	Vvin9-Psti3	Balanced	0.195
283	0.033		283	0.0275709		1	167640000	167920000	tad283|PBSQ|1:167640000-167920000			52	evm.TU.FRAGSCAFF.525.82	0.918705		evm.TU.FRAGSCAFF_415.23	1.174	1.296	1.727	Vvin9-Psti3	Balanced	0.166
284	0.0417786		284	0.0276035		1	167940000	168140000	tad284|PBSQ|1:167940000-168140000			53	evm.TU.FRAGSCAFF.525.81	0.952462		evm.TU.ORIGINAL_2232.21	0.633	0.508	1.241	Vvin9-Psti3	Balanced	0.145
285	0.0392322		285	0.0262694		1	168160000	168360000	tad285|PBSQ|1:168160000-168360000			54	evm.TU.FRAGSCAFF.525.80	0.964583		evm.TU.ORIGINAL_1672.62	24.329	8.924	15.361	Vvin9-Psti3	Balanced	0.144
286	0.0336913		286	0.0241973		1	168380000	168520000	tad286|PBSQ|1:168380000-168520000			55	evm.TU.FRAGSCAFF.525.79	0.917542		evm.TU.FRAGSCAFF_415.79	4.98	6.373	11.61	Vvin9-Psti3	Balanced	0.125
287	0.0291465		287	0.028821		1	168540000	168640000	tad287|PBSQ|1:168540000-168640000			56	evm.TU.FRAGSCAFF.525.78	0.982		evm.TU.ORIGINAL_1672.31	27.673	10.678	14.733	Vvin9-Psti3	Balanced	0.115
288	0.004		288	0.0328088		2	1340000	2200000	tad0|PBSQ|2:1340000-2200000			57	evm.TU.FRAGSCAFF.525.77	0.156621		evm.TU.FRAGSCAFF_415.83	15.29	13.848	14.369	Vvin9-Psti3	Balanced	0.099
289	0.0198436		289	0.0373388		2	2220000	2420000	tad1|PBSQ|2:2220000-2420000			58	evm.TU.FRAGSCAFF.525.75	0.83674		evm.TU.ORIGINAL_2232.111	73.543	102.056	119.042	Vvin9-Psti3	Balanced	0.098
290	0.0392299		290	0.0366154		2	2440000	3040000	tad2|PBSQ|2:2440000-3040000			59	evm.TU.FRAGSCAFF.525.74	0.885557		evm.TU.ORIGINAL_2232.93	10.668	16.502	10.189	Vvin9-Psti3	Balanced	0.096
291	0.0423639		291	0.0370365		2	3060000	3360000	tad3|PBSQ|2:3060000-3360000			60	evm.TU.FRAGSCAFF.525.70	0.933467		evm.TU.FRAGSCAFF_415.12	37.12	59.553	42.055	Vvin9-Psti3	Balanced	0.096
292	0.0419148		292	0.0374396		2	3380000	3680000	tad4|PBSQ|2:3380000-3680000			62	evm.TU.FRAGSCAFF.525.64	0.924065		evm.TU.ORIGINAL_2232.58	8.394	5.041	7.403	Vvin9-Psti3	Balanced	0.081
293	0.0236296		293	0.0374871		2	3700000	4180000	tad5|PBSQ|2:3700000-4180000			63	evm.TU.FRAGSCAFF.525.63	0.8		evm.TU.ORIGINAL_1672.37	3.62	2.57	4.186	Vvin9-Psti3	Balanced	0.063
294	0.009		294	0.0339118		2	4200000	4400000	tad6|PBSQ|2:4200000-4400000			65	evm.TU.FRAGSCAFF.525.61	0.94285		evm.TU.ORIGINAL_1672.124	37.842	15.264	36.086	Vvin9-Psti3	Balanced	0.035
295	0.02		295	0.0360681		2	4420000	5140000	tad7|PBSQ|2:4420000-5140000			69	evm.TU.FRAGSCAFF.525.57	0.768882		evm.TU.ORIGINAL_1672.116	42.691	57.076	54.082	Vvin9-Psti3	Balanced	0.032
296	0.0383941		296	0.0368371		2	5160000	5420000	tad8|PBSQ|2:5160000-5420000			70	evm.TU.FRAGSCAFF.525.52	0.973917		evm.TU.ORIGINAL_2232.77	350.308	452.827	364.284	Vvin9-Psti3	Balanced	0.029
297	0.0409355		297	0.0375		2	5440000	7500000	tad9|PBSQ|2:5440000-7500000			71	evm.TU.FRAGSCAFF.525.51	0.619526		evm.TU.ORIGINAL_1672.121	7.417	9.695	21.168	Vvin9-Psti3	Balanced	0.029
298	0.0401212		298	0.0377459		2	7520000	7980000	tad10|PBSQ|2:7520000-7980000			73	evm.TU.FRAGSCAFF.525.38	0.8338		evm.TU.ORIGINAL_1672.42	3.918	6.414	4.752	Vvin9-Psti3	Balanced	0.027
299	0.028		299	0.0346225		2	8000000	8460000	tad11|PBSQ|2:8000000-8460000			74	evm.TU.FRAGSCAFF.525.37	0.87794		evm.TU.FRAGSCAFF_415.8	5.133	4.066	7.294	Vvin9-Psti3	Balanced	0.02
300	0.033309		300	0.0357066		2	8480000	8820000	tad12|PBSQ|2:8480000-8820000			75	evm.TU.FRAGSCAFF.525.36	0.809667		evm.TU.FRAGSCAFF_415.57	6.402	2.745	3.091	Vvin9-Psti3	Balanced	0.015
301	0.030122		301	0.0373778		2	8840000	9040000	tad13|PBSQ|2:8840000-9040000			76	evm.TU.FRAGSCAFF.525.34	0.917		evm.TU.ORIGINAL_2330.27	4.419	3.38	5.115	Vvin9-Psti3	Balanced	0.01
302	0.028		302	0.0363002		2	9060000	9460000	tad14|PBSQ|2:9060000-9460000			79	evm.TU.FRAGSCAFF.525.26	0.35694		evm.TU.ORIGINAL_2330.53	1.837	1.124	1.443	Vvin9-Psti3	Balanced	0.009
303	0.0379746		303	0.0322069		2	9480000	9920000	tad15|PBSQ|2:9480000-9920000			81	evm.TU.FRAGSCAFF.525.16	0		evm.TU.ORIGINAL_1672.113	13.151	16.184	10.612	Vvin9-Psti3	Balanced	0.009
304	0.0362488		304	NA		2	9940000	10180000	tad16|PBSQ|2:9940000-10180000			83	evm.TU.FRAGSCAFF.525.12	0.948667		evm.TU.FRAGSCAFF_415.112	48.158	22.574	31.438	Vvin9-Psti3	Balanced	0.004
305	0.0381083		305	0.0358905		2	10200000	10640000	tad17|PBSQ|2:10200000-10640000			87	evm.TU.FRAGSCAFF.479.11	0.025		evm.TU.ORIGINAL_2311.197	4.788	13.685	2.854	Vvin9-Psti10	Stem-Suppressed	0.779
306	0.0177288		306	0.0380454		2	10660000	11180000	tad18|PBSQ|2:10660000-11180000			88	evm.TU.FRAGSCAFF.479.15	0.631611		evm.TU.ORIGINAL_2311.198	10.421	18.026	2.846	Vvin9-Psti10	Stem-Suppressed	0.041
307	0.012		307	0.0365052		2	11200000	11600000	tad19|PBSQ|2:11200000-11600000			89	evm.TU.FRAGSCAFF.479.16	0.876689		evm.TU.ORIGINAL_2311.170	0	0	0.508	Vvin9-Psti10	Stem-Dominated	0.78
308	-0.0419982		308	0.0376719		2	11620000	11880000	tad20|PBSQ|2:11620000-11880000			91	evm.TU.FRAGSCAFF.479.29	0.5643		evm.TU.ORIGINAL_2311.34	0	0	0.655	Vvin9-Psti10	Stem-Dominated	0.56
309	-0.0408891		309	0.0380046		2	11900000	12180000	tad21|PBSQ|2:11900000-12180000			94	evm.TU.FRAGSCAFF.479.32	0.92499		evm.TU.ORIGINAL_2311.12	0.915	0.889	6.758	Vvin9-Psti10	Stem-Dominated	0.486
310	-0.0437186		310	0.0373194		2	12200000	12460000	tad22|PBSQ|2:12200000-12460000			95	evm.TU.FRAGSCAFF.479.33	0.912429		evm.TU.ORIGINAL_2311.75	0	0.752	3.731	Vvin9-Psti10	Stem-Dominated	0.254
311	-0.0428746		311	0.0328349		2	12480000	12820000	tad23|PBSQ|2:12480000-12820000			96	evm.TU.FRAGSCAFF.479.34	0.776841		evm.TU.ORIGINAL_2311.28	1.492	1.206	7.56	Vvin9-Psti10	Stem-Dominated	0.203
312	-0.0422253		312	0.0374073		2	12840000	13540000	tad24|PBSQ|2:12840000-13540000			98	evm.TU.FRAGSCAFF.479.36	0.617271		evm.TU.ORIGINAL_2311.124	3.765	5.562	21.709	Vvin9-Psti10	Stem-Dominated	0.063
313	-0.0434926		313	0.0408693		2	13560000	14500000	tad25|PBSQ|2:13560000-14500000			100	evm.TU.FRAGSCAFF.479.44	0.959636		evm.TU.ORIGINAL_2311.52	0	0	1.521	Vvin9-Psti10	Stem-Dominated	0.025
314	-0.0432256		314	0.0381441		2	14520000	14840000	tad26|PBSQ|2:14520000-14840000			101	evm.TU.FRAGSCAFF.479.45	0.92081		evm.TU.ORIGINAL_2311.20	0	0	0.666	Vvin9-Psti10	Stem-Dominated	0.018
315	-0.0439943		315	0.0374642		2	14860000	15380000	tad27|PBSQ|2:14860000-15380000			102	evm.TU.FRAGSCAFF.58.1	1.2		evm.TU.ORIGINAL_2311.51	0	1.236	6.056	Vvin9-Psti10	Stem-Dominated	0
316	-0.0409223		316	0.0386303		2	15400000	15720000	tad28|PBSQ|2:15400000-15720000			103	evm.TU.FRAGSCAFF.58.2	0.598714		evm.TU.ORIGINAL_2311.92	2.741	0.649	1.538	Vvin9-Psti10	Root-Suppressed	0.964
317	-0.0420577		317	0.0389661		2	15740000	15940000	tad29|PBSQ|2:15740000-15940000			105	evm.TU.FRAGSCAFF.58.4	1.2		evm.TU.ORIGINAL_2311.85	1.126	0	0.515	Vvin9-Psti10	Root-Suppressed	0.909
318	-0.0416928		318	0.0314918		2	15960000	16400000	tad30|PBSQ|2:15960000-16400000			107	evm.TU.FRAGSCAFF.58.7	0.952462		evm.TU.ORIGINAL_2311.5	3.266	0	3.172	Vvin9-Psti10	Root-Suppressed	0.605
319	-0.0429112		319	0.037536		2	16420000	16840000	tad31|PBSQ|2:16420000-16840000			109	evm.TU.FRAGSCAFF.58.12	0.62425		evm.TU.ORIGINAL_2311.68	30.988	2.628	19.22	Vvin9-Psti10	Root-Suppressed	0.597
320	-0.0370341		320	0.038779		2	16860000	17200000	tad32|PBSQ|2:16860000-17200000			110	evm.TU.FRAGSCAFF.58.13	0.91		evm.TU.ORIGINAL_2311.201	97.12	13.889	28.248	Vvin9-Psti10	Root-Suppressed	0.404
321	-0.0252493		321	0.0349193		2	17220000	17380000	tad33|PBSQ|2:17220000-17380000			113	evm.TU.FRAGSCAFF.58.21	0.869429		evm.TU.ORIGINAL_2311.96	11.606	0	9.892	Vvin9-Psti10	Root-Suppressed	0.043
322	-0.0337074		322	0.0369999		2	17400000	17820000	tad34|PBSQ|2:17400000-17820000			115	evm.TU.FRAGSCAFF.58.24	0.901765		evm.TU.ORIGINAL_2311.196	17.2	4.169	32.769	Vvin9-Psti10	Root-Suppressed	0.031
323	-0.0370683		323	0.0391711		2	17840000	17980000	tad35|PBSQ|2:17840000-17980000			118	evm.TU.FRAGSCAFF.58.37	1.2		evm.TU.ORIGINAL_2311.177	299.929	67.691	251.468	Vvin9-Psti10	Root-Suppressed	0.025
324	-0.041149		324	0.0393724		2	18000000	18100000	tad36|PBSQ|2:18000000-18100000			119	evm.TU.FRAGSCAFF.58.40	1		evm.TU.ORIGINAL_2311.59	0	1.481	0	Vvin9-Psti10	Root-Dominated	0.679
325	-0.0409416		325	0.0394212		2	18120000	18260000	tad37|PBSQ|2:18120000-18260000			121	evm.TU.FRAGSCAFF.58.46	0.890349		evm.TU.ORIGINAL_2311.60	0	3.829	0	Vvin9-Psti10	Root-Dominated	0.337
326	-0.0376938		326	0.0390036		2	18280000	18740000	tad38|PBSQ|2:18280000-18740000			123	evm.TU.FRAGSCAFF.58.52	0.82755		evm.TU.ORIGINAL_2311.58	2.623	119.969	7.918	Vvin9-Psti10	Root-Dominated	0.298
327	-0.0401739		327	0.0392263		2	18760000	19540000	tad39|PBSQ|2:18760000-19540000			124	evm.TU.FRAGSCAFF.58.54	0.707011		evm.TU.ORIGINAL_2311.99	4.651	72.048	10.194	Vvin9-Psti10	Root-Dominated	0.091
328	-0.0389184		328	0.0392921		2	19560000	19960000	tad40|PBSQ|2:19560000-19960000			125	evm.TU.FRAGSCAFF.58.55	0.8492		evm.TU.ORIGINAL_2311.53	0	196.004	0	Vvin9-Psti10	Root-Dominated	0.029
329	-0.0358965		329	0.0401832		2	19980000	20500000	tad41|PBSQ|2:19980000-20500000			129	evm.TU.FRAGSCAFF.58.61	0.934333		evm.TU.ORIGINAL_2311.126	0.514	87.261	5.898	Vvin9-Psti10	Root-Dominated	0.029
330	-0.0352708		330	0.0364508		2	20520000	21020000	tad42|PBSQ|2:20520000-21020000			132	evm.TU.FRAGSCAFF.58.66	0.830417		evm.TU.ORIGINAL_2311.142	0	6.816	0	Vvin9-Psti10	Root-Dominated	0.024
331	NA		331	0.0392874		2	21040000	21140000	tad43|PBSQ|2:21040000-21140000			141	evm.TU.FRAGSCAFF.58.78	0.804417		evm.TU.ORIGINAL_2311.166	0	0.931	0	Vvin9-Psti10	Root-Dominated	0.022
332	-0.0361572		332	0.038574		2	21160000	21300000	tad44|PBSQ|2:21160000-21300000			142	evm.TU.FRAGSCAFF.58.79	0.504407		evm.TU.ORIGINAL_2311.131	0	0.57	0.949	Vvin9-Psti10	Leaf-Suppressed	0.96
333	-0.0337727		333	0.0387445		2	21320000	21520000	tad45|PBSQ|2:21320000-21520000			144	evm.TU.FRAGSCAFF.58.81	0.1346		evm.TU.ORIGINAL_2311.50	2.675	11.18	14.588	Vvin9-Psti10	Leaf-Suppressed	0.823
334	-0.0329907		334	0.0387803		2	21540000	22140000	tad46|PBSQ|2:21540000-22140000			145	evm.TU.FRAGSCAFF.58.82	0.75225		evm.TU.ORIGINAL_2311.206	0.642	3.082	2.635	Vvin9-Psti10	Leaf-Suppressed	0.796
335	-0.0357314		335	0.0369747		2	22160000	22560000	tad47|PBSQ|2:22160000-22560000			146	evm.TU.FRAGSCAFF.58.83	0.0276296		evm.TU.ORIGINAL_2311.70	6.89	53.164	45.173	Vvin9-Psti10	Leaf-Suppressed	0.696
336	-0.0354141		336	0.0368295		2	22580000	23140000	tad48|PBSQ|2:22580000-23140000			149	evm.TU.FRAGSCAFF.58.86	0.65		evm.TU.ORIGINAL_2311.101	6.366	16.88	21.927	Vvin9-Psti10	Leaf-Suppressed	0.67
337	-0.0358352		337	0.0362369		2	23160000	23240000	tad49|PBSQ|2:23160000-23240000			151	evm.TU.FRAGSCAFF.58.95	0.0732115		evm.TU.ORIGINAL_2311.161	0	5.943	3.129	Vvin9-Psti10	Leaf-Suppressed	0.606
338	-0.0386668		338	0.0331083		2	23260000	23600000	tad50|PBSQ|2:23260000-23600000			152	evm.TU.FRAGSCAFF.58.98	1.2		evm.TU.ORIGINAL_2311.21	1.728	6.975	12.843	Vvin9-Psti10	Leaf-Suppressed	0.429
339	-0.0393365		339	0.0170645		2	23620000	23940000	tad51|PBSQ|2:23620000-23940000			154	evm.TU.FRAGSCAFF.58.100	0.925		evm.TU.ORIGINAL_2311.38	5.302	74.119	92.646	Vvin9-Psti10	Leaf-Suppressed	0.344
340	-0.0399811		340	0.016826		2	23960000	24440000	tad52|PBSQ|2:23960000-24440000			157	evm.TU.FRAGSCAFF.58.108	0.0630476		evm.TU.ORIGINAL_2311.48	4.536	50.286	28.953	Vvin9-Psti10	Leaf-Suppressed	0.197
341	-0.0381069		341	0.0149659		2	24460000	24880000	tad53|PBSQ|2:24460000-24880000			158	evm.TU.FRAGSCAFF.58.109	0.855595		evm.TU.ORIGINAL_2311.94	1.842	4.356	12.291	Vvin9-Psti10	Leaf-Suppressed	0.146
342	-0.0404171		342	-0.00736009		2	24900000	25260000	tad54|PBSQ|2:24900000-25260000			160	evm.TU.FRAGSCAFF.58.112	0.9705		evm.TU.ORIGINAL_2311.211	37.295	158.638	62.607	Vvin9-Psti10	Leaf-Suppressed	0.13
343	-0.0370926		343	-0.0112793		2	25280000	25380000	tad55|PBSQ|2:25280000-25380000			161	evm.TU.FRAGSCAFF.58.113	0.035		evm.TU.ORIGINAL_2311.200	0	2.841	1.238	Vvin9-Psti10	Leaf-Suppressed	0.076
344	-0.0394721		344	NA		2	25400000	25660000	tad56|PBSQ|2:25400000-25660000			163	evm.TU.FRAGSCAFF.58.116	0.333333		evm.TU.ORIGINAL_2311.24	0	1.344	0.85	Vvin9-Psti10	Leaf-Suppressed	0.037
345	-0.0412639		345	0.0186973		2	25680000	25960000	tad57|PBSQ|2:25680000-25960000			164	evm.TU.FRAGSCAFF.58.117	0.875466		evm.TU.ORIGINAL_2311.93	41.325	279.591	249.91	Vvin9-Psti10	Leaf-Suppressed	0.032
346	-0.0395358		346	0.0194222		2	25980000	26320000	tad58|PBSQ|2:25980000-26320000			166	evm.TU.FRAGSCAFF.58.119	0.973857		evm.TU.ORIGINAL_2311.144	0	1.14	1.576	Vvin9-Psti10	Leaf-Suppressed	0.026
347	-0.0382974		347	0.0171575		2	26340000	26540000	tad59|PBSQ|2:26340000-26540000			168	evm.TU.FRAGSCAFF.58.122	0.135294		evm.TU.ORIGINAL_2311.172	1.262	13.37	23.087	Vvin9-Psti10	Leaf-Suppressed	0.025
348	-0.0343279		348	0.0189513		2	26560000	26800000	tad60|PBSQ|2:26560000-26800000			169	evm.TU.FRAGSCAFF.58.124	0.933556		evm.TU.ORIGINAL_2311.23	3.15	25.545	30.89	Vvin9-Psti10	Leaf-Suppressed	0.008
349	-0.0331561		349	0.020022		2	26820000	27020000	tad61|PBSQ|2:26820000-27020000			176	evm.TU.FRAGSCAFF.58.134	0.866995		evm.TU.ORIGINAL_2311.212	154.649	32.898	29.429	Vvin9-Psti10	Leaf-Dominated	0.781
350	-0.0347779		350	0.0205131		2	27040000	27340000	tad62|PBSQ|2:27040000-27340000			177	evm.TU.FRAGSCAFF.58.135	0.86773		evm.TU.ORIGINAL_2311.98	306.571	4.973	30.663	Vvin9-Psti10	Leaf-Dominated	0.674
351	-0.0325742		351	0.021142		2	27360000	27540000	tad63|PBSQ|2:27360000-27540000			178	evm.TU.FRAGSCAFF.58.136	0.8535		evm.TU.ORIGINAL_2311.115	69.246	3.604	9.314	Vvin9-Psti10	Leaf-Dominated	0.564
352	-0.0333586		352	0.0216067		2	27560000	27940000	tad64|PBSQ|2:27560000-27940000			180	evm.TU.FRAGSCAFF.58.139	0.230321		evm.TU.ORIGINAL_2311.84	78.087	2.966	16.038	Vvin9-Psti10	Leaf-Dominated	0.543
353	-0.0338945		353	0.0209137		2	27960000	28540000	tad65|PBSQ|2:27960000-28540000			182	evm.TU.FRAGSCAFF.58.141	0.555857		evm.TU.ORIGINAL_2311.6_evm.TU.ORIGINAL_2311.7	0.639	0	0	Vvin9-Psti10	Leaf-Dominated	0.438
354	-0.0325641		354	0.0204095		2	28560000	29060000	tad66|PBSQ|2:28560000-29060000							evm.TU.ORIGINAL_2311.97	91.068	1.08	10.732	Vvin9-Psti10	Leaf-Dominated	0.078
355	-0.0326176		355	0.0202625		2	29080000	29480000	tad67|PBSQ|2:29080000-29480000							evm.TU.ORIGINAL_2311.163	28.093	0.879	3.817	Vvin9-Psti10	Leaf-Dominated	0.043
356	-0.0333045		356	0.0220101		2	29500000	30060000	tad68|PBSQ|2:29500000-30060000							evm.TU.ORIGINAL_2311.130	0.509	0	0	Vvin9-Psti10	Leaf-Dominated	0.004
357	-0.0347708		357	0.0222812		2	30080000	30640000	tad69|PBSQ|2:30080000-30640000							evm.TU.ORIGINAL_2311.111	5.891	8.986	8.752	Vvin9-Psti10	Balanced	0.983
358	-0.0346642		358	-0.032		2	30660000	31180000	tad70|PBSQ|2:30660000-31180000							evm.TU.ORIGINAL_2311.33	2.615	1.977	3.12	Vvin9-Psti10	Balanced	0.958
359	-0.0381346		359	0.0216288		2	31200000	31540000	tad71|PBSQ|2:31200000-31540000							evm.TU.ORIGINAL_2311.171	1.382	1.185	1.834	Vvin9-Psti10	Balanced	0.952
360	-0.0374104		360	0.0206232		2	31560000	31960000	tad72|PBSQ|2:31560000-31960000							evm.TU.ORIGINAL_2311.30	39.124	49.917	55.605	Vvin9-Psti10	Balanced	0.946
361	-0.0395287		361	0.0225117		2	31980000	32600000	tad73|PBSQ|2:31980000-32600000							evm.TU.ORIGINAL_2311.32	1.869	2.606	4.788	Vvin9-Psti10	Balanced	0.929
362	-0.0388629		362	0.0238859		2	32620000	33900000	tad74|PBSQ|2:32620000-33900000							evm.TU.ORIGINAL_2311.31	301.27	393.176	418.679	Vvin9-Psti10	Balanced	0.916
363	-0.0358471		363	0.0251809		2	33920000	34280000	tad75|PBSQ|2:33920000-34280000							evm.TU.ORIGINAL_2311.119	32.293	29.562	34.553	Vvin9-Psti10	Balanced	0.899
364	-0.0367954		364	0.0256707		2	34300000	34380000	tad76|PBSQ|2:34300000-34380000							evm.TU.ORIGINAL_2311.122	55.521	46.339	68.02	Vvin9-Psti10	Balanced	0.897
365	-0.015		365	0.0251412		2	34400000	34700000	tad77|PBSQ|2:34400000-34700000							evm.TU.ORIGINAL_2311.120	130.072	164.495	221.71	Vvin9-Psti10	Balanced	0.893
366	-0.013		366	0.0239859		2	34720000	36920000	tad78|PBSQ|2:34720000-36920000							evm.TU.ORIGINAL_2311.194	5.351	6.191	9.576	Vvin9-Psti10	Balanced	0.878
367	-0.015		367	0.0264364		2	36940000	39100000	tad79|PBSQ|2:36940000-39100000							evm.TU.ORIGINAL_2311.113	2.294	2.269	2.446	Vvin9-Psti10	Balanced	0.858
368	-0.0384811		368	0.0270274		2	39120000	39460000	tad80|PBSQ|2:39120000-39460000							evm.TU.ORIGINAL_2311.46	118.666	143.606	187.308	Vvin9-Psti10	Balanced	0.855
369	-0.038168		369	0.0282278		2	39480000	40140000	tad81|PBSQ|2:39480000-40140000							evm.TU.ORIGINAL_2311.133	1.659	1.386	2.261	Vvin9-Psti10	Balanced	0.843
370	-0.034551		370	0.028316		2	40160000	40580000	tad82|PBSQ|2:40160000-40580000							evm.TU.ORIGINAL_2311.73	35.559	19.744	25.291	Vvin9-Psti10	Balanced	0.835
371	-0.0322233		371	NA		2	40600000	41760000	tad83|PBSQ|2:40600000-41760000							evm.TU.ORIGINAL_2311.41	89.352	106.131	122.472	Vvin9-Psti10	Balanced	0.831
372	-0.0336487		372	0.0277077		2	41780000	41980000	tad84|PBSQ|2:41780000-41980000							evm.TU.ORIGINAL_2311.205	10.561	12.124	13.077	Vvin9-Psti10	Balanced	0.823
373	-0.0333022		373	0.0268622		2	42000000	42520000	tad85|PBSQ|2:42000000-42520000							evm.TU.ORIGINAL_2311.90	44.069	44.485	65.665	Vvin9-Psti10	Balanced	0.821
374	-0.0335598		374	NA		2	42540000	43160000	tad86|PBSQ|2:42540000-43160000							evm.TU.ORIGINAL_2311.121	104.483	107.42	127.451	Vvin9-Psti10	Balanced	0.819
375	-0.0337252		375	0.0294732		2	43180000	43520000	tad87|PBSQ|2:43180000-43520000							evm.TU.ORIGINAL_2311.102	386.459	381.217	480.173	Vvin9-Psti10	Balanced	0.813
376	-0.0355944		376	0.029777		2	43540000	43900000	tad88|PBSQ|2:43540000-43900000							evm.TU.ORIGINAL_2311.139	6.371	5.288	12.32	Vvin9-Psti10	Balanced	0.809
377	-0.0355376		377	0.031261		2	43920000	44420000	tad89|PBSQ|2:43920000-44420000							evm.TU.ORIGINAL_2311.55	3.286	4.722	3.833	Vvin9-Psti10	Balanced	0.806
378	-0.0331666		378	0.0298254		2	44440000	44780000	tad90|PBSQ|2:44440000-44780000							evm.TU.ORIGINAL_2311.100	166.28	348.07	265.903	Vvin9-Psti10	Balanced	0.806
379	-0.0358329		379	0.0317282		2	44800000	45220000	tad91|PBSQ|2:44800000-45220000							evm.TU.ORIGINAL_2311.19	19.106	16.53	25.978	Vvin9-Psti10	Balanced	0.799
380	-0.0339994		380	0.0294711		2	45240000	45880000	tad92|PBSQ|2:45240000-45880000							evm.TU.ORIGINAL_2311.204	442.794	361.34	367.146	Vvin9-Psti10	Balanced	0.797
381	-0.0362825		381	0.0323678		2	45900000	46820000	tad93|PBSQ|2:45900000-46820000							evm.TU.ORIGINAL_2311.107	12.803	5.949	8.635	Vvin9-Psti10	Balanced	0.788
382	-0.0342972		382	0.0320975		2	46840000	46920000	tad94|PBSQ|2:46840000-46920000							evm.TU.ORIGINAL_2311.42	32.564	35.566	50.016	Vvin9-Psti10	Balanced	0.771
383	-0.0315599		383	0.0303744		2	46940000	47680000	tad95|PBSQ|2:46940000-47680000							evm.TU.ORIGINAL_2311.125	167.237	115.937	164.859	Vvin9-Psti10	Balanced	0.769
384	-0.0328264		384	0.0326583		2	47700000	48120000	tad96|PBSQ|2:47700000-48120000							evm.TU.ORIGINAL_2311.54	643.964	801.594	381.786	Vvin9-Psti10	Balanced	0.765
385	-0.0328973		385	0.0351716		2	48140000	48720000	tad97|PBSQ|2:48140000-48720000							evm.TU.ORIGINAL_2311.191	8.878	7.006	8.577	Vvin9-Psti10	Balanced	0.765
386	-0.0297791		386	0.0311616		2	48740000	49220000	tad98|PBSQ|2:48740000-49220000							evm.TU.ORIGINAL_2311.37	39.191	25.267	42.686	Vvin9-Psti10	Balanced	0.758
387	-0.0361493		387	0.0315082		2	49240000	49540000	tad99|PBSQ|2:49240000-49540000							evm.TU.ORIGINAL_2311.72	14.153	15.349	16.283	Vvin9-Psti10	Balanced	0.753
388	-0.0316137		388	0.0300391		2	49560000	49840000	tad100|PBSQ|2:49560000-49840000							evm.TU.ORIGINAL_2311.49	8.597	6.724	7.718	Vvin9-Psti10	Balanced	0.749
389	-0.0321865		389	-0.036		2	49860000	50040000	tad101|PBSQ|2:49860000-50040000							evm.TU.ORIGINAL_2311.192	19.669	40.308	20.579	Vvin9-Psti10	Balanced	0.747
390	-0.0314086		390	0.035		2	50060000	50940000	tad102|PBSQ|2:50060000-50940000							evm.TU.ORIGINAL_2311.207	2.668	3.325	3.097	Vvin9-Psti10	Balanced	0.746
391	-0.0289827		391	0.036		2	50960000	51360000	tad103|PBSQ|2:50960000-51360000							evm.TU.ORIGINAL_2311.79	5.727	5.152	7.323	Vvin9-Psti10	Balanced	0.737
392	-0.0304258		392	NA		2	51380000	51980000	tad104|PBSQ|2:51380000-51980000							evm.TU.ORIGINAL_2311.63	33.608	67.973	48.838	Vvin9-Psti10	Balanced	0.731
393	-0.0252777		393	NA		2	52000000	52500000	tad105|PBSQ|2:52000000-52500000							evm.TU.ORIGINAL_2311.45	7.231	7.868	7.042	Vvin9-Psti10	Balanced	0.725
394	-0.0291624		394	0.0323533		2	52520000	52720000	tad106|PBSQ|2:52520000-52720000							evm.TU.ORIGINAL_2311.175	11.461	6.513	10.797	Vvin9-Psti10	Balanced	0.719
395	-0.0304962		395	0.0356464		2	52740000	54000000	tad107|PBSQ|2:52740000-54000000							evm.TU.ORIGINAL_2311.29	2.91	4.059	4.477	Vvin9-Psti10	Balanced	0.713
396	-0.0288591		396	0.0366602		2	54020000	54040000	tad108|PBSQ|2:54020000-54040000							evm.TU.ORIGINAL_2311.8	2.71	5.315	3.186	Vvin9-Psti10	Balanced	0.712
397	-0.0277613		397	0.0383325		2	54060000	54520000	tad109|PBSQ|2:54060000-54520000							evm.TU.ORIGINAL_2311.109	15.181	11.277	11.664	Vvin9-Psti10	Balanced	0.708
398	-0.0242023		398	0.0324633		2	54540000	54900000	tad110|PBSQ|2:54540000-54900000							evm.TU.ORIGINAL_2311.71	18.181	17.306	14.369	Vvin9-Psti10	Balanced	0.704
399	-0.0288188		399	0.0330895		2	54920000	55080000	tad111|PBSQ|2:54920000-55080000							evm.TU.ORIGINAL_2311.35	1.096	1.507	2.307	Vvin9-Psti10	Balanced	0.703
400	-0.0257657		400	0.0350478		2	55100000	55900000	tad112|PBSQ|2:55100000-55900000							evm.TU.ORIGINAL_2311.178	42.445	36.844	50.168	Vvin9-Psti10	Balanced	0.699
401	-0.0275858		401	0.0341715		2	55920000	56380000	tad113|PBSQ|2:55920000-56380000							evm.TU.ORIGINAL_2311.62	116.217	260.785	117.667	Vvin9-Psti10	Balanced	0.698
402	-0.0287166		402	0.0345031		2	56400000	56760000	tad114|PBSQ|2:56400000-56760000							evm.TU.ORIGINAL_2311.43	2.596	4.982	5.697	Vvin9-Psti10	Balanced	0.689
403	-0.0293933		403	0.0351437		2	56780000	57280000	tad115|PBSQ|2:56780000-57280000							evm.TU.ORIGINAL_2311.106	3.136	1.921	2.947	Vvin9-Psti10	Balanced	0.677
404	-0.030055		404	0.0355736		2	57300000	58360000	tad116|PBSQ|2:57300000-58360000							evm.TU.ORIGINAL_2311.89	79.512	156.735	124.631	Vvin9-Psti10	Balanced	0.661
405	-0.0307138		405	0.0365472		2	58380000	58840000	tad117|PBSQ|2:58380000-58840000							evm.TU.ORIGINAL_2311.80	14.134	21.617	37.657	Vvin9-Psti10	Balanced	0.659
406	-0.0289243		406	0.0356226		2	58860000	59720000	tad118|PBSQ|2:58860000-59720000							evm.TU.ORIGINAL_2311.209	45.838	15.51	24.339	Vvin9-Psti10	Balanced	0.658
407	-0.0243298		407	0.036011		2	59740000	60140000	tad119|PBSQ|2:59740000-60140000							evm.TU.ORIGINAL_2311.116	25.38	55.191	39.904	Vvin9-Psti10	Balanced	0.645
408	-0.0234872		408	0.0340117		2	60160000	60560000	tad120|PBSQ|2:60160000-60560000							evm.TU.ORIGINAL_2311.103	2.104	1.048	2.273	Vvin9-Psti10	Balanced	0.629
409	-0.0241683		409	0.0359892		2	60580000	61440000	tad121|PBSQ|2:60580000-61440000							evm.TU.ORIGINAL_2311.108	7.331	8.516	9.976	Vvin9-Psti10	Balanced	0.618
410	-0.0246963		410	0.0301212		2	61460000	61800000	tad122|PBSQ|2:61460000-61800000							evm.TU.ORIGINAL_2311.114	5.254	7.223	10.142	Vvin9-Psti10	Balanced	0.617
411	-0.0225283		411	0.028773		2	61820000	62240000	tad123|PBSQ|2:61820000-62240000							evm.TU.ORIGINAL_2311.18	19.188	16.2	21.559	Vvin9-Psti10	Balanced	0.605
412	-0.0213401		412	0.0342197		2	62260000	62780000	tad124|PBSQ|2:62260000-62780000							evm.TU.ORIGINAL_2311.65	87.414	89.302	126.537	Vvin9-Psti10	Balanced	0.597
413	-0.0211879		413	0.0378266		2	62800000	63320000	tad125|PBSQ|2:62800000-63320000							evm.TU.ORIGINAL_2311.104	159.917	100.681	150.353	Vvin9-Psti10	Balanced	0.594
414	-0.0216675		414	0.0326368		2	63340000	64000000	tad126|PBSQ|2:63340000-64000000							evm.TU.ORIGINAL_2311.118	165.694	160.789	186.642	Vvin9-Psti10	Balanced	0.584
415	-0.0226445		415	NA		2	64020000	64160000	tad127|PBSQ|2:64020000-64160000							evm.TU.ORIGINAL_2311.13	1.131	0.611	1.384	Vvin9-Psti10	Balanced	0.583
416	-0.0235651		416	0.034237		2	64180000	64560000	tad128|PBSQ|2:64180000-64560000							evm.TU.ORIGINAL_2311.82	3.322	5.272	5.367	Vvin9-Psti10	Balanced	0.567
417	-0.0236176		417	0.0337532		2	64580000	65240000	tad129|PBSQ|2:64580000-65240000							evm.TU.ORIGINAL_2311.117	68.565	81.751	74.423	Vvin9-Psti10	Balanced	0.559
418	-0.0219467		418	0.0345057		2	65260000	65680000	tad130|PBSQ|2:65260000-65680000							evm.TU.ORIGINAL_2311.195	13.197	15.735	26.355	Vvin9-Psti10	Balanced	0.524
419	NA		419	0.0354749		2	65700000	66560000	tad131|PBSQ|2:65700000-66560000							evm.TU.ORIGINAL_2311.69	72.536	82.13	81.061	Vvin9-Psti10	Balanced	0.514
420	-0.0227133		420	0.0350148		2	66580000	66740000	tad132|PBSQ|2:66580000-66740000							evm.TU.ORIGINAL_2311.127	9.271	8.307	6.572	Vvin9-Psti10	Balanced	0.509
421	-0.0215221		421	0.0313248		2	66760000	67860000	tad133|PBSQ|2:66760000-67860000							evm.TU.ORIGINAL_2311.36	18.827	15.125	21.228	Vvin9-Psti10	Balanced	0.496
422	-0.0237561		422	0.0297997		2	67880000	69120000	tad134|PBSQ|2:67880000-69120000							evm.TU.ORIGINAL_2311.168	5.261	8.266	6.506	Vvin9-Psti10	Balanced	0.472
423	-0.0206865		423	0.0317015		2	69140000	69660000	tad135|PBSQ|2:69140000-69660000							evm.TU.ORIGINAL_2311.179	65.22	145.294	63.317	Vvin9-Psti10	Balanced	0.462
424	-0.0244138		424	-0.033		2	69680000	69900000	tad136|PBSQ|2:69680000-69900000							evm.TU.ORIGINAL_2311.128	23.019	21.941	23.285	Vvin9-Psti10	Balanced	0.439
425	-0.0190716		425	0.0324349		2	69920000	70120000	tad137|PBSQ|2:69920000-70120000							evm.TU.ORIGINAL_2311.105	4.481	6.038	5.671	Vvin9-Psti10	Balanced	0.432
426	-0.0155415		426	0.0322483		2	70140000	70540000	tad138|PBSQ|2:70140000-70540000							evm.TU.ORIGINAL_2311.202	6.578	11.411	13.735	Vvin9-Psti10	Balanced	0.388
427	-0.0150841		427	0.0265464		2	70560000	71820000	tad139|PBSQ|2:70560000-71820000							evm.TU.ORIGINAL_2311.123	39.043	48.827	72.823	Vvin9-Psti10	Balanced	0.381
428	-0.0168392		428	0.0293536		2	71840000	72820000	tad140|PBSQ|2:71840000-72820000							evm.TU.ORIGINAL_2311.64	5.497	11.237	8.106	Vvin9-Psti10	Balanced	0.377
429	-0.0160887		429	0.0238257		2	72840000	73380000	tad141|PBSQ|2:72840000-73380000							evm.TU.ORIGINAL_2311.136	46.546	45.377	44.004	Vvin9-Psti10	Balanced	0.351
430	-0.0135383		430	0.0262661		2	73400000	73660000	tad142|PBSQ|2:73400000-73660000							evm.TU.ORIGINAL_2311.138	1.005	0.919	2.816	Vvin9-Psti10	Balanced	0.347
431	-0.0141612		431	0.0277055		2	73680000	74120000	tad143|PBSQ|2:73680000-74120000							evm.TU.ORIGINAL_2311.61	1.999	1.41	1.57	Vvin9-Psti10	Balanced	0.345
432	-0.0154458		432	0.0270176		2	74140000	74680000	tad144|PBSQ|2:74140000-74680000							evm.TU.ORIGINAL_2311.25	11.887	12.473	16.028	Vvin9-Psti10	Balanced	0.337
433	-0.0164896		433	0.0291882		2	74700000	75280000	tad145|PBSQ|2:74700000-75280000							evm.TU.ORIGINAL_2311.22	28.337	35.349	37.157	Vvin9-Psti10	Balanced	0.337
434	-0.0165916		434	0.0281969		2	75300000	75980000	tad146|PBSQ|2:75300000-75980000							evm.TU.ORIGINAL_2311.174	0.769	1.125	0.883	Vvin9-Psti10	Balanced	0.337
435	-0.0179778		435	0.030532		2	76000000	77020000	tad147|PBSQ|2:76000000-77020000							evm.TU.ORIGINAL_2311.167	1.133	2.692	1.62	Vvin9-Psti10	Balanced	0.325
436	-0.0141228		436	0.0284215		2	77040000	77400000	tad148|PBSQ|2:77040000-77400000							evm.TU.ORIGINAL_2311.83	3.084	2.816	4.705	Vvin9-Psti10	Balanced	0.284
437	-0.0104336		437	0.0278821		2	77420000	77860000	tad149|PBSQ|2:77420000-77860000							evm.TU.ORIGINAL_2311.203	11.618	24.885	24.296	Vvin9-Psti10	Balanced	0.284
438	-0.00945147		438	0.025843		2	77880000	78520000	tad150|PBSQ|2:77880000-78520000							evm.TU.ORIGINAL_2311.169	0.545	0.529	1.073	Vvin9-Psti10	Balanced	0.239
439	-0.00954434		439	0.0253384		2	78540000	78780000	tad151|PBSQ|2:78540000-78780000							evm.TU.ORIGINAL_2311.173	9.75	15.431	15.167	Vvin9-Psti10	Balanced	0.223
440	-0.00698138		440	0.0178391		2	78800000	79160000	tad152|PBSQ|2:78800000-79160000							evm.TU.ORIGINAL_2311.208	34.17	51.694	94.352	Vvin9-Psti10	Balanced	0.222
441	-0.00647727		441	0.0197906		2	79180000	79340000	tad153|PBSQ|2:79180000-79340000							evm.TU.ORIGINAL_2311.193	68.64	18.397	22.34	Vvin9-Psti10	Balanced	0.213
442	-0.00928319		442	0.0183031		2	79360000	80280000	tad154|PBSQ|2:79360000-80280000							evm.TU.ORIGINAL_2311.147	5.571	3.83	7.476	Vvin9-Psti10	Balanced	0.21
443	-0.00677297		443	0.016557		2	80300000	80800000	tad155|PBSQ|2:80300000-80800000							evm.TU.ORIGINAL_2311.9	5.239	5.274	13.97	Vvin9-Psti10	Balanced	0.194
444	-0.00978604		444	0.0152194		2	80820000	81240000	tad156|PBSQ|2:80820000-81240000							evm.TU.ORIGINAL_2311.81	13.626	4.827	10.506	Vvin9-Psti10	Balanced	0.176
445	-0.00481303		445	0.0157746		2	81260000	82240000	tad157|PBSQ|2:81260000-82240000							evm.TU.ORIGINAL_2311.74	14.357	9.632	8.685	Vvin9-Psti10	Balanced	0.092
446	-0.00668011		446	0.0173287		2	82260000	82720000	tad158|PBSQ|2:82260000-82720000							evm.TU.ORIGINAL_2311.199	1.307	1.293	0.699	Vvin9-Psti10	Balanced	0.035
447	-0.00693027		447	0.0193063		2	82740000	83000000	tad159|PBSQ|2:82740000-83000000							evm.TU.ORIGINAL_2311.44	343.345	253.318	211.171	Vvin9-Psti10	Balanced	0.025
448	-0.00604804		448	0.0195389		2	83020000	83200000	tad160|PBSQ|2:83020000-83200000							evm.TU.ORIGINAL_2311.86	70.706	45.827	66.31	Vvin9-Psti10	Balanced	0.023
449	-0.0012226		449	0.0180877		2	83220000	83680000	tad161|PBSQ|2:83220000-83680000							evm.TU.ORIGINAL_2311.78	12.841	21.192	21.068	Vvin9-Psti10	Balanced	0.014
450	-0.00238276		450	0.0208991		2	83700000	84140000	tad162|PBSQ|2:83700000-84140000							evm.TU.ORIGINAL_2311.17	2.012	2.346	4.22	Vvin9-Psti10	Balanced	0.012
451	-0.00298004		451	0.0203801		2	84160000	84360000	tad163|PBSQ|2:84160000-84360000							evm.TU.ORIGINAL_2311.56	1.711	1.757	3.425	Vvin9-Psti10	Balanced	0
452	-0.033		452	0.0215165		2	84380000	85880000	tad164|PBSQ|2:84380000-85880000							evm.TU.ORIGINAL_2681.66	5.396	1.494	1.279	Vvin8-Psti7-8	Stem-Suppressed	0.853
453	-0.0132242		453	0.0215713		2	85900000	86220000	tad165|PBSQ|2:85900000-86220000							evm.TU.ORIGINAL_1436.86	1.395	0.697	0	Vvin8-Psti7-8	Stem-Suppressed	0.775
454	-0.0146606		454	0.0263006		2	86240000	88740000	tad166|PBSQ|2:86240000-88740000							evm.TU.FRAGSCAFF_303.16	3.426	3.35	1.251	Vvin8-Psti7-8	Stem-Suppressed	0.624
455	-0.0112857		455	0.026567		2	88760000	90200000	tad167|PBSQ|2:88760000-90200000							evm.TU.ORIGINAL_2681.68	1.023	1.237	0	Vvin8-Psti7-8	Stem-Suppressed	0.56
456	-0.0120001		456	0.0263799		2	90220000	90900000	tad168|PBSQ|2:90220000-90900000							evm.TU.FRAGSCAFF_524.40	43.522	25.484	8.192	Vvin8-Psti7-8	Stem-Suppressed	0.558
457	-0.0119525		457	0.0273324		2	90920000	91500000	tad169|PBSQ|2:90920000-91500000							evm.TU.FRAGSCAFF_518.164	3.232	9.959	2.065	Vvin8-Psti7-8	Stem-Suppressed	0.545
458	-0.0136248		458	0.0277023		2	91520000	92560000	tad170|PBSQ|2:91520000-92560000							evm.TU.FRAGSCAFF_401.458	0.929	0.574	0	Vvin8-Psti7-8	Stem-Suppressed	0.539
459	-0.0155478		459	0.0303584		2	92580000	92800000	tad171|PBSQ|2:92580000-92800000							evm.TU.FRAGSCAFF_303.704	21.637	30.613	3.084	Vvin8-Psti7-8	Stem-Suppressed	0.465
460	-0.00921852		460	0.0334669		2	92820000	93800000	tad172|PBSQ|2:92820000-93800000							evm.TU.FRAGSCAFF_169.80	4.38	13.432	1.736	Vvin8-Psti7-8	Stem-Suppressed	0.29
461	-0.00947258		461	0.0325809		2	93820000	94160000	tad173|PBSQ|2:93820000-94160000							evm.TU.FRAGSCAFF_303.58	55.288	51.921	13.482	Vvin8-Psti7-8	Stem-Suppressed	0.251
462	-0.00896017		462	0.0311078		2	94180000	94300000	tad174|PBSQ|2:94180000-94300000							evm.TU.ORIGINAL_1748.58	9.582	24.378	1.048	Vvin8-Psti7-8	Stem-Suppressed	0.233
463	-0.00988832		463	0.0272825		2	94320000	94580000	tad175|PBSQ|2:94320000-94580000							evm.TU.FRAGSCAFF_518.169	21.168	19.197	2.357	Vvin8-Psti7-8	Stem-Suppressed	0.233
464	-0.00773741		464	0.0277041		2	94600000	97580000	tad176|PBSQ|2:94600000-97580000							evm.TU.ORIGINAL_1748.261	17.543	6.663	4.767	Vvin8-Psti7-8	Stem-Suppressed	0.141
465	-0.0124601		465	0.0289217		2	97600000	98120000	tad177|PBSQ|2:97600000-98120000							evm.TU.FRAGSCAFF_303.57	4.359	2.035	0	Vvin8-Psti7-8	Stem-Suppressed	0.061
466	-0.0134274		466	0.0256406		2	98140000	98840000	tad178|PBSQ|2:98140000-98840000							evm.TU.ORIGINAL_2681.53	66.033	125.89	21.346	Vvin8-Psti7-8	Stem-Suppressed	0.057
467	-0.0162376		467	0.0248461		2	98860000	99800000	tad179|PBSQ|2:98860000-99800000							evm.TU.FRAGSCAFF_303.703	60.648	50.755	3.951	Vvin8-Psti7-8	Stem-Suppressed	0.054
468	-0.0185471		468	0.0263455		2	99820000	100080000	tad180|PBSQ|2:99820000-100080000							evm.TU.ORIGINAL_2456.1	1.453	1.151	0	Vvin8-Psti7-8	Stem-Suppressed	0.028
469	-0.0183035		469	0.0259257		2	100100000	100880000	tad181|PBSQ|2:100100000-100880000							evm.TU.ORIGINAL_1748.304	6.582	13.066	0	Vvin8-Psti7-8	Stem-Suppressed	0.018
470	-0.0267783		470	NA		2	100900000	101140000	tad182|PBSQ|2:100900000-101140000							evm.TU.FRAGSCAFF_169.87	3.18	7.177	2.055	Vvin8-Psti7-8	Stem-Suppressed	0.011
471	-0.0332947		471	0.0152357		2	101160000	101580000	tad183|PBSQ|2:101160000-101580000							evm.TU.ORIGINAL_1748.226	1.657	4.375	0.695	Vvin8-Psti7-8	Stem-Suppressed	0.01
472	-0.0347013		472	0.0159029		2	101600000	103140000	tad184|PBSQ|2:101600000-103140000							evm.TU.FRAGSCAFF_401.490	0	0	0.528	Vvin8-Psti7-8	Stem-Dominated	0.857
473	-0.0348381		473	0.0161944		2	103160000	103460000	tad185|PBSQ|2:103160000-103460000							evm.TU.ORIGINAL_1748.32	0	0	0.593	Vvin8-Psti7-8	Stem-Dominated	0.795
474	-0.0342872		474	0.0153288		2	103480000	104620000	tad186|PBSQ|2:103480000-104620000							evm.TU.FRAGSCAFF_303.137	0	0	0.942	Vvin8-Psti7-8	Stem-Dominated	0.792
475	-0.0325197		475	0.0154434		2	104640000	104720000	tad187|PBSQ|2:104640000-104720000							evm.TU.FRAGSCAFF_303.28	0	0	0.528	Vvin8-Psti7-8	Stem-Dominated	0.605
476	-0.0325589		476	0.0163248		2	104740000	104980000	tad188|PBSQ|2:104740000-104980000							evm.TU.FRAGSCAFF_303.627	0	0	1.101	Vvin8-Psti7-8	Stem-Dominated	0.595
477	NA		477	-0.027		2	105000000	105340000	tad189|PBSQ|2:105000000-105340000							evm.TU.FRAGSCAFF_303.663	1.662	0.882	9.548	Vvin8-Psti7-8	Stem-Dominated	0.556
478	-0.0384983		478	-0.028		2	105360000	106360000	tad190|PBSQ|2:105360000-106360000							evm.TU.FRAGSCAFF_303.199	45.161	26.633	210.146	Vvin8-Psti7-8	Stem-Dominated	0.539
479	-0.038967		479	-0.028		2	106380000	108700000	tad191|PBSQ|2:106380000-108700000							evm.TU.FRAGSCAFF_303.733	0	2.53	11.107	Vvin8-Psti7-8	Stem-Dominated	0.461
480	-0.0406049		480	0.028		2	108720000	109280000	tad192|PBSQ|2:108720000-109280000							evm.TU.FRAGSCAFF_303.145	0.769	1.264	4.604	Vvin8-Psti7-8	Stem-Dominated	0.435
481	-0.0377023		481	0.026		2	109300000	109440000	tad193|PBSQ|2:109300000-109440000							evm.TU.ORIGINAL_1748.405	1.128	2.385	13.227	Vvin8-Psti7-8	Stem-Dominated	0.36
482	-0.0386342		482	0.027		2	109460000	112300000	tad194|PBSQ|2:109460000-112300000							evm.TU.FRAGSCAFF_303.116	15.175	6.504	59.377	Vvin8-Psti7-8	Stem-Dominated	0.34
483	-0.0434663		483	NA		2	112320000	112840000	tad195|PBSQ|2:112320000-112840000							evm.TU.ORIGINAL_2456.62	0	0	0.578	Vvin8-Psti7-8	Stem-Dominated	0.314
484	-0.0416513		484	0.0149583		2	112860000	113320000	tad196|PBSQ|2:112860000-113320000							evm.TU.ORIGINAL_1167.76	0	0	0.586	Vvin8-Psti7-8	Stem-Dominated	0.299
485	-0.0393682		485	0.015919		2	113340000	113700000	tad197|PBSQ|2:113340000-113700000							evm.TU.FRAGSCAFF_303.117	0	2.689	9.673	Vvin8-Psti7-8	Stem-Dominated	0.199
486	-0.0418934		486	0.018572		2	113720000	114140000	tad198|PBSQ|2:113720000-114140000							evm.TU.ORIGINAL_1748.229	0	0	0.632	Vvin8-Psti7-8	Stem-Dominated	0.187
487	-0.0460396		487	0.0177057		2	114160000	114380000	tad199|PBSQ|2:114160000-114380000							evm.TU.FRAGSCAFF_524.83	0	0	0.65	Vvin8-Psti7-8	Stem-Dominated	0.157
488	-0.0410256		488	0.0186561		2	114400000	114820000	tad200|PBSQ|2:114400000-114820000							evm.TU.FRAGSCAFF_303.99	3.855	20.717	93.492	Vvin8-Psti7-8	Stem-Dominated	0.14
489	-0.0415679		489	0.0190914		2	114840000	115320000	tad201|PBSQ|2:114840000-115320000							evm.TU.FRAGSCAFF_401.469	0	1.783	5.53	Vvin8-Psti7-8	Stem-Dominated	0.136
490	-0.0423511		490	0.018606		2	115340000	115560000	tad202|PBSQ|2:115340000-115560000							evm.TU.ORIGINAL_1815.5	0	2.867	11.82	Vvin8-Psti7-8	Stem-Dominated	0.075
491	-0.0420262		491	0.01947		2	115580000	115680000	tad203|PBSQ|2:115580000-115680000							evm.TU.FRAGSCAFF_303.759	0	0	0.582	Vvin8-Psti7-8	Stem-Dominated	0.072
492	-0.043698		492	0.0165007		2	115700000	115720000	tad204|PBSQ|2:115700000-115720000							evm.TU.FRAGSCAFF_303.98	4.637	23.036	120.104	Vvin8-Psti7-8	Stem-Dominated	0.057
493	-0.043566		493	0.0186463		2	115740000	116060000	tad205|PBSQ|2:115740000-116060000							evm.TU.ORIGINAL_1064.73	0	0	0.813	Vvin8-Psti7-8	Stem-Dominated	0.053
494	-0.0432195		494	0.0207506		2	116080000	116380000	tad206|PBSQ|2:116080000-116380000							evm.TU.ORIGINAL_1748.161	0	0	0.687	Vvin8-Psti7-8	Stem-Dominated	0.045
495	-0.0464234		495	0.0183908		2	116400000	116980000	tad207|PBSQ|2:116400000-116980000							evm.TU.ORIGINAL_1748.260	0	0	1.023	Vvin8-Psti7-8	Stem-Dominated	0.044
496	-0.0474463		496	NA		2	117000000	117380000	tad208|PBSQ|2:117000000-117380000							evm.TU.FRAGSCAFF_303.669	1.697	0.721	787.446	Vvin8-Psti7-8	Stem-Dominated	0.044
497	-0.0465263		497	NA		2	117400000	117680000	tad209|PBSQ|2:117400000-117680000							evm.TU.ORIGINAL_1748.337	0	0	1.049	Vvin8-Psti7-8	Stem-Dominated	0.042
498	-0.0452421		498	NA		2	117700000	117960000	tad210|PBSQ|2:117700000-117960000							evm.TU.FRAGSCAFF_303.744	0	0.513	2.411	Vvin8-Psti7-8	Stem-Dominated	0.037
499	-0.0433513		499	0.0198314		2	117980000	118380000	tad211|PBSQ|2:117980000-118380000							evm.TU.ORIGINAL_1748.265	0	0	0.922	Vvin8-Psti7-8	Stem-Dominated	0.035
500	-0.0422898		500	0.0143317		2	118400000	118760000	tad212|PBSQ|2:118400000-118760000							evm.TU.ORIGINAL_2456.30	0	0	0.627	Vvin8-Psti7-8	Stem-Dominated	0.028
501	-0.0470072		501	0.0197045		2	118780000	119180000	tad213|PBSQ|2:118780000-119180000							evm.TU.ORIGINAL_1748.322	0	0	1.239	Vvin8-Psti7-8	Stem-Dominated	0.026
502	-0.0461366		502	0.0184388		2	119200000	119560000	tad214|PBSQ|2:119200000-119560000							evm.TU.ORIGINAL_1748.29	0	0	0.517	Vvin8-Psti7-8	Stem-Dominated	0.023
503	-0.0448394		503	0.0216262		2	119580000	119940000	tad215|PBSQ|2:119580000-119940000							evm.TU.FRAGSCAFF_169.1	0	0	1.908	Vvin8-Psti7-8	Stem-Dominated	0.019
504	-0.0437397		504	0.0197655		2	119960000	120460000	tad216|PBSQ|2:119960000-120460000							evm.TU.FRAGSCAFF_303.30	0	0.613	2.901	Vvin8-Psti7-8	Stem-Dominated	0.016
505	-0.0457378		505	0.0189262		2	120480000	120800000	tad217|PBSQ|2:120480000-120800000							evm.TU.FRAGSCAFF_303.768	2.014	3.93	18.828	Vvin8-Psti7-8	Stem-Dominated	0.015
506	-0.0426214		506	0.0223657		2	120820000	121180000	tad218|PBSQ|2:120820000-121180000							evm.TU.FRAGSCAFF_303.71	0	0.934	8.797	Vvin8-Psti7-8	Stem-Dominated	0.015
507	-0.0410633		507	0.0207736		2	121200000	121340000	tad219|PBSQ|2:121200000-121340000							evm.TU.FRAGSCAFF_303.668	0	1.688	9.871	Vvin8-Psti7-8	Stem-Dominated	0.009
508	-0.0437197		508	0.0245616		2	121360000	121740000	tad220|PBSQ|2:121360000-121740000							evm.TU.FRAGSCAFF_233.101	0.675	0	0.647	Vvin8-Psti7-8	Root-Suppressed	NA
509	-0.0422168		509	0.0227733		2	121760000	122040000	tad221|PBSQ|2:121760000-122040000							evm.TU.ORIGINAL_2456.20	0.886	0	1.152	Vvin8-Psti7-8	Root-Suppressed	0.959
510	-0.0429458		510	0.0228828		2	122060000	122360000	tad222|PBSQ|2:122060000-122360000							evm.TU.FRAGSCAFF_169.69	2.032	0	0.914	Vvin8-Psti7-8	Root-Suppressed	0.955
511	-0.0451775		511	0.0230354		2	122380000	122480000	tad223|PBSQ|2:122380000-122480000							evm.TU.FRAGSCAFF_303.632	3.413	0.991	2.809	Vvin8-Psti7-8	Root-Suppressed	0.933
512	-0.0459367		512	0.0229405		2	122500000	122780000	tad224|PBSQ|2:122500000-122780000							evm.TU.FRAGSCAFF_303.1	15.011	4.456	9.333	Vvin8-Psti7-8	Root-Suppressed	0.909
513	-0.0447669		513	0.0199867		2	122800000	123100000	tad225|PBSQ|2:122800000-123100000							evm.TU.ORIGINAL_1815.29	36.443	8.23	13.42	Vvin8-Psti7-8	Root-Suppressed	0.892
514	-0.0477482		514	0.0251696		2	123120000	123480000	tad226|PBSQ|2:123120000-123480000							evm.TU.ORIGINAL_1748.145	0.927	0	0.84	Vvin8-Psti7-8	Root-Suppressed	0.892
515	-0.0446419		515	0.0257908		2	123500000	123760000	tad227|PBSQ|2:123500000-123760000							evm.TU.ORIGINAL_1815.20	43.101	8.159	20.341	Vvin8-Psti7-8	Root-Suppressed	0.866
516	-0.04324		516	0.0257768		2	123780000	124080000	tad228|PBSQ|2:123780000-124080000							evm.TU.FRAGSCAFF_401.459	20.462	7.262	16.879	Vvin8-Psti7-8	Root-Suppressed	0.835
517	-0.0411281		517	0.0250112		2	124100000	124400000	tad229|PBSQ|2:124100000-124400000							evm.TU.FRAGSCAFF_524.73	6.918	1.043	2.115	Vvin8-Psti7-8	Root-Suppressed	0.821
518	-0.0426934		518	0.0266563		2	124420000	124880000	tad230|PBSQ|2:124420000-124880000							evm.TU.FRAGSCAFF_233.102	0.93	0	1.299	Vvin8-Psti7-8	Root-Suppressed	0.821
519	-0.0428106		519	0.0272387		2	124900000	125240000	tad231|PBSQ|2:124900000-125240000							evm.TU.FRAGSCAFF_233.148	31.517	3.394	11.704	Vvin8-Psti7-8	Root-Suppressed	0.815
520	-0.0432441		520	0.0251218		2	125260000	125800000	tad232|PBSQ|2:125260000-125800000							evm.TU.ORIGINAL_1748.425	1.865	0.631	1.705	Vvin8-Psti7-8	Root-Suppressed	0.805
521	-0.0431865		521	0.0299613		2	125820000	125980000	tad233|PBSQ|2:125820000-125980000							evm.TU.ORIGINAL_1748.422	2.456	0	1.555	Vvin8-Psti7-8	Root-Suppressed	0.805
522	-0.0399937		522	0.0304683		2	126000000	126320000	tad234|PBSQ|2:126000000-126320000							evm.TU.FRAGSCAFF_233.2	37.229	11.237	21.172	Vvin8-Psti7-8	Root-Suppressed	0.805
523	-0.0396158		523	0.03066		2	126340000	126620000	tad235|PBSQ|2:126340000-126620000							evm.TU.FRAGSCAFF_401.472	17.03	3.985	6.226	Vvin8-Psti7-8	Root-Suppressed	0.8
524	-0.0365869		524	0.0300391		2	126640000	126820000	tad236|PBSQ|2:126640000-126820000							evm.TU.FRAGSCAFF_233.116	0.65	0	0.953	Vvin8-Psti7-8	Root-Suppressed	0.796
525	-0.0362039		525	0.0295243		2	126840000	127100000	tad237|PBSQ|2:126840000-127100000							evm.TU.FRAGSCAFF_169.6	9.793	4.319	12.176	Vvin8-Psti7-8	Root-Suppressed	0.796
526	NA		526	0.0292176		2	127120000	127420000	tad238|PBSQ|2:127120000-127420000							evm.TU.ORIGINAL_1748.207	37.881	6.326	13.967	Vvin8-Psti7-8	Root-Suppressed	0.795
527	NA		527	0.0318543		2	127440000	128000000	tad239|PBSQ|2:127440000-128000000							evm.TU.ORIGINAL_2681.65	6.555	1.753	2.956	Vvin8-Psti7-8	Root-Suppressed	0.794
528	0.017		528	0.0304607		2	128020000	128340000	tad240|PBSQ|2:128020000-128340000							evm.TU.FRAGSCAFF_169.78	1.679	0	0.66	Vvin8-Psti7-8	Root-Suppressed	0.782
529	-0.0524045		529	0.0316367		2	128360000	128420000	tad241|PBSQ|2:128360000-128420000							evm.TU.ORIGINAL_2456.60	17.645	2.594	19.633	Vvin8-Psti7-8	Root-Suppressed	0.775
530	-0.0532815		530	0.0329792		2	128440000	128460000	tad242|PBSQ|2:128440000-128460000							evm.TU.ORIGINAL_1064.66	0.529	0	0.624	Vvin8-Psti7-8	Root-Suppressed	0.762
531	-0.053765		531	0.0327732		2	128460000	128620000	tad243|PBSQ|2:128460000-128620000							evm.TU.ORIGINAL_1748.37	238.62	76.432	144.244	Vvin8-Psti7-8	Root-Suppressed	0.756
532	-0.0516165		532	0.0325556		2	128640000	128880000	tad244|PBSQ|2:128640000-128880000							evm.TU.FRAGSCAFF_233.149	0.548	0	0.523	Vvin8-Psti7-8	Root-Suppressed	0.756
533	-0.0550828		533	0.0326032		2	128900000	128920000	tad245|PBSQ|2:128900000-128920000							evm.TU.ORIGINAL_1748.236	33.534	8.475	27.485	Vvin8-Psti7-8	Root-Suppressed	0.749
534	-0.055448		534	0.0326597		2	128940000	128960000	tad246|PBSQ|2:128940000-128960000							evm.TU.FRAGSCAFF_169.3	0.664	0	0.906	Vvin8-Psti7-8	Root-Suppressed	0.726
535	-0.0553462		535	0.0328675		2	128980000	129380000	tad247|PBSQ|2:128980000-129380000							evm.TU.ORIGINAL_1748.60	3.15	0	1.67	Vvin8-Psti7-8	Root-Suppressed	0.723
536	-0.0544122		536	0.033723		2	129400000	129580000	tad248|PBSQ|2:129400000-129580000							evm.TU.FRAGSCAFF_303.647	276.914	85.294	176.919	Vvin8-Psti7-8	Root-Suppressed	0.71
537	-0.0528246		537	0.034988		2	129600000	129900000	tad249|PBSQ|2:129600000-129900000							evm.TU.FRAGSCAFF_233.91	16.536	5.359	15.512	Vvin8-Psti7-8	Root-Suppressed	0.706
538	-0.0542269		538	0.0345792		2	129920000	130180000	tad250|PBSQ|2:129920000-130180000							evm.TU.FRAGSCAFF_303.148	9.019	1.992	3.61	Vvin8-Psti7-8	Root-Suppressed	0.701
539	NA		539	0.0337897		2	130200000	130640000	tad251|PBSQ|2:130200000-130640000							evm.TU.ORIGINAL_2681.21	13.049	2.879	9.334	Vvin8-Psti7-8	Root-Suppressed	0.694
540	-0.0530017		540	0.0352681		2	130660000	130820000	tad252|PBSQ|2:130660000-130820000							evm.TU.FRAGSCAFF_233.106	5.744	1.036	4.553	Vvin8-Psti7-8	Root-Suppressed	0.687
541	-0.0533393		541	0.0357327		2	130840000	131080000	tad253|PBSQ|2:130840000-131080000							evm.TU.FRAGSCAFF_303.119	80.229	25.141	93.22	Vvin8-Psti7-8	Root-Suppressed	0.685
542	-0.0514405		542	0.0347453		2	131100000	131560000	tad254|PBSQ|2:131100000-131560000							evm.TU.ORIGINAL_1748.42	6.784	2.315	5.836	Vvin8-Psti7-8	Root-Suppressed	0.683
543	-0.0502069		543	0.0335073		2	131580000	131880000	tad255|PBSQ|2:131580000-131880000							evm.TU.ORIGINAL_1436.28	5.705	0.999	2.134	Vvin8-Psti7-8	Root-Suppressed	0.682
544	-0.0462245		544	0.0338549		2	131900000	132340000	tad256|PBSQ|2:131900000-132340000							evm.TU.ORIGINAL_1167.64	1.71	0.636	1.66	Vvin8-Psti7-8	Root-Suppressed	0.661
545	-0.0417424		545	0.0351091		2	132360000	132600000	tad257|PBSQ|2:132360000-132600000							evm.TU.ORIGINAL_1167.73_evm.TU.ORIGINAL_1167.74	1.301	0	0.935	Vvin8-Psti7-8	Root-Suppressed	0.659
546	NA		546	0.0334738		2	132620000	132800000	tad258|PBSQ|2:132620000-132800000							evm.TU.ORIGINAL_1815.19	30.528	5.864	12.062	Vvin8-Psti7-8	Root-Suppressed	0.655
547	-0.0327976		547	0.0338375		2	132820000	133380000	tad259|PBSQ|2:132820000-133380000							evm.TU.FRAGSCAFF_303.653	262.72	46.11	160.986	Vvin8-Psti7-8	Root-Suppressed	0.65
548	-0.0351226		548	0.03373		2	133400000	133500000	tad260|PBSQ|2:133400000-133500000							evm.TU.ORIGINAL_1748.34	111.482	13.698	41.994	Vvin8-Psti7-8	Root-Suppressed	0.643
549	-0.0346078		549	0.0346331		2	133520000	133540000	tad261|PBSQ|2:133520000-133540000							evm.TU.FRAGSCAFF_303.630	2.719	0.618	1.247	Vvin8-Psti7-8	Root-Suppressed	0.633
550	0.016		550	0.0347978		2	133540000	134440000	tad262|PBSQ|2:133540000-134440000							evm.TU.ORIGINAL_2681.7	3.176	0.951	2.845	Vvin8-Psti7-8	Root-Suppressed	0.621
551	-0.043204		551	-0.01		2	134460000	134780000	tad263|PBSQ|2:134460000-134780000							evm.TU.FRAGSCAFF_303.211	1.643	0	0.607	Vvin8-Psti7-8	Root-Suppressed	0.618
552	-0.0466718		552	-0.005		2	134800000	135060000	tad264|PBSQ|2:134800000-135060000							evm.TU.ORIGINAL_1815.21	46.197	11.538	23.564	Vvin8-Psti7-8	Root-Suppressed	0.614
553	-0.0462385		553	0.0369541		2	135080000	135440000	tad265|PBSQ|2:135080000-135440000							evm.TU.ORIGINAL_1748.59	31.678	4.77	15.203	Vvin8-Psti7-8	Root-Suppressed	0.598
554	-0.0450096		554	0.0368602		2	135460000	135700000	tad266|PBSQ|2:135460000-135700000							evm.TU.ORIGINAL_1436.104	42.762	9.173	11.286	Vvin8-Psti7-8	Root-Suppressed	0.59
555	-0.0456235		555	0.0367189		2	135720000	135980000	tad267|PBSQ|2:135720000-135980000							evm.TU.ORIGINAL_1748.346	1.354	0	0.77	Vvin8-Psti7-8	Root-Suppressed	0.583
556	-0.0457171		556	0.0378067		2	136000000	136220000	tad268|PBSQ|2:136000000-136220000							evm.TU.ORIGINAL_1064.62	6.794	0.817	2.357	Vvin8-Psti7-8	Root-Suppressed	0.548
557	-0.0441267		557	0.039082		2	136240000	136380000	tad269|PBSQ|2:136240000-136380000							evm.TU.FRAGSCAFF_303.781	3.999	0.751	1.592	Vvin8-Psti7-8	Root-Suppressed	0.548
558	-0.0458439		558	NA		2	136400000	136820000	tad270|PBSQ|2:136400000-136820000							evm.TU.FRAGSCAFF_169.5	1.494	0	1.681	Vvin8-Psti7-8	Root-Suppressed	0.539
559	NA		559	0.0372201		2	136840000	137280000	tad271|PBSQ|2:136840000-137280000							evm.TU.FRAGSCAFF_518.160	100.205	26.11	34.531	Vvin8-Psti7-8	Root-Suppressed	0.523
560	-0.044979		560	0.0388021		2	137300000	137460000	tad272|PBSQ|2:137300000-137460000							evm.TU.ORIGINAL_1436.57	2.379	0.521	0.645	Vvin8-Psti7-8	Root-Suppressed	0.514
561	-0.0444736		561	0.0347609		2	137480000	137800000	tad273|PBSQ|2:137480000-137800000							evm.TU.FRAGSCAFF_303.209	200.104	3.183	115.114	Vvin8-Psti7-8	Root-Suppressed	0.503
562	-0.0413906		562	0.0337693		2	137820000	138120000	tad274|PBSQ|2:137820000-138120000							evm.TU.ORIGINAL_1436.34	2.255	0.729	1.865	Vvin8-Psti7-8	Root-Suppressed	0.475
563	-0.0425058		563	0.0318622		2	138140000	138400000	tad275|PBSQ|2:138140000-138400000							evm.TU.FRAGSCAFF_169.56	36.387	0.738	62.719	Vvin8-Psti7-8	Root-Suppressed	0.462
564	-0.0411323		564	0.0330996		2	138420000	138560000	tad276|PBSQ|2:138420000-138560000							evm.TU.FRAGSCAFF_303.114	90.748	6.001	37.476	Vvin8-Psti7-8	Root-Suppressed	0.453
565	-0.0428765		565	0.0303469		2	138580000	138780000	tad277|PBSQ|2:138580000-138780000							evm.TU.FRAGSCAFF_303.97	1.688	0	0.922	Vvin8-Psti7-8	Root-Suppressed	0.444
566	-0.0419357		566	0.0233066		2	138800000	138920000	tad278|PBSQ|2:138800000-138920000							evm.TU.FRAGSCAFF_303.112	1.418	0	0.612	Vvin8-Psti7-8	Root-Suppressed	0.439
567	-0.0410372		567	0.032954		2	138940000	139340000	tad279|PBSQ|2:138940000-139340000							evm.TU.ORIGINAL_1748.61	5.586	0.557	2.392	Vvin8-Psti7-8	Root-Suppressed	0.436
568	-0.0400037		568	0.0318893		2	139360000	139700000	tad280|PBSQ|2:139360000-139700000							evm.TU.FRAGSCAFF_303.207	7.694	1.019	3.81	Vvin8-Psti7-8	Root-Suppressed	0.427
569	-0.039779		569	0.0306742		2	139720000	139900000	tad281|PBSQ|2:139720000-139900000							evm.TU.ORIGINAL_1436.94	63.931	11.567	51.981	Vvin8-Psti7-8	Root-Suppressed	0.424
570	-0.0437409		570	0.0303654		2	139920000	140080000	tad282|PBSQ|2:139920000-140080000							evm.TU.ORIGINAL_1436.97	24.431	6.602	18.868	Vvin8-Psti7-8	Root-Suppressed	0.41
571	-0.0421555		571	0.0269333		3	540000	780000	tad0|PBSQ|3:540000-780000							evm.TU.FRAGSCAFF_303.725	10.488	2.603	9.646	Vvin8-Psti7-8	Root-Suppressed	0.4
572	-0.0454053		572	0.0327022		3	800000	1060000	tad1|PBSQ|3:800000-1060000							evm.TU.FRAGSCAFF_401.451	11.987	2.966	8.718	Vvin8-Psti7-8	Root-Suppressed	0.391
573	-0.0455936		573	0.0325696		3	1080000	1180000	tad2|PBSQ|3:1080000-1180000							evm.TU.FRAGSCAFF_233.38	2.169	0	0.991	Vvin8-Psti7-8	Root-Suppressed	0.37
574	-0.0466109		574	0.0352211		3	1200000	1380000	tad3|PBSQ|3:1200000-1380000							evm.TU.FRAGSCAFF_303.147	21.366	7.684	17.513	Vvin8-Psti7-8	Root-Suppressed	0.369
575	-0.0443334		575	0.0363089		3	1400000	1420000	tad4|PBSQ|3:1400000-1420000							evm.TU.FRAGSCAFF_303.624	55.27	8.65	94.576	Vvin8-Psti7-8	Root-Suppressed	0.365
576	-0.0448291		576	0.0352387		3	1440000	1760000	tad5|PBSQ|3:1440000-1760000							evm.TU.ORIGINAL_1436.95	2.174	0	0.98	Vvin8-Psti7-8	Root-Suppressed	0.357
577	-0.0449902		577	0.0352849		3	1780000	1980000	tad6|PBSQ|3:1780000-1980000							evm.TU.ORIGINAL_2681.6	7.619	1.858	5.572	Vvin8-Psti7-8	Root-Suppressed	0.353
578	-0.0466577		578	0.0336582		3	2000000	2440000	tad7|PBSQ|3:2000000-2440000							evm.TU.FRAGSCAFF_233.42	1.401	0	0.523	Vvin8-Psti7-8	Root-Suppressed	0.342
579	-0.0474951		579	0.0407977		3	2460000	2580000	tad8|PBSQ|3:2460000-2580000							evm.TU.FRAGSCAFF_233.111	346.231	44.26	203.643	Vvin8-Psti7-8	Root-Suppressed	0.314
580	-0.0482501		580	0.0408971		3	2600000	3360000	tad9|PBSQ|3:2600000-3360000							evm.TU.FRAGSCAFF_401.489	3.779	1	6.112	Vvin8-Psti7-8	Root-Suppressed	0.264
581	-0.047979		581	0.0395571		3	3380000	3500000	tad10|PBSQ|3:3380000-3500000							evm.TU.ORIGINAL_1748.141	27.991	3.488	13.811	Vvin8-Psti7-8	Root-Suppressed	0.226
582	-0.0480809		582	0.0386931		3	3520000	3640000	tad11|PBSQ|3:3520000-3640000							evm.TU.FRAGSCAFF_518.159	7.178	1.273	7.276	Vvin8-Psti7-8	Root-Suppressed	0.207
583	-0.0504459		583	0.0373049		3	3660000	4040000	tad12|PBSQ|3:3660000-4040000							evm.TU.ORIGINAL_1748.246	99.549	17.69	63.03	Vvin8-Psti7-8	Root-Suppressed	0.184
584	-0.0454514		584	0.0375909		3	4060000	4160000	tad13|PBSQ|3:4060000-4160000							evm.TU.ORIGINAL_1748.234	32.578	0	11.06	Vvin8-Psti7-8	Root-Suppressed	0.171
585	-0.0488628		585	0.0381171		3	4180000	4200000	tad14|PBSQ|3:4180000-4200000							evm.TU.ORIGINAL_1748.336	40.071	14.118	100.971	Vvin8-Psti7-8	Root-Suppressed	0.136
586	-0.0519444		586	0.037415		3	4220000	4440000	tad15|PBSQ|3:4220000-4440000							evm.TU.ORIGINAL_1748.167	7.191	1.179	3.421	Vvin8-Psti7-8	Root-Suppressed	0.114
587	-0.0543255		587	0.0376503		3	4460000	4720000	tad16|PBSQ|3:4460000-4720000							evm.TU.ORIGINAL_1064.68	0.553	0	1.397	Vvin8-Psti7-8	Root-Suppressed	0.114
588	-0.0522994		588	0.0360438		3	4740000	5140000	tad17|PBSQ|3:4740000-5140000							evm.TU.FRAGSCAFF_303.149	23.527	3.553	12.133	Vvin8-Psti7-8	Root-Suppressed	0.103
589	-0.0527868		589	0.0361443		3	5160000	5420000	tad18|PBSQ|3:5160000-5420000							evm.TU.ORIGINAL_1748.168	45.931	7.69	26.679	Vvin8-Psti7-8	Root-Suppressed	0.071
590	-0.0517242		590	0.0382637		3	5440000	5980000	tad19|PBSQ|3:5440000-5980000							evm.TU.ORIGINAL_1436.111	4.495	1.889	6.569	Vvin8-Psti7-8	Root-Suppressed	0.058
591	-0.0529037		591	0.0366259		3	6000000	6260000	tad20|PBSQ|3:6000000-6260000							evm.TU.ORIGINAL_1748.411	56.644	2.328	53.272	Vvin8-Psti7-8	Root-Suppressed	0.053
592	-0.05315		592	0.0376345		3	6280000	6680000	tad21|PBSQ|3:6280000-6680000							evm.TU.FRAGSCAFF_303.679	7.079	1.393	2.547	Vvin8-Psti7-8	Root-Suppressed	0.053
593	-0.0512365		593	0.0402021		3	6700000	6880000	tad22|PBSQ|3:6700000-6880000							evm.TU.ORIGINAL_1748.252	775.198	16.803	825.855	Vvin8-Psti7-8	Root-Suppressed	0.046
594	-0.0490714		594	0.0391253		3	6900000	7020000	tad23|PBSQ|3:6900000-7020000							evm.TU.ORIGINAL_1748.215	12.925	4.273	16.681	Vvin8-Psti7-8	Root-Suppressed	0.044
595	-0.0515952		595	0.0383212		3	7040000	7460000	tad24|PBSQ|3:7040000-7460000							evm.TU.ORIGINAL_1748.306	5.318	1.922	4.419	Vvin8-Psti7-8	Root-Suppressed	0.042
596	-0.05214		596	0.0388516		3	7480000	8120000	tad25|PBSQ|3:7480000-8120000							evm.TU.FRAGSCAFF_303.196	53.043	5.637	23.003	Vvin8-Psti7-8	Root-Suppressed	0.041
597	-0.0507981		597	0.0384122		3	8140000	8440000	tad26|PBSQ|3:8140000-8440000							evm.TU.ORIGINAL_1815.66	4.286	0	1.906	Vvin8-Psti7-8	Root-Suppressed	0.039
598	-0.0551263		598	0.0382182		3	8460000	8660000	tad27|PBSQ|3:8460000-8660000							evm.TU.ORIGINAL_1748.219	161.472	47.226	361.838	Vvin8-Psti7-8	Root-Suppressed	0.039
599	-0.0535212		599	0.0375471		3	8680000	9100000	tad28|PBSQ|3:8680000-9100000							evm.TU.ORIGINAL_1748.201	0.785	0	1.091	Vvin8-Psti7-8	Root-Suppressed	0.039
600	-0.0541934		600	0.0384372		3	9120000	9340000	tad29|PBSQ|3:9120000-9340000							evm.TU.ORIGINAL_1748.111	8.934	0	4.292	Vvin8-Psti7-8	Root-Suppressed	0.035
601	-0.0554247		601	0.0386087		3	9360000	9780000	tad30|PBSQ|3:9360000-9780000							evm.TU.FRAGSCAFF_303.182	14.431	0	9.247	Vvin8-Psti7-8	Root-Suppressed	0.029
602	-0.055612		602	0.038611		3	9800000	9960000	tad31|PBSQ|3:9800000-9960000							evm.TU.ORIGINAL_1815.48	666.891	1.918	986.866	Vvin8-Psti7-8	Root-Suppressed	0.028
603	-0.0517573		603	0.0393392		3	9980000	10300000	tad32|PBSQ|3:9980000-10300000							evm.TU.ORIGINAL_1815.31	32.525	6.48	10.032	Vvin8-Psti7-8	Root-Suppressed	0.026
604	-0.0479256		604	0.0354933		3	10320000	10680000	tad33|PBSQ|3:10320000-10680000							evm.TU.ORIGINAL_1436.90	1.671	0	1.878	Vvin8-Psti7-8	Root-Suppressed	0.025
605	-0.0439089		605	0.0339357		3	10700000	10720000	tad34|PBSQ|3:10700000-10720000							evm.TU.FRAGSCAFF_524.63	0.668	0	0.736	Vvin8-Psti7-8	Root-Suppressed	0.025
606	-0.042486		606	0.0342701		3	10740000	10760000	tad35|PBSQ|3:10740000-10760000							evm.TU.FRAGSCAFF_303.150	17.718	0.647	7.789	Vvin8-Psti7-8	Root-Suppressed	0.025
607	-0.0350343		607	0.0337508		3	10760000	10960000	tad36|PBSQ|3:10760000-10960000							evm.TU.ORIGINAL_1748.412	22.415	0	14.499	Vvin8-Psti7-8	Root-Suppressed	0.02
608	-0.0366652		608	0.0332853		3	10980000	11280000	tad37|PBSQ|3:10980000-11280000							evm.TU.FRAGSCAFF_303.782	2.209	0.505	1.018	Vvin8-Psti7-8	Root-Suppressed	0.02
609	-0.0375057		609	0.0293795		3	11300000	11600000	tad38|PBSQ|3:11300000-11600000							evm.TU.FRAGSCAFF_303.192	6.552	2.546	19.17	Vvin8-Psti7-8	Root-Suppressed	0.019
610	0.0372505		610	0.0323318		3	11620000	11800000	tad39|PBSQ|3:11620000-11800000							evm.TU.FRAGSCAFF_303.670	36.381	1.358	12.545	Vvin8-Psti7-8	Root-Suppressed	0.016
611	0.038116		611	0.0333337		3	11820000	12340000	tad40|PBSQ|3:11820000-12340000							evm.TU.FRAGSCAFF_303.113	1.84	0	0.619	Vvin8-Psti7-8	Root-Suppressed	0.016
612	0.0374441		612	0.0340496		3	12360000	12640000	tad41|PBSQ|3:12360000-12640000							evm.TU.ORIGINAL_1436.84	2.21	0.621	1.471	Vvin8-Psti7-8	Root-Suppressed	0.014
613	0.0380023		613	0.0341557		3	12660000	12920000	tad42|PBSQ|3:12660000-12920000							evm.TU.ORIGINAL_1748.186	9.359	4.422	14.032	Vvin8-Psti7-8	Root-Suppressed	0.013
614	0.0358934		614	0.0341804		3	12940000	13120000	tad43|PBSQ|3:12940000-13120000							evm.TU.FRAGSCAFF_303.125	22.942	5.45	13.174	Vvin8-Psti7-8	Root-Suppressed	0.013
615	0.0306944		615	0.0337435		3	13140000	13320000	tad44|PBSQ|3:13140000-13320000							evm.TU.FRAGSCAFF_303.100	138.3	30.381	73.182	Vvin8-Psti7-8	Root-Suppressed	0.013
616	0.0298785		616	0.0322236		3	13340000	13540000	tad45|PBSQ|3:13340000-13540000							evm.TU.ORIGINAL_2456.69	5.437	2.273	6.619	Vvin8-Psti7-8	Root-Suppressed	0
617	0.0291034		617	0.0328723		3	13560000	13640000	tad46|PBSQ|3:13560000-13640000							evm.TU.ORIGINAL_1748.338	22.001	5.337	30.038	Vvin8-Psti7-8	Root-Suppressed	0
618	0.0215162		618	-0.03		3	13660000	13840000	tad47|PBSQ|3:13660000-13840000							evm.TU.ORIGINAL_1815.35	0	0.571	0	Vvin8-Psti7-8	Root-Dominated	0.937
619	0.00589491		619	0.0323552		3	13860000	14120000	tad48|PBSQ|3:13860000-14120000							evm.TU.FRAGSCAFF_401.484	0	0.619	0	Vvin8-Psti7-8	Root-Dominated	0.898
620	0.00918033		620	0.0366258		3	14140000	14460000	tad49|PBSQ|3:14140000-14460000							evm.TU.FRAGSCAFF_233.57	0	0.67	0	Vvin8-Psti7-8	Root-Dominated	0.888
621	0.00953962		621	0.0355507		3	14480000	14960000	tad50|PBSQ|3:14480000-14960000							evm.TU.FRAGSCAFF_303.14	12.781	76.579	13.037	Vvin8-Psti7-8	Root-Dominated	0.779
622	0.00909472		622	0.0353195		3	14980000	15320000	tad51|PBSQ|3:14980000-15320000							evm.TU.FRAGSCAFF_524.46	0	2.631	0	Vvin8-Psti7-8	Root-Dominated	0.751
623	0.0096442		623	0.0345323		3	15340000	15520000	tad52|PBSQ|3:15340000-15520000							evm.TU.FRAGSCAFF_233.1	0.863	26.925	6.783	Vvin8-Psti7-8	Root-Dominated	0.75
624	0.0116009		624	0.0353814		3	15540000	15700000	tad53|PBSQ|3:15540000-15700000							evm.TU.ORIGINAL_2681.37	20.372	92.542	20.939	Vvin8-Psti7-8	Root-Dominated	0.719
625	0.0119417		625	0.0353529		3	15720000	15800000	tad54|PBSQ|3:15720000-15800000							evm.TU.ORIGINAL_1748.374	0	40.832	0	Vvin8-Psti7-8	Root-Dominated	0.717
626	0.0127918		626	0.035032		3	15820000	16180000	tad55|PBSQ|3:15820000-16180000							evm.TU.FRAGSCAFF_303.52	0	1.206	0	Vvin8-Psti7-8	Root-Dominated	0.707
627	0.0139361		627	0.0280625		3	16200000	16600000	tad56|PBSQ|3:16200000-16600000							evm.TU.ORIGINAL_1748.154	9.155	81.432	20.797	Vvin8-Psti7-8	Root-Dominated	0.66
628	0.0130699		628	0.0292434		3	16620000	16680000	tad57|PBSQ|3:16620000-16680000							evm.TU.FRAGSCAFF_303.683	0	1.045	0	Vvin8-Psti7-8	Root-Dominated	0.616
629	0.0145332		629	0.0279233		3	16700000	16720000	tad58|PBSQ|3:16700000-16720000							evm.TU.FRAGSCAFF_303.208	8.071	59.832	9.475	Vvin8-Psti7-8	Root-Dominated	0.597
630	0.0142139		630	0.0276902		3	16740000	16900000	tad59|PBSQ|3:16740000-16900000							evm.TU.FRAGSCAFF_303.198	0	1.631	0	Vvin8-Psti7-8	Root-Dominated	0.596
631	0.0124158		631	0.0276974		3	16920000	17040000	tad60|PBSQ|3:16920000-17040000							evm.TU.ORIGINAL_1748.373	2.254	8.794	1.812	Vvin8-Psti7-8	Root-Dominated	0.583
632	0.0127788		632	0.0266645		3	17060000	17520000	tad61|PBSQ|3:17060000-17520000							evm.TU.FRAGSCAFF_303.728	0	1.099	0	Vvin8-Psti7-8	Root-Dominated	0.549
633	0.0133911		633	0.0263083		3	17540000	17660000	tad62|PBSQ|3:17540000-17660000							evm.TU.ORIGINAL_1436.83	0	0.774	0	Vvin8-Psti7-8	Root-Dominated	0.538
634	0.0138517		634	0.0255716		3	17680000	17920000	tad63|PBSQ|3:17680000-17920000							evm.TU.ORIGINAL_2456.12	0	11.182	0.585	Vvin8-Psti7-8	Root-Dominated	0.537
635	0.0162346		635	0.0247446		3	17940000	18100000	tad64|PBSQ|3:17940000-18100000							evm.TU.ORIGINAL_1815.9	2.183	11.472	2.908	Vvin8-Psti7-8	Root-Dominated	0.484
636	0.0157826		636	0.0237877		3	18120000	18360000	tad65|PBSQ|3:18120000-18360000							evm.TU.ORIGINAL_1815.12	0	6.541	0.759	Vvin8-Psti7-8	Root-Dominated	0.463
637	0.0174447		637	0.0231517		3	18380000	18960000	tad66|PBSQ|3:18380000-18960000							evm.TU.FRAGSCAFF_303.764	0	1.635	0	Vvin8-Psti7-8	Root-Dominated	0.401
638	0.0157593		638	0.0227264		3	18980000	19440000	tad67|PBSQ|3:18980000-19440000							evm.TU.ORIGINAL_1748.198	0	1.825	0	Vvin8-Psti7-8	Root-Dominated	0.309
639	0.013983		639	0.0210241		3	19460000	19680000	tad68|PBSQ|3:19460000-19680000							evm.TU.FRAGSCAFF_303.761	0	9.259	0	Vvin8-Psti7-8	Root-Dominated	0.304
640	0.0158255		640	0.0182746		3	19700000	19860000	tad69|PBSQ|3:19700000-19860000							evm.TU.ORIGINAL_2681.29	1.659	11.616	2.308	Vvin8-Psti7-8	Root-Dominated	0.301
641	NA		641	0.0187116		3	19880000	20100000	tad70|PBSQ|3:19880000-20100000							evm.TU.FRAGSCAFF_524.106	0.76	7.758	1.803	Vvin8-Psti7-8	Root-Dominated	0.293
642	0.0148104		642	0.0188217		3	20120000	20340000	tad71|PBSQ|3:20120000-20340000							evm.TU.ORIGINAL_1748.423	1.975	29.44	3.47	Vvin8-Psti7-8	Root-Dominated	0.287
643	0.0136623		643	0.0173848		3	20360000	20720000	tad72|PBSQ|3:20360000-20720000							evm.TU.FRAGSCAFF_524.30	1.108	13.361	1.412	Vvin8-Psti7-8	Root-Dominated	0.284
644	0.0157824		644	0.0160825		3	20740000	20940000	tad73|PBSQ|3:20740000-20940000							evm.TU.ORIGINAL_1748.218	0	1.239	0	Vvin8-Psti7-8	Root-Dominated	0.254
645	0.0155252		645	0.01521		3	20960000	21420000	tad74|PBSQ|3:20960000-21420000							evm.TU.FRAGSCAFF_303.177	0	3.442	0	Vvin8-Psti7-8	Root-Dominated	0.244
646	0.0154516		646	0.0131336		3	21440000	21720000	tad75|PBSQ|3:21440000-21720000							evm.TU.ORIGINAL_1748.100	0	0.871	0	Vvin8-Psti7-8	Root-Dominated	0.228
647	0.0146522		647	0.0128033		3	21740000	22000000	tad76|PBSQ|3:21740000-22000000							evm.TU.ORIGINAL_2681.44	0	14.861	0	Vvin8-Psti7-8	Root-Dominated	0.201
648	0.0118688		648	0.0140627		3	22020000	22220000	tad77|PBSQ|3:22020000-22220000							evm.TU.FRAGSCAFF_303.166	0	8.232	0.568	Vvin8-Psti7-8	Root-Dominated	0.182
649	0.0149103		649	0.0158376		3	22240000	22580000	tad78|PBSQ|3:22240000-22580000							evm.TU.FRAGSCAFF_303.36	1.385	15.022	3.469	Vvin8-Psti7-8	Root-Dominated	0.178
650	0.0172476		650	0.0164604		3	22600000	22780000	tad79|PBSQ|3:22600000-22780000							evm.TU.ORIGINAL_2681.63	14.811	101.754	11.568	Vvin8-Psti7-8	Root-Dominated	0.175
651	0.0157078		651	0.0165071		3	22800000	22820000	tad80|PBSQ|3:22800000-22820000							evm.TU.FRAGSCAFF_303.143	0	0.622	0	Vvin8-Psti7-8	Root-Dominated	0.17
652	0.0179592		652	0.0170601		3	22840000	23120000	tad81|PBSQ|3:22840000-23120000							evm.TU.FRAGSCAFF_303.666	0	3.442	0	Vvin8-Psti7-8	Root-Dominated	0.168
653	0.0135734		653	0.0186441		3	23140000	23380000	tad82|PBSQ|3:23140000-23380000							evm.TU.FRAGSCAFF_303.5	0	1.254	0	Vvin8-Psti7-8	Root-Dominated	0.166
654	0.0165525		654	0.0173546		3	23400000	23620000	tad83|PBSQ|3:23400000-23620000							evm.TU.ORIGINAL_1748.375	0.759	401.478	0	Vvin8-Psti7-8	Root-Dominated	0.155
655	0.0143656		655	0.0174164		3	23640000	24140000	tad84|PBSQ|3:23640000-24140000							evm.TU.FRAGSCAFF_303.184	0	225.358	0	Vvin8-Psti7-8	Root-Dominated	0.152
656	0.0147837		656	0.0166475		3	24160000	24480000	tad85|PBSQ|3:24160000-24480000							evm.TU.ORIGINAL_2681.18	0.79	23.056	0	Vvin8-Psti7-8	Root-Dominated	0.151
657	0.0117008		657	0.0197578		3	24500000	24620000	tad86|PBSQ|3:24500000-24620000							evm.TU.FRAGSCAFF_303.685	0	215.988	55.127	Vvin8-Psti7-8	Root-Dominated	0.147
658	0.0130819		658	0.0204711		3	24640000	24660000	tad87|PBSQ|3:24640000-24660000							evm.TU.ORIGINAL_2681.19	0	0.771	0	Vvin8-Psti7-8	Root-Dominated	0.146
659	0.0121441		659	0.0212341		3	24680000	24780000	tad88|PBSQ|3:24680000-24780000							evm.TU.ORIGINAL_1748.103	0	0.53	0	Vvin8-Psti7-8	Root-Dominated	0.131
660	0.0109128		660	0.0210122		3	24800000	24820000	tad89|PBSQ|3:24800000-24820000							evm.TU.FRAGSCAFF_303.80_evm.TU.FRAGSCAFF_303.81	1.571	30.637	1.445	Vvin8-Psti7-8	Root-Dominated	0.127
661	0.0132895		661	0.0225038		3	24840000	25000000	tad90|PBSQ|3:24840000-25000000							evm.TU.FRAGSCAFF_303.31	3.143	20.543	5.128	Vvin8-Psti7-8	Root-Dominated	0.127
662	0.0110379		662	0.021971		3	25020000	25320000	tad91|PBSQ|3:25020000-25320000							evm.TU.FRAGSCAFF_524.108	0	1.2	0	Vvin8-Psti7-8	Root-Dominated	0.125
663	0.0117766		663	0.0216158		3	25340000	25600000	tad92|PBSQ|3:25340000-25600000							evm.TU.ORIGINAL_2681.9	0	3.003	0.793	Vvin8-Psti7-8	Root-Dominated	0.12
664	0.0115816		664	0.0232249		3	25620000	25700000	tad93|PBSQ|3:25620000-25700000							evm.TU.ORIGINAL_2681.51	14.987	55.064	1.035	Vvin8-Psti7-8	Root-Dominated	0.115
665	0.0116749		665	0.021244		3	25720000	25740000	tad94|PBSQ|3:25720000-25740000							evm.TU.FRAGSCAFF_303.657	0.591	1.863	0	Vvin8-Psti7-8	Root-Dominated	0.101
666	0.0104391		666	0.0230254		3	25760000	25960000	tad95|PBSQ|3:25760000-25960000							evm.TU.FRAGSCAFF_303.67	0	18.767	0	Vvin8-Psti7-8	Root-Dominated	0.094
667	0.0120899		667	0.0249539		3	25980000	26240000	tad96|PBSQ|3:25980000-26240000							evm.TU.ORIGINAL_1815.75	0.973	32.185	0	Vvin8-Psti7-8	Root-Dominated	0.084
668	0.0124844		668	0.0246328		3	26260000	26520000	tad97|PBSQ|3:26260000-26520000							evm.TU.ORIGINAL_1748.88	0	52.779	0	Vvin8-Psti7-8	Root-Dominated	0.065
669	0.010978		669	NA		3	26540000	26640000	tad98|PBSQ|3:26540000-26640000							evm.TU.FRAGSCAFF_518.150	0	3.065	0	Vvin8-Psti7-8	Root-Dominated	0.065
670	0.00894066		670	NA		3	26660000	26760000	tad99|PBSQ|3:26660000-26760000							evm.TU.FRAGSCAFF_303.4	3.682	133.496	0	Vvin8-Psti7-8	Root-Dominated	0.063
671	0.00908873		671	NA		3	26780000	27040000	tad100|PBSQ|3:26780000-27040000							evm.TU.ORIGINAL_1748.377	6.929	213.443	14.137	Vvin8-Psti7-8	Root-Dominated	0.062
672	0.0119784		672	NA		3	27060000	27460000	tad101|PBSQ|3:27060000-27460000							evm.TU.ORIGINAL_1748.305	0.668	9.241	1.633	Vvin8-Psti7-8	Root-Dominated	0.061
673	0.00983733		673	NA		3	27480000	27920000	tad102|PBSQ|3:27480000-27920000							evm.TU.FRAGSCAFF_303.736	0	2.898	0.512	Vvin8-Psti7-8	Root-Dominated	0.061
674	0.0133478		674	NA		3	27940000	28040000	tad103|PBSQ|3:27940000-28040000							evm.TU.FRAGSCAFF_303.723	2.474	260.998	30.476	Vvin8-Psti7-8	Root-Dominated	0.06
675	0.0116692		675	-0.014		3	28060000	28120000	tad104|PBSQ|3:28060000-28120000							evm.TU.FRAGSCAFF_303.760	111.371	1808.7	82.234	Vvin8-Psti7-8	Root-Dominated	0.058
676	0.0134595		676	-0.015		3	28140000	28160000	tad105|PBSQ|3:28140000-28160000							evm.TU.FRAGSCAFF_303.185	0	0.521	0	Vvin8-Psti7-8	Root-Dominated	0.052
677	0.0125632		677	0.0197804		3	28160000	28380000	tad106|PBSQ|3:28160000-28380000							evm.TU.ORIGINAL_1167.65	0.936	10.051	0	Vvin8-Psti7-8	Root-Dominated	0.05
678	0.00958369		678	0.0251805		3	28400000	28560000	tad107|PBSQ|3:28400000-28560000							evm.TU.ORIGINAL_1815.33	0	4.75	0	Vvin8-Psti7-8	Root-Dominated	0.048
679	0.0383973		679	0.0251726		3	28580000	28800000	tad108|PBSQ|3:28580000-28800000							evm.TU.FRAGSCAFF_303.190	0	1.272	0	Vvin8-Psti7-8	Root-Dominated	0.043
680	0.00990013		680	0.0259414		3	28820000	29100000	tad109|PBSQ|3:28820000-29100000							evm.TU.ORIGINAL_2681.56	90.198	503.924	20.99	Vvin8-Psti7-8	Root-Dominated	0.042
681	0.012284		681	0.0261587		3	29120000	29580000	tad110|PBSQ|3:29120000-29580000							evm.TU.FRAGSCAFF_303.189	0	0.728	0	Vvin8-Psti7-8	Root-Dominated	0.036
682	0.0129397		682	0.0222097		3	29600000	29900000	tad111|PBSQ|3:29600000-29900000							evm.TU.ORIGINAL_1436.51	0	0.956	0	Vvin8-Psti7-8	Root-Dominated	0.033
683	0.0127753		683	0.0256752		3	29920000	30060000	tad112|PBSQ|3:29920000-30060000							evm.TU.FRAGSCAFF_303.73	1.635	17.678	2.9	Vvin8-Psti7-8	Root-Dominated	0.033
684	0.0122505		684	0.0236412		3	30080000	30200000	tad113|PBSQ|3:30080000-30200000							evm.TU.ORIGINAL_1748.135	5.145	118.768	11.493	Vvin8-Psti7-8	Root-Dominated	0.032
685	0.0126661		685	0.0244816		3	30220000	30600000	tad114|PBSQ|3:30220000-30600000							evm.TU.FRAGSCAFF_524.19	0	2.314	0	Vvin8-Psti7-8	Root-Dominated	0.031
686	0.0110165		686	0.0209251		3	30620000	30900000	tad115|PBSQ|3:30620000-30900000							evm.TU.ORIGINAL_1748.75	0	1.307	0	Vvin8-Psti7-8	Root-Dominated	0.03
687	0.00886367		687	0.0224995		3	30920000	31020000	tad116|PBSQ|3:30920000-31020000							evm.TU.ORIGINAL_2681.45	57.665	356.733	1.178	Vvin8-Psti7-8	Root-Dominated	0.029
688	0.0105244		688	0.0237949		3	31040000	31320000	tad117|PBSQ|3:31040000-31320000							evm.TU.ORIGINAL_1748.18	0	0.89	0	Vvin8-Psti7-8	Root-Dominated	0.028
689	0.0101109		689	0.023214		3	31340000	31360000	tad118|PBSQ|3:31340000-31360000							evm.TU.ORIGINAL_1748.101	0	0.574	0	Vvin8-Psti7-8	Root-Dominated	0.027
690	0.00930211		690	0.0239247		3	31380000	31820000	tad119|PBSQ|3:31380000-31820000							evm.TU.ORIGINAL_1748.284	1.106	142.047	46.11	Vvin8-Psti7-8	Root-Dominated	0.026
691	0.0103171		691	0.0232148		3	31840000	31940000	tad120|PBSQ|3:31840000-31940000							evm.TU.FRAGSCAFF_169.79	1.289	4.297	0	Vvin8-Psti7-8	Root-Dominated	0.026
692	0.00889045		692	0.0263274		3	31960000	31980000	tad121|PBSQ|3:31960000-31980000							evm.TU.ORIGINAL_2681.50	130.746	494.929	64.353	Vvin8-Psti7-8	Root-Dominated	0.025
693	0.00933075		693	0.0225833		3	31980000	32060000	tad122|PBSQ|3:31980000-32060000							evm.TU.ORIGINAL_1436.39	0	0.702	0	Vvin8-Psti7-8	Root-Dominated	0.024
694	0.010688		694	0.0211392		3	32080000	32100000	tad123|PBSQ|3:32080000-32100000							evm.TU.ORIGINAL_1748.225	0	12.139	0	Vvin8-Psti7-8	Root-Dominated	0.023
695	0.00693343		695	0.021399		3	32120000	32560000	tad124|PBSQ|3:32120000-32560000							evm.TU.FRAGSCAFF_303.76	1.34	67.339	10.59	Vvin8-Psti7-8	Root-Dominated	0.023
696	0.00288719		696	0.0205792		3	32580000	32980000	tad125|PBSQ|3:32580000-32980000							evm.TU.FRAGSCAFF_524.62	6.827	29.571	1.938	Vvin8-Psti7-8	Root-Dominated	0.022
697	0.00819789		697	0.0214698		3	33000000	33620000	tad126|PBSQ|3:33000000-33620000							evm.TU.FRAGSCAFF_303.200	0	0.777	0	Vvin8-Psti7-8	Root-Dominated	0.022
698	0.00957989		698	0.0208671		3	33640000	33920000	tad127|PBSQ|3:33640000-33920000							evm.TU.ORIGINAL_2456.27	0	39.283	3.97	Vvin8-Psti7-8	Root-Dominated	0.021
699	0.00887995		699	0.0236733		3	33940000	34180000	tad128|PBSQ|3:33940000-34180000							evm.TU.ORIGINAL_2456.54	0	17.324	0	Vvin8-Psti7-8	Root-Dominated	0.02
700	0.00741717		700	0.022836		3	34200000	34440000	tad129|PBSQ|3:34200000-34440000							evm.TU.ORIGINAL_1748.65	0	0.541	0	Vvin8-Psti7-8	Root-Dominated	0.02
701	0.00471416		701	0.0249446		3	34460000	34780000	tad130|PBSQ|3:34460000-34780000							evm.TU.ORIGINAL_2681.64	0	3.581	0	Vvin8-Psti7-8	Root-Dominated	0.019
702	0.0102933		702	0.0248769		3	34800000	35120000	tad131|PBSQ|3:34800000-35120000							evm.TU.ORIGINAL_1748.11	3.087	14.872	0.645	Vvin8-Psti7-8	Root-Dominated	0.019
703	0.0114355		703	0.0232209		3	35140000	35300000	tad132|PBSQ|3:35140000-35300000							evm.TU.FRAGSCAFF_303.180	0	14.62	4.211	Vvin8-Psti7-8	Root-Dominated	0.017
704	0.00923294		704	0.0191631		3	35320000	35340000	tad133|PBSQ|3:35320000-35340000							evm.TU.ORIGINAL_2681.14	0	12.888	3.501	Vvin8-Psti7-8	Root-Dominated	0.016
705	0.00613763		705	0.0183951		3	35360000	35520000	tad134|PBSQ|3:35360000-35520000							evm.TU.ORIGINAL_1748.87	0	99.023	0	Vvin8-Psti7-8	Root-Dominated	0.015
706	0.00792397		706	NA		3	35540000	35840000	tad135|PBSQ|3:35540000-35840000							evm.TU.ORIGINAL_2681.30	7.188	61.633	12.947	Vvin8-Psti7-8	Root-Dominated	0.014
707	0.012648		707	0.0207916		3	35860000	36860000	tad136|PBSQ|3:35860000-36860000							evm.TU.FRAGSCAFF_303.152	89.989	416.772	38.258	Vvin8-Psti7-8	Root-Dominated	0.013
708	0.011319		708	0.0174278		3	36880000	37520000	tad137|PBSQ|3:36880000-37520000							evm.TU.FRAGSCAFF_518.168	0	3.357	0	Vvin8-Psti7-8	Root-Dominated	0
709	0.0118586		709	0.0131536		3	37540000	37860000	tad138|PBSQ|3:37540000-37860000							evm.TU.FRAGSCAFF_233.104	0	7.878	4.538	Vvin8-Psti7-8	Leaf-Suppressed	NA
710	0.0113625		710	0.0146395		3	37880000	38320000	tad139|PBSQ|3:37880000-38320000							evm.TU.ORIGINAL_1748.297	0	1.777	1.556	Vvin8-Psti7-8	Leaf-Suppressed	0.949
711	0.0118716		711	0.0138153		3	38340000	38900000	tad140|PBSQ|3:38340000-38900000							evm.TU.ORIGINAL_1064.38	1.883	20.813	15.248	Vvin8-Psti7-8	Leaf-Suppressed	0.927
712	0.0131482		712	-0.0120223		3	38920000	39040000	tad141|PBSQ|3:38920000-39040000							evm.TU.ORIGINAL_1748.410	0.88	4.202	1.461	Vvin8-Psti7-8	Leaf-Suppressed	0.911
713	0.0156709		713	-0.00642406		3	39060000	39700000	tad142|PBSQ|3:39060000-39700000							evm.TU.ORIGINAL_1748.409	2.481	11.219	4.307	Vvin8-Psti7-8	Leaf-Suppressed	0.87
714	0.0143173		714	0.00488691		3	39720000	39960000	tad143|PBSQ|3:39720000-39960000							evm.TU.FRAGSCAFF_303.706	36.803	90.635	174.06	Vvin8-Psti7-8	Leaf-Suppressed	0.858
715	0.0160243		715	-0.00894743		3	39980000	40060000	tad144|PBSQ|3:39980000-40060000							evm.TU.ORIGINAL_1748.185	0	4.066	2.6	Vvin8-Psti7-8	Leaf-Suppressed	0.834
716	0.0157695		716	-0.00683426		3	40080000	40260000	tad145|PBSQ|3:40080000-40260000							evm.TU.ORIGINAL_1748.296	4.683	52.048	73.618	Vvin8-Psti7-8	Leaf-Suppressed	0.827
717	0.0162505		717	-0.0114237		3	40280000	40580000	tad146|PBSQ|3:40280000-40580000							evm.TU.FRAGSCAFF_303.121	0	0.738	0.721	Vvin8-Psti7-8	Leaf-Suppressed	0.823
718	0.0167504		718	0.0156434		3	40600000	40840000	tad147|PBSQ|3:40600000-40840000							evm.TU.ORIGINAL_2456.57	0	1.659	2.707	Vvin8-Psti7-8	Leaf-Suppressed	0.817
719	0.0140782		719	0.0183813		3	40860000	41100000	tad148|PBSQ|3:40860000-41100000							evm.TU.FRAGSCAFF_303.765	0	1.388	2.283	Vvin8-Psti7-8	Leaf-Suppressed	0.795
720	0.0126352		720	0.0249162		3	41120000	41400000	tad149|PBSQ|3:41120000-41400000							evm.TU.ORIGINAL_1815.11	32.505	186.079	70.588	Vvin8-Psti7-8	Leaf-Suppressed	0.771
721	0.0124934		721	0.0238417		3	41420000	41820000	tad150|PBSQ|3:41420000-41820000							evm.TU.FRAGSCAFF_524.89	0	1.429	1.348	Vvin8-Psti7-8	Leaf-Suppressed	0.771
722	0.0117335		722	0.0253339		3	41840000	42780000	tad151|PBSQ|3:41840000-42780000							evm.TU.FRAGSCAFF_233.45_evm.TU.FRAGSCAFF_233.46	9.205	32.63	24.689	Vvin8-Psti7-8	Leaf-Suppressed	0.752
723	0.00930293		723	0.0252935		3	42800000	43020000	tad152|PBSQ|3:42800000-43020000							evm.TU.FRAGSCAFF_303.654	5.578	14.663	15.661	Vvin8-Psti7-8	Leaf-Suppressed	0.751
724	0.0109036		724	0.0239307		3	43040000	43560000	tad153|PBSQ|3:43040000-43560000							evm.TU.ORIGINAL_1748.287	228.804	543.476	638.155	Vvin8-Psti7-8	Leaf-Suppressed	0.744
725	0.00800475		725	0.0235286		3	43580000	43760000	tad154|PBSQ|3:43580000-43760000							evm.TU.ORIGINAL_1167.70	0.65	1.688	2.893	Vvin8-Psti7-8	Leaf-Suppressed	0.735
726	0.00803426		726	0.0249218		3	43780000	44420000	tad155|PBSQ|3:43780000-44420000							evm.TU.FRAGSCAFF_169.41	6.827	40.257	39.345	Vvin8-Psti7-8	Leaf-Suppressed	0.732
727	0.00789017		727	0.0237903		3	44440000	44740000	tad156|PBSQ|3:44440000-44740000							evm.TU.ORIGINAL_1748.293	2.233	18.095	24.4	Vvin8-Psti7-8	Leaf-Suppressed	0.719
728	0.00659354		728	0.0253148		3	44760000	45400000	tad157|PBSQ|3:44760000-45400000							evm.TU.FRAGSCAFF_303.664	4.629	10.371	13.393	Vvin8-Psti7-8	Leaf-Suppressed	0.712
729	0.00758075		729	0.0242879		3	45420000	45760000	tad158|PBSQ|3:45420000-45760000							evm.TU.ORIGINAL_1748.172	15.113	45.665	34.735	Vvin8-Psti7-8	Leaf-Suppressed	0.711
730	0.0124726		730	0.0236386		3	45780000	46140000	tad159|PBSQ|3:45780000-46140000							evm.TU.ORIGINAL_2456.21	15.343	46.178	47.963	Vvin8-Psti7-8	Leaf-Suppressed	0.669
731	0.0107396		731	0.0254669		3	46160000	46340000	tad160|PBSQ|3:46160000-46340000							evm.TU.ORIGINAL_1748.157	16.347	308.94	378.858	Vvin8-Psti7-8	Leaf-Suppressed	0.651
732	0.0109181		732	0.0238508		3	46360000	46660000	tad161|PBSQ|3:46360000-46660000							evm.TU.FRAGSCAFF_303.78	18.133	49.829	54.178	Vvin8-Psti7-8	Leaf-Suppressed	0.594
733	0.0086533		733	0.0232802		3	46680000	46840000	tad162|PBSQ|3:46680000-46840000							evm.TU.FRAGSCAFF_303.805	7.614	27.52	31.162	Vvin8-Psti7-8	Leaf-Suppressed	0.569
734	0.0107217		734	0.0243585		3	46860000	48480000	tad163|PBSQ|3:46860000-48480000							evm.TU.ORIGINAL_1748.372	0	0.675	0.575	Vvin8-Psti7-8	Leaf-Suppressed	0.565
735	0.0115985		735	0.0249262		3	48500000	49000000	tad164|PBSQ|3:48500000-49000000							evm.TU.FRAGSCAFF_169.12	11.217	36.19	25.197	Vvin8-Psti7-8	Leaf-Suppressed	0.54
736	0.011402		736	-0.021		3	49020000	49840000	tad165|PBSQ|3:49020000-49840000							evm.TU.ORIGINAL_1748.202	8.493	12.76	31.97	Vvin8-Psti7-8	Leaf-Suppressed	0.536
737	0.0134488		737	NA		3	49860000	50460000	tad166|PBSQ|3:49860000-50460000							evm.TU.FRAGSCAFF_169.38	116.13	693.186	390.888	Vvin8-Psti7-8	Leaf-Suppressed	0.534
738	0.0141797		738	NA		3	50480000	50780000	tad167|PBSQ|3:50480000-50780000							evm.TU.ORIGINAL_1748.146	79.933	542.048	239.115	Vvin8-Psti7-8	Leaf-Suppressed	0.524
739	0.0109723		739	0.0235495		3	50800000	51880000	tad168|PBSQ|3:50800000-51880000							evm.TU.ORIGINAL_1748.323	0	1.048	1.419	Vvin8-Psti7-8	Leaf-Suppressed	0.515
740	0.0112996		740	0.021836		3	51900000	52480000	tad169|PBSQ|3:51900000-52480000							evm.TU.FRAGSCAFF_303.636	1.658	11.733	24.83	Vvin8-Psti7-8	Leaf-Suppressed	0.507
741	0.0126541		741	0.0216596		3	52500000	52980000	tad170|PBSQ|3:52500000-52980000							evm.TU.FRAGSCAFF_169.49	7.548	28.162	46.926	Vvin8-Psti7-8	Leaf-Suppressed	0.507
742	0.0153755		742	0.0225761		3	53000000	53320000	tad171|PBSQ|3:53000000-53320000							evm.TU.ORIGINAL_1815.18	8.026	26.546	18.022	Vvin8-Psti7-8	Leaf-Suppressed	0.506
743	0.0121603		743	0.0218011		3	53340000	53600000	tad172|PBSQ|3:53340000-53600000							evm.TU.ORIGINAL_1748.390	3.131	12.53	5.722	Vvin8-Psti7-8	Leaf-Suppressed	0.497
744	0.0123294		744	0.0232926		3	53620000	53900000	tad173|PBSQ|3:53620000-53900000							evm.TU.ORIGINAL_1748.277	2.955	14.463	12.791	Vvin8-Psti7-8	Leaf-Suppressed	0.493
745	0.0127685		745	0.0234504		3	53920000	54320000	tad174|PBSQ|3:53920000-54320000							evm.TU.FRAGSCAFF_303.156	15.469	108.108	40.048	Vvin8-Psti7-8	Leaf-Suppressed	0.493
746	0.0105726		746	0.0224119		3	54340000	54700000	tad175|PBSQ|3:54340000-54700000							evm.TU.ORIGINAL_1436.102	0	2.054	1.057	Vvin8-Psti7-8	Leaf-Suppressed	0.487
747	0.0132479		747	0.0225901		3	54720000	55480000	tad176|PBSQ|3:54720000-55480000							evm.TU.ORIGINAL_1815.27	10.265	137.704	71.006	Vvin8-Psti7-8	Leaf-Suppressed	0.474
748	0.0110877		748	NA		3	55500000	56760000	tad177|PBSQ|3:55500000-56760000							evm.TU.FRAGSCAFF_303.169	1.196	4.384	3.306	Vvin8-Psti7-8	Leaf-Suppressed	0.465
749	0.011434		749	NA		3	56780000	57420000	tad178|PBSQ|3:56780000-57420000							evm.TU.FRAGSCAFF_303.783	0.972	8.755	8.125	Vvin8-Psti7-8	Leaf-Suppressed	0.462
750	0.0120495		750	0.0224169		3	57440000	59560000	tad179|PBSQ|3:57440000-59560000							evm.TU.ORIGINAL_1748.83	0	5.141	6.879	Vvin8-Psti7-8	Leaf-Suppressed	0.457
751	0.0111541		751	0.0263097		3	59580000	60840000	tad180|PBSQ|3:59580000-60840000							evm.TU.FRAGSCAFF_524.107	0	0.728	0.535	Vvin8-Psti7-8	Leaf-Suppressed	0.453
752	0.0115913		752	0.0277418		3	60860000	61380000	tad181|PBSQ|3:60860000-61380000							evm.TU.ORIGINAL_2456.48	0	1.225	0.875	Vvin8-Psti7-8	Leaf-Suppressed	0.447
753	0.0115738		753	0.0260622		3	61400000	62080000	tad182|PBSQ|3:61400000-62080000							evm.TU.ORIGINAL_1748.178	1.287	14.011	27.895	Vvin8-Psti7-8	Leaf-Suppressed	0.446
754	0.0183699		754	0.0227672		3	62100000	62480000	tad183|PBSQ|3:62100000-62480000							evm.TU.FRAGSCAFF_303.769	0	2.472	1.657	Vvin8-Psti7-8	Leaf-Suppressed	0.441
755	0.0158378		755	0.0237381		3	62500000	62860000	tad184|PBSQ|3:62500000-62860000							evm.TU.FRAGSCAFF_169.55	9.29	30.694	23.757	Vvin8-Psti7-8	Leaf-Suppressed	0.436
756	0.0191858		756	0.0198047		3	62880000	63180000	tad185|PBSQ|3:62880000-63180000							evm.TU.ORIGINAL_2456.59	0	1.213	1.204	Vvin8-Psti7-8	Leaf-Suppressed	0.43
757	0.0186591		757	0.0217482		3	63200000	63440000	tad186|PBSQ|3:63200000-63440000							evm.TU.FRAGSCAFF_524.60	6.748	39.644	12.07	Vvin8-Psti7-8	Leaf-Suppressed	0.429
758	0.0154813		758	0.0238167		3	63460000	63980000	tad187|PBSQ|3:63460000-63980000							evm.TU.FRAGSCAFF_303.7	5.154	50.548	64.953	Vvin8-Psti7-8	Leaf-Suppressed	0.426
759	0.0154281		759	0.0220859		3	64000000	64320000	tad188|PBSQ|3:64000000-64320000							evm.TU.ORIGINAL_1748.48	0	3.787	2.082	Vvin8-Psti7-8	Leaf-Suppressed	0.42
760	0.0194872		760	0.0209563		3	64340000	64660000	tad189|PBSQ|3:64340000-64660000							evm.TU.ORIGINAL_1815.14	12.795	34.044	34.264	Vvin8-Psti7-8	Leaf-Suppressed	0.414
761	0.0161151		761	0.0147311		3	64680000	65480000	tad190|PBSQ|3:64680000-65480000							evm.TU.FRAGSCAFF_233.72	154.487	546.751	342.555	Vvin8-Psti7-8	Leaf-Suppressed	0.391
762	0.0202978		762	0.0177537		3	65500000	65900000	tad191|PBSQ|3:65500000-65900000							evm.TU.ORIGINAL_1436.110	0.702	3.287	7.633	Vvin8-Psti7-8	Leaf-Suppressed	0.388
763	0.0205314		763	0.0181691		3	65920000	66940000	tad192|PBSQ|3:65920000-66940000							evm.TU.FRAGSCAFF_303.637	0	5.905	12.227	Vvin8-Psti7-8	Leaf-Suppressed	0.373
764	0.0190695		764	0.0194991		3	66960000	68220000	tad193|PBSQ|3:66960000-68220000							evm.TU.ORIGINAL_1815.78	1.074	3.272	4.096	Vvin8-Psti7-8	Leaf-Suppressed	0.366
765	0.0180018		765	0.0207289		3	68240000	68520000	tad194|PBSQ|3:68240000-68520000							evm.TU.ORIGINAL_1064.70	0	1.499	1.5	Vvin8-Psti7-8	Leaf-Suppressed	0.364
766	0.0189824		766	0.0204212		3	68540000	68820000	tad195|PBSQ|3:68540000-68820000							evm.TU.ORIGINAL_1436.32	0	13.872	5.911	Vvin8-Psti7-8	Leaf-Suppressed	0.362
767	0.0157536		767	0.0208937		3	68840000	69160000	tad196|PBSQ|3:68840000-69160000							evm.TU.ORIGINAL_1436.67	0.929	3.684	2.288	Vvin8-Psti7-8	Leaf-Suppressed	0.35
768	0.0191123		768	0.0202389		3	69180000	70320000	tad197|PBSQ|3:69180000-70320000							evm.TU.FRAGSCAFF_303.155	12.621	43.339	48.652	Vvin8-Psti7-8	Leaf-Suppressed	0.342
769	0.0178123		769	0.0217533		3	70340000	70640000	tad198|PBSQ|3:70340000-70640000							evm.TU.FRAGSCAFF_401.448	3.919	24.983	11.761	Vvin8-Psti7-8	Leaf-Suppressed	0.333
770	0.0156531		770	0.0170245		3	70660000	73180000	tad199|PBSQ|3:70660000-73180000							evm.TU.ORIGINAL_1815.65	1.407	5.911	6.323	Vvin8-Psti7-8	Leaf-Suppressed	0.328
771	0.0165326		771	0.0161774		3	73200000	73500000	tad200|PBSQ|3:73200000-73500000							evm.TU.ORIGINAL_1064.71	0	1.692	0.839	Vvin8-Psti7-8	Leaf-Suppressed	0.32
772	0.0158053		772	0.0208718		3	73520000	74580000	tad201|PBSQ|3:73520000-74580000							evm.TU.ORIGINAL_2681.5	0	3.691	2.253	Vvin8-Psti7-8	Leaf-Suppressed	0.318
773	0.0178874		773	0.019141		3	74600000	74980000	tad202|PBSQ|3:74600000-74980000							evm.TU.FRAGSCAFF_518.163	0	0.649	0.59	Vvin8-Psti7-8	Leaf-Suppressed	0.318
774	0.0198274		774	0.018684		3	75000000	75320000	tad203|PBSQ|3:75000000-75320000							evm.TU.FRAGSCAFF_524.20	57.326	1991.73	1193.61	Vvin8-Psti7-8	Leaf-Suppressed	0.314
775	0.0210425		775	0.0208158		3	75340000	75620000	tad204|PBSQ|3:75340000-75620000							evm.TU.FRAGSCAFF_401.475	1.332	4.801	3.446	Vvin8-Psti7-8	Leaf-Suppressed	0.301
776	0.0224909		776	0.0213039		3	75640000	76240000	tad205|PBSQ|3:75640000-76240000							evm.TU.FRAGSCAFF_169.36	75.271	354.449	150.195	Vvin8-Psti7-8	Leaf-Suppressed	0.293
777	0.0197104		777	0.0157709		3	76260000	78880000	tad206|PBSQ|3:76260000-78880000							evm.TU.ORIGINAL_1748.82	4.293	31.683	14.285	Vvin8-Psti7-8	Leaf-Suppressed	0.292
778	0.0199057		778	0.0188404		3	78900000	79960000	tad207|PBSQ|3:78900000-79960000							evm.TU.ORIGINAL_1815.39	0.516	1.625	2.267	Vvin8-Psti7-8	Leaf-Suppressed	0.283
779	0.0205032		779	0.0167399		3	79980000	80200000	tad208|PBSQ|3:79980000-80200000							evm.TU.ORIGINAL_1748.127	11.2	28.498	29.958	Vvin8-Psti7-8	Leaf-Suppressed	0.264
780	0.0180473		780	NA		3	80220000	80820000	tad209|PBSQ|3:80220000-80820000							evm.TU.ORIGINAL_1436.107	0	3.835	6.535	Vvin8-Psti7-8	Leaf-Suppressed	0.255
781	0.018349		781	NA		3	80840000	82480000	tad210|PBSQ|3:80840000-82480000							evm.TU.FRAGSCAFF_303.162	0	2.737	1.243	Vvin8-Psti7-8	Leaf-Suppressed	0.252
782	0.0199087		782	NA		3	82500000	83680000	tad211|PBSQ|3:82500000-83680000							evm.TU.ORIGINAL_2681.32	16.026	57.175	59.266	Vvin8-Psti7-8	Leaf-Suppressed	0.234
783	0.0195665		783	NA		3	83700000	84080000	tad212|PBSQ|3:83700000-84080000							evm.TU.ORIGINAL_1748.361	2.024	18.632	10.839	Vvin8-Psti7-8	Leaf-Suppressed	0.218
784	0.0172264		784	NA		3	84100000	84580000	tad213|PBSQ|3:84100000-84580000							evm.TU.FRAGSCAFF_303.788	1.462	45.287	14.868	Vvin8-Psti7-8	Leaf-Suppressed	0.218
785	0.0146083		785	NA		3	84600000	85000000	tad214|PBSQ|3:84600000-85000000							evm.TU.ORIGINAL_1748.299	0	0.741	0.741	Vvin8-Psti7-8	Leaf-Suppressed	0.201
786	0.017386		786	NA		3	85020000	87140000	tad215|PBSQ|3:85020000-87140000							evm.TU.ORIGINAL_2456.24	1.274	4.558	5	Vvin8-Psti7-8	Leaf-Suppressed	0.195
787	0.0167013		787	NA		3	87160000	87500000	tad216|PBSQ|3:87160000-87500000							evm.TU.FRAGSCAFF_303.75	74.902	1070.61	364.091	Vvin8-Psti7-8	Leaf-Suppressed	0.195
788	0.0164366		788	NA		3	87520000	89360000	tad217|PBSQ|3:87520000-89360000							evm.TU.ORIGINAL_1064.56	8.509	30.628	27.532	Vvin8-Psti7-8	Leaf-Suppressed	0.192
789	0.0165851		789	NA		3	89380000	89860000	tad218|PBSQ|3:89380000-89860000							evm.TU.FRAGSCAFF_303.44	0	0.905	0.508	Vvin8-Psti7-8	Leaf-Suppressed	0.19
790	0.0145572		790	NA		3	89880000	90120000	tad219|PBSQ|3:89880000-90120000							evm.TU.ORIGINAL_1748.179	0	0.548	1.139	Vvin8-Psti7-8	Leaf-Suppressed	0.183
791	0.0158028		791	-0.019		3	90140000	91180000	tad220|PBSQ|3:90140000-91180000							evm.TU.FRAGSCAFF_303.26	0.6	16.168	12.553	Vvin8-Psti7-8	Leaf-Suppressed	0.182
792	0.016057		792	0.0160747		3	91200000	91640000	tad221|PBSQ|3:91200000-91640000							evm.TU.ORIGINAL_1436.65	1.828	17.947	14.94	Vvin8-Psti7-8	Leaf-Suppressed	0.169
793	0.0141804		793	0.0152579		3	91660000	91980000	tad222|PBSQ|3:91660000-91980000							evm.TU.ORIGINAL_1748.257	0	0.814	1.438	Vvin8-Psti7-8	Leaf-Suppressed	0.161
794	0.0161054		794	0.0114238		3	92000000	92420000	tad223|PBSQ|3:92000000-92420000							evm.TU.FRAGSCAFF_303.122	6.303	28.537	15.881	Vvin8-Psti7-8	Leaf-Suppressed	0.146
795	0.0194361		795	0.017212		3	92440000	92740000	tad224|PBSQ|3:92440000-92740000							evm.TU.ORIGINAL_1748.285	1.844	8.485	3.818	Vvin8-Psti7-8	Leaf-Suppressed	0.141
796	0.0191751		796	0.0145678		3	92760000	93140000	tad225|PBSQ|3:92760000-93140000							evm.TU.FRAGSCAFF_303.134	4.639	14.155	9.529	Vvin8-Psti7-8	Leaf-Suppressed	0.141
797	0.0177809		797	0.0165162		3	93160000	93880000	tad226|PBSQ|3:93160000-93880000							evm.TU.ORIGINAL_2456.47	0.716	2.686	1.521	Vvin8-Psti7-8	Leaf-Suppressed	0.14
798	0.0186693		798	0.017956		3	93900000	94380000	tad227|PBSQ|3:93900000-94380000							evm.TU.ORIGINAL_2681.15	0.742	25.544	19.157	Vvin8-Psti7-8	Leaf-Suppressed	0.099
799	0.0190386		799	0.026111		3	94400000	94540000	tad228|PBSQ|3:94400000-94540000							evm.TU.ORIGINAL_2681.17	33.702	120.996	84.694	Vvin8-Psti7-8	Leaf-Suppressed	0.087
800	0.0182425		800	0.0195717		3	94560000	95040000	tad229|PBSQ|3:94560000-95040000							evm.TU.FRAGSCAFF_303.170	6.743	43.204	29.419	Vvin8-Psti7-8	Leaf-Suppressed	0.087
801	0.0202153		801	0.0196699		3	95060000	95740000	tad230|PBSQ|3:95060000-95740000							evm.TU.FRAGSCAFF_303.91	3.779	23.858	18.406	Vvin8-Psti7-8	Leaf-Suppressed	0.075
802	0.0231883		802	0.0214468		3	95760000	97080000	tad231|PBSQ|3:95760000-97080000							evm.TU.FRAGSCAFF_518.137	1.361	2.39	5.088	Vvin8-Psti7-8	Leaf-Suppressed	0.074
803	0.0212863		803	0.0171005		3	97100000	98760000	tad232|PBSQ|3:97100000-98760000							evm.TU.FRAGSCAFF_303.154	0	5.71	4.712	Vvin8-Psti7-8	Leaf-Suppressed	0.071
804	0.020678		804	0.0185962		3	98780000	100300000	tad233|PBSQ|3:98780000-100300000							evm.TU.FRAGSCAFF_303.27	6.412	48.839	37.019	Vvin8-Psti7-8	Leaf-Suppressed	0.069
805	0.0193982		805	0.0174662		3	100320000	100600000	tad234|PBSQ|3:100320000-100600000							evm.TU.ORIGINAL_1748.158	2.375	45.247	22.347	Vvin8-Psti7-8	Leaf-Suppressed	0.066
806	0.0210326		806	0.0182632		3	100620000	102280000	tad235|PBSQ|3:100620000-102280000							evm.TU.FRAGSCAFF_524.105	0	40.898	28.014	Vvin8-Psti7-8	Leaf-Suppressed	0.061
807	0.0218381		807	0.0188509		3	102300000	102720000	tad236|PBSQ|3:102300000-102720000							evm.TU.FRAGSCAFF_169.53	0.638	1.79	2.382	Vvin8-Psti7-8	Leaf-Suppressed	0.061
808	0.0220214		808	0.0224604		3	102740000	103580000	tad237|PBSQ|3:102740000-103580000							evm.TU.FRAGSCAFF_401.465	0	0.8	0.851	Vvin8-Psti7-8	Leaf-Suppressed	0.053
809	0.0191967		809	0.0240863		3	103600000	103840000	tad238|PBSQ|3:103600000-103840000							evm.TU.ORIGINAL_1064.69	5.787	17.488	12.849	Vvin8-Psti7-8	Leaf-Suppressed	0.051
810	0.00393515		810	0.021878		3	103860000	105220000	tad239|PBSQ|3:103860000-105220000							evm.TU.ORIGINAL_1748.190	2.968	15.335	4.23	Vvin8-Psti7-8	Leaf-Suppressed	0.049
811	0.0110125		811	0.0245165		3	105240000	106260000	tad240|PBSQ|3:105240000-106260000							evm.TU.ORIGINAL_1436.54	0.698	11.783	13.233	Vvin8-Psti7-8	Leaf-Suppressed	0.044
812	0.04		812	0.0223156		3	106280000	106660000	tad241|PBSQ|3:106280000-106660000							evm.TU.FRAGSCAFF_303.107	0.545	2.004	1.355	Vvin8-Psti7-8	Leaf-Suppressed	0.044
813	0.033		813	0.0215601		3	106680000	108220000	tad242|PBSQ|3:106680000-108220000							evm.TU.FRAGSCAFF_518.129	21.192	96.967	48.643	Vvin8-Psti7-8	Leaf-Suppressed	0.039
814	0.039		814	0.0224056		3	108240000	109040000	tad243|PBSQ|3:108240000-109040000							evm.TU.FRAGSCAFF_303.203	0	0.649	0.852	Vvin8-Psti7-8	Leaf-Suppressed	0.039
815	0.04		815	0.0220928		3	109060000	109800000	tad244|PBSQ|3:109060000-109800000							evm.TU.ORIGINAL_1748.84	0	0.601	0.715	Vvin8-Psti7-8	Leaf-Suppressed	0.031
816	0.04		816	0.0201822		3	109820000	110000000	tad245|PBSQ|3:109820000-110000000							evm.TU.ORIGINAL_1748.365	6.645	41.56	42.618	Vvin8-Psti7-8	Leaf-Suppressed	0.031
817	0.0215403		817	0.0170648		3	110020000	110980000	tad246|PBSQ|3:110020000-110980000							evm.TU.FRAGSCAFF_401.488	35.709	65.759	153.502	Vvin8-Psti7-8	Leaf-Suppressed	0.03
818	NA		818	0.0200574		3	111000000	112380000	tad247|PBSQ|3:111000000-112380000							evm.TU.FRAGSCAFF_303.77	1.081	7.801	3.462	Vvin8-Psti7-8	Leaf-Suppressed	0.03
819	0.0197713		819	0.0198216		3	112400000	112680000	tad248|PBSQ|3:112400000-112680000							evm.TU.FRAGSCAFF_524.27	0	9.312	5.131	Vvin8-Psti7-8	Leaf-Suppressed	0.028
820	0.04		820	0.0191817		3	112700000	113060000	tad249|PBSQ|3:112700000-113060000							evm.TU.ORIGINAL_2456.58	0	2.258	0.902	Vvin8-Psti7-8	Leaf-Suppressed	0.027
821	0.0191801		821	0.0183854		3	113080000	114300000	tad250|PBSQ|3:113080000-114300000							evm.TU.ORIGINAL_1815.56	7.588	46.039	15.185	Vvin8-Psti7-8	Leaf-Suppressed	0.027
822	0.0207865		822	0.0156045		3	114320000	115680000	tad251|PBSQ|3:114320000-115680000							evm.TU.FRAGSCAFF_303.201	0	1.199	2.785	Vvin8-Psti7-8	Leaf-Suppressed	0.027
823	0.0266872		823	0.0179601		3	115700000	115720000	tad252|PBSQ|3:115700000-115720000							evm.TU.FRAGSCAFF_518.145	1.968	5.308	7.774	Vvin8-Psti7-8	Leaf-Suppressed	0.026
824	0.0261501		824	0.0187895		3	115740000	116000000	tad253|PBSQ|3:115740000-116000000							evm.TU.ORIGINAL_1815.57	11.519	85.932	28.027	Vvin8-Psti7-8	Leaf-Suppressed	0.025
825	0.0258343		825	0.0175247		3	116020000	116740000	tad254|PBSQ|3:116020000-116740000							evm.TU.FRAGSCAFF_524.68	0	0.643	1.031	Vvin8-Psti7-8	Leaf-Suppressed	0.025
826	0.0236954		826	0.0183358		3	116760000	117680000	tad255|PBSQ|3:116760000-117680000							evm.TU.FRAGSCAFF_233.100	0	0.505	0.587	Vvin8-Psti7-8	Leaf-Suppressed	0.025
827	0.0241423		827	0.0172556		3	117700000	118560000	tad256|PBSQ|3:117700000-118560000							evm.TU.ORIGINAL_1748.424	0	1.497	1.416	Vvin8-Psti7-8	Leaf-Suppressed	0.024
828	0.0252115		828	0.0208241		3	118580000	119940000	tad257|PBSQ|3:118580000-119940000							evm.TU.ORIGINAL_2681.16	2.232	32.621	38.521	Vvin8-Psti7-8	Leaf-Suppressed	0.023
829	0.0263799		829	0.0172553		3	119960000	120400000	tad258|PBSQ|3:119960000-120400000							evm.TU.ORIGINAL_1436.109	4.915	38.421	39.065	Vvin8-Psti7-8	Leaf-Suppressed	0.021
830	0.0255858		830	0.0179233		3	120420000	121580000	tad259|PBSQ|3:120420000-121580000							evm.TU.FRAGSCAFF_524.102	0	7.019	2.867	Vvin8-Psti7-8	Leaf-Suppressed	0.021
831	NA		831	0.0189423		3	121600000	122520000	tad260|PBSQ|3:121600000-122520000							evm.TU.FRAGSCAFF_303.48	0	0.973	1.171	Vvin8-Psti7-8	Leaf-Suppressed	0.021
832	0.0195592		832	0.0160324		3	122540000	123520000	tad261|PBSQ|3:122540000-123520000							evm.TU.ORIGINAL_1748.294	3.262	12.89	6.655	Vvin8-Psti7-8	Leaf-Suppressed	0.019
833	0.0236506		833	0.0187949		3	123540000	124980000	tad262|PBSQ|3:123540000-124980000							evm.TU.ORIGINAL_2456.49	0	1.357	0.77	Vvin8-Psti7-8	Leaf-Suppressed	0.018
834	0.0265186		834	0.0181951		3	125000000	125960000	tad263|PBSQ|3:125000000-125960000							evm.TU.ORIGINAL_1748.197	158.305	800.761	414.332	Vvin8-Psti7-8	Leaf-Suppressed	0.016
835	0.0241975		835	0.0164236		3	125980000	127000000	tad264|PBSQ|3:125980000-127000000							evm.TU.FRAGSCAFF_169.10	0	9.318	6.587	Vvin8-Psti7-8	Leaf-Suppressed	0.016
836	0.0238542		836	0.0175165		3	127020000	127620000	tad265|PBSQ|3:127020000-127620000							evm.TU.ORIGINAL_2681.39	41.649	393.288	518.618	Vvin8-Psti7-8	Leaf-Suppressed	0.014
837	0.0241602		837	0.0164476		3	127640000	127720000	tad266|PBSQ|3:127640000-127720000							evm.TU.FRAGSCAFF_303.6	0	1.325	0.882	Vvin8-Psti7-8	Leaf-Suppressed	0.013
838	0.0241491		838	0.0197285		3	127740000	128220000	tad267|PBSQ|3:127740000-128220000							evm.TU.FRAGSCAFF_518.136	22.664	64.717	92.751	Vvin8-Psti7-8	Leaf-Suppressed	0.012
839	0.0209087		839	0.0147506		3	128240000	128600000	tad268|PBSQ|3:128240000-128600000							evm.TU.FRAGSCAFF_303.42	0.837	2.943	2.175	Vvin8-Psti7-8	Leaf-Suppressed	0.012
840	0.0224595		840	0.0128097		3	128620000	129200000	tad269|PBSQ|3:128620000-129200000							evm.TU.ORIGINAL_1436.53	3.898	64.269	43.954	Vvin8-Psti7-8	Leaf-Suppressed	0.011
841	0.0217579		841	0.0137608		3	129220000	129440000	tad270|PBSQ|3:129220000-129440000							evm.TU.ORIGINAL_1436.99	0	1.13	1.094	Vvin8-Psti7-8	Leaf-Suppressed	0.01
842	0.0210189		842	0.0139089		3	129460000	129760000	tad271|PBSQ|3:129460000-129760000							evm.TU.FRAGSCAFF_524.64	0.63	3.256	3.962	Vvin8-Psti7-8	Leaf-Suppressed	0.01
843	NA		843	0.0156456		3	129780000	130180000	tad272|PBSQ|3:129780000-130180000							evm.TU.FRAGSCAFF_303.680	0	8.113	3.591	Vvin8-Psti7-8	Leaf-Suppressed	0.009
844	0.0194215		844	0.0153711		3	130200000	130980000	tad273|PBSQ|3:130200000-130980000							evm.TU.ORIGINAL_1748.369	15.716	56.402	62.789	Vvin8-Psti7-8	Leaf-Suppressed	0.008
845	0.0191127		845	0.0114559		3	131000000	131940000	tad274|PBSQ|3:131000000-131940000							evm.TU.FRAGSCAFF_303.738	4.751	51.429	58.261	Vvin8-Psti7-8	Leaf-Suppressed	0.006
846	0.0204522		846	0.00955859		3	131960000	132660000	tad275|PBSQ|3:131960000-132660000							evm.TU.FRAGSCAFF_303.796	0.923	5.573	2.217	Vvin8-Psti7-8	Leaf-Suppressed	0.003
847	0.0194244		847	0.0131703		3	132680000	133980000	tad276|PBSQ|3:132680000-133980000							evm.TU.FRAGSCAFF_233.126	0	0.661	0.563	Vvin8-Psti7-8	Leaf-Suppressed	0.003
848	0.0194045		848	0.0113728		3	134000000	136200000	tad277|PBSQ|3:134000000-136200000							evm.TU.ORIGINAL_1436.89	0	1.885	1.008	Vvin8-Psti7-8	Leaf-Suppressed	0
849	0.0178714		849	-0.034		3	136220000	136720000	tad278|PBSQ|3:136220000-136720000							evm.TU.ORIGINAL_1815.68	0.634	0	0	Vvin8-Psti7-8	Leaf-Dominated	NA
850	0.0170809		850	0.0138211		3	136740000	137240000	tad279|PBSQ|3:136740000-137240000							evm.TU.FRAGSCAFF_169.90	61.59	0	18.487	Vvin8-Psti7-8	Leaf-Dominated	NA
851	0.0153125		851	0.0145308		3	137260000	137560000	tad280|PBSQ|3:137260000-137560000							evm.TU.FRAGSCAFF_303.212	0.526	0	0	Vvin8-Psti7-8	Leaf-Dominated	0.939
852	0.0149022		852	0.0113318		3	137580000	138740000	tad281|PBSQ|3:137580000-138740000							evm.TU.ORIGINAL_1748.312	0.706	0	0	Vvin8-Psti7-8	Leaf-Dominated	0.905
853	0.0155039		853	0.00942696		3	138760000	140260000	tad282|PBSQ|3:138760000-140260000							evm.TU.FRAGSCAFF_303.39	36.343	4.228	6.648	Vvin8-Psti7-8	Leaf-Dominated	0.861
854	0.0134527		854	0.00839993		3	140280000	140820000	tad283|PBSQ|3:140280000-140820000							evm.TU.FRAGSCAFF_233.40	1.048	0	0	Vvin8-Psti7-8	Leaf-Dominated	0.853
855	0.0127792		855	0.0107812		3	140840000	141460000	tad284|PBSQ|3:140840000-141460000							evm.TU.FRAGSCAFF_524.61	6.977	0.819	1.255	Vvin8-Psti7-8	Leaf-Dominated	0.846
856	0.0120234		856	0.00993648		3	141480000	142120000	tad285|PBSQ|3:141480000-142120000							evm.TU.FRAGSCAFF_518.167	14.74	0.869	0.569	Vvin8-Psti7-8	Leaf-Dominated	0.802
857	0.0124379		857	0.0117993		3	142140000	142480000	tad286|PBSQ|3:142140000-142480000							evm.TU.FRAGSCAFF_518.153	206.207	31.688	53.002	Vvin8-Psti7-8	Leaf-Dominated	0.766
858	0.0109343		858	0.00956251		3	142500000	142840000	tad287|PBSQ|3:142500000-142840000							evm.TU.ORIGINAL_1815.26	0.588	0	0	Vvin8-Psti7-8	Leaf-Dominated	0.753
859	0.0104938		859	0.0101722		3	142860000	145340000	tad288|PBSQ|3:142860000-145340000							evm.TU.FRAGSCAFF_303.40	14.991	1.451	2.752	Vvin8-Psti7-8	Leaf-Dominated	0.685
860	0.00929086		860	0.00891585		3	145360000	146080000	tad289|PBSQ|3:145360000-146080000							evm.TU.ORIGINAL_1748.292	46.52	0	6.061	Vvin8-Psti7-8	Leaf-Dominated	0.658
861	0.00806066		861	0.00892509		3	146100000	147060000	tad290|PBSQ|3:146100000-147060000							evm.TU.FRAGSCAFF_524.93	0.611	0	0	Vvin8-Psti7-8	Leaf-Dominated	0.643
862	0.00661857		862	0.0098275		3	147080000	147320000	tad291|PBSQ|3:147080000-147320000							evm.TU.FRAGSCAFF_524.18	5.118	0.768	1.417	Vvin8-Psti7-8	Leaf-Dominated	0.591
863	0.0369614		863	NA		3	147340000	148280000	tad292|PBSQ|3:147340000-148280000							evm.TU.FRAGSCAFF_303.651	426.84	4.805	116.165	Vvin8-Psti7-8	Leaf-Dominated	0.576
864	0.0384513		864	0.00585139		3	148300000	148520000	tad293|PBSQ|3:148300000-148520000							evm.TU.ORIGINAL_1436.31	58.32	6.977	15.778	Vvin8-Psti7-8	Leaf-Dominated	0.484
865	0.0371937		865	0.0037239		3	148540000	148940000	tad294|PBSQ|3:148540000-148940000							evm.TU.ORIGINAL_1064.52	0.628	0	0	Vvin8-Psti7-8	Leaf-Dominated	0.471
866	0.0368296		866	0.00510455		3	148960000	150520000	tad295|PBSQ|3:148960000-150520000							evm.TU.FRAGSCAFF_169.23	0.724	0	0	Vvin8-Psti7-8	Leaf-Dominated	0.4
867	0.0357446		867	0.00784379		3	150540000	150880000	tad296|PBSQ|3:150540000-150880000							evm.TU.FRAGSCAFF_169.82	0.786	0	0	Vvin8-Psti7-8	Leaf-Dominated	0.391
868	0.0373677		868	0.00739597		3	150900000	151460000	tad297|PBSQ|3:150900000-151460000							evm.TU.ORIGINAL_2456.10	8.651	0	1.071	Vvin8-Psti7-8	Leaf-Dominated	0.381
869	0.0360377		869	0.00802939		3	151480000	153020000	tad298|PBSQ|3:151480000-153020000							evm.TU.FRAGSCAFF_401.483	55.517	0	10.727	Vvin8-Psti7-8	Leaf-Dominated	0.318
870	0.0377058		870	0.00890974		3	153040000	153220000	tad299|PBSQ|3:153040000-153220000							evm.TU.ORIGINAL_1167.68	0.582	0	0	Vvin8-Psti7-8	Leaf-Dominated	0.309
871	0.0362396		871	0.00863599		3	153240000	153540000	tad300|PBSQ|3:153240000-153540000							evm.TU.FRAGSCAFF_303.656	1158.94	85.824	339.511	Vvin8-Psti7-8	Leaf-Dominated	0.227
872	0.0342635		872	0.00759884		3	153560000	153860000	tad301|PBSQ|3:153560000-153860000							evm.TU.FRAGSCAFF_303.722	243.121	0	67.687	Vvin8-Psti7-8	Leaf-Dominated	0.188
873	0.0388394		873	NA		3	153880000	154300000	tad302|PBSQ|3:153880000-154300000							evm.TU.FRAGSCAFF_524.87	1.719	0	0	Vvin8-Psti7-8	Leaf-Dominated	0.184
874	0.0378049		874	0.004059		3	154320000	154860000	tad303|PBSQ|3:154320000-154860000							evm.TU.FRAGSCAFF_303.787	35.109	7.258	1.104	Vvin8-Psti7-8	Leaf-Dominated	0.129
875	0.0379182		875	-0.00462565		3	154880000	155520000	tad304|PBSQ|3:154880000-155520000							evm.TU.ORIGINAL_1436.85	43.166	3.264	4.677	Vvin8-Psti7-8	Leaf-Dominated	0.117
876	0.0380074		876	-0.00540221		3	155540000	156300000	tad305|PBSQ|3:155540000-156300000							evm.TU.ORIGINAL_1748.245	6.867	0	1.873	Vvin8-Psti7-8	Leaf-Dominated	0.084
877	0.0368353		877	-0.00634101		3	156320000	156620000	tad306|PBSQ|3:156320000-156620000							evm.TU.FRAGSCAFF_524.53	21.676	0.51	0.703	Vvin8-Psti7-8	Leaf-Dominated	0.076
878	0.0373068		878	-0.00770303		3	156640000	156880000	tad307|PBSQ|3:156640000-156880000							evm.TU.FRAGSCAFF_303.671	48.447	4.069	4.73	Vvin8-Psti7-8	Leaf-Dominated	0.066
879	0.0367804		879	-0.00787242		3	156900000	157340000	tad308|PBSQ|3:156900000-157340000							evm.TU.FRAGSCAFF_303.109	1766.19	5.165	398.965	Vvin8-Psti7-8	Leaf-Dominated	0.047
880	0.0359562		880	-0.00861055		3	157360000	157740000	tad309|PBSQ|3:157360000-157740000							evm.TU.ORIGINAL_1748.391	87.204	2.148	22.641	Vvin8-Psti7-8	Leaf-Dominated	0.045
881	0.036655		881	-0.033		3	157760000	158400000	tad310|PBSQ|3:157760000-158400000							evm.TU.FRAGSCAFF_401.482	31.269	0	3.038	Vvin8-Psti7-8	Leaf-Dominated	0.045
882	0.037428		882	-0.032		3	158420000	158900000	tad311|PBSQ|3:158420000-158900000							evm.TU.FRAGSCAFF_303.677	6.177	1.786	0.707	Vvin8-Psti7-8	Leaf-Dominated	0.04
883	0.037069		883	-0.032		3	158920000	159280000	tad312|PBSQ|3:158920000-159280000							evm.TU.ORIGINAL_1064.57	4.671	0.589	0	Vvin8-Psti7-8	Leaf-Dominated	0.039
884	0.03814		884	-0.033		3	159300000	159540000	tad313|PBSQ|3:159300000-159540000							evm.TU.FRAGSCAFF_303.678	7.729	0	0	Vvin8-Psti7-8	Leaf-Dominated	0.033
885	0.0381518		885	-0.033		3	159560000	159720000	tad314|PBSQ|3:159560000-159720000							evm.TU.FRAGSCAFF_303.45	114.674	7.729	18.59	Vvin8-Psti7-8	Leaf-Dominated	0.032
886	0.0400871		886	-0.033		3	159740000	159960000	tad315|PBSQ|3:159740000-159960000							evm.TU.FRAGSCAFF_303.115	444.947	16.653	28.052	Vvin8-Psti7-8	Leaf-Dominated	0.032
887	0.0429235		887	-0.033		3	159980000	160080000	tad316|PBSQ|3:159980000-160080000							evm.TU.ORIGINAL_1748.242	0.712	0	0	Vvin8-Psti7-8	Leaf-Dominated	0.029
888	0.0371158		888	NA		3	160100000	160420000	tad317|PBSQ|3:160100000-160420000							evm.TU.FRAGSCAFF_303.780	0.6	0	0	Vvin8-Psti7-8	Leaf-Dominated	0.026
889	0.0422342		889	NA		3	160440000	161260000	tad318|PBSQ|3:160440000-161260000							evm.TU.ORIGINAL_1815.32	178.942	32.688	46.075	Vvin8-Psti7-8	Leaf-Dominated	0.025
890	0.0413444		890	NA		3	161280000	161680000	tad319|PBSQ|3:161280000-161680000							evm.TU.ORIGINAL_1748.55	119.663	6.392	5.807	Vvin8-Psti7-8	Leaf-Dominated	0.025
891	0.0420656		891	-0.033674		3	161700000	162180000	tad320|PBSQ|3:161700000-162180000							evm.TU.FRAGSCAFF_303.55	10.58	0.542	0.912	Vvin8-Psti7-8	Leaf-Dominated	0.025
892	0.03976		892	-0.0323581		3	162200000	162460000	tad321|PBSQ|3:162200000-162460000							evm.TU.FRAGSCAFF_169.76	2.023	0	0	Vvin8-Psti7-8	Leaf-Dominated	0.025
893	0.037631		893	-0.0312244		3	162480000	162640000	tad322|PBSQ|3:162480000-162640000							evm.TU.ORIGINAL_1748.165	0.653	0	0	Vvin8-Psti7-8	Leaf-Dominated	0.024
894	0.0378316		894	-0.0342028		3	162660000	163140000	tad323|PBSQ|3:162660000-163140000							evm.TU.FRAGSCAFF_303.165	0.546	0	0	Vvin8-Psti7-8	Leaf-Dominated	0.021
895	0.0363193		895	-0.0296875		3	163160000	163560000	tad324|PBSQ|3:163160000-163560000							evm.TU.FRAGSCAFF_303.151	74.486	1.987	15.417	Vvin8-Psti7-8	Leaf-Dominated	0.021
896	0.0371484		896	-0.0312694		3	163580000	164160000	tad325|PBSQ|3:163580000-164160000							evm.TU.ORIGINAL_1748.95	1.994	0	0	Vvin8-Psti7-8	Leaf-Dominated	0.02
897	0.0396292		897	-0.0298498		3	164180000	164580000	tad326|PBSQ|3:164180000-164580000							evm.TU.FRAGSCAFF_401.481	2.111	0	0	Vvin8-Psti7-8	Leaf-Dominated	0.02
898	0.0368377		898	-0.0329253		3	164600000	164900000	tad327|PBSQ|3:164600000-164900000							evm.TU.ORIGINAL_1748.62	80.338	1.56	14.31	Vvin8-Psti7-8	Leaf-Dominated	0.019
899	0.0376994		899	-0.0315521		3	164920000	165280000	tad328|PBSQ|3:164920000-165280000							evm.TU.ORIGINAL_1748.382	15.648	3.257	1.159	Vvin8-Psti7-8	Leaf-Dominated	0.016
900	0.0382515		900	-0.0299911		3	165300000	165600000	tad329|PBSQ|3:165300000-165600000							evm.TU.ORIGINAL_1748.92	5.694	1.014	0.713	Vvin8-Psti7-8	Leaf-Dominated	0.009
901	0.0359219		901	-0.033		3	165620000	165840000	tad330|PBSQ|3:165620000-165840000							evm.TU.ORIGINAL_2456.43	16.625	4.127	1.984	Vvin8-Psti7-8	Leaf-Dominated	0.006
902	0.0390582		902	-0.0289351		3	165860000	166220000	tad331|PBSQ|3:165860000-166220000							evm.TU.ORIGINAL_2456.68	7.425	6.35	18.207	Vvin8-Psti7-8	Balanced	NA
903	0.0337524		903	-0.0296273		3	166240000	166780000	tad332|PBSQ|3:166240000-166780000							evm.TU.FRAGSCAFF_524.103	6.618	20.846	7.705	Vvin8-Psti7-8	Balanced	NA
904	0.0343619		904	-0.0315034		3	166800000	167140000	tad333|PBSQ|3:166800000-167140000							evm.TU.FRAGSCAFF_169.27	24.285	21.889	28.502	Vvin8-Psti7-8	Balanced	0.963
905	0.0337605		905	-0.0341326		3	167160000	167280000	tad334|PBSQ|3:167160000-167280000							evm.TU.FRAGSCAFF_303.127	9.534	7.299	10.537	Vvin8-Psti7-8	Balanced	0.962
906	0.0313014		906	-0.0378288		3	167300000	167600000	tad335|PBSQ|3:167300000-167600000							evm.TU.ORIGINAL_1064.78	53.501	59.284	83.638	Vvin8-Psti7-8	Balanced	0.96
907	0.0289316		907	-0.0311785		3	167620000	168000000	tad336|PBSQ|3:167620000-168000000							evm.TU.ORIGINAL_1748.347	6.932	2.974	4.477	Vvin8-Psti7-8	Balanced	0.957
908	0.0301462		908	-0.0314047		3	168020000	168200000	tad337|PBSQ|3:168020000-168200000							evm.TU.ORIGINAL_1436.49	9.365	8.944	7.179	Vvin8-Psti7-8	Balanced	0.954
909	0.0270634		909	-0.0325155		3	168220000	168400000	tad338|PBSQ|3:168220000-168400000							evm.TU.FRAGSCAFF_169.28	3.525	3.33	3.812	Vvin8-Psti7-8	Balanced	0.947
910	0.0305919		910	-0.0332391		3	168420000	168780000	tad339|PBSQ|3:168420000-168780000							evm.TU.ORIGINAL_1748.349	41.052	23.54	26.857	Vvin8-Psti7-8	Balanced	0.946
911	0.0353043		911	-0.0349851		3	168800000	169000000	tad340|PBSQ|3:168800000-169000000							evm.TU.ORIGINAL_2456.33	69.799	59.937	81.303	Vvin8-Psti7-8	Balanced	0.942
912	0.0340278		912	-0.0340066		3	169020000	169220000	tad341|PBSQ|3:169020000-169220000							evm.TU.FRAGSCAFF_303.128	5.359	3.64	6.063	Vvin8-Psti7-8	Balanced	0.942
913	0.0342285		913	-0.0250554		4	300000	880000	tad0|PBSQ|4:300000-880000							evm.TU.ORIGINAL_1748.350	8.935	4.342	5.857	Vvin8-Psti7-8	Balanced	0.941
914	0.0358472		914	-0.0299546		4	900000	1140000	tad1|PBSQ|4:900000-1140000							evm.TU.ORIGINAL_1748.325	1.792	1.73	2.226	Vvin8-Psti7-8	Balanced	0.939
915	0.0350447		915	-0.0283773		4	1160000	1300000	tad2|PBSQ|4:1160000-1300000							evm.TU.FRAGSCAFF_401.454	5.538	6.953	6.815	Vvin8-Psti7-8	Balanced	0.935
916	0.0362267		916	-0.0291628		4	1320000	1420000	tad3|PBSQ|4:1320000-1420000							evm.TU.FRAGSCAFF_401.453	39.115	47.103	41.806	Vvin8-Psti7-8	Balanced	0.935
917	0.0376905		917	-0.0262008		4	1440000	1560000	tad4|PBSQ|4:1440000-1560000							evm.TU.ORIGINAL_1748.266	29.511	9.575	12.564	Vvin8-Psti7-8	Balanced	0.928
918	0.0367844		918	-0.0316829		4	1580000	1900000	tad5|PBSQ|4:1580000-1900000							evm.TU.FRAGSCAFF_303.54	44.608	36.436	45.636	Vvin8-Psti7-8	Balanced	0.926
919	0.036318		919	-0.0298046		4	1920000	2320000	tad6|PBSQ|4:1920000-2320000							evm.TU.ORIGINAL_1436.61	0.893	0.664	1.075	Vvin8-Psti7-8	Balanced	0.922
920	0.0369473		920	-0.034064		4	2340000	2480000	tad7|PBSQ|4:2340000-2480000							evm.TU.FRAGSCAFF_401.462	4.132	5.529	5.891	Vvin8-Psti7-8	Balanced	0.922
921	0.0404514		921	-0.0327775		4	2500000	2900000	tad8|PBSQ|4:2500000-2900000							evm.TU.FRAGSCAFF_233.51	1.079	2.911	0.924	Vvin8-Psti7-8	Balanced	0.922
922	0.03945		922	-0.0296871		4	2920000	3220000	tad9|PBSQ|4:2920000-3220000							evm.TU.ORIGINAL_1815.7	39.492	24.067	26.517	Vvin8-Psti7-8	Balanced	0.921
923	0.0390071		923	-0.0319265		4	3240000	3720000	tad10|PBSQ|4:3240000-3720000							evm.TU.ORIGINAL_1748.270	84.347	93.197	62.512	Vvin8-Psti7-8	Balanced	0.921
924	0.0393086		924	NA		4	3740000	3980000	tad11|PBSQ|4:3740000-3980000							evm.TU.FRAGSCAFF_169.70	8.561	2.931	4.646	Vvin8-Psti7-8	Balanced	0.919
925	0.0385087		925	-0.0305924		4	4000000	4100000	tad12|PBSQ|4:4000000-4100000							evm.TU.FRAGSCAFF_303.142	27.825	22.338	21.564	Vvin8-Psti7-8	Balanced	0.917
926	0.0354732		926	-0.0281327		4	4120000	4280000	tad13|PBSQ|4:4120000-4280000							evm.TU.ORIGINAL_1748.77	114.442	31.862	42.766	Vvin8-Psti7-8	Balanced	0.916
927	0.040681		927	-0.0307477		4	4300000	4540000	tad14|PBSQ|4:4300000-4540000							evm.TU.FRAGSCAFF_401.442	1.532	0.732	0.662	Vvin8-Psti7-8	Balanced	0.916
928	0.036		928	-0.030297		4	4560000	4760000	tad15|PBSQ|4:4560000-4760000							evm.TU.FRAGSCAFF_233.48	215.043	131.303	187.41	Vvin8-Psti7-8	Balanced	0.912
929	0.02		929	-0.0293168		4	4780000	5060000	tad16|PBSQ|4:4780000-5060000							evm.TU.ORIGINAL_1748.329	0.843	0.757	0.731	Vvin8-Psti7-8	Balanced	0.906
930	0.037		930	-0.0279996		4	5080000	5580000	tad17|PBSQ|4:5080000-5580000							evm.TU.FRAGSCAFF_303.8	40.065	29.939	31.465	Vvin8-Psti7-8	Balanced	0.906
931	0.038		931	-0.0257721		4	5600000	5820000	tad18|PBSQ|4:5600000-5820000							evm.TU.ORIGINAL_1748.41	55.531	69.736	70.025	Vvin8-Psti7-8	Balanced	0.905
932	0.038		932	-0.0302079		4	5840000	6080000	tad19|PBSQ|4:5840000-6080000							evm.TU.ORIGINAL_1748.289	40.513	48.199	39.079	Vvin8-Psti7-8	Balanced	0.904
933	0.038		933	-0.0290717		4	6100000	6380000	tad20|PBSQ|4:6100000-6380000							evm.TU.FRAGSCAFF_303.752	14.008	14.388	13.393	Vvin8-Psti7-8	Balanced	0.904
934	0.038		934	-0.0309093		4	6400000	6720000	tad21|PBSQ|4:6400000-6720000							evm.TU.ORIGINAL_1815.79	9.248	7.902	8.031	Vvin8-Psti7-8	Balanced	0.903
935	0.037		935	-0.0325902		4	6740000	6920000	tad22|PBSQ|4:6740000-6920000							evm.TU.ORIGINAL_1748.237	42.511	39.847	41.487	Vvin8-Psti7-8	Balanced	0.903
936	0.037		936	-0.036		4	6940000	7380000	tad23|PBSQ|4:6940000-7380000							evm.TU.FRAGSCAFF_233.15	17.248	30.271	37.454	Vvin8-Psti7-8	Balanced	0.902
937	0.0318271		937	-0.0366995		4	7400000	8540000	tad24|PBSQ|4:7400000-8540000							evm.TU.ORIGINAL_1815.80	12.712	4.17	5.99	Vvin8-Psti7-8	Balanced	0.901
938	0.0323177		938	-0.0323567		4	8560000	8840000	tad25|PBSQ|4:8560000-8840000							evm.TU.FRAGSCAFF_303.803	59.271	58.853	69.402	Vvin8-Psti7-8	Balanced	0.9
939	0.037098		939	-0.0341401		4	8860000	9160000	tad26|PBSQ|4:8860000-9160000							evm.TU.FRAGSCAFF_401.444	14.231	12.603	17.435	Vvin8-Psti7-8	Balanced	0.899
940	NA		940	-0.0337075		4	9180000	9320000	tad27|PBSQ|4:9180000-9320000							evm.TU.FRAGSCAFF_303.634	25.259	19.706	21.591	Vvin8-Psti7-8	Balanced	0.899
941	0.0346135		941	-0.0310519		4	9340000	9400000	tad28|PBSQ|4:9340000-9400000							evm.TU.FRAGSCAFF_303.618	2.12	0.854	1.158	Vvin8-Psti7-8	Balanced	0.899
942	0.0389718		942	-0.033439		4	9420000	9440000	tad29|PBSQ|4:9420000-9440000							evm.TU.FRAGSCAFF_169.71	1.875	0.744	0.778	Vvin8-Psti7-8	Balanced	0.899
943	0.0281213		943	-0.0340573		4	9460000	9760000	tad30|PBSQ|4:9460000-9760000							evm.TU.ORIGINAL_1436.15	9.209	8.427	8.997	Vvin8-Psti7-8	Balanced	0.898
944	0.0365872		944	-0.0349682		4	9780000	9920000	tad31|PBSQ|4:9780000-9920000							evm.TU.FRAGSCAFF_401.452	6.371	6.054	6.227	Vvin8-Psti7-8	Balanced	0.898
945	0.0314757		945	-0.0358819		4	9940000	10200000	tad32|PBSQ|4:9940000-10200000							evm.TU.FRAGSCAFF_233.152	0.98	0.643	1.095	Vvin8-Psti7-8	Balanced	0.895
946	0.0330748		946	-0.0344496		4	10220000	10380000	tad33|PBSQ|4:10220000-10380000							evm.TU.ORIGINAL_1748.180	207.122	247.675	260.417	Vvin8-Psti7-8	Balanced	0.894
947	0.0370367		947	-0.0342678		4	10400000	10620000	tad34|PBSQ|4:10400000-10620000							evm.TU.FRAGSCAFF_233.96	16.21	13.478	20.988	Vvin8-Psti7-8	Balanced	0.894
948	0.0352143		948	-0.0314429		4	10640000	10800000	tad35|PBSQ|4:10640000-10800000							evm.TU.ORIGINAL_1748.402	24.938	20.292	30.649	Vvin8-Psti7-8	Balanced	0.893
949	0.0295258		949	NA		4	10820000	11040000	tad36|PBSQ|4:10820000-11040000							evm.TU.ORIGINAL_1748.214	98.74	49.993	87.472	Vvin8-Psti7-8	Balanced	0.892
950	0.0350105		950	-0.03442		4	11060000	11240000	tad37|PBSQ|4:11060000-11240000							evm.TU.FRAGSCAFF_303.3	2.803	4.292	4.196	Vvin8-Psti7-8	Balanced	0.891
951	0.0319589		951	-0.0307052		4	11260000	11540000	tad38|PBSQ|4:11260000-11540000							evm.TU.ORIGINAL_1748.352	0.529	0.786	0.896	Vvin8-Psti7-8	Balanced	0.888
952	0.0326337		952	-0.0317659		4	11560000	11900000	tad39|PBSQ|4:11560000-11900000							evm.TU.FRAGSCAFF_303.9	6.378	3.757	4.196	Vvin8-Psti7-8	Balanced	0.886
953	0.0286673		953	-0.0310932		4	11920000	12340000	tad40|PBSQ|4:11920000-12340000							evm.TU.FRAGSCAFF_233.82	20.186	23.964	21.749	Vvin8-Psti7-8	Balanced	0.884
954	0.0285094		954	-0.0309151		4	12360000	13100000	tad41|PBSQ|4:12360000-13100000							evm.TU.ORIGINAL_1436.27	197.07	156.39	222.733	Vvin8-Psti7-8	Balanced	0.883
955	0.0306504		955	-0.0300747		4	13120000	13460000	tad42|PBSQ|4:13120000-13460000							evm.TU.ORIGINAL_1815.8	20.785	48.334	37.84	Vvin8-Psti7-8	Balanced	0.88
956	0.0305074		956	-0.0302953		4	13480000	13960000	tad43|PBSQ|4:13480000-13960000							evm.TU.ORIGINAL_1815.62	4.299	3.441	4.149	Vvin8-Psti7-8	Balanced	0.88
957	0.0340782		957	-0.0274568		4	13980000	14160000	tad44|PBSQ|4:13980000-14160000							evm.TU.FRAGSCAFF_233.87	3.034	2.178	2.877	Vvin8-Psti7-8	Balanced	0.879
958	0.0316619		958	-0.0281733		4	14180000	14880000	tad45|PBSQ|4:14180000-14880000							evm.TU.FRAGSCAFF_169.24	32.32	43.719	19.37	Vvin8-Psti7-8	Balanced	0.879
959	0.0368803		959	-0.0251767		4	14900000	15300000	tad46|PBSQ|4:14900000-15300000							evm.TU.ORIGINAL_1748.149	7.674	6.539	9.394	Vvin8-Psti7-8	Balanced	0.878
960	0.039		960	-0.0250926		4	15320000	15640000	tad47|PBSQ|4:15320000-15640000							evm.TU.ORIGINAL_1748.63	25.43	35.516	31.708	Vvin8-Psti7-8	Balanced	0.876
961	0.0334909		961	-0.0274361		4	15660000	16640000	tad48|PBSQ|4:15660000-16640000							evm.TU.ORIGINAL_1748.389	48.22	35.518	45.081	Vvin8-Psti7-8	Balanced	0.876
962	0.04		962	-0.0269435		4	16660000	17940000	tad49|PBSQ|4:16660000-17940000							evm.TU.ORIGINAL_1748.25	292.215	269.873	272.071	Vvin8-Psti7-8	Balanced	0.876
963	0.0343533		963	-0.0241444		4	17960000	18080000	tad50|PBSQ|4:17960000-18080000							evm.TU.FRAGSCAFF_233.21	14.047	11.927	11.567	Vvin8-Psti7-8	Balanced	0.871
964	0.0342058		964	-0.022095		4	18100000	18540000	tad51|PBSQ|4:18100000-18540000							evm.TU.ORIGINAL_1748.340	3.5	4.131	4.483	Vvin8-Psti7-8	Balanced	0.868
965	0.039		965	-0.0233072		4	18560000	19340000	tad52|PBSQ|4:18560000-19340000							evm.TU.ORIGINAL_1436.21	32.053	42.06	26.36	Vvin8-Psti7-8	Balanced	0.867
966	0.04		966	-0.0255481		4	19360000	20320000	tad53|PBSQ|4:19360000-20320000							evm.TU.FRAGSCAFF_303.698	59.82	36.376	35.34	Vvin8-Psti7-8	Balanced	0.867
967	0.039		967	-0.0265472		4	20340000	20520000	tad54|PBSQ|4:20340000-20520000							evm.TU.ORIGINAL_2681.3	13.93	7.657	9.038	Vvin8-Psti7-8	Balanced	0.865
968	0.0301249		968	-0.0278655		4	20540000	21000000	tad55|PBSQ|4:20540000-21000000							evm.TU.FRAGSCAFF_401.455	117.956	122.673	147.404	Vvin8-Psti7-8	Balanced	0.865
969	0.031148		969	-0.02878		4	21020000	21680000	tad56|PBSQ|4:21020000-21680000							evm.TU.FRAGSCAFF_303.126	129.013	140.407	170.89	Vvin8-Psti7-8	Balanced	0.864
[truncated: 36,267 more rows]

## Sheet: Figure 4
Figure 4a						Figure 4b								Figure 4c								Figure 4d								Figure 4d										Figure 4d
[truncated: 176,182 more rows]
[truncated: 9 more columns]

## Sheet: Figure 5
Figure 5b											Figure 5c
[truncated: 38 more rows]

[truncated: 22 more sheets: Supplementary Figure 6, Supplementary Figure 7, Supplementary Figure 19, Supplementary Figure 20, Supplementary Figure 21, Supplementary Figure 22, Supplementary Figure 23-25, Supplementary Figure 29, Supplementary Figure 30, Supplementary Figure 31, Supplementary Figure 32, Supplementary Figure 33, Supplementary Figure 34, Supplementary Figure 35, Supplementary Figure 36 , Supplementary Figure 37, Supplementary Figure 38, Supplementary Figure 39, Supplementary Figure 40, Supplementary Figure 42 …]
